# Supplementary material for: Endophytic fungus Pseudodidymocyrtis lobariellae KL27 promotes taxol biosynthesis and accumulation in Taxus chinensis
Source: BMC Plant Biol. 2022 Jan 3;22:12. doi: 10.1186/s12870-021-03396-6 (PMC8722197; doi:10.1186/s12870-021-03396-6)
Supplement: Supplementary file 2 — Additional file 2: Table S2. The detail information of raw reads from different sample groups. (XLS 21 kb) [file 12870_2021_3396_MOESM2_ESM.xls]

## Sheet: Sheet1
Table S2 The detail information of raw reads from different sample groups.
Sample	Raw Data		Valid Data		Valid%	Q30%	GC%
	Read	Base (G)	Read	Base
CK0_5H1_1	50820442	7.62307	50324924	6.9426	0.9107	0.9339	0.4515
CK0_5H1_2	58031060	8.70466	57495886	7.93398	0.9115	0.9352	0.451
CK0_5H1_3	58104514	8.71568	57446130	7.93038	0.9099	0.9329	0.4512
Y0_5H1_1	50786630	7.61799	50304496	6.82297	0.8956	0.936	0.4571
Y0_5H1_2	36823876	5.52358	36430268	5.06203	0.9164	0.9305	0.4587
Y0_5H1_3	53579272	8.03689	53074912	7.34194	0.9135	0.9368	0.4567
CK6H1_1	50950692	7.6426	50470346	6.82586	0.8931	0.9367	0.4522
CK6H1_2	44990568	6.74859	44554638	6.23253	0.9235	0.9373	0.4524
CK6H1_3	50028332	7.50425	49568844	6.9102	0.9208	0.9328	0.4513
Y6H1_1	55017568	8.25264	54498164	7.61483	0.9227	0.9342	0.4534
Y6H1_2	49990182	7.49853	49513268	6.83196	0.9111	0.9375	0.4534
Y6H1_3	53377044	8.00656	52832688	7.16059	0.8943	0.9348	0.4533
