# Supplementary material for: Endophytic fungus Pseudodidymocyrtis lobariellae KL27 promotes taxol biosynthesis and accumulation in Taxus chinensis
Source: BMC Plant Biol. 2022 Jan 3;22:12. doi: 10.1186/s12870-021-03396-6 (PMC8722197; doi:10.1186/s12870-021-03396-6)
Supplement: Supplementary file 4 — Additional file 4. Assembled unigenes in this study. [file 12870_2021_3396_MOESM4_ESM.xlsx]

## Sheet: Sheet1
Table S9 Assembled unigenes in this study.
DN6339_c0g1i1.1
GAGCGCCTTCTACGGCCAGCCCAAGCCTGACGAGGAACGCTTCAAGGTCCTCGACAAGGTCTACGATGAGGGTGACCTCTTCTGGGACACTGCCGACATGTACCAAGACAGCGAAGACCTCCTTGGCAAGTGGTTCAAGCTTAACCCTGGCAAGCGTGACCACATCTTCCTTGCCACCAAATTCGCCAACGCCATGAGGGAGGACGGATCCCGTTACGTCGATTCGAGCCCTGAGTATCTCCGCAAAGCCTGCGAGAAATCATTGAGGCGTCTTGGGGTGCCTCACATCGATCTCTACTACTGCC
DN6349_c0g1i1.1
TTAGGAATTTGATAAATGGCATTATGTTGAACTCCCTCATTCCTCTCCTAACTGTTAGCTATGGTTGTTTGAACATTTTTAAACCAAAAGAATCGTGCTTTTGGTTAGCCAGTCATCTTTGTCACCCTTCGACCAAGAGTCCATATACTCATTTCCTTGCAACAATATGCTTCGCTATTAAATTATGCTTATTTAATCTTCCCACACAATTATGTCGTATCATAGGTTCAGATGCAGCCCTTGCGTATTCATATTTCCTGGACGAGAAAGAAAGAAATGAAAAATAGTGAGCTTCTTGAAGAGCCTTAACATGAAGCAGCAGTAATGGCTTATCTCTGTGATTTCCTTTATGGCCATTGATGACTTATATAATATGTTAGTGCAATCTCCCTGCAAATT…
DN6308_c0g1i2.1
AATGAGTTCTTCCCCGAGTGTAAGAAGTTGGTCTGGTTTGTTGGGGTCAATAGTTTAAAGCTATACTAATCCGGATGTCTGGTGGAGAGTTGGTGGGTGTAGTGGGGCTCACTCCTACCAACTCCTGACTGCGACCTCCAACCAAGGAAGGAATTAATTTCACATAAATAAGCAAATCATGGAAGCCATGGTACTCTGAGGCAGAGCATAATGGGTGTTGTGGGTGGTATTGTGATATTAGCGGTGGTGGTAGCGATTGTGTATAAGCTGGTGCAGTGGAAGAGATATAGGCTTCCTCCAGGGCCGAGAGGATTGCCCATTGTGGGTAATCTGCTTGATATAGGGGCTGTGAGGTTCAGGTGTTTCTCCGAATGGTCTAAGCAATATGGTCCTATTATG…
DN6324_c0g1i1.1
TGCATGTGAACTGTTTGACAAAATGTCTTCAAGGAAATGTTTAATACAACAAATCCATTGTGTAAAGTGGCATCAATACACACAGTGCCTTATCATTTCAAGCTACGAGATTGTGGAAAGGATGCAAGAGCTATAACACTGGGAAATTCTCTGATTGACTGATGCAACTATTATATCCGTAAGAAGAACTGCAACATCTTGCTAGAGGTGCAAATATTAAGGGCTTAGAGGCTTCTCTTGATAAGGCTATCCATTTAGAAGAGAGTAAAAGAGCACCAGGAGGGATTGACCTAGAAAGCATGGGTATAGGATAGCAGGATGCTTCTATGATTTTCCGGATCCCTCGTAGGATGTGTAAGAAGGAAGAGGCCGATAAGTTTGTTACAAAGACAAGGTTCC…
DN6389_c0g1i1.1
TTAAGTGGATGTTTTTCTTTTCTTTTGTTATTATTTCAGAATCCATTCTTTTCAAGACAGGGGATCGGAGGATTGTAATGTTTATCCATCCATAAACCTGTAAAAAAAGTTATCCTTTTCAGAACTGGGGATTAAGTGGATGTTTTTTCGTTCTTTTGTTGTTGGTATTTCAGAATTCATTCTTTTCAAGATGGGTTCGGAGGATTGTAATGTTTTATCCAACCATAAACCCGTAAAAAAAAGTTATCCTTTTCAGAACAGGGGATTAAGTGGATGTTTTTCCTTTCTTTTGTTATTGATATTTCAGATTCCGTTCTTTTCAGGACGGGGGATTATGTCGGTGTTTTTCCTTTTCTACCTATTGGTATTCAAGTTTCTTTCTTTTCCCAACAGAGGACA…
DN6319_c0g1i1.1
ATTTATAAAATTGCTACACGTGCCTCTCATCTTTATGAATTTGAGAGAAGCAGGAATCTCCATTAACATATAAATAGGGTTTGAGGGAGGTGTTGTTAGAAATCAGTGGCAGATCATAAACTACACTAGAAATGGCGACGCTGATGGACAAAGCCAAGGGATTCGTAGTAGACAAAGTTGTGGGTATGGAAAAGCCAAGCGCAGATATTACAGACGTTTCCATAAAACATGTCAATACAGACTCTGTAACTCTGGATGCAGACGTAGATATAATGAATCCCTACAGCCATGATCTTCCCATTGGGGGAATTGCTTATCGCCTACGCAGCGCAGACAAAGTGATTGCATCTGGAAATATTGCGGATCCTGGATCAATAATGGCGAACGACAAGACGCGCT…
DN6350_c0g1i1.1
CTGCAGACTGGAATGAGAGGTGCTTGGGGTAAGCCAAACGGCACAGTCGCTCGTGTCAACATTGGCCAGATCCTTTTGTCCGTCCGAACCAGAGACTCACACAGAGCTACCGCTATCGAAGCTCTCCGCCGATCAATGTACAAATTCCCTGGCCGACAGAAGATTATCGTCAGCAAGAACTGGGGTTTCACACCACTTCGCCGAGACGAGTACGTCAAGCTCAAGCAGGAGGGTCGTGTTCTGATCGATGGTGCTTATGTACAATTCTTGAGAAACAAGGGCAAGATCGAGGACAACATCAAGCGATTCCCAGGTGCTTTCGAGGCCACCAGCGAGGCATAAATGTCAGTCCCACAGATGTACGGAGTTTACAGGGATTTGCAATTGATACACATACGG…
DN6368_c0g1i1.1
ATAACATATTTTAGTATTTTTCATATTCGAAGTCCATCGTATAAAACATTCTCTACGAAAGCTGCTTCCTTAGAAGCACATCATTTGCTTGGCTAGCAAAGCTTTCCATCTTTGACACTAAGCCTGAGAAGTTTTGATAATCCTTGCACCCAAAATCAAAGACATTCTTCTATAACAAATAGCTGACTGTATATTTTCAGAATTGATAAATTTATCCTGGTGGGTGACCTTCAGCTTAGACATCACGACCTTTCCCAACCAGTTCTCTCTGGACTATGTATTTCACCCAATTACAACACTTTATCCTATCTCATGGGGACTTGAACACGAGGCTTCTGTTATATGAAACAGCAAACAGGAGGAATCCATTTTTTGAAAACTGCCAACAGTAGTTTTATA…
DN6340_c0g1i1.1
CCAAGACCAACAACTCTGGTGGTATCCAGGGCGGCATCTCCAACGGTGCGCCCATCTACTTCACTGTTGCTTTCAAGCCTGCGGCGACCATCGGCCAGGCTCAAGAGACCGCTACCTACGACGAGGCTACTGGTGTGCTCGAGGCAAAGGGTCGTCACGACCCCTGCGTCATTCCCCGCGCCGTGCCCATCGTCGAGTCTATGGCTGCGCTGGTAATCATGGACGCCCTCCTTGCCCAGAGCTCAAGACAGGCTGCCCGCAGCTTGCTCCCTCCTATCCAGGACGTGACCATCCCTGTCAGCATGACCCACAACAACCTCACCAAGGCAGACGGTGCCGAGAAGGAGAC
DN6336_c0g1i1.1
AGCGGTTCGAATGCGGTATTTAATACGGTGAAAAACATGTAAAGGATTGCAGAAATCACAGATGAGTTTTATAATTATTCGGACAACCTTCGTTATCAATACATTTATGGGCGGCAGGAGAGAACATCAGGCAAAGCAGAGCCAGCGTTGGGATAATTGCCCCCGCTCGGTGTCGCCATTTTCCAGGAATCGTCATCTTCAGAATGAGCAGCGGGGGGACTCGAACCGCAGACTCTTGGGAAGAAAAAACAAGGCTGATGGATCTCCCTGATCTCCCTCCAGAGGTGCTGTCGTGTATTATGGGGCGGGTGAATGATGTGGTGGACATGGGAGCCGTGGTGTGTACGTGCCGCCAGTTTCGAACCCTGGCCAGGATCGTGCCCTTCACTGTCAAATTAA…
DN6300_c0g1i1.1
AGATGAGAACCCTCCACATGCTTAAGTTTCTTTTATTAATAACACTTGCATGGTGCAGTAGTTGATGGTGACAGCCAAGATGGATGGAACTATCCTCACGCAACTTTCTACTTAGGTTCAGATGCTTTAGGCCCAATGGGTAACCCTACCTTTCTTCAACTTTGTCATTTTTTTTGCCAACTTATCATTTTGTAGTTTTTTTTTGTTCGTTTCCGTGGAAACTGGTATAAACCAAGACTCCCTACAGTTATAAGCATTGTGTAGGTTTTTCCTGCCCCTGACGTTCCAAGCTCTGTATAAAATTCTTCCCAACCGTAAAATCAAATAACATATATCATTCGGCGTTCACATTGCATTCAACATGTGCGATTGCTAGTTTTATGAACTATTATTTGTCGT…
DN6344_c0g1i1.1
TATGCAATCAAAATCTTGTACACTACTAGAGTTAGCTTATTTTCCTAGACTAATATTTGTGTGGGTGATCCAAGCTTGCAAGTGAACCAAGATGCTCCTGCATCAATCTTTGTTACATTGTCTGTATATATTTTAAATTTTGCATCTCTCAGGTTTTGGTCTCATGATCAAGCTTCAAGAGTAAACCTAGCCTAACTAAACCATGTACACCAAGGGTAAAAAATTTGAAAAGTTCATTTGGTATTGTTGGCAAGTTTATGCTAACTGTATGCCTTCTCATCTACTACACTTTTGAACATAGTTACCTCAAGTTGTGGTTGTATGGGTACTGATACGGGGACAGAGACACCAGTCAAATTAGTGTACGTGAGCAAATGAGTGAGGGTGTGGCTATATCTT…
DN6320_c0g1i1.1
CTCCGCCACCCCGACAACGAGAGCGCTGATATCGCTGCCAAGGCTTCTGATGGCTCCATCATCAACGCTGGTAATGGTTCGCGTGAGCACCCCACTCAGGCTTTCCTCGACCTCTTCACCATCCGTGAGGAGCTTGGCACTGTCAACGGACTCACCATCACCTTCACCGGTGATCTCAAGTACGGCCGCACCGTCCACTCCCTCTGCGAGCTCCTGCGCCACTATAACGTGCAGATCCAGCTCGCCTCGCCCGCTGCTCTCGCCATCCCGTCCAAGGTCCGCGCAGCCCTGCAGGCTCGTGGCCAACTGCTCATCGAGTCCGACACTCTCACCCCTGAGATGCTCGCC
DN6303_c0g1i1.1
CTGACCCTGAAATCGGTACCGAGGATTCTATGCCCCTGGATTGCATGAATGCATTCAAGAGCCTCTGGAGAGATGAGGGTGTCCAGACTGCCATCCGCAAGGGCAACGAATACGCGCTACACGACAACCTTCAATACTACTTCTCCGACCTCGATCGCCTCTTCGCGAAAGACTTCACACCCACAGATCAAGATATTTTGCGCGCACGGTTACGAACAACTGGCATCAGCGAGACCATCTTCGACACTGGCAACCTGACATACCGCATGTTTGACGTCGGTGGACAAAGGTCGGAGCGTAAGAAGTGGATCCA
DN6372_c0g1i1.1
GGCCACACCGCACACATGACCGAGGAGGAGGCTGGCAAGGAAGTCCTGGAGATTCTTGACCACTACGCTGCCATCTACGAGGACTTGCTCGCTGTGCCCGTCGTGAAGGGTACCAAGACCAAGAACGAGCAGTTCCCTGGCGCACACTACACCACCACCATCGAAGGTTTCATTCCCAGCGTTGGCAGAGGTATCCAGGCCGCGACATCTCACTGCTTGGGCCAGCACTTCGCCAAGATGTTCGACATCACCGTCGAGGACCACAAGCAGGTCCTGAAGGAGGGCGAGTCAAGACAGAAGGTCCACGTTTGGC
DN6376_c0g1i2.1
AATTTGTAAAGGTTGTTTTCTTCTTCTTGTTCTTTCGATAAATTAAAAAGCGGCGTTGAGACGACAGGGAAAACCTGTAAAACAACTTTTCCTGCAAGTCCGCCCGCTCTCGCATTTCCAGAGAGAAAAACAAAGGTCTCGTCACAATTTCAGCTATTTTAATCAGAGCTTTTGAATAAAGTAGTACATTTCCTGGGCAGAGCTACAATATTTTTAGGCCACCCTGGCCAACCATCTTCTTTAGAATAAAAGATTGTTGGCTGGAATGAAATAGTCATAACTACATATGCTTCTAATTTTAGAGGAAGGATTTGCAGGCAGCTGGTAAGCTCAGAGGGACTGCTGCTTCTCGGAAAACATAATTCAAGAGGACATGTACAGGGATCGGAGTAAAGGAAC…
DN6322_c0g1i1.1
GGATATTTTAAAACCATGATCACTCAGCTTTCTTCTTCTATCATTGTTGAAGTTTTATCACTGACCTTAAGAAGTTAATAGTATGATTTCTATTTACCTATGTTACCATAAAGAAAACACACAATGAATTTCAAATTCCGAAACCTATTTTCTATGTAGTTTGGCTGCCCTCTGTTGCTATTGTCTGCTTGATGCATGCTTTTGAGCTAGATTCTATTACAGGCACTTAAATACTATGGAGCATTTGTGTTTTTGGAGACACAGAACCATACATTTCTTAAATATTAAAACTCCATTCTTTATAGAGTTAAGATGCAATTTTTTTGTTGGAGTT
DN6332_c0g1i1.1
GATAGGTTTTGGAAGACGGCTACCATGGTTGCTTGCAAGAAGAGCGTCATCATGTAGAAAATTGCATGCTCATTCTTCCATCATGTTTGGGTGCACTTTGGAATACCAACATGCATAGTATTTGATTGTAATCCGCAGTCTATCATTCACTTTTGGCATGCTTTGTGGGAGATAATGGATACACTACTGGACCGGTCCACAACATTTCATTCTTAGACAAATGGAGAAACAAAAGTTTTCGACTGTACACTTGGTCAATTGTTGCATATGTACAACAACACACATCTGCACACCTGGGATTACAATTTTCTCTACATTCAACATGCTTATAACAAAACTTTTCACAGTTTGGCAGGGCGTGGTCTGTTCCAGACATGTCTTGGGTTTCAGCGAGCGACA…
DN6302_c0g1i1.1
GGAGGGCGAAGGGGGATGGGTGGATTTCATCACTTTATCTTACATCTAGTTTTTAAATTTTGTACCCCTTGTATTTTAATCTCATTACAAAACTCTGCAGAAAAATGAGTTTTGTCGATCCACCTGCACCATGAATATTTAGATTCGTTTCCACGATATGTAGTGTCTCAATAGCATTTCCATTGAATTAGCAACATAATTCATTAACTGCACAATATATCTATAAACATTTACAACAACCATTAGCCGTGCAGATTATAGATCAGGACAAGTGATAAGGACCCTAATTTAATTAGTCAAATTTAGGTGATTTCATAGGGAATTTAGAGCACTCTTTGTTGTGTTATTGCTAAATGCCAAATCAACTCATACTCTCTGCTTGCTCAATTGTTGCCAAGT…
DN6373_c0g1i1.1
TAAACTCTGATCTGTGCTCTCTTTTAAGTTGTTGCTTTGTTTTCTTGCTGCTGCAAATTCACTCTATATCATGCTATATTTTCTTTTGTGCATCATTCCTTTTCTCCTCTATTCTGCTGTATTTTTCAACTCTGCCTACTGCTCTGTTCTCTGCTGCTACAAACTGTTGTGCATACTATTAAGCTGTTGCACTGTTTTCACACTCACACTCTTCTGCTTTGCTGCTGTGCACCTCCGCAAGTGAGTATACCATGTACAAAATTCGTTTTGCATCTACAAAAACTATTAGTAATTACTATATGATATTATGTAATTCTTTTAATATATGCATCCTCAATAT
DN6375_c0g1i1.1
GGAGCATCTATATACTTTCATTGACCATTGGAGCAATGGCCCTTTCATTGTTAGCAGAGTTCCTCCTGATTCAATAGGCATGATTCTCTTGGAAGAGGCCATGGATGCTGGGAATGTGAAAGGGGTTGGCACAGGGCTTACAGTTGCTCCCTATTTTCCACTCCTCACTAGCACTCATCAAGCCATGGAGGGTGACTGTCCCTACAATATGGAGGCTATAGACTAAGGCATTGGGATGGAAAAGGAAAGTTTACTCACTTGAGCTTTGCTATCCTCCTCCAAGGCCTTGGGTTGATGAGGGAGATGAAAAAAATGAAGAGTAAAAAGGTTGGG
DN6310_c0g1i2.1
CAAGCGATCAGTCAAGACATCCGGCACCCAACCGTTGCACTTCTTCACCCACATACCACATACCACCCACTACGCCCGCAGACCGCCAATATGAGCGCTCAAGGAGGTTCCATCCAGGACAAGGCCCAGTTCCACCTGTCCCAGCTCGACAAGGAGCTGTCCAAGTACCCGCAGCTGCAGCAGTTTGAGCAGCAGACCAACGTTCCCAAGGTCTACGTTGTTCTCGGTCTCGGCGCCCTCTACTTCTTCCTTATCTTCTTCAACATCGCCGGAGAGTTCCTCGTCAACACCGCCGGCTTCGTCATCCCCGCCTACTACTCCCTCCAGGCCCTCTTCACCTCCAGCAAGAGCGATGACACCCAGTGGTTGACCTACTGGGTCACCTACGCCTTCCTGACT…
DN6345_c0g1i1.1
GGTGGCATTCTAGAAATGCAACACTGCCATCTTTGGTGATGGCCACATGGCATTCAAGTTTCCAAAAGTTTGTGCCATTTTTCTTCATCAGCAGTGCACAGGGACACTGAAAAAGGGAAAAAGATCGTGGCCGTGGTCGTGTGTTAGGATGGCTGATGCAGCAACGGCGTTTCTCCGGTTGGGTCTCCTACTTTTGCCGGCAATGCATTTGCTCCTGTGGGTATCATTCCGACTGAAGAGGGCCCTGGCTTTGGAGCCCTTGCTGTTGTGTTGCTTTTGCGGCTCTCTAGATAATGACGACTTGTGACCTGCTTGCAGTTGGGTTTGTTGATGTGGTGTTAACAGATAGATTCTTTGGGGGTAGGGTACTAATTGTTTTAGGTTTTAGTTGAGACAACA…
DN6307_c0g1i1.1
ACCCCTTCTCGTGCGTCGTTCTTCATCTTATGCACATTTCTCCCGTGCATGCCTCTTCGTCGGTGGCTTCAAGTCACTCTCTCACAACCTTCCATCTTTTGGCAACTCCTCTTTATTCGGTCACACCTCATCCACACGCTCTCCTTTCCTTCTCCTGTGTGCCTTCTACTTCTTGCATGCGCACCTTCACTCTTCAGTGTAGGTTTGTCTAAGTCCTAGGATGCCCCTACATCACATAGTCTGACCTCCAAATAGTTTTCTCTAATCATTTACTTTGCCGTGTGGGCTTAAACCCACCTACATCTATCCACCTCCACCAAAAACCTTCATGGCTTTGGTAACTAGTCATTTTCAGCTCTTTTGCTCCAAC
DN6351_c0g1i1.1
TTTATACAATACCTTAATGGAATCAAAGCGCACAACTTCTACTAGCATCTTCATCAACAAAAGACACCTATTCAACACATCTGCAACCCTATTTACTATCCCGCTCTGATGCTTTAGTACAAATTAGTAACTTCAAAGAAATTCTACCCACTTCATGTGTTTCCTATTCAATTTCCCTTGGTTGTTGATACATTGCAGCGCTTGACGATCCATGTAAAAGACATATTCCTTGGCTAGCAAGCAATGTCTTCTATTCTTCAAAGTTTGTATAATAGCATAGAACTCTTGATCATACACAAAATACTTTCTAGGTCACTCCAATACGGATTTCATCTTCTCCGCCCTTAATTCATTATGGGACTAGGGACACCACAAGTCTTAAG
DN6341_c0g1i1.1
CTATTCTCATGGATGCATCACAGTAACTCATTTCTTTTGACGGACGTTGATACTTCTAGGGTTTGTATGGACGCCATACAGCGGCAAATGGAATCGCAGGGAGTAAGCGCGGATAAAAATGTGTTCCAGGGCTGCAAGATGCATCCTTCAGATTTCGTCAACGCCCCCAGGCACTGTCACCGGATTCAGAACAGATTGGGTTTTGAGGATTTCGTCAATGCGACAGAAATCAGGAGTTCCTGCGACGGTTCCAGATCTCGATTTCTCTGTCACGCCTGTATCAGGGCCATGGTGGAGGTTCTCCGTCAGTTGATGGAGAAAGACGGGACGGAGAAAACTAACTGCGAGCTGTTCGTGATCGTGTATGTCGGCGGCGGCATTAATGCCTACGAAGACCTG…
DN6341_c0g2i1.1
GTGCTGAATCGCAGAGGGTCGCAGCTGCTGCGAGAGAGGATCGACCTCACGACCGGCCTGCTCTTTTTCCGTTACTCCGATCTCAAAGACTCGACGGGAAATTTCGCGGCGAGTAACGTGATAGGCGAAGGCGGATTCGGGACGGTGTTTAGGGGCACCCTTCCCGACGGATCCCAGATCGCCATCAAGAGATTTAACGATTCGACGACGAAAGGCGACGTGGAATTCAGTCACGAGGTCCACGTCATCAGCAGCGTGAAACACCGCAACTTGCTACCTCTCAGGGGTTACTGCATCCACGCCAAGTTGGACGGGCACCAGCATTTTCTGGTCTACGATTTTATGCCCAACGGCAGCCTGTCGGATTATCTTTTCCGGCGCGGCGGAAAAGAGAGCAAG…
DN6388_c0g1i1.1
TATTGGATTGTGAGATCTTTCATTTGAATCATGATGCTAGTCACTATCCTTTGTTATAGAGCGTGATAAGGAAGAATGTATCTTGGTTTTGCAAAATTTACAGGTCCATGACCCATGATACTGAGGATTATCAGCTGATTGGTCAGATCTAGGATGCTATAGACATTAGGGTACAACAGACAAGTGTAACATATAATTCTAAGGGTAATAATGAGCACTAGGATCGGGATCATAATCAAATGCACTATGACAGGAATGAGGTGCGTTTTAAAGGAGGTCATGGAAGGGGACGTGGGTATTGTGG
DN6371_c0g1i1.1
CTAGGGTTAGCCCGCATATGATAAAGTCTTCGAACCCTAATTAGGGTTTCCAAAGAGTGGAGGGTATTTGGAGCTACGCCAGAGTACAGAGAACACAGATTGGAGTTTAAATAGAAATGTATGCGTAGTTTTCTTTACTGTGTGATGGCAATCTGTTCGTTACCTACGCTCGTGGAGGTTTTTTCTTGTCTCATTTTTTTCTAGTTATTTTATTTCGATATGGTTATGCTATAGACGGGATCAGTTCTTTTAATGTGGTTTTCGCAGTAGGATTAGCGTGGATGCTGTAGTATTTGATTTTTATTTCTCTATAATTTGTAATTTAAAATATATTTAGGGTTTTTTTTGGTGGT
DN6357_c0g1i1.1
GTCAAGAGCGCATATGGCCCAAAATACACACATTTTTGGTCCATGTGCGCGGGCCTTCAATATCAATTAGAAAATGGGGAAATGCCTAAATTAGTGTGGCTGTGAATCTCAACACCTCCTTGGAAATTTCACCCCCCGGTTTGCACTTTTACAAAATACTAAAGAATATGAGGCTGACGATTCTGGTGAAAATTTAATACACCTTAGATTCACGGAATCTATACATGACGTCAACTCGGATACTATTCAATGAATGAGATTCAATGTGCAACTTGTGATTTGGAATTATTTTACATCCTTTAATTTGCTGCTGCAACTTCATCCCGATATTGCAATTCTCCTAACCAAGTGTGCTTATCTGATACGCTAACCCATCTTTGAGGATGGTGGGATCTCTCC…
DN6348_c0g1i1.1
CACCCACTGAGAAAATTTAGGTAGCCCCCTACATTGATGGTGTCCCTTGAATTGGCTGTAAGATATCCAGTTATAATTTTTTTAGAGCTTCATTACCTCATGATGCTGGTTTGCAATGTTATAGTTTACCTACTGGTTCCATGGAGGGGGCAATCTGAAGTTATCTCGGCCGATGCTGCTGTGCAAATTTCAAAACTATTTGCAGTTAAGCAGTTCCATGAAATATTTATTTTTCACATCAGGTGTTTTAGGATTGTGGAGACCAAATTAACAGAAAATTAAGTCGAAAGTAATAATTGATAATGAGTAAATTGCCATTCGTCACAAAACTGTCTTGATATATCTGAGCACTTGCTGAAACTTCTAGCCCCCAGCCTCTAATGGATCCTGAAATTCAGT…
DN6362_c0g1i2.1
CGTTGATATTAATATTTGATTCCTGTGTCCAGATCGATCTGTCAAGCACAAATACGAAAAAAAATATTGAAGAATGAAATGAGAATGGACCAGTCGACGCAGGCTTTGGATGTACTCGAACCTGTGACTTGCGACAGTGCAGATTTCTGGCGTACGACCCGTGAATCCTCTTCATTTAATTTATTTTTTCAGTTCTGATGAATGCACAGCGCTGTATAAATATACCTGGCATGCGGATTTCGAGATAAGTGTCGATATGGTGTGGGGAGTGTAGCCTGGCTCGAGACCTGCACGCATTTATTTATCTAATGGTTTCGGACCAGGCTTCATTCCCCTCACAAAATTCTCGCTTTTCTCTTCTGGCTTTCACCATCACAAAGTCGATGCAAAGTATTTTAA…
DN6301_c0g1i1.1
TCTTGCCGCTCTTGCAGGCTGCGAAGCAGCCCAAGTTCGCCGTCATCTCTTCTGGTGTCGCCACCATCTCCGGCGCCGAGCACATTCCGTGGGCTGTCAGCTCCTACGGCGCTTCCAAGGCCGCTCTCAACTTCATTCTCCGTCGCATTCACATCGAGAACAAGGATCTCATCGCCATCGCTTTCCACCCAGGTGCGGTCAGGACCGAAGAGGGCAACAAGGCCGCTCAGTTCTTCGGCTTCGAGGAGGCTTTCACCGATGTTCCTGACGCCGTCAACGGTGTCGTTGGCAAGATCGACGCTGCCACCCGCGAGGAGACCTCTGGCAAGTTCCTTGCCTTCGACGACACCCCTCTTGCCTGGTAGATCACGCAAGAGCTTACGACATGTTTGAAGCGAA…
DN6394_c0g1i1.1
AAGGCATCGAGAAGGCCGTCAATGGCCTCATGCAGATGCTCATCTTGACTTTGACGGGAGTCGAGGAGATTGTGGTCTTCATCATCAACCTACTGACCTCCACCTACGTCTGCCTCATCACACTCGCCGTGAGTGGCAGCTTGCACGTTGCCATCTCGGTGGCCGAAGACGTGGGTGACTTCCTCAACTCCACCGCCAAGGACGTTGGCAACGACCTTGGATCTGTCGCCTCAGACTTCCAGAATACCTTGAACGGCTTCTTGTCTGGTATCAACGACATCGGCGACTTCCTTACTGGTAAAGACAAGAAACCACCAACGATCGACCTGTCCAGCGAGATCGACAAGCTCAACAACCTAGAGTTGCCCTCTG
DN6367_c0g1i2.1
TGAAGCCACAGCAGTAGCAGTGGCAGTAGCTGTTTCAATAGCAATAGCTGCAGATGGGCATATGGCTTCCGTCATTAATATTCATTCTTTTCACTTTTAATGATCGAATCTCCAGTCAAAACCACTCTTTTTCGGATGCCTCCTCCTCCTCGTCCTCTCTTATCTTCCCTGTTCGGCTTCCTGAAAACACCATACCATACCTTTATATTCTACCCTTGCTTTTCCTATTCTACATATCCAAATCCAGCTGACAGGAAAAGAAAAACAAAACAAAAACATCTTTCTATATAGCCAGAGCGAGAAGCTGAGTTTCGGGCACTGTACTGGTGCGTTTTGAGGTCGCAGGTTCGATCCCAGGGAGTGAGGGATGAAGAGGATGGAGTGTTGGGTGTGGGTAGT…
DN6396_c0g1i2.1
TTCAATGAACTGCATTCTACTTATTCTAGTCTCTCATCTGAGTGAGCAGCCACTTAGCTATAGACTGAAAGTTAAAAGAAAATTGTAAAGCATAGGAGCCAGGCAGAGGGAAGCAGAGGAACCAGGCAACATCATGGCTAGGCCCCAGAGATATAGAGGAGTACGCCAGAGGCATTGGGGTTCATGGGTGTCTGAAATTCGCCACCCCTACTTGAAGACTAGAATCTGGTTAGGGACATTTGAAACAGCAGAGGATGCAGCCAGAGCCTATGATGAAGCTGCAAGACTCATGTGCGGACCAAGAGCTAGAACTAATTTCCCATTCAATCCCAATGCCCCTCCAACTCCGTCATCAAAAGTTCTGTCCTCCACACTCACAGCCAAACTTCATCGTTGTTA…
DN6369_c0g1i1.1
CCATCTTCCAAACACCGAATTCTCACATCCACTTTTCAACTTTCAACCAATCAACTTCAATCAAAATGTCTGCCCCTAACGTCGACAAGCCTAACGAGGGCATCATCGGTCAAGTCACCAACTCCGTCAAGAACGCCGCCAACTACGTCTCTGAGACTGTCCAAGGCAACACTGCTGAGGCTTCTAAGGAGCTCAACAAGGAGCAGGCCAAGGGCAACGCTGGTGACACTTCCCTCTCCGGCCGTGCTTCAGGCGCTCTCAACGCTGCCTCCGACAAGATCGACCAGACCAAGCACGAGTCTTCGGCCAAGGCCAACAAGGAGGGCATCTAAGCTACTCTCTTCGGAAGGATGCATTCACACTTTGGCGCGGGCCGGTTTTCCATACCCTCATAACTGC
DN6387_c0g1i1.1
TTTGATCTTTCTATGCCCTGTTGTTTGCCCGTCTCTTCACGAATTCGTAGTAAAATACATTCAGTCTCTAGAATTGCTTTCAGGTTCTCTTTGCTCTCTATTAACAAATTTATCAATGGAGCTTATTCTTCTTTTATTATTATCTCCAACTCTGCTTGCTGCTACTATGATATTTCAGATATATTTCAGACCTTTCACTTACATTACAGGCATCACGGGCCTTCAACATATCTTTGTCCACAGCCTGAGGCATGGTGGTCGGTGTGTTTCACCTGCTTTCTATCCAACTCTAGAGACTTGTTGGCCTTAGATGTTAGGAGAGGTTCTAGGAGAAGTATTCTGCTTCCTCACAATATGTCCAAGAGGTCATTAGTTTTGTGATGGAGGTGGTTGATGATA…
DN6342_c0g2i1.1
TATCAGCCGATAAAATGCAAAAGCAGATTAGTCAAAGCAACTCTGGCTATATTATCAATTGTAACAGTTTGAAGGGATAACATACTTTAGCTAGTTCATAAAAACTAGCATATATCCAGCCAGCACAACAGATATTACAGCAGTACCAAGTGTGTTTGGTGACCTTCCTACAGGTCTTCCACTTGGTAAGGGTCAAGAGCATGCCATATATCTGGAAAAGGGCGTAAAACCCATAATGATTTCCCTTTAGTGGCACCCTTAGTTGTTTGAGGATGAAATTGAAAAGATGGTACAAGAACTACTTGCCATGGGGCACTTTGTTCCAAGAAAGGGCCCATTTTCTGCACCAGTGGTATTGTTTAGGAAGAAATATGCGTCTTTTCACACATGCCTTGATTA…
DN6315_c0g1i1.1
CATCCAAGCCATAAGGATGGAATAATAATAATGTCTGTGGACTCTGGTGGATTGGCACACGTAAAAATTTAGGAAATAAAATTCTCTTCTCGATAAAGATGGCAAGAGTACTTTACAAGGTGTCATACGTGTAATTGAACAAGTTTGAAGGCGAAGGCAGAGGTCCATACTGCTATTATTAGTGCACCCACATAAACAGACATACAAACGATGGATTTAAAACAAAAAATTGATCCCGAAATGTCTTTTGGTTCTGCGAATGCTGAAGGCAATTGAGCGTTGAATTTGGAAGTGGGTCAATTTCCAGGAGATATTGTGGAGGGAATTTTGTGGGTTTGTTTGAATGTGGCGGAGATATAGCCGAAGAGGATTGGGTGTCAAGATTGGATTGTAGCTGGT…
DN6346_c0g1i1.1
AGAAACTATTATTCCATTTTATGGACAGTGTAAACATAAAATCCTTAATATTCTAAACAAGTTCTCTTACCTGCAATGAGGCATGCGCTGTCTAGAATCCTTAAACCAGTTTCTATATACTGTAACCCTAAGATTTTGATCAATGACATCGCTATCTGAAGCTCCTAACAACATGTTGAAATTTTTATTGGAGAGATGACAGTTAGATATTGTTACATCTGTGGAGCCCTGGACCACAGAAATCAGCCCCAATTTCGCGTCGAAGGATGTCAAGTGGTCAACCCACACATTTCTTGATCTAGAGAAGATATGAACTGTGTCACTCTCTCTAACAGTATTGATTTGGAAGTTGTGGAGAATAATATCATGAACCTTGGCAAGAACTATGCTTTTTCTAGT…
DN6346_c0g2i1.1
TGTGATCCATACTCCGTGCCTTTGGGAGGAAGCGAGATTCACTCCATAACGAAGTGTTCCAGGCCTAGGATTACTTGGGTTGTCTTCGTTGTTGGTCACTGTGTATGATATTCCATTTGCACCTCCCATAACGCCTGATGCAAATCCTACTGCACAATTTGGAAGTCTCTTTCCAGCTCCACACCTTGTGTATTGGCATGTTGTACCGTCCACAGTGCATGGGGCTATTTACACAGAGAGCCACAAGATAATTATTTCCTAGCTCAAGCGTGTTAGCAAAAATGAAAAGAAATTTGAAATATTATGCGATT
DN6399_c0g1i1.1
CATGATTTCATGAAAAAGGAAATAGCAGGTGAAATCTGAAGTACAGCAAGTGCAAAATTTGAAGTACTGAACTAAAAGAGGAAGGAAATTCTGTATTGAAACAATAATTTGCTAGCTTAAGCCAGCTTGAGCCTATGTCCAGAAGTCTCAAGATAAGCCAACCTTGGACATATGGAATTTCCTTTATTAAATTCAGTTCATCTGCCCCTTTAATTGGCATTTTAGATGAACTCATAAGTTATGATATATGTATTGTTGTAATCTTGCAGGGAACTGTTATGGGGAGGTCTGTGAAATTGTCATATAACAGTAAATAACTAGCAATTGCACCTGAGGTGCAATGGACATGCCGAAGGAGGTACAAAAGGGAACTTCAAAAATAAATATAAGAAAACCTGG…
DN6323_c0g1i1.1
GGCAAGAAGCCATCATCTCGACCTGTGTTCTTCTGATCTGGGTCATCATCGTTCTAAGCGGTGTCATCAGAGGCTTCTTCATGTTCTATCGAGGCGGTTCTGCTGGCGTCTATCCTGTCCAACATCCTACTGCTCGCACTTCAACATCCGACGACACCTCGTATGAGCTGTCCAAGATTCCAACCTACGAGCAGGCGAAGGCAACATCTCGAGCAGATAACACAGGCAACTTGTACAACGGCCAGTCGTACACTCTGAAGCCAGCACCACTACCAACCTTCGAGGTCACCAGCACAACTTCGCCCAACATGCCCACAAACCTCAGTCCAGC
DN6316_c0g1i1.1
ATTCGAGCTAATTATTCTGACTCGTGAAACATCCTCTACATTATACATTTTTCAGGGTTTTTCAAGAAACCATTTCTCACCTCCTTGTCATCTACAACGACAATCTTGCCAGGTCTGTCCATATACCACTTATGATTTAATGCATATGTGGCCATGTGTAAAGGGGTCTTCAACTTCTCCCACCGCCATGCAATGATGAGCTGAACATGCTGATGGCAGAATTCCAGGGCGGGGTTCCTTTTTCGAATAGCGACTTCATTTGGCCAAGCATGGTGTCAATACACTTGTATATTTCACCGAGGTTGGTGCTTTTAGAATCTCCATATTTCATCACACTAAAAATCAGAGA
DN13847_c0g1i1.1
CGTATAGACACCCTAATCTGGTTCTTTAATGACGATGTAGGGATTGGCTGATCGGCAAGGCTTTCATTCTTTCTTAGTATTTGGAGGTTTTGCCCGTTCCGCCCATTCCTACCATGTCACTAAAAGAAATTATTCAGAAATCATATCTCAATGGTATAATCACGGCAGCTGCAAAAATGAGCAGGATGATTAAGAATTGATATTTACATTATCACTATTTTGTAGTCGTGTGTTGTAGAGTATATGTACACGATGTACCAGGATACATTATTTCGGAATCATAGTTTTGAGTTTTCTGTAACAAATTCCAGTTTAGTCTAGACATCAATCTTTGCACTGTATTGGAGAGCCACAAGGGTCACAATTTGTCAATGGGGATATATTTAATTTATGAAATCA…
DN13888_c0g1i1.1
GTACGAGAGTAATTACGCCGGAGGCGTGGCTTCCCTACACTAGATCTGCAACGACGACGGTCTCCTGCTTCAGCAGCTTCCACGTGCCTGCAACTACGCTCATCTGTTTCAGCTCCTTGTCATCCTTCTCTCTGCACCTGTCATGGCATGCAGACGTTGCGCCGTGGCTACTCTGCAGCTGTCCCTGTCGTTGCTGGTAGCCGTTAAATATGGGTTCTATTCTCTTTTTTGGGTTTTTCCTATTCTTATCTGCTAAGAAATTGCTTGTGGCCCCTGCTTCGACTCCGACTCTTCTGGACAGCGTCCCCGCCTCTGGCTAGGTTTGTCTTGCTCTGTCGAGTATTTTGGTTGTTTCTTACTGTGGGGTTTGTATATTGTGGAAACTTCTATTGGTTTTGT…
DN13825_c0g1i6.1
CGCCATATCTTGTATGGGCAACCACAACTACATTTCCATCTCTACCAGTGGTTCTCTCTCTTCTTCTATCTTCTACCGGTGGTCTATTTATATTAAACCCCTTAATTGAACACCCCAAATTTAGCGTTGAGGATTCTGTGTGCTTGAGGAAGTAAAATGGTGCTGTCTACAATCGCAAATGAATCCGATGGCTCAGTAAATTCGGGCATGTTTGCTTCACGTTACATGCAGACGGCCTTACCAAGGTTCCGGTTACCAGAAAGATCCATCCCTAAGGATGCAGCATACCAGATTATCAACGATGAGCTGATGCTGGATGGAAATCCAAGGCTGAATCTCGCCTCATTTGTCACTACCTGGATGGAGCCGGAGTGTGATAAGCTCATCATGGCTGCCATC…
DN13889_c0g1i1.1
GTCGTGTTTAGAATGGGGAACCGTTGGTGTTGATCCTGATGTTCTGGTTGCACACGACCACAGTGGAGATCAGTTGTTGCAAAATCTTACAGACTGTCCCTTCTCCTGTACACGCGAATCCAATCTCTCCTTCCTCGTGTGCCTTTTTCCTTCTGCTCTGCCCATGCGTGTAGGCCCTTCGGTTAGTGTTTCTTGTGTTCGAAGTTGGTTTTTTTTTTTAGCTATGCCTGAGACGGGAAGATTCAAGTGTGTTCGTGAAGAGGGAGAGGACTGGTGTGCACGTCTTTTCTTGTTTCTACGATCTGCTCATCCTCCGGTTGCAGGCTTGCATTCTATAAGGGGTTTTTTAACTTCGTTTTCCTGCTCTTTATCTTTTATTTCGAGGAGTTGTCGTATTGA…
DN13892_c0g1i2.1
GTAGAAATCATCTGTTATAAAAATGTCGTCGTTGATGAGATCGATTTTCCAAGTTGAAGACAATTACGGGTCTTCAAAGGAAGCCGAGATCCTGAAACTGGACAAAACCTTGAGTGGAGTTGTTAAAGTTCGCTTGGAATCCAGAACTAAGCTTATTCTGGAGCACTATGAAAGTACTACCAGGACTGGGATAGAAAATGCTCTGGAAGAGTTGGATTTGAAGGCCACTTTCCAACGGTCCGCATTGAAGTGATGAATGGTCCAGGTGGTGGTTGGAGCATCTAATCTCGTGTGATTAGATGATATGATATATATGATATGGGAATAAGGAGGGCACTGGTAGATTATGGCGCCGGCGGATCAGCCTACTCTAATTAATTTTAAATATAATGTTTCTAA…
DN13852_c0g1i1.1
GGAGCCGATAGGTAGTTTCTGGTTAAAAGAGAGCTACTAAAAAAACATATCTCCCGGTCAGCTTCACCATTCGATTAATAAACCAAACACGACAGAAATATATTTTGTAGTTTTCCGATCGATTTATTCGAATTCTCAACAGAAGTTTGAAGAAGAGCGTAAGCCGCGGTAGAAAACTCCAGAAGAGGGCGTCAACACGAAACTCATGTCATAATTCGCTACAAAATTATTATTTTCGGCTGTCAGTATGAGAGGCTCTAGGTATCATAGGGAGCCGCAATAATTTTTGCTCTCTGCGGGGCCAACTCTGGCTCACACCTGAAACTTTTTTCATTTAGCTGAAAAATGGCGCTATTAAGGCGCCGTAAAGCAAATGAGCCAGAGAGCTCCAATATTGGT…
DN13804_c0g1i2.1
TTGGAGGACAAATCCCTGGCAATTTTTCTCCAGGCCAACATTATTTCAATCTTAAGCTCGATTTCTTAGACCACTGTGAGGTTCTGAGCATGTAGTTTTGGGTTCTCTTCTATTATGAGGCCTTTATGAACTCTCTTAGCTGCCATTGTTTAAGCATTTTGATCTCTCTGGTTTCTATTATGTGTATGCATAATTTTTTATTGGTTCAAGATTACCATGCTCATATTCTGAAAAGGTAAAAATCCGTGCATCATTTTACATCTATGGACCATCATTAGATTCTTTCCTTCAATTCTATACTAAAAAACTCTGATTTTTTTTGATTTCGTGTCTCTTGCCTCTGCAAACTCCTTTGAGTTTTGAAAATGCTTCTGGGTTTGTGTTATTCATTCTGCACTT…
DN13843_c0g1i1.1
ATTAACTTGTCGAAACCTCAGACAATTGGTCCATCTTAGATATTTAGGGATGCACGTATGACCTTCTTTAGTTATCTTTTTGAAACGGCTCTTAGCACATTTATTTCCAAACCCAAAATCAACCAAGAGTGCAGTAGACCTCAAATCAGGCTAAGAAATTAATTATAAGATGACCATTAATCATTATCCATGTAAGACTGGTCATATAACCGTTCCATGTAAAACTTTGGTAGACCATTTACTTGAGGGACATGATCCCTTGTAATGATTTAGGGGTAAGCTATAGGTGCGTGGTTGAAGATCACACTTTTAATTAAAGAAATTTCTTAGCCATTATATTTGTTTCTAGTTGGAATTTGTCCTTGAAGTTTTTCATCATGTTACAAGTGG
DN13866_c0g1i1.1
GTGACTGCCACACTGCAACCAAGTTTATCTCCAACATTGTGGGTAGAGAAATTATTGTGAGAGATTCCAATCGTTTCCATCATTTTAAACATGGACAATGTTCTTGTGGAGATTATTGGTGATGCTAAATGAAGCAAAGCTATAAACACAGGCTTGCACTTTAACAAGGTGTAAGGTGTCAGACTCAAGAGTTGTAAGAAGGAATCAGGGTTTATTTATAAATTCTGAAAAAATGTTGTTTTTGAGTGTTTGGAGAGCCACACCATGCTTTTTGATGAAATGATATTGCATGGTATTCATCACTTCTTAGATATACTGATTGGGTATTTGTTGAAGTCCAGTTTTTAATACTGGGAAGGAGTCATGACATTGAATTGTTGTCAGGAAGTCTGGACAACT…
DN13814_c0g1i1.1
TGTAAAATGGATGACAAAGTCACAAAATATAGCCACAATAAACAATCTAAGGTCTCTCTTCAGACAAATAGAAAAAAACAATTCTATAGTAGATGATGCAGATATAAATAAAAATTAACCAAAACTGAGCTCTTGGCGAGAGTGAAAAGAACTAGGAATACTATGAACAGATGGAGGAAAGCAAAGGCATTGGTTATAGATGACATAAGTATGATTGTTGGGGAATTCTTTGATCACCTGAATCATTTGGCAAATGAATTGAGGGGGGCAATGGGGAATGAAACTAAAAGAGCGTAGGCTGGTTTGCAACCTGTGGTGACAGGGTATTTCTTTCAGCACTTCTTGAAGAAATGCTGCCATTGCCGAAACTGTTATTACTACACGTTACTTGAATCCCCT…
DN13849_c0g1i1.1
TCCAGATTTCAGAATCTCAACAGTACTTTTAAGATATAATAAGTTACTTTTAGTCTCCAACAAATATCCTGGATGAAAATGATCTTTTACAACTCTAATGTGCATTCGCCTCTATTGAGTGTCTCTGTTCTTTTAAGAGGCAGAAATGAGAAATACTCCGAGGCAAAAAGATGTTTGTGAACTATTAATGATCATATTCAACAGAAGGATATTCGTTTTGGGAAACTATTCCATTTCCGATTCTTTGCGATTGCAATTTAGGATTGGGGTCTCTCATATTAGGATTTGGGATTGTATGGAGGAGCCTGAAAGCCACATCCATTCGATTTTGTTGAAATCATTTTTCATTAACGGCAATTTATAATTTCAAGTGATGGGATGTATTTCTAAAAAGGCCA
DN13849_c0g2i1.1
CGAGGCTTGATAAAAACAGTAAATGGTCCAGCGTCACAAAATTTTGGCTGAACAACCTTGTGTCGGAGCATGTTTTTGCACGGATTGCTGTTGCTGCTTCCACTCCCTTTTAACTGCTCAATTTCGTATGAAAAATGTTTCATTTCATTTCAATTACCCACTCGTCTCCATTATGTACCTGCAATTCTTTTCCTCTCTTCCCACAGCACGTAGGTCTGGTTTTTTACTCCGCTGATGTGTTTACGATAGTAAGAGACACGTGATCTGGCTTTATTCAAGAGGGAAAAAGAATGAGACGAGTAGTGCTTTTTATTCAGCAGAAAGAAAAGGGGTTTAAGCTTTTCTTCAGTAGCTACAGTAATAGTAATATTGAGAACAATCTGTTGGAATGGCGGAGGA…
DN13818_c0g1i1.1
ACAATGTCTCCCTCGGTGATGGAAGCGATCCATGCTGGTTAAATAGAAAAGTCCCATTGCATGAGCTTTGTAACCATGGCCATACAATTTGTGAGTGCATTTATATAACTCTCACACCACATTCATGAATCTCTGATAACAAGTCATCTTACCGAATCCATTCGTGAAGTGGGCAGACTGTCATTAAATGGTGATGGAAAAGTGTGGTTACGGGAAGGATGGAATATTCAGGTCCCTCCGCCCTCCATTGATACTCCCAAAGGACGAGCATGCAAACATAGTTTCTTTCCTGTTTAGAGATTCATCAGCTTTTGCTCACAAATTAGCACTCATCGATGCCAATTCTCGGGAGAAACTCTCTTTTCGAGAATTTAAAGACAGAGTACACCAGGTGGCCGG…
DN13872_c0g1i1.1
AGGACGAGGATGAAGCTAGCTCTCATTGATATGAATGCTAATTATCTCGAAAGGTGTTTTCACAGATAGAAAGACGTTGCGTGCATCTAACTATAGTCAGAGATATCAACAGAGGGTAGAGAGGGGTAGAGGACGTTGAAGGACAAACAAAATCGAGCCGTCGATTGCGTAGAAACCTTAAAAGGCAGGTAAGAACTCTGAAACCATAGAAAGTGACGCTTCTGATTAGGCGAGTTTCAATCAAATGGTGTGCCATATTACATTGCCACGAATGTTGCAGCCATAACTGATAAAGAGCCATGTAAGTATTCATATTGAAAATGCGTACCCATATACATTCTCTTTTCATAGATTCTCGTTTACCCACGCACAAATATTTTATGTATTAAGGAGGAGTTC…
DN13856_c0g1i2.1
GCCAGAGATATTGCTGGATGGTGTACATGGAATTGACAGGACCTTCGAGGTTGCTCAGGCAGTCTGGGCCGAGGTCTTCTTCTACTTGGCCGAAAACAATGTCATGTTCGAAGGAATCCTATTGAAGCCTAGCATGGTCACCCCTGGGGCTGAATGCAAGGAGAGAGCCACACCTGAACAAGTTGCTGAGTACACACTCAAGCTTCTCCATAGAAGAATCCCCCCAGCTGTTCCTGGAATTATGTTCCTTTCTGGTGGGCAATCTGAAGTGGAGGCAACACTGAACCTAAACGCGATGAACCAGAGCCCAAACCCGTGGCACGTGTCTTTCTCTTACGCTAGGGCGCTGCAAAACACGTGCTTGAAGACTTGGGGCGGAAGGCCGGAGAATGTGAAGGC…
DN13839_c0g1i3.1
TCAATATTTTAATGGTCCACAATTCCATTTGAAAATCTTCCATAAAAACCCCGTCCACACATCCAAAGCGCAACAACTCATCCTATAAATCAAAACCTCACTGCATACTTCAGACAACTTAACGGACACAAAATATTTCACAGTTCTGCAGCATTTACATAATGGCCATGGCAATGCCGATGACAATGCCACCTCTCCGCTCGTCATTTACACATTCATCCTTAATACGGCAAAATCTGTTGTACAATCAAATATTTTCAAATAAAAAATCAGTGCACAGAGTAATAATAGTAGCTGCTACGGAAAGTGAGAAGACGAATAAAGGAGAAGATGAGGGTTTCAGTCCTTTCAAATTTGTAACAGACAATCCTTCAAGCAGGAATGCTATTCAATTGCCTA…
DN13858_c0g1i3.1
GTCAATTCTAATTTCACTTCCACGTAAAGGAGCCGACGTTGTAGAGTTCCTCGTATATTGGGGATGACATACGGTGTCGGCGAAAGAAGGGTTTGACTGCCTGCTTTGGCGAATTTAGTAACTCAATGCAGGGTTTGGCTGATCAATTCAATTCTTTCTCCTCGCAAATTGTCCGCAGAAGATAGTGTCTCCTTATTTTCCTCTGCTTTCCGTTGAATTCTGCCTGAAACATTTGTAATTGAGGGGACCCCTACTTTTGCGCCGCAATGCCGTCGTTGTAAAACCATTACATTTTGTTGTTGCCAAGAAATGGTTTTCATTTCTGGGCCCGAGCAATTTTTATATTATTGACGGGCTTTATTTTATTGAGGAGTTTGTGGGCATGGGTCGCTCAAGGGG…
DN13899_c0g1i1.1
TAGGAGACGGTTAAAGTCTCGACGCGAATAAAGTTTCCATGGAAATTAGGGTTTTATTTGAGACATTAGGGTTCTGACTCATTTTATTGAGGGGTTTGCAGGCATTTGTGGATTTGATGTTCTACCTGGGTGGGGGTGAAGAAGACTAGGAGGCGGCGGCGGCAGAGGCAGAGAGAGAGATGGTGCACGTCAGTTTTTATCGCAACTATGGGAAGACGTTCAAGAAGCCGAGGCGGCCATACGAAAAGGAGCGGCTGGACGCGGAGCTGAAGCTGGTGGGAGAGTACGGCCTGCGAAACAAAAGGGAGCTGTGGAGGGTGCAATACACTCTCAGCCGCATCCGTAAGGCAGCCAGAATGCTTCTGACTTTGGACGAGAAGAACCCTCGTCGTATATTCG…
DN13870_c0g1i2.1
ATTCAGGAAGGCACAGAGAGCCAACGACCCTGCCGTCGTCCTGGCCATCGGCACCGCCACTCCCCCCAACGCCATCGAATAGAGTTACTACCCTGATTATTATTTCAGAATCACTAACAATGAACACAAGCTGAGCTTAAGGAGAAGTTGAAGCGCATGTACGAGAAGTCGATGAGGAAGAGGTACATATATCTGAGGGAGAACCCCAACGTGTGCGCCTAAATGGCACGGGTGGTAAGTCTGTCGACGCGCAAGAATGCCTCGCTGAAGGTAAATTAAACACATAATTTCATCTTACTTTTTCTCTCCCTTCTCTATCACAGTGTTTATGAATAATAGCTTGGGCGCAACCGAGGAGGGCATACTCGGAAGGAGCAGATAGGGAACAAAAAGGGTGTC…
DN13846_c0g1i1.1
AGATCATACAATTCCATGCATGGCGACCCCTCTCTTGGTTTGGAGATGTGTTTGATGCCCATCAGGTTTGTCCTCTCATGTGATTTACACGTGGCAACAGATGGCAATACCATGTGAAGGCTTCTCATGCCAAACAATGTCTTTGGATGATTATAGATTTTGCTGACCATTGTACAAACTTCCTAAAGTCATCTACCCTTTTTTGTCAACTTTGTCTTAATCTGCCTGCCCTTTTTGTTCCATGCACATATCCATTGAATATACCCCAAAAACATAAAGATCAAGTCTAATGTAATAAGACACTTGTCTTAGCCTTTGCTTAACAAGGTAGCGTGCTTAATCGGCTTTCTTTTTTTTTCCTTTTTATGCTCAATACGAACCCCAAGTTTTATTAATGTA…
DN13801_c0g1i1.1
GCAACGATCTGCTCCTGGGTCTCGCGAAGACGACCGATCTCCAATGCAGACGGCAGATGCTGAACGAAGAGCTGGCACGTCAGATTATGTGGAGGCCAGAGGGTACTTGCAGCCAGCGACTGAGTATCTGGAGAGGGCTGTGGCAGTCGCGACGGCACAAAGAACACTGTCTGGTGATCTACTTGCGACGACGGCCGAGGCATACATGTCACTGGGCAATACCTCCAGCCCCAGAGCGAATCAAGGCCACTTCCGACGTGCACTTCAACTGCTACGAGCAGCGACGTCGATTCAGGGCTACACTTTGAGTCGATACCTCCAACAGTACTTGGACGATTACGGCCGACTCATCGAATAGGTCGGATGGCACTGGTCGAGAGCATTAACCGTTCGCGAGCC…
DN13803_c0g1i3.1
GTATCAAGATAACCCTTCTTTAAAATGCTGAACTCAGTAAATGTCCGTGAATAACAATAATAGCCTGTGTATCCACTTTCCTACCATGGCCTCCGCCCACCACAGTTCGATTCTCGCGCCTTCGTCTATCCACAATTCTCCAAATCATTTCCTTTCTCTCCGCACGCCACTTCGCTTTTCTCGCACAAATTTCCTCCGCATATTCGAACCATCGGACAAATGCAGTTCATTACAGTCTAAATACATAAAATTTCTCTGGCTGCGATGCGAAGTAAATGCACGGGCGCAAGAAAAGTCCTCTGCAGATAACAGAAGTCCAAAGATTGAAAATGACGCCGAAGGACTCGACCCCGGCACCCCGGTCAGGAGCAGAGGTGACATATTTCTGGAAAGGGCCCT…
DN13815_c0g1i3.1
AAAGAGAATGAATCTTAGGCAACACAATCAACAGCTTTCTAACTAGGGTCCGACAACTCTTCTCTTTTTCTGGCAGCTTCTCCACTCTTTTGGCTATGCTATTGGCTCTCGGAGACCCATAAGACTGTTTTAATCCCATGGACGTTATTGAAATCTCTGACTAACTATCGATCTCCAATTTCACCATCCTATCATAACTTCACAAGCTCCATGTTTAGTTTAATTTGAAATAGACAACGGCATTATCCTGGTAGAAGCATTTACGCTCGGCAGTTTGGGAGGGAACCAACAGGCATTATGGAGGATCCAAGTTCTTGTGAGTTCCGATTGGTAGCAGCTTTCCTTGCAATGGAACCCCCTAATCTCCTTATCCCCGTTGCCAGAGAATTGGGCAGAGGA…
DN13890_c0g1i5.1
TAAGAAATCGGCGCATTGGTAAGGTGTTCGTATATGCGTCGGAGTTTTAGATTTAGGTATCTAGGTTATTTGTAGGTTAGATTAGGCCTCTATTCTGTTAATAGACTAATTAACTAGGCTCGAGGTCTGTGTACCGGGGTTGAAGTTTTTGAAGAGCCGGATCCAGCTATTTTGTAAGGGATATAGACGCTTACAAGCTTCGAACCCCTCGATTGGCGAAGAATTTTAATTGTTTCTCCCAGGATGTCAGGAAATCCAGTTTGTACCTTGTTTATAGGAAACATGGATGACAGAGTGGATGAGAGGGTCCTCTATGAAATTCTGATTCAGGCAGGACCTGTTGTTGACTTATATATTCCAAGAGATAAAGAGACAAACCGACACAAGGGTTATGCCTTT…
DN13806_c0g1i2.1
GCGAAAGAAACGAAGAAAGTGCTGCGCACAAGCTGGGCGGCTTCTGGAGAGGAGTCTTTCTATTTACTCAGCTTTTCGTGGATCCCTCGTCTCTTCTGCCTCGAATTTTCCTCTCCCCTCTTTCTTATATCCCTCATTTCCGTTCACAATTCACTCATCCCACGATTGCCTTTGCAGAGAAGAATGGCGGAGAACCTGAGCGAAGATCAAATTGCAGAGTTCAAGGAGGCTTTTGGCCTCTTCGACAAAGATGGCGATGGGTCCATTACGACCAAGGAATTGGGAACTGTGATGAGGTCGCTGGGGCAGAACCCCACAGAAACAGAACTCCGTGATATGATCGGCGAGGTGGATGCCGATGGGAATGGAACCATTGACTTCCCTGAGTTTCTTAACCTC…
DN13884_c0g1i1.1
AAATTATTGCGAGGAAAATAGGGTTAGGTGTATACTGTGAGTGCATAGCCGCGTGTGGTTTGAATCCACAGACCTGCAACAGTCCAAGCTAGACGACAATGGTATGCTGTGATACATCCATCCCTATAGACGACCGCAGTACGTGATTGCAACCACTGATATGTATGGGCTCTGCGTTCAAGGAGGAAGTTTAGGTTCCTGATCTTCCAAGAAGTCCATATGCCATTGATTCGTGTGGAAAGGAGGCTAAGTTTTGAGTTTTTGTTAGGTGGTTTCTGTGATCGAAGCCATGCCTTGCGCAACAGCCATGAGAGACGATGTTGTTCTAATGGGAAAATCTGGGTGTAAGATTGTCGTGCTGGAAAGAAACCCTTGAAACCCCTAACCGACCTTTAAAAA…
DN13896_c0g1i1.1
TTGCGCAGCATTCAAGGGCTGAACGAAATTCCAAGATCGGTTGGGATGCTCAGATCGTTACAGGAGTTGTATTTAAGATATTGTATGGACCTTAAGCAGTTACCAACAGAACTCGGAGAATTGAGCACCCTTACTACACTTGATTTGGAGGGTTGTAAAAATTTGCAAAAGCTTCCATGTGGTTGGGAGAAGCTTTTGGCATTACAGTCACTGAACTTATCTGGTTGCTCAAGTCTGCATGGGCTACCAGAAGGGCTTGGAAACTTACCGTCTTTAAGACATATAGATGTACATGGCTGTCGGCAGGTAAGTACTCTTCCCGATAGGGTTGCGGAGCTGTCTTTATTGAAGGGTAGACTATCATTTAGTGGGTGTTCAGGTTTGAAAGAAATACCAGAA…
DN13816_c0g1i2.1
CCGTGCACGACTTTGCCTTTTAAGTTTATACGTCTCCAGTCTCGAATGCTTATAACATCCACCTTAAAAATTGGGGGAGTCGGTTCAGATCCAGATCGACGATGGGCGAGGAGAAGGTTGAAGTTCGGTCGAAGCTGACGGTGGTGCCCAGCAAGGCGGTGGTGCCGGGAAGAGTTTACCCGCTCTCGAATCTGGATTACATGATGCAGCTGCACAATGTCCGTCTGGTGTATTACTACAAAACAGTGAGCGACGAGGAGAGCTCCGATCTGGTCATGGCCCTAAAGATGTCCTTGTCGGCCGTTCTATCCAGCTACCCGGCGGTGTGCGGAAGGCTGCACTGGCGAGAGGATGGCAAGTGGGAGATCAAGTGCAGCGACGCTGGAGTTAGGGTTTTGG…
DN13829_c0g2i1.1
GCCCCATTTTCTCTCCTGTTGTGATTGCACGTTCTAAATTATTTCTGCTGTCATTGTTGTTGGTCAACGTCAGCAGAAGCATGAGTGCTTTGGGAACATGTAGGCTTCCCTCTTTACAGGTGGTGGACAAGGAGACTCTGCAAATGCATCCACCTGCTCCCCACCTGTGTTGAGCTTGCCTCTCCATTGATTATACTAGCTGGCTGATGGAACGTTGTGTGTTCTTGCGGGCACCATTGCCATGGTCAGCATGTGGTCGATTACTTACAACCAGCAGGTTTTGGATTTGTGTTTGCAAAATTATGATTCCGATGCACTGCATTAGAGAATTGAGTGTGGGACCATGAGTGAGTTGAGCAAGTGTCCAAAACGAGTCTTGGGTTCTATCCCTTTGAAGCA…
DN13828_c0g1i2.1
TACCTAAAACGTCCAAAGTTCAAACTTTAACAAAATCAATAGTACAGTCAAACTTATTGCGTCCCCGCCAAGACTCATCATCACCACTACCAGTATAAATGATCGCGAGTACCCTCTTCAATCTCTGTAAGGATCCTTTGTTTTCCGGCCAAATTCAGTTTCTCTCGAGTTCAGCGTTGCTTTTATCAGCGCAAATGAAGCTCTTTATCGAAATTGAAATATCTCCAGAGGAAGTTCCTTTGGCCACCGAGCTTTTGCGGACTTTACGTGCTCTGACAGATCATGTGAAGACACGAGACATAGGGAAGTTATTGAACGGACTTATTTTACGGTTACAGGATAGCACCCAGTGGGATGTTGTAGCAAATGAGATTTGCACACTGCTTAAGGAATGTTCAT…
DN13868_c0g1i1.1
GTAACCAATAATTAAGCCGAAAGGCGTTCTGTAAGTGAAATGATCCCTCCCATTTCTGACATGGCGCTGGTCATCAGATGGGGGGGAAGGACGTGCAGGTGACGTTGAAGTACGTGTGCATAAAGAACATCCACATGGCAAGAGTACCTCCAGCGGTTCAGTGGATTTACAAAGTTATTCTGTGGAGTCTAGTTTGTTTCCAGTTTCCTGGATGTAAACCCTTGCATGCGCCGTGGAAACCTTAGGAGGTCGAAATCATGGCAATTGAGAAAATATGGAATCCTACAGAGTTGCAGAGGACATAATAGCAGAGTCAAACTTGTGGGGGAAGTAAAACCCTATCACGTATCCTTTACTTTCTTGTGGGTATTTGGGGAATGATTTTACCCGTATTGATGT…
DN13878_c0g1i1.1
TTTGTATTTATTTTTGAAATGGATAATGGATTTTTTTAATGAGACCAATATGTTTATAAGTTCAAATATGGTTTGGGTACTCAGAAAAAAGACATGCCTTCTAGCGAGTCCTGTTGGTGCTGAAATTAATAGCACCGAAACTGATTTAGAAAAGGCATGAATGTAGACAATAAGAAACTTTCTATTCGACAAAATACACATCCTTGAAATTTTTCCTAAGGAAAGTCCGTTCTCAGTAGTGGCGACTGACACTTTTTTTGGAATACTTTGAATCCTGATAGTATATAAACCTTGATACGATGCTTTACAAGCCATTTGAACTCTGTGTTGCAATTTCTAGAAAGTAACATGTATTGTAGTCGAGCAGTAGCTTAGGACCCCAAGTTAGTGTAAAAACGT…
DN13879_c0g1i3.1
ATTCAACCTGACCACCTACCATTCTAGACTGCAAATATTCGTAGTCCCTTTGTGAAGCATTTAAAATAATTCTACATGGAAATTTCGAGGAAGTTTCCTGCCAATTAAAATGACGAGACAGACAAAACATCTTACACTCCGTGCGTACTAAAACACATTCACAGAGTGCATAAACTGCCTTTTAAAGCCAGGGAATATACCCCTTCTTTTTACGACCAGAATACATAGGTAGCTTGCAGCATAAACCCCTATATTCTCCCAAAGATGCTTACACAGAGACCCTCACTTCCCACCGTTGGATTCAACCCGAAGCCCCACGAACTTTAACTCGCTGCCCCCGCTTTTCCCCTATAAATTCAAACATTTTCCTCCTCTAGGCTTCCTACGTGTATTCACATC…
DN13808_c0g2i1.1
CAAAATCTTACCATCCGTGGCCAACTCCCCATCTCTTATAACTCTCAAAACTTTATTATCAAGATCACCAATAAATTTGATCCAAAAAGGCTATACTTATGAGCAGTTGAGGAATAGTATGGGAGATCACAATTAAATTCTGATAAATTTGATCATCAAAGGTTTTATTTATGGTCAGTTGAGAAGTAATATGGGGATCAGGACACCTTGTTGTGCTAAGGTTGGACTGAAGAGGGGAAGATGGACTGCTCAAGAAGATGAGATATTGACTAAATATATACAGACCCATGGTGAGGGTTCTTGGAGAGACATGCCCAAAAATGCAGGTCTGCTGAGATGTGGAAAGAGTTGCAGGCTAAGATGGATAAACTATCTTCGTTCAGATTTGAAGAGAGGAAA…
DN13886_c0g1i1.1
AATGTCGTTTTATAATCCACTCCACCCTAGTTATATCCGTCAAAAGATTTAATGTGGGGATTCGCGTGAAAAGAAACAAAAACTTTTAACATTTCGAAACAACTCCATGCTCTCGACCAGTAAACCCTAATGAACAAAGAAAACCCCTGAAACCATGAAATTCACGGACTCTCCAGTGATAGATCTGACCGTGGGCACAGAGCTCCTCCGCATCGAGCAAGACAATGGTTCCATGCATGTCGGCACCTCCGTCTGGCCCTGCTCTCTCGCCCTCGTCAAGTTCGTCGAACGTTCCCTCACAACATCTGCAACTTCCACAAACCCTTACGCCCAAATCCTCCAATTCAATGACAAGCGCGGAATCGAACTCGGGACCGGCTGCGGCGTAGCCGGAATGGG…
DN13869_c0g1i1.1
CTTACAGCCGAAAGAAAAAGAAAGACAATAATCATTAGGGAAGAAGCTCAGGGAAAAGAAAAACCCTGCCACTTTTTTTCCCTTCCTCTTCTCCTGTCCAAAACTCATTCCCCTATATAATCATTGTCGACATATGCTGAGTGCGTCTCCATCCATCCACCCAGAGTAAGTTCTGGGTATTGTGTATATTTATTTATCCCAGCAGGGTTTTGGCCATTTGTCGATTTTACGAAAATGGGTGCTTCTGCTTCTGTCCCTGCACCTCCTCCTCCTCCTCCACCACCTCCTCCTGCAACTCCTGTTCCGTCTCCCGCAGTTATTTCTCCTACTCCTCATCCATTAGGCATTGTTGATCCAGTAAAATCAGCTGAAGTCTCTGCCAAGGGCTCAGAAAAGGTG…
DN13809_c0g1i1.1
AAAGAGAAGCTTCATCTCGCTCTCATTTCGACTTCTGTTTTTGTTTCAGATATTTTAGTTGCAATCCTGCGATTTGGCGGCCACATTTTACGTAGAGTAGTCTAGATTTAGACCAGCTTTTCTAATTATAACACGAAATTTAGCGGGTTTTGAAGCAGTAGGGTTCGAGAGAAGGATTAAGCAGCGCCATGGCGTTGAAGCAATTGGAGGTGCTGTCTGCGCTAGATTTAGCAAAGACGCAGTGGTACCACTTTACGGCGATTGTAATCGCAGGCATGGGGTTTTTCACGGACGCGTACGATCTTTTCTGTATCTCCACCGTCACGAAGCTCCTGGGACGGCTTTATTACTACGATCCGGCATCGGGCAAGCCGGGATCTTTGCCACCTAATGTTTCTG…
DN13894_c0g1i4.1
TGAACTTTGACAATTATGGCTTGTCATATGGTAGAACACCGCTATCCTACCCAATCCTATTATCAGATAAAAACCCGGCGTGGAAGATGGCCATTGCCGTTTTCGCCTCGAGTTCTGCACTCCCTTCTGCCCGTGCATTTTCACTTGAGCAATTCTCCATCCTTTTTAACAAACAAGAATTTCGCTACATTTATTAAATTCTAGGCTAGAGTAAAATGTTTGTGTTTGGCCGCCTGACCAGGAACAGGGGAGTATGCTCAAATTGTTATAATGGTGGGGAATCGAAACTTCTAAACTAAATTTCATCATGTTCGACCTCTTACGGAACACAGATTGTCTTTGCAGGGAGCAATGGAGCGTGTAGAGCCAAGAACAAGACTCGTCTAAGTGATAGAAGAC…
DN13830_c0g1i2.1
AGAGTTGTCTGCTATAAAAAAATGTGAATCAAACAATCGAAGAAAAACAATCCAAGATTCATGGCTCTTCAATGGGCGTTATTGTTGCACGGCTGCTTAACAATCTTAGTACTCGTCGCATTTCTATGTGGACAATGGCCAATGTTTGAAGACACATTTGTGCAGAAAATCAATTATTTCATCACATCAGGACTCTATGATTTAATTCTAAGAGCAGCTGTAGTTATATGTGGAGCAAAGGGTAGAAATGTGTTTTTATCAGTCGAGTATTATTGCTGTGATCGACCAAATCCAATTTTGCAGATACTCTACTTAACAACCATTGGAGTAACTTACTTTTTTGTCTTGAAGTCTTCTTTCAGCTTTATTCCTGGTTACTATATCTCGGGAATACATTGG…
DN13857_c0g1i1.1
ACCCCATATAAATGCGCGAACCATTCCAAGCTGGGCCGCATAAATGACGCAGTGCACTTTATGCAGAAGAAATTAAATAGCCGCTCATACGCATGGCGCCCCGCATTTAGTACGGTGACTTTTTAGCCGATCGGCAATCGAGTTGGCCGCTGGAGAATTTTAAGACTAGTCATTTAAAGTATTTAGCGGGTTCGGCGAAAAATTTGAAGGATTTGAAGCCTAAATTTGGCAGAATTGGTGCGGAATCGAGGGTTTTGGAGGTGGTTTTTGTTGTATAGCTATGGAGCTTGCTGCAGCAATGTTCGCGCTGCCTATAGGCGTGCTTTTTCTCGTCTCCGGGCTGATCGTCAATGCCATTCAGGCAACTTTTTTCCTCATCTTACTGCCATTATCAAGGGA…
DN13859_c0g1i1.1
TCAACTGCGTCTGTCCCCACGCACGTTGACCAGCTGACGCAATGGCCGCCCGCCGAGCATTGTCGACGAGGACACTCCAGACGCTGTCTCTCCGCCCGGCAGTAGCAAGCACAGCACGTCGCGTTGCCAGAATGCCTCAAGCAGTGGATGCTGGCAAAATTGCCGTGCGCAGACTCCACGCCACCACCTCACACCTCCAGGCTGCCACAGCAAGCTTGCCCACCGAGGTCCCTACCTCCCACGAGCAGGTCTCCCAGCCCATTGACACCGCCAACTTCCTCGACAACAAGTTTGTGCCCTCCCAGGCCACCCAATGGATCGACCTGCACGATCCTGCCACCAACAACCTCGTTACAAGAGTACCGCAGAGCACAGATGCCGAGCTGAAGGCTGCCGTGG…
DN13867_c0g1i1.1
AGAAAACGCTAAACATAAATAACGCCACGGCGACAGACACTGAAGTAAAAACCCTCAGGTGAGCATAGATCTTCAGGCGATCACTTGTGGGGGAAGGTCTCAAGGCATCGAGCAATGGCCAATTTTCTTGCTCAGTTTCAGACAATAAAGAACACATCCGAGCGACTTATTGTTGCCATTGAAGATGTAAGTGATCTGTGGCCTACAGTCAAAGATGGATTTGAGGCTCGTGTGCCTTTTCGGAAAGCTTGCCTTAACAACAAAGCTCGCAATCCTACTTATGTGGAGAAACTTCCTGTAGAATTCATCTTAACAACAGATTCTCGTCTTCGCAGCCGTTTCCCACAAGAACAATCTCTGTTCTGGTTCCGGCAACCTTATGCAACTGTTGTTTTTGTT…
DN13837_c0g1i1.1
ATTAGCATAAGAATTAACGGTTCAAAAAAATTAAGCTTAACAAACGAAAACGTTAGAAATATTTGTTTTGACTCTCTGAATTGTTTTAATTAACCTATCTTCGGCTCAAACTACGGATATACAAATTGAAAGCACATTCGACAGGGTGTCACTGGCAGATAGCGTTCAGACGCTTACCGTCATTTGCAGTCCATGAAATCTCATATATCCGGCAAATAACGTCAATATTAAAACCGTAGAATGCCACATCAAGAAAAAACATCACAGATCTGAAAAAAAAAAAACCCTGCCATCCTCTGAAGAAAATTCGAATAGAGGCATATAAATATGTATATGGCATATGGATGGCCGCAGGTTCTACCCCTGGAGTCAGGCATATGGCCTACTCCGCAGCAGATC…
DN34601_c0g1i1.1
GAAACTACCACGTCAATCATGTCTGCCGCCAACCTCAGTGTCCGCACCACCTCGCTTCCTTCCACACAGATCGGTCAACTCGTTGAAGAGCCTTTCTCACCTCAATCGGAAACCTTCTCGCCCTCGTCACCTAGCTCTCAAGACTCATCCTTCCGATCAATCTGTCGCGACCCCGAAGCACGCAAATGGATGCAAGAGATGACAAAGGCGGGAAGATCGTTTTCATTCGTCTCCACTTCAAGCCCAAAGAAAGCATCATCCTCCACACTCAAAGCCGAAGGGCATGCGCGGCAAGACAGTGTTCAAGATGCGACTTCCGATAATGCTCAGGCGAGGAAAGTTCGATGTATAGTTGGACCAGTGGACGCACCTCACTCAATCGAAGACATTGACTACGTT…
DN34627_c0g1i1.1
GCACTTTCCTCCCCTTATGCATGTACATCACTTGCATCATTCTATGAATGGAGCATTGAGTTGATTTGGAGCCATTCTTGCATTTTTTGTATTTTATATCATTGTTCTTCATAACTTGCAGATTTGTATGTGTGCTTAGTCTTGCCTTTGTGCAATTCATGGCTCACATTTCTCACCAGTGCACTCTTCAATTCAGCGGATCCCCGACGTTCCTGATAGAATGGTGACCATAGGGGCACATGGAAATATTTGGTGCACCTCTTCCTATTGAACTCGATAGGTGTAGCGGCTAGTTGAGATGGAATGCCAACCATAGGGACA
DN34688_c0g1i1.1
AAATTCTCCTGTATATACATATAGTAGTAGGAAATTTCTTCACATTCTTCTTTAGAATTTGCACAAATAAGAGCAGTGGCAGAAGTAAATGATTATTTTCATAGAGGATGGACCATCCGACTTCTCTAGCTTGAGTGGAGCTATTAATTTGTTTAGATTTGAAGTGTTAAAAGTTAAAACCAAGCTTGTATGCATAAGTCATCAAGTATGTTTTTAAGTCTGTACAAGACATTGCTAAATGTGAATTGTCCTTGAGAACTTCACAGGTCTTTAAATTGATGCCCGGGAATATTCAGAAAATGTAATAATTTTATGAAAGAGCACATGGATTTCTATTATTTCAAGGCAGAAATTGTATTGCAGTCATCATTTGTTTTCTAATAACCGCACCTTGAAATT…
DN34643_c0g1i1.1
GTTAGAAAATATGGCGGAACTTTGTTGGATAGGATTAACTTGAATTTTCTGCATCCTTTTAATTCAGTTTTTTAGGAGAATATATGATGACCTTGAATTTGTACATTTCTCTGCCCTGGATATGTTTAGCACCATTCCACCATTGATCTATCCAGTGATATATATCCAGATGAGATAACCATAAACACTCAAATTTGAAGTGGGGCCTGCCCCGTCAAGTAGTTTTTTTGAATACTTACAGTGCTAGGCTTATGATCGGACAAAATACTTGCAATGACCCTAGCTGTAATCTATTTGGTAGAGGGATTTAGTGCCATTCTCTGAGATATGAGAATCTGGTCTGATTCCTCTGAGATGTAGATTTTACCTTGGGGATTTTCTTTTGTTACACCATGTGTA…
DN34612_c0g1i1.1
CAAAATTATAAAAAAACAAAGGAAGAAATTGCTATTGGGTAATTAAAATGAACCATAACACAAAACAATAAAATTTCCCTTCTTTCAACGAAACTGAAAAATGTTTTAGTGTAACCCCATTTTCCGATTGTACCTCTTTAGAAGGTTGGATAGCTTGGATAACCATACTGGATAACGGAAAACACCTGAATGGAAAATCGAACTTGTTTTCTAGTTTTCAACTACTTTTTTGTTTACCTTACACAAGTTAATAAATGCAATTTTCAACGACGTCTAAAACACCCCTCCAGACCCCGAAACAGGAAAGTCAAGTTTTGACTATGTTCCCTATCATGTGGAGTGCTACATCGAACCTAACCTTAGAACAACCTCGTATGTTCGTCCATGTATTTTCTGTCA…
DN34603_c0g1i1.1
GCTTGCCTTTCTTGTAGATGAATGCATTTCACTTTCACTGGTGTTTTGAAGTCTTCTAACAGAACTTGGTTTATCCAATCTTATGTCTTTCCCAACCTGGTCGTGGCAGAGCATCTCTATGGGTTTGATTAGTGGATTTTCAATGACTGTAATCATAATTTGTCTTTGTAGTGGCTGATTGGTGCAACATGGCTAAGCTTATTTCTTGTTCCAACAAGATTATTTATGCACCCAAGTTGGAACAACTTCTCTTTGACAGACTATGGACTCTTGGAGAAACTTTGGGCTCTAATCTAGTATTATGGAAAACTGAGATGCTGAGTTTGTAGGCACTTTTGAAACTTTTAGGTATTCGGCTTAAATTTTCTACCTCTCCCCATCCTCAAACTGTTAGCTGAA…
DN34630_c0g1i1.1
CTAATATGAGTGAAGCCACTTTGAATTGACAGATGTTTAGAGGCTAAGAAACCTTCCTTGTAATTCATTTTGGGTTTGGAAGGGATTCTCCATTATCATTGTACGGTGATCATCCCGAATCTTGCAAGATTATATATAAGCAGGCTTCAGTGCAGCAATTAAACTTATTTCCGATATCGAAACAATGTGTGGCAAAGTAGTAGTAAAGATGGAGAACACAATGAGGGAAAATATTGTTGGCTAACCATGTCACTTTGGAAAATGACCTGATCCTCTTTCTGGAGCTACTATGCAGTCCTCTGCGAGCACCTTTTCTCTTCCCAGACAAAGAAACTATGACCTCTCAGCTGATAGTGCCCAACCATCAGGTATTTTGGATTTTGTATGTTATGCTTCTTG…
DN34682_c0g1i1.1
AACTTGTACAATCAAATGAATACAAATTCTGATAAGAATTGGTGAGAATGTAGAGGGATACAAGAATGACACAATGTCACAAGAATCACTTCCATTTCCCGCTTTACGTGAAAAATTTGTGCTTTTGAAAATGACACGCCAGCCATATTTTGACAAACTCGTTCCTAGCCATTTTCACAGATTTTCCTGAAAATTTTGTTACCTTGCTTTGAAATGCAATTTGCACAATCGAATGAACATATATCCAGTGGAAATTTGTAGAGATATAGAGGACAGTGAGGATAACACAATCGATCAAGAATCACCTCCATTTATAGCTTTACACAGTAGATTTGCACTTTTGAAAATGACCTGGCAATGATATTTTGACAGATCAATACTCCATTTTAGGCACAGCAT…
DN34647_c0g1i1.1
TAACCAAGTTGCCTTGGCCTGGTTAATTCTGCTCCACTTTCTTTCCGCCAATCATCATGAGTTGCTCTGCGAGATTTCTGATAGACGGCACGAGGGTTTGTCTTGGGGAATCTTCCCAATTGAGACACCAATCCGAGTGTAGGAGGGGCAATGGAAGAATTCACATAAGATCCCAACTTGTTCTTCTGAGCACCCCAGTTCAGCAGAAGCTGCCCTTGATCGAAACTCACAGGAGCTGGAGAGCCGAGCCGAAAACTGAGCGATGGAACCCCGTGCAGAGAGTGGCTGCGGGGGTTTTAGATGCGGTGGAGAGCAACTTTATTGCAGCTCTGGAGAAAAGGATGCCGCTGCCCAAGACCGCGGATCCGCAAGTTCAAATCGGCGGGAACTTCGCTCCGG…
DN34699_c0g1i1.1
TTGCAAAGATTGAAATTTGGAGATTTCTTCTGATTGAGAGCTGTTTCCAAATATTGCTCTTGCCACCATTATTTGCAAAAGTTATTCTTGGTAAGGATTAGTGGAGCACCATCAACCTTTGGTGTTTATTACCATTTACACTTCAACCACAACTCAACTTTGTCTACTATCATAAGAGAAGAATCTGAAGGAGACCAAGCTTGTTCCCTTGATCACTTTAGAGTCAGCCACCGCACTGCTACATTTCTTTTTCTTGCTTTCACCCAATTGCTTTCCTTCCAACTTCAACTGCTGCAAATTCCTGGGTCAATATTCTAATTGCACGTTGTTAAGCCTAACCTAGCTAATCCATTATCCCAGGT
DN34650_c0g1i1.1
CTTGGTATCAGTTAGATGTCTTCTTTAAGGATTCATCCCAAGATATTCACTTTTATCTTGCTTTGGTCTATTTCTTCTGCTTTCATTTTCTTCTAACTCCTCCAGGAAACAAACAATTTGATTCAAGTTAGCTCAAGCTTAGATTGGCAAAGATGTCAGACAGGATAGTGCAAATAACTGAGATATGAATGCAAGAAATGTGCGGCAATGCAATTAAATAGGGTTAGTTAGAAACTAGACATTATTTACTTTTCAGACCATGGCTTAAAAAGGTTATCAAACCAGCATGGTAGAATGGAAAGAGATATGTCTCAAAGCAACCCTTAGGCTAACCTAGCCATAAGTTTCCTATATTAAAAATGTTTATGGTTGTTTTTAAATAACTCATTCTTTCTGACA…
DN34655_c0g1i1.1
TGTTTCCAACGAATGTGAGGAACCAGGCGGTGTCCATGCTTCGGCAGGCGTTGATGGCGGGGGCAGCGTTGGCGCCTCTGCTGGTAATGTTAGGCCGAATAAATGCATCCCTCTCTTTCCTTGTCTTTGGAGTCGTCGGAATCATCACCGCCCTTGTAACACTCACCCTCCCAGAAACCAGGAATCGTCCTCTTTACGAGACACTTGAGCAACAAGAGAGAGCTGAAACGGAACATCCAACTCCAACTCCCCACCTCGAATTGCAACCCAATTTCGTGATTGCCTAAAATCCCACCCACGTAAATTTCATTCCCTTTCTTAAATTGCGTGTAATTT
DN34674_c0g1i1.1
ACAAAGAGGACATTTGAAATGGGGGTCATGGTGTTTGTTGGTCTACAACCATATAAACAAGTCACATTGAGGCATGCAGGGAAGAAAAAGTTGCAGTCAAAATGTTGTAACCCATACATGGTGACAGCAAAGGGTGGGGAAGTTGCATATGCCTTGGACTTACAAAACAAAAGAAGATTGCACAATGTTATCAATGTATCATGTTTGAAGAATATAGGAGGGCATACCATGCCACAAACCGAACTTCCTACAGAGATGAAGGGGGGAAGATTTTGTTGGAACTCAAGTGCATTGTCATGGAGGACGTTAGAAAGCTATGAAATCTGGTTGTGTGAATGTTGAAGGTTAAGTGGAAAGGGTTACCAGCGAAGGGTGTAACTTTGGAGACTGGGTTTTTAG…
DN34649_c0g1i1.1
TAAAATTCAAATATAGTTATCATAGATTTTTCTTTTTTTTCTGAAGCGAAAAACCCAGCCAACTTCCCTGCGGGATCAGTCTTGAGCCTCAACCACTGACAATCGATGGAGCTCATTTTTGATATGGAGAGAGTCTATGAGAAAGCCAACTGAGCTCGGATCTCCATTCAGCATATGTTACCATGGACAAAGGGCAATTTATGCCATCAAAATCACCCAGGGTGTACACTCAGCTCTGATCAATTTTTACCACAATTAATGCTGGGTCCACGTGAAAGCAGGGAAGTCTCGTTGGGCCTCAAATACTGGCCTTCTTGGTCCTCAAATACTGGCCTTCTTGGTAATATGGTTCTGTATTTGCCACTAAGCCAGGCCCTCCGGACATAGAGATTATAG
DN34618_c0g1i1.1
GTCCCAAAACGGATTTGTGCTTGGAGGATTATGGTGCTGGCATGCTAAATCTTAAGCGGCTAGCTGTGCGTGTTTTAAGCCAGTTCTGTAGTGCTTATGTGTTTGAACACATTTGGAGTCTACTTGAGAGCATTCACACCAAGAAGAGAAACAGGTTGACCCAGGAGTGCCAATGACCTTGTCTTCGTCTAGTACAAACTTTGCCTTCAAACCAAAAAGGTTGAGGGTCCTTCTCTTGACGCCGTTGACTTGGATGACACAATTCCATTTGCTGATTGGACTGTCAAAGAAGAACATAATGATATGGTATTCCCTGATGAAGATATCGCTGAAATGGCGAGAGCAGTAGCAGTGGCAGCAGCAGCAGAGGTCAATGCATTGGAGGAAGACGGAGACATT…
DN34626_c0g1i1.1
GGATGGTGGCAAGGCTGCCATGAAGGATGCCGACATCATTGTCATTCCTGCTGGTATTCCCCGCAAGCCCGGCATGACCCGTGACGACTTGTTCAACATCAACGCTGGCATTGTCAAGGGCCTCATTGAGATTGCCGCCGAGGTCGCCCCCAAGGCTTACATCCTCGTCATTTCCAACCCCGTCAACTCGACCGTTCCTATCGCTGCCGAGGTCCTCAAGGCCAAGGGCGTCTTCAACCCCCAGAGACTCTTTGGTGTCACCACCCTCGATATCGTTCGTGCCGAGACCTTTGTTGCCGAGATTGCTGGCAAGAAGACTGGCTCTGAGCTCACAGTCCCCG
DN34669_c0g1i1.1
TGTTTGATTACAGGACCTGGAGTCCGAAGAGAGTTCAATTTTAATAGGTAAAACCAGTGACTGCAAGAATGGCGAATGTATGTAGACAGGTTCTCTGCCATTTGAAAAAGATTGGTCAATCCAATGCCCATGTTCGTTCCTTCTCCAGACACGGCATTTCTATGAATAATGAAACTGCTGCCACTATCTCATCAAAATTACTGTATACCTTGAGAGACACACTCACGGATCATGTTTCAGTTTTTTCCAACATCAGGAGATTCTTTCCTGACAGAGCTATAACATTCAGTGCATTTACTGGAAACATTAGGCGTTCTTATTCCAGCATGTTTACTGGGTTTAGTCGTCATTCTGGGAGTTCCAGTTTTATATCACCTGAGGGCATTGTTTATAGTATTA…
DN34628_c0g1i1.1
TTATTGGATATATAATATGTTGATATGGTTGTACTCACTTGCAACTTTCCTAACTACTTGGATATTACCCATGGTTGTGTGCTTGGCAAGCAGCGAGGTGATCGGGCTTTTATTAATGCAGAGACCTGGGTTAATATCCAACGTGGGCACGGTTGTAAATAGTTATTCAATGTATAGATGTGAAGTGTCTTCAAAATAAACAAAAGCTACTTGGACATTAATGAAACAGAAAGCACAAATGAGTCAAAGTGCATTTCATTTTTCCCCTTCATACATTCTCCCTCTTTCTCACTCATTTAATAACTGTGGTATCGGAGCCACAAGGAATTTGAGGTTGAGGGCATCCGTAGCTGAACAAAAAAATGGGTGTCCATTTTTGTAACGGAAAGAGACAGATTT…
DN34691_c0g1i1.1
TTTTTGGAAGAGCTTTTATTCCACAAATTAGCCTTTGTTTTTAGAGCTTTTGATTTCTGGGAAAAGATATACATATTCTTTCCATAAATTCTGTTAGGAGCTAACCAAAACTCTGTGACCTCCTTATCAGGCTCCTCATTTTCCATCCACACCTTCTCGAATGTGAATGGTATCCTGTTATTCTGAGTGTCTTCTTCTATCCATAGAGCCACTGGCTAGTGATCAAAACCTGCATCAGCTGTAAATTCTCCTCTTATGATGATTTGTCTATCCACCCAGTTATTAGAAGCAAGAAATCCATCAAGTCTTTCCATGATAGGCTCTCTAACTTTTCTGTTATTTGTCCAGGTGAACCATCCTTTCTGAGGTTTGATGTCCCAAGGGTCCTTACCCTCGATG…
DN34666_c0g1i1.1
GCTGGACAGCCAAACCCCTTTCCCCGTGACAGACTTTCATGGAGGGTCTTAAATGCTAACTCTGGAGCACTTTTGTGCTCCATGTCCGGAGCCCACATGGAGCCCTTCACAGGAGAACGTAATGGCTCAATCATTGTATTCACATTTCCTAAACAAAATCAAACTCGAAATGGTGATCAACCCTTTGACCCCCGGCGGGCTTCCATGGTATTAATCGAAAGGAAAATCTGGAAGTTCCACGTCAGCACTGACACCGTACGTTTCGATTCGTATAAGTTAGATCGAACTGTCGTGCCTGCTGACATGCCCGCCACGCGGAGATGACGAGGCAATTACTGTCTGAAGACTGAAGCACAATAGCAGCAGAAACTGCCGAATGAGTACCCTAACCTGGTCCTT…
DN34608_c0g1i1.1
ATTTATTGTAGCCACATTCTTTGCCACCATTTTTTTGGGGTGTGCATTTCTTCATTGCCAACTTGGGGTGTGGCCAGTTTCTCTAGTACAAACTTCTTTTGCACAAACTTCTCCATCACCGACACCAACCTCTCTATCCCTTCGTCATCACGAACTTCTTTTTTTGTGATTTGTCTCATTACCTTAGATTTGTCTCTGTGAGTAGCCATCTGTATGCCATTATCTTGGGTGGGCTCTGTTGTCATCTGAATTTTTGTGATGTTGGGATGCAAATTCCCTGTTGGAATTTTCTGTCTCCAGCTTTTGAGCCATGCCTTTCTTCATTTCCAACCTCGTTATCTCTACCAGTACCAAGGTATCACTGAAGGCTCTGACTCTCTTGGGGACCGAACTTGGATC…
DN34625_c0g1i1.1
CCGGAATGTTCATGTTCTTCCCAGTTCAGTTCTGGAACGACAACGGTATTGGTAACGCCGCCAACTACCTTGGTACTATGCTGACGGGTAACGGTGTGCCCAACGATGTCATTGGCAACTTCAACTCGCTGAGTATCATTCTGCTCAACCCAATTCTCAACTTTGGATTGTACCCGGCTCTGCGCAAGGCCAACATCCACTACGGTCCCGTTGCCCGTATCACCACTGGTTTCGCCATTTCCACCCTGGGTGGTCTGGGATACACTCTTCTCCAGTGGAAGGCATACGAGACCAGTCCTTGCGGCTACTACGGTTCTTCAGACCCGGCTTGTACCGAGGAAGGTCTCGTCTCTCCCATCTCCCTCTGGTGGGAGGCCATACCCTATGCTCTTGGTGGTT…
DN34632_c0g1i1.1
CTATCACTGCTAGGGTGTATTCCAAAAACTGCCTAGATACATCAAGTTTAATGGATCGCTTTTGTAGATGCTTTACCTTCCACAAATATGACTTTTCTCATTAAAAATTGAGAACTTCAGTTTGTATCATTTTTCCTGGTAACTCTCAACCCAAGTAAAATTGTGTTTTGTCCTGTCAGCATTTTAGGGACTATTATTTAACAAGTGAGCATCCAACCAACCCCTGCAGTTGCCACACAATCCAGTTTGCAAGATGTACATTCCATGATTATATGATGTGTCAATTTTCCTGGCTGCTGTGAATGTTGGCTGGAATTCCATGCACCACTGCTGTGAATAAAATTAACTTTTATAAATCCAATAAGAGCCAACAGAGAGAAAAAAATCACGATTGTCACA…
DN34692_c0g1i1.1
GAAATGTTGGTAAAAAAATGTTCATATTTGCTTATCACAAATTGTTTTCCTAAGTTTTTTCATTAGAAAATGGAAATTGGGTGTTTTATCATTTATGAATGTCATGGTTAGGGTCTACTCTGTGAAATCCACCTGTTCTCTACTTGCAACTGGTAGCGTGAGAGATTGTGCAATTTGTTTGAGAATCTTTGTAATTCGCTGTTCCCACATTTGACATGATTCGCTGCTTTCTGTTTTTTCTCATTCTTCCTTTCTCTTGAACAAGGAAACCACAATTAGCAGAGAAAGACACTATATGTTCATTATTTCTTAATTGTTATTGCAGG
DN34689_c0g1i1.1
ATGTGTTCGTGTTTTCAACTATAAATAACTACTATTTCGGTAACTTTCTTTGTAAGCTTCTTATTAGTTAGTGACAAATGGTTTCAGGAATATTTAGACATGGTCATCCTTAAGAGCCATTCAGACTATTTCACCAAATGCAACAAACATATATTCAACCCGCCAGTTCATCTTTGCCAGCATACTCGTAGGGCATGGAAAAATAAGAGCTTTGCAGTAGCGTATGGACATTCATCATGAAAAAATATGGACAACATCAAGGCATAACAGAAAGTGTTTTTTGTCGAATGTTATAGCTATACTACATTGCTTGCTCCTCCCTATCACACAAACTAAACCAATTTAAGATAGCATACATTTCATGACAAATTACAAATCCAACAAACTTTACATTGTCAT…
DN34679_c0g1i1.1
TCGGCTATCATGTACCATTTTTGGATATGTTTTGTTTTTGTTTGCAAGCTCTATTTTGATATCATTCTGTGGATCACTACCGTTGAAAGAAAAGTTGGAGCTAAGTGAGGTAAAGGAAGGCTTGCTCGTGGCCGTGGACAAGGTGGTGACACAAGAAATTCTGCACATGAGTGTGAAGCAAGTACATCTCGGTGCAGTGATGGTGCACAGAAGGCAGAGGAAACTCTAACCGAGGTAGAGGATGCAATGGTTGATAGTCGAGGCCATGGACGCAGGTTCATAGGCACATGTTTCAGGTGCGGAGAGAATGGAGCCACATTTGAGTGCTAGCATGCACATAATGACAATGTTAGAAGGAATGATGCCAATGTGCATGTCACGCAAGTTGACAATGAGAGT…
DN34668_c0g1i1.1
ATTATTAATGAGTATATCTCATTCATCTCATTATTGGGGATTGCGGACAAGAATGATTGATTGTAGAGATTTTTCTAAGAGTCCATATTTTAAGCTAGATGTTGGTTATTATTCGCCTTCCATCCATATCATTCTCTCTATATATGTATCCAGGTCATTAATTTTTATTATTATTTTGGCAGGCCTTGAATATCACAGAAAACATATTTTTGTTGGTGACTGATTAATAGAGATTACTGTGTTATAATCACAGTTACCATGTTGGAAAGGTTCGGATTGTTCAAAGGGGAAATAAAGTTCGGAAGTTAGTTATTTTACAAAAAGTTTGGTTCGGTT
DN34606_c0g1i1.1
CAAAAAGTTGCCTAGGGTAGCAACCAAGGGTGAAGAAGCGCAAAGAAATGTAAGCGAAATCAGGGGCAAGGAAATAAGGAAGGTGTGTAAAGATCTCGAAGGAGCTAAAGTAACCGTAGGGGCACAGAGAAGGCACAGAGGAAAATCCCGAAATGATAAGACGCGGCAACAACTAGCAAAAAAGGATGGACAATAATGGGTCTGCATGATCATGTGGTTAACAGTGACAGGACGATGAAGCGGCTGATAAGGAGAACCCAACCACCAGGTGATGTGGCACAACAGTATTGGTGGAGGATAGATCACGCAAAATAAGGACATTAAAATAGTTGAATTCAAATTTGAAATCCGAGCAGGAAAAGTAATCCAACACAGAGAAAAGAGAAGTGGGAATAGTTG…
DN34640_c0g1i1.1
ATTCATTTATTAGTAATAGAAGTATTTTCACTTTAAAAAAAATTTAAAAATAAGGTTTTATATCTATTTGCGTTTTGGAAGCTTTAAGCATGTATTTGAAGGTCTCACAAAAAACAAGGGTTTCCCTGTGAAGTTTGTGCAAATTCTAAGGTTATATCGAAGTTCTGTTGTAAATCAAGGTTGCATTGAATTTCTGATCTAAGTTAGATTTTTCTCTGCGTATTTTGAAATTGACCTAAGTCGAGTTTTACTGTGGAACATGTAAGATTTGCCAAAGCTCTAAAGAACGGAATAGAAACTTTCGGTGAGAAGAGCTTTAAAAAATGTCTTACTGAGAAAATTGTGTTCTAAAATTTAAGGTAATTCCTGTGGTTGGAGGGTAATTGGATTGTAGGTTAG…
DN34651_c0g1i1.1
TAGTTGTACAACTACTTTCGTCGTGTCGTGTTCACTGTTCAGTTTCAATTTCATTTTGCAGTCGTAACTCGATATTGAAGAAGGAGATTTGTTTATTATTAAGGATAGTTTCATAATCTCTGATATTGTCTTAAAAAGGAAATATCACGGGGACGTTTATACGGCTTCCAAATTAAAAAATATTAATAAAAGGAAGAGCAGAGCGAGTGATGGGTTTGCACGTCCTCGTCCTTGTGAAGAGTGTAAGTGGAGGAATCCCTGCTCCCAGATGCACTATCTTGCTCTACTGTCAATGTTGGCGTACACACAACCCGGGGCAAAGAATCCGAATCAAATTAGCTAAAGACGATTCTCTTACTATTCCGCTGTCTTCCTAACCGTTTCTTACTCGGCTGATGC…
DN34631_c0g1i1.1
GTTCGTTGGAAGGAGGCAGGGGCAAAGGAAAAATGGAGAGGAGCATCCTGGATGGAGTGGGAGAAGAAATTGTGAGAATAGTTTCGCCGGTGTCAATATGCATGCTCTTGGTAGTTATCCTGGTAAGTATCCTCAACAAGGATTCGTCTTCATCAATAACATCAATAGCCACGCTCATATACAACGAACATTCCTCAGATTCAGACTGGCATAAATTTGAGGGTGCCCTTCTGAATTCGCTTGTATTTGTGGGCTTTGTTACGGTGGTGACATTCCTGTTGGTATGCCTTTTCTATTACAGATGCACTGCATTCCTTCGTTTCTACATGGGTTTTGCAGCATTTATTGTACTGGCTTATATGGGCGGTGCTGTCGCTCTTCTTCTCGTACAATCTCTCT…
DN34657_c0g1i1.1
AGAATTTACAAATTTTGTATATCTGCCTTGTGGCGCGGGTTGCACTGTTCCAAGCAAATACAAATACAAATTACAACAGTGACTTGCTGTTTGCAAATTGTAAAGCTTTTTGAAGTCTAAGCAACAAGTGAGGCTGTGGGAGAAGGTTTTTAGCCAAAAGAACACAACAATGAATTTCAGCATCATGGAGGACTGTAGGCTGGGCCACACCCAAATCACAATAATCCTATTCTCCCATGTGGAGAGTGTTAATGGCACGGGCCATAAATTGGGCTTCTTCCACCTCACCTTAGCTTTGACACCGTGTGAAGAATGCCTGGAGGATTTGGGCAGGAATTCGGCAAGGATGTAAGCCTTCAATCAGAACACTACAAACAAATGAATGCAGAAAAACTC
DN34658_c0g1i1.1
CGACCCGCATCGCCACTACAAGAAGGACGGTGGCAAGATGCAGGCGCCCGAGTACAGCCAGGTCGGCACCATCATCGAGGGTCCTACCGAGTATCTCTCCGCCAGAATCCAGAACAAGGACCGCAAGCGCACCCTCGTGGAAGAAGTCCTTGCTGGCGAGCAGCAGAACGGACGCTTCAAGAAGAAGTACGGCGAAGTGCAGACCAAGAAGGGCAGTGGAAAGAAGGCTTTCTACAAGGACCTCAAGGCTCAGCGCAAGGGTGGTGTCAAGAAATCCAGTGGCTGAAGCATGTCTTCATGTTATCGTGCTTGGAAACAAGTGCGGTAATTTTCTGTCACTATCTACAGCTGCGACACGATGCGCAGTATCAGGCCCTGC
DN34654_c0g1i1.1
GAGCCTTTTAAAAGACTTCAAGAAGCCCGCTATGGTCTAAAACAGTTTAGTACAATTCTATGGTACCATAGACCTGTTGGTCTCGTGGAGGTAATTGAAATCTTTCAGTTCAATTCAATACAAGAAGTGGTAGGAAGACGTCTTTTTTTTCTTGTTGGAAGCTTTGATGAGGCACATGGACGGTTTGGCAAATGTGAGCAGGAAAGGCGGCCTCATGGAATGTTTAATTGCAGGTTTGCAGAAAATGCAGACGTTGAAAAGGCTTTACAAAATTTCAACCAACTGCAATAAGCCGCCTCCACAACCTTTTCAGAACCCTTTTCCCCTCCCCTCCAGCTGGCCGCTCTACATAATGTTGTGATTTGAGTTCTGCAATGGATGACATGGGCATTAGGATTG…
DN34661_c0g1i1.1
AAACATTTGAAAGTATTTCAAATTATGGTTTGATAAACTGATGAAAGGACTGATGCGTATCAAGCATCCAAAGCCATTACTTGGACACTAGAAGTTTTATTATGGAAGCATTTTTAAGGTGTCTCTCATCAACTGTACAAAATCTCAACTAGGCATTTGAACTTTGAAGTTTCATTAGGATTTTGGGAGCTCCCATAAATGTCGCTATTCATTGATTTAAGAATTTGTTTGTGCTGTTAAGTGTTGTCTTTACTTCAAATGTCGGTCTTTTGTTGTTTTTAATTACCACAACTTACAGAAACTGTTTTGGAAAGTTCATTGGATAGGAAAGCATGGTACATCTAGTGCAATTATGTGAGAAAATAGTAGCTTAAAATGGATAAACCTAGCTGTATGTAT…
DN34675_c0g1i1.1
AAAAAGGTATTTAGTAGTTCATGTAAGTTTAGGATTGAATGTGGTCTACACAACAAATGTGAAATCTTTAAATAAGGAACAAATGTTTGTTGTAAAAAATCAATCCGTTAAGTAAAATAGCAAATGTTATAAGTGTAGTTTTGTTTGGGAGGGGTTTGAGAGGCTATGGACGAAGAGTATTGGATGATGCTTTTCAGCATAGCTCTCTTCAGAGTGTTCATGATATGGGACATTGTGAAGGCCTTCTCCAGAGGAGCTTTCTGGATCCTTGGAAGGGCTTTGGTTTTAAGCGGTTTGACAATCTAGGTACTTGCATACCTGGAACCCACTGAAAATGAAGAGTGTCCCTCTGATAAGTATCGCATTCATGTTTTTATTCATTCATTGATTTGTAGTAGA…
DN34634_c0g1i1.1
CATACATTCTTTGGCGTTGCAGGAAAGTGCATCATATTATGGTGGGGGATAGAGCCACGAAGGAGCATGACGGAGCCACATCCTATCAAAGAAATATTATCCTTGAAATACAGTCTTTATTATGGTATGTCTCATCTGCAATAGAGAGGGGTACACGACTTCATAGGAAAATGACTCGTAATGGCCAATGGGAAGGCTTGGGCTCACCAGAGGCATGTAGTAGCTCCAACTTTCACACCAAAAAGGATCAAGAACCGGGTGTGACATATTGTGGGTTCTATGTTAGAAATGAATGATAGATGGAGATGAACGGCTAATCAACGAGGAGGAATATCGTATGTAGAGGTAAGCACGGATCTTAGTTGTCGCACAGGGAATATCATTGCCTGGAAATTTTTT…
DN34642_c0g1i1.1
GTTAAAAGTATCAGAAAATGATGCCTAAAGAGGCCGATCGGATAAAGTCAGTGAAGGCATTAATGAGGTCGTGAACGGGTTCTGCTATTTGGAGAAAACTGTTTATATTTTCGACCGCCTGAAGGGGAACAGATTTATTGAGGTTCGAACCGGGGACCTGATTGGTGTTAATTGTTTGGTACTAAGTATGAAGGTTGAGATGGATTCAGCCGGGGCGGGGCCGAGCGGTTATTACGGATTTAGTTCTTCTCCGGGTTGGAGTGCGGAGCAGAACAAAGTGTTTGAGCATGCGCTCGCGCGGTTCGAACTCGAGACGCCTGACCGGTGGGAGAAGGTGGCGAGCTGTGTGCCTGGGAAAACTGCGGAAGATGTGAGAAAACATTATGAGCTGCTTGTCGA…
DN34623_c0g1i1.1
GCCTCTAAAGTCTAAAGGGAAACTGTATGTTTCTGCCAAGAGTATTTCGTGACGAACTAAAGCCTTGATTTTGAAGTTGTTTTTGATTGAGCACTTTTGATCCTTTTTATTTGTCTCCATTTCAAACTTGAAGTGCTACTGCCCCATATCTCACACCAATATAGCACCATTGGGGTGAAAAATAACCCAAATAAGACCGTGAAAGTCTTCCAATCAGGGATTTCTAATTCCTGCACCTATTTTGTAGTGTGTATATAGCTTTCCATCCACTTTGTACTCTTTTCATTCTACATGTATCCCAACTAAGTTTTCTGTAAAAGTCTAGGCCAAGATACTTGTATTGTGATTCCTCTTCAAGTAGGTCTCCCTTGAATTTGAAGTTGAACTATTACTTTTTTC…
DN34641_c0g1i1.1
GACTCTGACAAGCAAGCCGCACTACAGACATCGAAACCTAACAAGCCGCACGTCACAAGTCAAAAATGGTAGACAGTAGTGCTGCCATCCGTCGAGGACATCCGATCGTCTTCACCTTCCTGGCCTTCTGGTCCTTCATCATTGCCGTCATCGCATCCACGCTTACCTCCGACTTCAACAGCAAACACAACTCGCCCAGCGATGAGACAACCGGCGCCGTACGCTTCCTCGTCTTTGTCGGATGGTGGACCTTCCTCTTTAGCATCGCGTATCTGGCCCTCTTCTTGACCGGCGTTGGCGGTGTGTTCACTTCGATCGCCGGACACGGTATCTGGATCTTCCTCACATGGCTCTTCATGCTGGCCGGAGCAGGTGCGATCACCGCGTCGATCAACGACG…
DN34609_c0g1i1.1
TATTACACAAGTGAAAAAAATTTCAACATTTATGGTGATCCTATGGGGAAAGCTTCCTGCTAGATTTAAGATTAGTACCTTGCTCTTGTCCATTGGGCATGGAGTCAAAAGCATAAAATCGAAATCTATCCTTTTTTGAAAAACCGACCCTTTGAAAGCAAACTAAAGTTGGGAAAGGATCTGGTAAACTAGATCACGTGCATAAATGTACTTATTGAAATTGAAAGCTGTAATGTGCATGAATTACACTTATTGAAAGGGAAATCCTACTCTAACCTATTATAACTAGCATTAAACATAAGCTAAACGAAGCCTGAAACAGGCAGCAAAAAATAGCTTCCCTTTCTCCAAAAATGGGGCCATGAATTCAACTTGTAAAATAGGTAACATAGCAGAACT…
DN34665_c0g1i1.1
AGCGACGACGGTCCTTGGCAAGATCCCCAGTGGGCCAAGGCCCCGGCTTGGGCAAAGAAGAACGACAACGCCATCCCTGCCACCGAGAGCCACGTCGGCGAAGGCCAGCCCGCACCCGCAGCACCTGTCGCCGAGCAGCCTGCTGGTCAGACCGTTCCTGCGCCCGCTCCTGTGCCTCAGTAGGCGAAGAGCTGTCTCGTATTTGCGTTGTTTGAACATGATTTGGGTCTTTTGCATGGCGGACCAGCGGGTCACGGAGAATTGGTGTTGAGCGGGCCATGGCAAAAGCGTGGGTGTAGACTGAGCTTTTTGATGAGTACTTT
DN34690_c0g1i1.1
AATTGAACACCCTTCATAATTATCCATTTTAGCTTACTTTGTTTAACCGTGAAGTATAGAGAGGTTATGCACGGAATTCTGTTTACATGTGAAATAAGAACGAAATGTACCCGACCTCTAAGAATAGTGCAATTTAGTATTTTTCAGGATAAAAGATTCACTTGGAAGACACTGCTTTGCATGCAATACTAACATTGTAAGCTTCATCATGATCAAAATTTCCTCCAAAGTGCGTGCTAATTTTCTGTTGAGATTTGCACAGGTAAATGCTGTCAACTGTGAATATTGCAGACAGATTTGGGTATTTAAAAAACTCGTTGCTTGTTTCCCTTGATCTGAATCTCCAAACTAGAATCAGCTGTATTTTGATCTGGATATAAAAGCGACTCAACAAACACA…
DN34676_c0g1i1.1
GAGAGACACTGTATTGAAAGGGAAGTACTGCACTAAAGAACCACTGTTATCTCAAATCAAACATCTTCAGCCCCCTTCTAGCGCCAAGCCATTAACTTTTCTACAGGTAATATAATAGTCATCCTTTTTTATTTCCCAAGAAGATCTTTCTGCCTAAGGCAAATTCCCAGCCTAACTTTTTCAATGTACACATTGTACAGTAATAAGCCGATAGTTTGGAATCCATTTCTAACAAATCTCTAGAAAATTTGTCTCACCGTTGTTAACTGTCAAAAAATACCTGAGAAAATTGTCTCACACCGCAAAACCACTTTTTGTTTCCCACAAAACATGTGGCGGCAAATGTATGTTGGAAAACCTCTACCGGACCAACCTCTGTCGAAAAATTTCTGCCTAAAA…
DN34667_c0g1i1.1
AACCCATGGAAAAGGGTGTTAGCAAGATTAACGAGACTTTGCATCATCTTTCTCGTGGTAAAAGGCACGAAGACAATGAATCAAAGCTAGAGATTAATGAACAACAAACAGATGATGGAAATGGTGAATTAATCATTAAAAGCCACATAGTCGAGAGTCGAGACACACATTGGTGCCAATGATCCGGCACAATTGAATAGAAAAGTGGAATCCAAAAGCGAGATAGATTTTGACTTCAGTGATATGAGAAATAGACATTGTATCTTTTTATCAATTCTTTGCAACTATAACCATTTGAAACGGTTTCCCAATACACATCCGTTACTAGGTAGCACATTTTTGTGACATAAAGGTTATCATACAGCTGCATTTGAAATGCCACATGAAGACAAGAGGCAT…
DN34694_c0g1i1.1
AGCAGGGGATAGCTGTAACCTTTCATTTACTGACCAAAAAAAAACCATTGGGATATGATAATTCATTAACCCTACACTTCACATTTTTTATCAACTAATTAACAGTTATAGCTTAATCCATAAGTGACCCCATTCGATGCAATATAGGTAACCAACAGTTATGCGTGCCACATGTCAACTACTCCATAACCCCATATACATCATAATACTACAAGCCTAGGAACATAATATTCCACCCACCTTTGTACATAATAGAAATACTAGGGTTTTAACCATCTTGAGTTCACATCGATTGTTAGAGAGCATAGAAGTTGGGTGCTCTGACCAAATTTACATTTGCTTCAGAATTCTGCGAAGTCACACCATTTCACATG
DN34629_c0g1i1.1
AGGAAAGTGACTGGTGCAGATCTAGCTTGAGAAAATAATTATGGGCGAAGAAAATAGTGATCTTCTCGAATGGGTGACAGGAAATAGAGAAGATTCATATGTTAGAGAAGTGGCAATAGACACAAAGTGTGCAAGTATTTTCGTGGTGCCAAAGATTCTGAAAGGAAACGATGCCATCTACAATCCTCAGGTAATCTCCATGGGACCCTATCACTTCTTAAAACCTCACACAGCTCAAATGGAATCGGAGAAGTCCAAGATTATTGCACGGGTAGTTATGGATAAGCTTCCTGCTCATTTCTTCGCTCCTCTTCAAATAATTCGACAAGATGGGAGGCTTCCCGATTTGGAAGAGGACAGTTTCTTTAAAAGGGTGCTCCACCAGGGCTGCAGGGACTG…
DN34697_c0g1i1.1
AGCACTCTTTATATATTTATGTCAAATCTGGTTTCAACAAGGCATGCAAACCATGATTAAACATGAGGGTTTCAAAGACAATCCAAATATGGCACTACAGAGATCTATTATCCCAGAAACACATACAACAATAGAAAACAAAATTTGGTGAAAGGTAGAAGTCCTTCCAAAATCATACAACAGGTACAGCTAAAAAGTTGGTATATGTGAATGTAAAACAATAAAAAGGGATTCTACGGTGTAGGCAGGCAAAAAAACTAAGAAGAACCCAAAAGAAAAACTTCACTCTGATTCTACCGAAGGCAACAAACAACAAAGAGATTTTTTTTTTAGAGAACATAAAATGGAA
DN34686_c0g1i1.1
CCTTGTTACAATGTATGCCAGATGCAAAAATATGGAATCCTCACAGAAGGTATTTGAGGAAATAGTTGCACCAGATATGATCTCATATACTGCACTGGTCACCGGATATGCTCAAAATGAGTACTGTATGGAGGCTTTGAATCTGTTTCGTGAAATGTGGCGGTCAGGCGTGGAAATGGACAACTTTGTCCTTAGCACTGTTCTTAGTGCATCTTCTAGTCTGGGAGCTCTAGAAATGGGCAATCAGCTACACACCCATGCCATCAAAGCTGGATTTGAATATGACCTGTATGTTCAGAATGCTCTTCTTGACATGTATGTTAAATCCAAAAACATAAAAGACTCACAAAAGGTTTTTGACAAGATGCTTTACAAAGATATAGCCTCATGGAATGCAAT…
DN34611_c0g1i1.1
CGAGTAAACTGGGGATTATTCAGTGCAACATAGCACATGCTTTGGAGAAGACCAAATATGCAGGTTCAGATCTATATTGGAAAAAATTTGATGAGAAGTATCACTTTTCATGTCAATTCACTGCCGATATTCTTGCGATGAATCATGCTGATTTCATCATTACAAGCACATACCAAGAAATCGCAGGAAGCAAGGACACTGTTGGTCAGTATGAAAGCCATGAAGCCTTCACACTCCCTGGTGAATACAGAGTAGTTTCTGGCATTGATGTTTTTGATCCCAAATTCAACATTGTATCCCCTGGAGCAGACATGAGCATCTATTTTCCTTATACAGAAAAACAGAAGCGCCTTACTTCTTTCCACGAATCTATTGAAGAACAATTGTTCAGTACTGATC…
DN34648_c0g1i1.1
GACCATGAAGCAGAATAGTTTGCTAAAACAAACAGAAGAAGCTAAAGACAAGGATCTCCAAGCTTTGCAGAGTGAGATGGCTAACTTATGGCATAAAGTTGAGGCCTTAGAAGAGGAAGTCATGGAAAAGGAAGGTCAAATTTCTATATTGAAGGGATTGTTTTCTGAAGAAATCTTTTATTGATTTTCTTCTTCTGCTGTTTCCTTGAGGCCTGGATCAGTCATGCATAAGAGAGCATAGGCTCACCGCTGGATCAACTCTTTCTAGCAGATCGAATTATATTTGGGCAATGACAAAAGAAAAATAAGAAAGAAATTCCAGTAATATCCTTGAGTGACCAAAAACAGTCAAAAGGAACTGGAAATAACAGTATCTATTAGTAAAGCAAGGGGAGTGTC…
DN34638_c0g1i1.1
AAATGCTGATAATGTCGTGATCCGCAAATAGCAGGATATACTGAAGACTCACTCCTCGTCATGTTTTTCTCCCCTTATTGCTATCGATCTTTCTGTGCATGAGACATACCGGGTAGATGATCTACAGGAGGTCGCAGGTTCCATCCCCAGACAAACTCAATGGAAAGGTCTCGATCCAAACGCCCCTACTACGAAAACAACAACAATGATGACTATAACAACACTAACAAACGCTACCAGTCCTCTTCCAGCTATTTCTCCTCCCGCCATCCTCCTCCAGGAAGAATTTACAGACCCTCACATCAACATCAGCAACAGCACCATTATTATTACGACAATGGCAACACTCCTCACAGCATATGCTTTCGGATACTGTGCCCAGACGCTAAAGCAGGCAGC…
DN34652_c0g1i1.1
AGAGTGATTTGCATTGGTTTCTCATCCAAACCCTAGTCGCATTTCCTCTATTTAAATCAGATTTGCCCTAGTTTTGTTGTCATAGCTGTCAAAAAGTATGTTTTTATATTTGTGATTGGAGACAAATTCATTTTGGGCAAAGAGATCTATTGGGGATCTTTCATGTTTGCCAAGTAGCGTAGAGGACCCATAACTTACCTTTGCATGGAGTGGTACCATGCTGTTTTGTACTTACATATGTAGATCATGGAGCTTAAAGGGGATTTATAGATATATTTCTTATGTATGGTGGAATAACATGTTAGAATTGTATACGAGGACAAAGGGCATGGAGCTTAAATGATATGCAAGACATGGGTGCTATATATGGATACTGGAGCAATGTGTTTGAATTGTATG…
DN34605_c0g1i1.1
GTTTGCTGCTGGGTCTGCTTGTTTTCATGTCTAACACAGTTAGTCTTATGGTTTTGAAGTTTTTTTGGTACAAGTGTGTATTGTCAAGTGGCCGTTTTTCCATTGATGAAGTTGTTTGGTGGGTCAGCTTGTTTTTATGTCTAACATAGCCAGTCATATGGCTTTGAAGTTTTGTGTGCTAAAACATATTTTAAGTCTCTATTGTCCAGCGACGATTGGTCCTTTGATGAAATTGTTTCATTGACAGAGAACCCACCAAGGATCAATTCTTATCAAATCAAAAAGCTAGTCACTATAAAAGATGAAGCGATATCACTTTAAAATTCATGCTACAGACCGAATCAGCAAGCAAAAATCTTTTAAAGACATTGAAATACATCAACA
DN13768_c0g1i1.1
AAAACTGAGAACCTATCCATAGTACTTATAACTTCAGTACGTTCATAAAAAAAGAACGAACTTATACTCAGTGGAACAGATATCATGCTGAATTCTAACTATACCAATACAAAACATCCTGAAGTAAACCACTGGCTGAGAAGAGTAGCCATAGCATAGAAGCCTGATACCACAGGAAAATCTTATGCACCTTCATTTGCATCGGCAGCGTCCTCGTCATCGTCATCATCAGAAGGGATCTGGTAATTTGGGGGTACATCAAGTCCGCCTTTTTGCTAGAGAACAATTATGCCATCTGGAATGATCACCTTCTTTTGTGTGTACAGGTTCCTAAAGTAGATTGTCATTGAATCCTTAAAACCCCAAAGAATATCAACGA
DN13730_c0g1i1.1
AGCCCCGATGACGATGACATCTCGCCTGCTCGCAGCGCTCTTGGTCTCCTCGACATCATGTCAGAGTCCCTTCCCCCTAGCCAGGTCGCCGTGCCTCTGCTTCAGGCTCTCGGCCCTTACGTCCAGAACTCCAACCCTGACTACAGGCGCGCTGGTATCTTGGCTCTCGGCATGTGCGTTGAGGGTGCTCCCGACTTCATTGCCACTCAGCTCAACGAGATCCTCCCTCTTGTCCTTCACTTGCTCGAGGACCAGTCTGTCCGCGTCAGGAGCGCCGCCCTCAACGGTGTATCCCGTCTCGCTGACGACCTTGCTGAGGACATGGGCAAGGAGCACGCTCGTCTGATCCCTGCTCTGATCAAGAACTTCGACCTTGCCCTCCAAGGCATGCAGAACACT…
DN13730_c0g2i1.1
ATCAAGAACTTCGACCTTGCCCTCCAGGGCATGCAGAACACTCAGCCCGAGTCTGATGAGCACGAGGAGAACGTCAACATCCTTAAGGCCAGCTGCATGGCTGTCGACTCTCTCATTGAGGGTCTTGACCAGGCTGATGCCGCTCAGTACGTCAACGAGCTTGTGCCCCGTTTCAGCACTCTGTTCGACCACGACGACCACAAGGTCCAGATGGCTGCCGCCTCCGCTGTCGGCTCCATCGCTTCCGCCTCTGAGGCCGCATTCAAGCCTTACTTCGAGAAGACCATGCAGAGTCTTGGTCAGTACATCGGCATCAAGGATTCCGAGGACGAGCTCGAGCTCCGTAGCATGGTCGTCGACTCCCTCGGCAAGGTCGCCAGTGCTGTTGGCGGTGCCGAC…
DN13780_c0g1i3.1
GAAAGAGTTCGTAAGGAATAAGGCGCTTGGAAAAACACGTCTCGAAAAAAAAACCCAAGTCGTCTGCGAACTTCAAAGCTGAACCAAAACAAAAAAACAGAATCAAAATATATTGGTAGGCACCTGATACGTAACCACACTGAGGCAATTAGTGCAACTCAAAGAACGGGTGGGTATCTTTCCATTTTAGACGAAAGGAGTTCCAATTGTGTGGGATAGGTTACACTATGGCAATATCTACAACCATTTTTTCTGGGCCTCTACCCTGCACTAATCCAATTCGTTTGGGACAATTAAGGCTGCAGTCTACCCTAAAATCATATGTATTCTCCCCCAAATTAGCAGCTTCAAACAACAAGACAGCAATCAAGCTAAACTTTGCCAGATGCAGATCAAGGA…
DN13749_c0g1i1.1
GTTATAAAAGGTGAAGATGTGGTTCAGACTTGTGTAGCCGTGAAAAGGATGATAGAAGAGGAGCATGAGAAATTACAATATCTAAAGAGGCATGGAAGGATCTTGAAATAGCCTGAATATGAGTTCTCAACATTACATTCACTCTCAGCGCAGTGAAAGCTATGAATGGTGCGACCCGTTACATGATAAATATTTGCACAAGTTTCTGTTGAATTCATTGTAAAGACATATTATGCTAGACTCTGTCAAAAGCACGTACATCATTATTAATAGTTTATTTTGGCACCATCTTCGAGCATTCCTCCAATGAGGTTCCCAACTCATCGTTCAAATCCGTGGCCACACTGCGAAAAGCTCATTCTCATGCAACAATCGATTTGCCTCTCCTCATGTAGTACG…
DN13749_c0g2i1.1
GCAGCGATCAGACGAAATTGGAAATGTATAATATTCCCGGTCAATATAAATATTCGGAAATAAGTTAGTAGCGTGGAGAAAAAGGGAAAAGGCAAAAGGAAAAACTAAAAAAAATGCTGGAGGTTGTTTTCTTCTCTGGCGGGACTTGTTGGATTGATCTTTCTCTCTATTTTCTCCTCTCCAGAGTCGACATCGATTTAAACATTGCCAGGTTTTGAGCTCGATTCCACCGCTTCGATTTAACAATTGTGATTTCCAGCCGGAAACAAATCCTTCAAACATATCTCAGTTGAACAGCGAAACCTTGTTAATTTCTATTTGTCTGAGAAAATGGGGAGAATCAAGCCGCAGACATTGTTGCAGCAGAGCAAAAAGAAGAAGGGGCCGACACGTATCAGT…
DN13705_c0g1i1.1
GAACCCCACTCAGAGGGAAAAAAAATAAAAAGGGAAGAAGGAAAAGCCGAAGAAATCCGAACATCTGTAACCCGGAAAAGGCGTCTGAAGAAATTTTTGTTTTTTTCGAGCCGGGGAGGTTCAGGGTTCGAACCTCATGGCAGATCTACCAGACGACCGAGCCGTTTCATCCGCACTGACCTGGGACTGGGACAACATTTTAGACTTCTCCATCGCCTCGCCCAACATTTTCTCCTGGCAAACTGACGAACCCCTTAATTTCAGCGAAGAATTATTCGTACCTCCGCAGGACTTTGAAACCCTAAAAACCCCAGAACCGCATAATTCACTTCCGGAGAATCGATCGCAGTACGTAGCTGAGGATGAAGAGGAGGCAGCGAGTAGGATCCGCAAGAGGGA…
DN13757_c0g1i2.1
GACTTGTTTCCGAGGGAGGGGGCTCGAGAGTCATTGGTTCCGGATTCTTCAATTCAAATCAAATGTCTCCCGTGAACTAGCTACCTGTTTTAAGTCAAATACGAGTATTGATCACACGGGCACCCGCATAAGATAAGGCATTAACCCAGAACTTAACACAATATGTATTAATCATGGACACCAACACAGAACTGTAGAACTTCCAATACAATATCTCGTATGTCTGTTCAGTATGCTTTTCATATCTTGGTTCGTTTTCCCCTCGCCCGAATACCAGGCCTCCTGTTTAAAACACATATCGTAAGCTATCACAACACCCACATACCTACTCATTCTTGAACTGTGCCCACAGGAACTCTTTTCAAATTTGAGATTCGCTAGTTTTCTTGCAGGCCTGGA…
DN13701_c0g1i1.1
AATTATTCTACAGACAAACTTTACAAGGCTGCCATAGTGTCTCAAACAAAATGCATGCATGTAGCTGTCTCATAGAGGGAAACACCTTGTATGTATCTCAAGAGGCTGAATATTCTGCCATGTACCTGGAGTTATCACGCCTTTTCTTCATGGGATGTGTGAATCTTCAGCTGGCAAATTTTCTTCACCTGATTACTATCATGGCACAGTCCGGGTCTACTGAGGAACAGACAGAATCTTTTATGAAAAATAAACAGGAAATCCCTGAACTTCCTCAAGAAGAAACAAGATGGTTTTGTGAACATAGAGATCAAAGTGATACACATGCAATACCGTCGAGTTCAAGTATTCCTGAAAGTAACTTGATTACTGAGAAATCACAAAAAATATGTGTTGATG…
DN13788_c0g1i1.1
GGCCACGGCCAAAGTAGCAGTGGCAGTTGTAGTAGTGAACAGTGTAAGCAAGAAGTGAGCTGCATTAATGGCGACGTTGGGGGATATCACTGTTTCGGCGGTGATAAATCTTCTGGTAGCGTTTGCATTTCTGGTGGCGTTTGCGGTTCTGAGGTTGCAGCCCATAAATGACAGAGTGTATTTTCCAAAATGGTACTTGAAAGGGGCAAGGAACAGTACCAGGAATGGGGGCAGCAGATTTGTGAGCAAGTTTGTGAATTTGGACTACAGGGCGTATGTTCGATTCCTCAATTGGATGCCGGAGGCGCTCAGAATGCCCGAGGCCGAGCTCATTGATCATGCTGGCCTTGATTCTGCTGTTTACCTTCGGATTTATCTCGTCGGTCTGAAAATCTTTGT…
DN13798_c0g1i1.1
TTTAAAAACGCAGTTGGAAAATTTGTCGGTCCAAGATTGTACAAAGAGGTTATGACCGTATGGTACGACTCTGACCGAATTGTACAGTAGCTAAACAATGGACCTCAAAAAGTGCTAAGCGGGAATGAAAAATTGGCATTTTCAATAACAAGAGTGCATAGTCAAATCAAGGGTTGCCAAAGTGCATATTACCAAATTTGAGTGTCTACGATAACAAGGCACATTTTGAATAAAATCTTCATCAAGGACAGGGCTAATTGCGGTTTTGACAGAAGTTTATTGACGGAAGACGGCGTATGAATGTATTTAAGCTTTTTAACCATAAAAAAATACAATAGAAATTTGAAATTTGGGTGGATTGTAAAACTTTTAGTGGATAACCATGTAAATAATATTACG…
DN13798_c0g2i1.1
ATCTAAGATTGTGAAACAACCTGAGCAACTTGGATTGGAAGTGTCTGCACCTAGGTCAAGACTGTATCGTACGGTCCAACCCCGTTTGTATCATCTTGGACCTGCTCTGAACCTGACTGTTCAACTTTCTAAGTTGTTTGTCTTCCTAGACTTGTTCGTCGTTGTCAAACCCTAGTTGTCACATGCAACAAAGCTCTCCGAATGGACTAAACATCACTGCAAACCCTAGCCATAAATGAAGAGTCCTGCAAAACAAACATTAAAAGGGTCGTGGACACCCCTGTGCACCACTAAAATTGGCAGTACTCTGAAGAGACCTTAAACCGCATGTTGTTCTCCACCTAACATAATATCTAAATAGATCACACAGATTTGACAATTGCTTTGACTTGCTTCTTG…
DN13712_c0g1i1.1
GTGCCATCGAGGCCCCCGTCATCACCAAGCACGGCAACTACTTCTACCTGTGGGCTGCTTTCGACGCTTGCTGCAAGGGCGTCGACAGCACTTACCGCACCATGGTCGGTCGCTCTTCTAGCATCACCGGTCCTTACGTCGACAAGTCCGGCAAGTCTATGATGCAGGGCGGTGGCGAGCAGCTTCTTGCTAGCCACGGTAACATCCACGGTCCCGGACACCCTGCTGTTTTCACGGACAGCGATGCTGATGTGCTTGTGTACCACTACTACAATGCTGCTGGTACTGCGCAGCTTGGCATCAACCTTATTCGTTACGACAACGGCTGGCCTGTCGTTTACTAAGAGTTCTTAAGATCCAGGAA
DN13712_c0g2i1.1
TCGACTTTCAAGGATAACCAGAAACGAATTCTTCAATATGGTGTCTCTCCGGACCTTCCTCACTGGTGGTCTTTTTGCCATTGGCGCTTTGGCATCTTCGCTCGAGAAGAGGGCTGTCAACCCTGGTCCTGTCAAGGGTGATACCTTCATTCACGACCCAACCGTCGTCAAGAAACCTGATGGCACCTACCTCGCTGCTTTCACCGCCAACGGCGTTGGTCTGAAGACTTCCACCGACCGCACCACCTGGAAGGATGTTGGCGCTGCCTTCCCCAACGGCGCCTCCTGGACGACCACCTACACCAAGGGTGACAAGAACCTCTGGGCCCCTGACCTGTCCTACCACAACGGTCAGTACTACATGTACTACTCCGCCTCCAGCTTCGGAACCTCTCGCTC…
DN13779_c0g1i1.1
TTCTCCATTTTTGAAATTGGTTGTTTTTTATTTTCTTACATTGCATCTCCAGTTTGAGAGGATTGTGTCTATTCGTATAACGAAATTTGTTTCTTTTATTCGTATCTGCTTGCAATATTTTCCATCAAACCATTGCATTTTAGATTGCCAGGTTCAAACTTATTTCGTGCATTTTTGGGTTGTTAGTTACTCGGTGTTTTCCAGGTCTAAGTAAGTAGCAAAGGATAGCTGGAATGCAAATTATGCCTGCATCAACAGGGAATGAAATGTCGCTGTTGATGTGGCGCAGTTTACAATTCAAATATCATACTCTGCTATATTCTTGATTATCTTGAAGCTTATTGTGCTTCTTTAATTAAGATTGTAAAGGGTTTCACACCGCTTCAATTACAGTGGTTG…
DN13756_c0g1i1.1
GTCCAAACGAGCTATTGTTATTTTTCAATCGCTAAGATTAGGGTTCTTTCATTAGGGTTTTCAGGGTTTATAATGATAATTCGGGTTTAGTGTCAAAGAGAAGGAGACAGTTATGGCGGGACGAATGATGTTTTTTCTGTGCAGGCGAACATTGTGCACCCAACGTGAAAACATAATAACGGCTGTCAAAAACAGAATCCATAGAGACTGGCAGGCGGAGGTCTTAAAAAACAAACGTATAATGGAGGTAGAAATTGAGAATGGAGCCAGTCGTCAAGAGAAAGATATTAAAATTGAAACAATTAAATCTATCTTCATGTCTGAGCTTCTTATGAACAGTAAGTTACTTGAAATTGACGTCCTAGTCGCTGCTGCTAATGAAGAGTGAAGGGGAAAAGA…
DN13797_c0g1i1.1
TATGATTCCAAAGTAAGAAAAGTGCTAATTAACCCATATATTTTGTCATCTTTTCTTTTTTTATATTAATACTTTTTGTACTATACTCTTTATAGATCAATCTCTGTTTTCATACCTCAGAATTTCTCATTCTAGTCACTAGCGCCCATCCAGGATGCCAACGCTAGGCACCCCTGTCCCCCTAGGAATCCTTGACCTCTCTATACTTTACTCACATCTTTTGGGTCCTTTCTAGCCATTTGAGCATCTTATCTTTTTGGTAGTCAGATTTTTCAGGGTTAATTACAAAATTGAACAAAGGGAATAATATAAATATAAAGTTATGTGATCATAATAAAAAACTAAGCACTAAGCATTATTTATCACCACCTAAGGTTGCATCCAAAGACTATTCAAGAG…
DN13797c1g1i1.1
ATCCTATACATGATGGAATCGACAAACTGCATAGCATTGCACAAGATTATTATCTGAGAGGTCTACCTAAAGCATTGATTGTAACCATAATAGCTGTGTATGATTTTTGTTTCCCGTCTAGATCTCAAAACAGTAAGCAATTCATTTTAAGGGACTTGAAGGTTAAAAGTTTTTGGCTTCTGAATCATGTCTGGTGGGTGGATTAATAGATCTTAAAGGAGAAGTTAAACATAAACTTAAATGTGGATTGGCATGTGATCTACTAGAGGTTTTAGATTAAAAAACTAAAAGTTGATGGAAGGAAAGAGTAAATATGTGACAAATTTTAAAACTCAGAAATATAAATTTGAATTGATATAGTGAGGTTGCTCTTGTGCCAGTCGCACTTTGTGAGTAGCG…
DN13770_c0g1i2.1
GAGGGAAATGGTCATGGCAATTTTGGGGCTTCCCTAGACGGAACAAAATACTTTTAAAGGTTTTTAAGGTTTATGGGTTTATGTGGAGTATTTTAACCTATATTGTTGCAGGGTTCAAAACTTGATATGTCCGGGGGCCGAGGAGTAGTGGGGGAAAAGCCAGCACAGATAATGCTGTGGATCTGCACCATTGGTACCATGGCAGGTCTTTGGATGGCTGGAGCAAATAGACAATTGCAAAACAGGGAGAAAAAGAAAAGCTTGGATGATAAACTCAAGGAGTTGGATACAATGCCAGCAGCCCCTGGTAAAAGTACAGTAGAAAAATGATACCCGGAAGAATTCATGATGCAGAGGGCTAAAATACTATTTGTCCACTTTGGATTGAATCAGGGAGCA…
DN13766_c0g1i1.1
TCGTGATTGAAGAGGGAAACAAGTTAAACGGAAATAGGGAACATACCTAATGTAGCTGATGCAACAGGGGCGAGTGACTCGGGATTGGGGAAGAATGGCGGTGGCACTGCTCCCCCTCTCTCTCTCTCTCTCTCTCTGCACATTTCTCAACACTATTCTCATAATTCATATTTCATCCTCTTCCTTCCACGCCGCTTAAAATAGATTATTACTTAACATTAATCGAGAAGCAGGAGAAGTGGATGCACTTGCGCTAATTATACAGCCTAGACAATTTCCCCTTCCAAGCTGTGATACCATTACTTACCAGTTCGATCAGAGATGTTCTTTGTTTTTTATATACTCGAATGGCAATTCCATACTTATCCTAATATTTCATTTGCTGTCTTGTGATACGAT…
DN13726_c0g1i1.1
AGCATGGTCTTATTACAACTTTTGTACTACTCATCACATTATTTTGGCATGTGGGGTCTTGTGAGCCACAAGTGCAACCCTAACAAAGTAGCCTAAAACTTCACGTGAAACACAGATCTTACCTCAGTGCCATATTCTCTACAAATCCTCCATAAATATGAGACATCTCTCGTATCTTATCATTGTATGCATAAACCTTACGTGCAACTTGCAAGTAATGGAAGACTGCATTGATTTATTACACAGTGGAGAAGCAGAGAGAGCATATCATGGTGCTGATGAATACTTATCAAAGCTGCAATTCAGAAAAGCTTTCACCATGTTCTCGAATTCCCATGGCTTCACAAATCCAGCAAGAAAGAAGGTGAGGTTTGATTTGAAATCTCAGTCTGTCAGAAA…
DN13736_c0g2i1.1
ATATAATCTCTTCGAGGCATGCTACCCTAGGCACACGACACATAGGCATCCGTTTTGCTATATTTTATATGTACAGAATAATAGCAGCAGTTGGATTGTCGTGAGTGATGATTTGATTCATAGCAAGCTGCCGGGTACACTATATCTGTATTCATTTCTTTGTCTGTACCGACCTTAATGGGCAGTCTGCAGTAGGTGTAGATTGAATCATGGACATTTAGTGGAACACTGGAGCTGGATATTAAGCACTTTTTCTGTTTATCTGCAATTCTATGTTTTGTTAACAGTTATCGATGGTTGTTTTCTGGTTTTCTCTTCATATTTATATCGCCGTTGGGTGATTTCATATTTAAATGAACATGAGAGTAAAGGCTGTATTATAATTAGAATCCACCACAT…
DN13714_c0g1i1.1
GCTAAAGACAGCCAAATTTGACTTTTAACTTGCTGCTAATTACCGTTTTACCTGTCAACATATTCGGTCTTTTTTACGGCGGGGATTCGAACCCTGGACCTCTGGCATCTGTGGCACTACGAGATATTTAGTGTTCCTATAAATGCTTCCACGCATTGCAGCCGCATATTGAATAAATTTGTTTCTACGGGAATTGTTGCACTGTGAATTGCTGAAGCTTTGAAGCTAATTAGCTCATTTATTGACGAAGATTAATTTCTTCCGAGTTAAGGTTTTTTTTCTTTTTGCTTTTTTCTTCTCGGGTGAAAATCTTTATGTTCTGAAACCTCCGTCCTTTGAAACTTCTTAACGAGCTTTAATCTGATCACACTGCACAGCATTTTCTTGTTCTTGGGAGAA…
DN13725_c0g1i1.1
ATCAGTAAGTATGCAGGCACCAGCTAGCTATTTACTACCACTTTGTTTTCACCACTCTGCGTATCTTCTTCATGAGGAAAAGCTGAGATTTTGAAGGCTGTGGATGAAATGGGTGGGTGTGAAACCATGAAGAGATTGTGTATACCACAGTTGAACAGCATATATGTCACTGCTGTGCTTGATTAGAGATTGGCACCCACTTGGCCGGATATGATGAGAAGAAAATGGTTCATGGCAACCCATCTGAGCATTGGTCGTCAAACTGGGCTTTTTCAGGTCAGGAGAATATAAAACAAGCTGTCGAAGTATGATTCGAGGCCTTTTTCTGAGATGGAATGGGGTAATTCTGGATTCGGCCGTAAAGAAAGTTGCAGTGGCTCACATGGCACTGTGATAACG…
DN13707_c0g1i1.1
AATTAACCCTGTAATTCTCACCTTACTTCACTCCACCGCTACATAAATCTTTACACATATCACAAACATGGCTGCAATCATTGGCAAGGTCGCTGGACTCTCAAACGGCAGCAAGGTGCCTTCTGGCCACCCATTAAAGGAGGAAGACCCAGAGAATGCCACCGTTGATCTCTCCAGCCTACCAGGCAAGATCATCGTCGTTGGTGTGCCAGGTGCTTTCACTCCACCATGCTCAAGCCAAGTCCCGGGCTACCTCGAGAATGCGAGCGAGTTCCAGGCCAAGGGCGTGACCGGAATCTACATTGTCGCTGTCAACGAC
DN13796_c0g1i1.1
CCGACCTCAACTCTATGGAGCAGATCAGACGTGTCATGCGCCCCACTGACATCCCCGACTGCGGTCTGCTCTGCGATCTCCTCTGGTCTGACCCCGACAAGGACATCACAGGCTGGAGCGAGAACGATCGCGGTGTCTCCTTCACCTTCGGCCCTGACGTCGTCTCCCGCTTCCTCCAAAAACACGACATGGATCTCATCTGTCGTGCTCACCAGGTCGTTGAAGACGGCTACGAGTTCTTCAGCAAACGCCAGCTCGTCACCCTCTTCTCAGCGCCTAATTACTGCGGCGAGTTCGACAACGCTGGTGCGATGATGAGCGTCGACGAGAGCTTGCTCTGTTCGTTCCAGATCCTGAAGCCTGCCGAGAAGAAGCAGAACAGATTCGGCCGTCGCTAAA…
DN13776_c0g1i3.1
ACCCTATCCACACAATATCTAAAATGTAATGTTCCTATTGGCTCCTCTCCCATTCCACTTATCCTCAACTCGACCCAATTGGAGGGGTCTTGTCCTTCACAATTTGGTATCTATTTTGCATCTCCCGTTCATTCACACATTCAGACCATCATCTTCATTCTTCAATGGCAACAATGGCAGCCACAGCAGCACTCTCACCTCCAGCAGGTCTTGCTACATCATCCCATCTTTCTCATAGTAGATCACCTCGATCCATGCCTCATCTCAGCACTGGTATGATATTTACCCACATTTTTTTCTATTTCCATTGTTCTCGAATACCCACTGGTATGGGTGGTTGGCCTTAATTTTGTGTCCACTTCTATTTCAGAGTTTTCAGGATCATCTCTGAGGTTGGGA…
DN13778_c0g1i2.1
GCTACACAGGAATGTTAAAGTCAGCCATATTATTATAGCTTATAATATAGATTACCAACATTAATACATATAAAGCTCTGATATATGTACACATGTATCTTTGCAGGGGTGGGGTTCTAACTTAGCTTCACTGAAAAGCAAAAAAAATCCAGTTTTTCTTCCTTTTATATGAAGAATCTCATCAAAATGCAGCCATGGCGATGGCTGCTGTTTTTGGCTATTGCGTCTCCCATGGTTCTTGCTTCAGAGTATGACCACAAGTATAATGTAGGTGACCCTGTAACTCTTTGGGTGAACAAGGTTGGCCCTTACAACAATCCTCAAGAAACATATAACTACTACAGTCTACCCTTCTGTCATCCAGGAAATAACCCTACACACAAGTGGGGTGGACTTGGA…
DN13793_c0g1i1.1
CCCCTCCCCCTGCTTCCCTTCCCTTCCCTTCCTCTTCGGCAAAGCAAGAAGCCCACTTTAACCCCTTGAGAGCATACAGCAACGGACTAATTTTTGGACAAACTCCGCTAAAGTAGAAGCTTATTTTTTATTTTAGTGGAGAAGCTCAAATTTGTGGCGGCACCAGCATCCGCATTTTATTTTTCACTGAATCTTCTCAATTACCAACCGAAAAAGTACGATGCAATTTTTCTTAGGAGTGGCACATTTTCCTTTAAATAAGTCTGGGTTTGCAGTTATTTGAGGTCTACCGAATTTTGATCAGTAAAAGCCAGGGAGCTCATTGTTCTTGGTCATGGCTAATGCCCCTTTAACATACGCCCAAAAACCGGAGTGGGTTGACAAGATGATCAAAGAGAA…
DN13716_c0g1i1.1
GCTTGAAAGAGGAAGCCACATAAATTTTTCCTTAGAGCAAGCTATACAGAATTCTCGTATTTTGATTCCCATTTTCTCCAAAAACTATGCTTACTCTGTTTGGTGTCTGAATGAAGTTGTAACGATGGTGGATTCCAAGAATACCATGATACCCATATTCTATGATGTAGAGCCACAGGAAGTCCGCCATCAGAAGGGACCATTTGCTCAGGCTTTTCACCAACATAAGGATTGTCTTAGATATAGTGAGCATACCGTGCAGAGATGGTGCAGGGCTCTACAGGCAGCCTGTAATTTCTCAGGCTGGTCTCTTCGTGATGATTTTGATGGATATGAAGGAAAACTTGTCAATGCTGTTACATCACAAATTCTCAGGAAGTTGCAAAGAACATTAGAAGT…
DN13763_c0g1i1.1
CAGGTTGATGGCTTCGGTACCATTGTCTGCGACACCGTCATTGTTGGCGGCGAGATCACTGGCCGCACCGCCGACCTGCAGCTCGCTACCCACTACGCCCAGGAGCTCATGCTCCGCACAATGATGCCTGCTGGTCTTTTGGCCACCGGCACTGAGGAGGAGAAGAAGAAGGCCGCCGCCTCCACCAAGCCCTTCACCCAGGCCAGGATCACCGACCTCCTCCAGAAGCTCGCTAAGAGCTACGACTGCAGCCTCGTCGAGAACACCACCATCTGGAAATTCGACCGCAACAACATTGAGAGCGACAAGAAGATCATCCTCGCACCCGGTGACGGCGTCAGGGGTGACGGTATGCCCGAGGTCGGCGAGGTCTGGGGTGTTGAGATGGGCATCAGCACT…
DN13763_c0g2i1.1
ACCAAGCACCCTTTCCACCTCATACCCTAGCACAATCTCATTCAAAATGGCGACCACCACCGAGGAGAAGCCCGTTGACTACACTCTCGCCAACCCCGACACCCTCACCAAGTACAAGACTGCCGCCACCATCTCCGAGAAGGTCCTGAAGGCTGTTTCAGGATGGTGCACCGAGGGCGCCAAGATCGTTGAGATCTGCCAGAAGGGCGACAAGCTCCTCGAGGAGGAGATCGCCAAGGTCTACAAGGGCAAGAGCATCATCAAGGGTATCTCCCACCCTTGCACTGTTTCGCCCAGCACATACATCACTCCCTACACCCCGCTCGTGTCCGACGCGGAGGAGGCCGAGACCACCCTCAAGGCCGGCGAGGCTGTCAAGATCCAGCTCGGTGCCCAGGT…
DN13771_c0g1i1.1
GGCTTGACACACTGTACTTTTTCTGCTATGGTGAGCTTAATCACGACCTTTACGTTGATCTTAATTTCATCTGTCTTCTGAGCTAATCTCGCATGTCTCTTTCATTATGACTGGTTCTACACCTGCAATTTACATTTTGTCAAACAATTGACATGTATGGTTCCATGAGGGCATTCGCAGCAAGTACAACTCACGAAAGAATCTCAAGTTTGCCAGAATACGCTGGGAATTAATTGGCAAAGGTGAAGTGAAGTGATAGGGATTGTTGCCTCGTGAGATTACCCATGTCTTCTGTAAGCTGCAATTACCATATTATATGGCACGAGATCTCGTTCTATCATTTTGTCAAACATTTTAC
DN13718_c0g1i3.1
TCACATACTAACTCTCCATCCGCTCCATGGCGTCTTCGCTTCTACTGCTTCCACACAGACCATTGATAGCTTTCACCCACATTCACAAACATGCTGCCTTAAAAAATCTCAGAGTTAATATCAAATGTGTTTATCCATTTGGAAAGACCGGAAGCTCTGGAAGGTCTCAGAGTGTGAGGGCTGCCAGTCAAGTAGATGCAAGCCCTGAGCTTTCAATAGTCCTGGACAAACAAATTGTTGCAGATTCCGAATTCTCCATTGCTAAGATATCATTTGGTGTTGTCGGATTAGTAGCAGGCACTTCATTGCTTTCGTATGGCTTTGGAGCTTATTTCAACATTCTTCCAGGATCAGAGTGGTCTGCACTAATGCTGACATATGGATTCCCATTGGCAATTA…
DN13754_c0g1i1.1
CAAATGCCTTGCCTACCAAACGGTATTTATTCGTTCCTATATTTTCTTTCGTTTTCCTTGTAATTGAGATACACCTAATGAAGTACAATTGTTGATATACACTTATGTCAGGGAAAGCATGAAACTGTTATAATGTAGAATTGATTGTAGGCGTTTGCCCTCTTTTCCTAACATCCATATCAAGCAAGAGGCAGTTTGTAATTTATGCTTTTGCAAACACCGACGAACCCAGAACATTTCTTATCTTATCTATTGTGGGGGCTTCTTCATTTAATCTGTATCCGAAATTTTCACGTTCTTTCTTTGTTGCCAATCGGATATAATGGCCTAACTTTCCCATGGTTTTAGCTTGGGATTGCTGGCACATCTTATTATTAGAATGCAGAGCATACCGTGT
DN13754_c0g2i3.1
CAATTATTTTCTTCACACCAGAAATTCCAGGTATTTGCAAAGTATATGTCTATCTAATTGGAACATATGTGCATCACAAAACCATTGTTGGCGAAAATTGTGGTAAAATTTCCACTCTGAAAGGGCTTCCTCTGTAAACATGGAGCATAATCAAAATCCCACCATAATTGGATGACACAGCAGAACACAATGATGGGTGGCATTGGCACCAGAATGAAGCTGTGGGTATCCCTACACTCTTCAGATGCTCTAATAATTGTCGGGGCTGGTGTTTGGAAAGGAAAACGAAGCACGAACAGAGTTACCATAGCTTCCACGAGACCTGGTTTTTCTCGGAATGTGGCAACTTCCAATGCCAATGCAAATGCCTTGCCTACCAAACGTTATCCCGAGTACAAC…
DN13795_c0g2i1.1
ATCACATGAGTTTGTTGAATCAATCTGGAGCATTGCTACTTGCCAGAACTACCTTGAATCTCTAAAAAGGAATGACAATGAAATGTCATATGAAGCACAACACCTGTTACTTTCAAGAGGAATCATTTCTATTTCTCCTTATAATATGACAGAGGTAGCATCCAAGTTTGTCGATCCTAAGATTCCAACTACAGAGTTTTACGCTAAACAAGAACCAATGGCATTCTGCACTCTACAATGGCAGTGGAGACATTTGAGGTATGTAGAACCTCCTCCTGAAGACGTTCCTGTAAAATGTCTTTGGTTAAGACATCCCATGGAAAATGACGCATGGAACACACTGAGCCTTCGTTGTGATAGGCAATATATTGCAAATCATTTCAAGTATTTTCTTTCTAA…
DN13731_c0g1i1.1
CTACAAAACACAAACCAGAAGGTTTCTTAACCAACGATAAAATACTGTCAAAACTGGTCCGGTGGTACCTGACCCATCTGCGACAATCAGTATAAAAACTGTGTACATTTAGCGTCACATACTCAGCAAGTATATTATTACAGGGAGGGAACCGAGGCGGTCTGGTAATCATTCAACCATGGCAAGGAGCATAATGGGTGTGGCCCTCCTTGTCATTTGGTTCACGCTACATGGATTCTCCTCATGCTCAGTAACCAGAGAGCTTTTGGCAATGAACTATACCAGAAATGAGACTGATGCTAATGTTGCCTCTGCAGCTGCCAGTTTTTTCCTGGGAAATGACAGTTTTACCCCTACTGCTCCATCCACACCTTCAAGTGTAGGTGCAACATGGTGTGT…
DN13750_c0g1i2.1
AAAAAAGAGGACAACGAATCCAAAAAATTAAAGCACCTCTGTTTACTTTTACCCTACGAAAGAGCCAAATTCCATCATTTGGAAATTGTCGCACCCAAACGATAAGCGGTGCGGAGAAATTGGCCGCAGAGCTCAAAGAATCAATGAATTTCTCCGTATCGCTGAAACCTTTCGAATTTTGAACTAAATTTAATCGAGGGTAAAGGGATTTGAACTCGCGACCGGGAAAAAAACTAAGAAACATACAAATTCTAGGTCATGATTCTGCAAAACATGACAAACGCTTCTGGTATTTCTGATGAAAGTATGGCCATAACTTTGGCAGAGCCCAATGGGACTAAAACTCCTTCGCCAGCCAGTACCAGCGGGGATGCTTCTGAAACTCCTTGGCGTGTTAAA…
DN13774_c0g1i2.1
TTGATCCACGAGGGAGTGAAGGCCGAGGAGATCTTTGAGAAGACGGGTCAGGTTCCTGATCCCACTTCCACTGACAACCCTGAGTTCCAGATCGTGCTTTCGATCATCAAGGAAGGTCTCCAGGTTGATCCTAAGAAGTACCACAAGATGAAGGAGAGACTCGTTGGTGTCTCTGAGGAAACCACCACTGGTGTCAAGAGGCTTTACCAGATGCAGGAGACTGGAGCTCTTTTGTTCCCAGCCATTAACGTCAACGACTCCGTCACCAAGAGCAAGTTCGACAACTTGTACGGTTGCCGTCACTCTCTCCCTGATGGTCTCATGAGGGCCACTGATGTCATGATCGCCGGAAAGGTTGTCGTTGTCTGCGGATATGGTGATGTCGGAAAGGGTTGTGCC…
DN13751_c0g1i1.1
TCTGTTTTCTGAGAGAACAATCAGAACAAGGTGCAGAGGAGAAGAGGAGGAGATGATGAGAGAAGACAGAGAGATTAATAATGATCAGAATCGAAGGTGTGAAGAATTGGCAGTGGAAGGGCAGAAGCATTTAGAAGGCACAGTTGAAGCGGCCCATGAAATTCTTGTTTCCATGAACCAAGAACTGTGCAACCCTTCCCTCTGGATGCACCCCTCCAGCAGAGACCAGGACCTCCCCCTCGGCAGCGGCGGTGGCGCGTTAGAAGATGCACGGCTCCGCTACAAAACTTCTGTCTTCTCTCTCAGGGCTATCATTTCTCTCATTTCCTCATCTCAGGATGGAGATACTATGATGGGTACAGAAAATAAGGGAGATCAAGATGAGATACAAATACTAGA…
DN13751_c0g2i1.1
GATTATTTATTTTTTGAACTAGAAAGTCTTGTGTAACTATCACCCACACGTTTGGAATTTCCACCTCTATTTGTATCCGTTTAAATTTCAAGGAGAGCAGAGGACCTCCCATAGCCGAAGAGAAGAAGAGATGATGACAGAAGAGAAAGGCAGTAATGACAATCAGAATCGGAGGTGTGAAGAATTGGCAGTGGAAGGGCAGAAGCATCTAGAAGCCACAGTTGAAGCAGCCCATGAAATTCTGGCTTCCATGAACCAAGAGCTCTGCAACCCTTCCCTCTGGATCCCCCCCACTAGCAGAGACCAGGAAACCCCCCTCGGAGGAGGAGGCGGTGGCACTGCATTAGAAGATGCACGGCGCCGCAACAAAACCTCTGTCTCCACTCTCAGGGATCTCAT…
DN13772_c0g1i1.1
GCGGAGTAGCAACGTAAACAGTCAAAACTATTTTATAATCCGCGTTATCCCGCTGCACCCGCCAAGAAGCGTCAGAGTTTTACTAGTTTTTAACTTATTGCTCAAAAAAGTCCATTCAAAGCGCCATACCTTCAAAATTCTAGTGTTTTTCCGGCCTGCGAAATTGCATTAAGCCTTCCTCTGAATCCATCCTGTACTCTATAAGAACTAGAGAAAATTTTGATACATGTATCATGTATGCATCTGAAATAAACAAGAGAAAGAGGAAGAGGAAGAGCCTTCACAATTTTGTAATTTTGCTTATCCAACATTCAGACAGCTCCAAATCCACAGATTTGTGATTAACTCATTGAAATACGAAGAGCTTCATAGAAAATTCACATCCTCTGGGATGGGAAT…
DN13739_c0g2i1.1
TAGGTTTTTAAATAGTCATGCTTAAAGCTTTTAGGTTGCTTTAGTTTTGTTTCTAAAACTTTTGGTTGTAAGAATTTAAGCTCAAAACTTCTCGCCCTAGCCTATCAAATTGTTATGTTAAGATTAGTGAGGGCAATGATGCTGAAATTACCTATTTTATGAGGGAGATCAAATAAATGCTCCCTAAGAATGCAAAAACCAATGGATCCTGCTGAGCCTTCATTAAAGCCCATTGAGGTGATGATTATTTTGTTCTGAATTTCACTATGTATTACAGAAAAATCAGACTACAATTATCTGATCAGCAGGGTTTTTA
DN13739_c0g1i3.1
CAAAGAATTCGTAGCTTGAAACCCTAAAACTGATCTCTCTCTCTCTCTCTCTCTCTCTCGAAAACTTTAAAACCTTCACCAGGTTGAAGACCGCCACACGCCGAACCCCTACCGTTTCTATTTCTGGGTTTGTGTGTTCATACAAACTCGAGAATAGCGGAAGTGCAATATGAAGGTTGTTTACCTGAGCTGAGACCGTGGTGGCAGCCACAGTTGGTGATGCAACAGGGAGCTAACCCAATTTAGAGCTTTTCCTCAAGTGTTGAATGGGTCAGTGCAGGAATCTCTTCCTGCTGGCTATCTGTGTCTGCATCAACCACGTCCCTATGAGAGCGAAGCTCGATAGATGGGAAAATGGGCGTTCCTACAAAATACGATCTCTCCTCTCATGTACATAAT…
DN13702_c0g1i2.1
AAAAGAGTGCACCATAATTTTGTTTGCTCTTCTACCGCGGATAAAGGTGACTCCATAATTGAGACGGGGGGAAATGGTCTGATTCTACGGGACAGTATTTCGAGGTCATATCTCACAGGGGTAGCCCTCGCCTAGGCATTGTTGCGTCTATGGCGGGGTCAGTTTTGCAACAATCCGTCAAACTGCACACCTATGCAAGCTTATTCTCTAATCGTTTAGTGACTGAAAATCAGATCTATTTGAAGAAACAATTGTCCCTGTCAAGATGTGTCAAGAAGCAAACTGGTTGCTATACAACAGAAACTAGAATAACAAAGCAAGCTATATGCTTTTCTGATGCAGGAATTAAGCGTGTGCCTGAGTATCGCACCCAATCGTCTTGGCTTCTAAATGCTTTTT…
DN13724_c0g1i2.1
TTAAAGGCATTAACAGAAGGCCTACGAATCCATGCTCACATGATTAAATTTAATTTTAAACCTAACATGTATTTGAACAATATTCTTGTTAGCATGTATGTTAAGTTTGGTAGATTGTGCGATGCACACCAAGTGTTTAACAAAATGCGGAAACGAAACATAGTGTCATGGACTACTCTAATTGCAGGATATGCACAGAATGGGTTTGCTGATGAGGCTGTGGAGCTCTTTTGTGAAATGCATTGTGAAGGTGTGAAGGCTAACGAGGTTACGTTTGTCTGCGTGGTTCAGGCTATGGCTGAGCTAGAGGCTGTGGAGCAGGGAAGGCAAGTTCATGGGTGTGTTGTTAAGAGTGGGTGTGAAGTGAATTTGTATTTGGAGAGTGCGCTTGTTGATTTG…
DN13791_c0g1i1.1
GAAACCGCTTTCTTTTGTATACAGCATCTCGGCAGCTCATAAACTTCTACAGCCTTTATATTTGACGACTCCACAAACCCGAAAGCCTCTGCTCAAACCCAAAATAAAATGGTAAATCTATTCCTCTCGCCTACCCCCTCAGCTGGGAAGGAAGGCGAAAGCCAGAGAAGAATAGGCTTGTTGAGGAGACTCGAACCCATAATCTGGGAAACAATCACTGCCTATGGTCGATCCGAAGTGCGTCTATGGCTCTGTAATTCAGTAGGCTCCATCAATTCGATATCCCGCCACGAAAAATCTGCATTATTTCTGACTATTTTGAATTCCTCGCGCTCTGGAAAAAAACACGAACGGGGCAACGGACGTAAAGTGGCAACCCAGCTTTTGAGAATGCTCTGC…
DN13753_c0g1i1.1
GGATGTTTATGGGTAAAGTTTCTCAAGGTCATATGGGCAAAGGTTTTTGTGCAAGTGGCTACACTTGGAAAGTTGACTATGGCCCCAGGAAGTACAATGTTTCCTTCTCTATTTCCACTCTTAACATCTACAGCTACCTCTTTCACCCTATCAACCACACCTCCCCAGTGTCTAACACATACTTTATATTAGTTCTCTGTTAGTACCCAACTCCCATACTTGTTTTACCCACTCAAATTTTTTCCCACTGTATTTCTTCAACTTCCACTAGCCGGTAGTTGGTTCCCCTCATGATAAACCCGGGCCTCCTAAAAGCTTCCTCTTCTCTATTTTACCAGCAACTATCAAGTCAAATATTGTAACAATAAAAAATAGTATTGTATCTCGACTACGTCAGGA…
DN13790_c0g1i1.1
GCGTTTCCCACGAACTGAGGCAAATTTTAACTTTCGATCCCTAATTTTTTAGAGATATTATCGAAATATTATGGCGGAAGAGGTGTAAAGAGGGAGAGGGGGGCTAAATTTCAACCAGCTAGACTATCCGTTGGAGAATAGCAGCATAAAAGGTTGTCGGAGAAGAGGATGTGCAGAAGAAGAGGATGGAATAGAAAGCTCCTGTCACCCACTTTAATTTGTATGGCTAAAGATTCGAAAGATCTACAGAGGGTTTATTCGATTCAGAGGGCCTGCTGCTTGACTGAAATGTGTAACCATATGATTTGCTCAGTCAAAAGTGTTGCAGTAGATTCAGATTTGTCCACAAGACCACATATGTTTCAAGCTTTCAGTCAAACGATTGCAGGGCACATTCAA…
DN13784_c0g1i2.1
CCAGGGACTCTACTACCAGGAGAAGAAATCCCAAAGTATGTACCTGCCTATCTTAAGGAAGGCAATGAAGCCACTGGTCAAGTAACTTTATATTTTTCAGACAGTATAAGATTAAATCTGCAGCAAATAAGTCATCTACAGAAGCAGACCTCTCTCTTTTATTTTTTTATCATTTATGCACAGAAAATCCGTGACAGTGTGTCATTGTGTGCTTCAATCATCCGAGCAATCCATGATGAAATGCATTCTATGAGTTGAGCTGTTCATAATGAATTGCATTTTATCTTACACAGCTTCTCCCGATCTTCTACTGGGTTTAAGCCCGAGGTGAAGCGAGCTAGTTTTTAGTTGCGGTATCGATAGTTTTGTCTGCGGCTACAAATCGGAAAATGATAATGT…
DN13734_c0g1i3.1
CATGTCTTCTCTACTCCCTTTTTTGGGTGTTTTAAATACCCATCATCACACTTGTGTTGATTGAAACACCCAATTCCAGGATTTTTGGACTTGGAAATGCAGGGCTTTTATTAAATGTCTTGTTTTTTGATGGTCCTGACGAGATTATAGAATGGTTTTGGAAATCTACAACGGAAGATTTGGGTCAGGTTTAGTTGCAGAAAATCACATGCTTGGGTATGCCTGTTTTCGCCTTCCCATTCGAAGCAGAATTTCATTACCACCACCAAATCTGACGTGCAGTTACAGTTACACTTATAATCACAGTCGTAGTTATAACAGTTATTGCTCCGGAAAAAGCATTCACAGACAACCAAAAACCTTGATTTCATTGCCTACAAATATTTTTCAGAGGGGCGG…
DN13719_c0g1i3.1
AACCAAACAGAAAATTTCCCCAGTTCAGAAGAAAGAGAGAGAAACTGGAAGGCAGACGCGAAAGGTGGTCCTCGTTTACAGCCAAATCAGTTAACAGTTCCTCTTGATGTCAATACAAACATTCGTGGGATTTAGTAGAGATGCTGTGAAAAATAATGCTAGCTGAATATCCTTCTCAAAGCTGCGAAAATGGCGACTTGTGCTGCTGTGGATCGAACATGCGACCTGAGGAACCCCAAACTCCAGGTAAGAAACATACCCAGAAAAGCCGCATTGACAATGATTCAAATGTATTTTCCGACGTAGCGGAGGACGTGGTCATATGCATTTTGTCTTTCCTTTCGCCGTCTGAGATTTCAGCTTGCCGCTGCCTCAACAGGCGGCTTCATGGGCTCTGCT…
DN13717_c0g1i1.1
CACCCACCCCTACACATCACATACACACACATCATGCCTCTTCTTCCCATGGCTGTCTACGGACTCGAGGTCCCCTGCGGCGATGTCCCCATCCCCGCCGTCCCCGACTTCCCGGCCTCTTTCCAGATCACCATGGCTGCCATTGACCCCAGCGCCATGCCCGAGGGCGAGACTGGCCTCCCTCCCCGCGCCACCCTGAAGATTCTCCGCGCTCCTTTCGGCGATGACGAGGATGGTTCCGACTACGACGGCGACGAGATGGACCGCATGTTCGCTGGCGAGGACAGCGACGAGGAGGACTCAGACGACGA
DN13745_c0g1i1.1
ATAGACGGAAAGGGAATAGAACAATTTATTCATTTCGCCTGAACTCGAAATTTCGAAGGCAGTACGGTGGGCGACAGGGCCAGGATTTATCCAGGGTTTATCAATAAGCGAAGGAATTGAAGCGAACTTCTATTGCCATTTCGCACAGTGAAGGTTACGTCAAGCTTTCCTCAAAAAAATAAAGCCTTAGGCATTTTCCTGCTCCAAGTCTACTTCCTGTGCTGGCTTCTTCGATTGGCATAAAATTAGTTCCATTTCCCGATATGTTAAATACTATTACCATTTCACAACATTCGCTTTCGCCCTTGCCCCGCCCTGTTTGCGCCGGTAGGCGCAGAAATTCTATTTACTCTAAATACAAGCAGCAAGACGCTAAATTTATCCTCGTTTCTGGCTTAA…
DN13752_c0g1i2.1
GTGGAGATAAATGCGAAAAAATGATCTGTGGACGTTGATGGGCTTCGCCTAGGGTTTCTTTCTACTCACAATCTGAAGCTTCGCATTAACGGAACGTGTAACTCTTTACTGAACTGTTTGTTTATATGCCCATTGAAGATCTGAGCTCTAAAATGGGCAGAAAACGGCCGTCCTTACACTCTAGAATGTCCCCAGAAATCCCGCAGCCGCAGCAGATCGAAATCCCTAGCGACGAAGACGATGAGGCCAACGAGGATTTAAGCCTAGGAATTTTAGCCAAAGCAAAGCGAAGTAAATTGGCGGTTTTAGAAATTATTAGCTCAGATGATGACGAGATAACAGTGACTCCCGTGTTTCGAACCCTCGACGAACCCCAGCTTGTCGAGTATAATAACTTCA…
DN13713_c0g1i1.1
GCCGTATTCGTCTTTGAGATAACAAGGACTTCTGTTTATTTTCCCGTCTTTAAACTCATTTTTAAAGAGACACCATGTCGGGTGACGAGGCTGCTCCAGTTGTTGTTCCTCCCGTTGCTGAGCCAGCGGCCATCATCCCAGAGGATATGGACCTGTTGACCGCATTGGAGTTGACTCTTAGGAAAGCTCGTGCTCACGGTGGTGTTGTCCGTGGGCTCCATGAGAGCGCTAAGCTTATTGAGAAGCGTGTTGCTCAGCTCTGTGTCTTGGCTGAAGACTGCAACCAGCCTGATTACGTGAAGCTTGTTAAGGCTCTATGCGCTGATCACAACATCAACTTGCTTACTGTTCCAAGTGCCAAGACCCTCGGCGAGTGGGCT
DN13738_c0g1i1.1
CTCCATTGTCTTGAAAATTTAATTAATGAATTTATTGTGAAGTGAAGACTTAGTTTGGTTGGCCGTATTAGATTGACTGACATGGCTATGCATGCTCCCTGGTATCTACTAGACCTCGGTCTAGAGTCTTTGGATGGATACAACTAACCATACACGGGGAACCTCCCCAGTACCCAATAAGAAACTTGAGTTGCTCAAAGCTCCATGGACACTTTCTCCATTTGGCACTAGATCTTCACTGTCAAAGTACAAATTTCTGAAATTCTGTTGGCTCATATGAAATTTTCAGAACAAGATTGCTCAGAAAACTTGTTGCAGCTTCCAAAGCAAATAAACATTTTCCTTGACAAATCAAAATTAACAGCCCAATTCAATGAATCTTCAAGGAGTGTCGGATGC…
DN13740_c0g1i1.1
CCCGTTAAGTAGGTACCTAGGTACCGTCACTCTTCAAAACAAGCGAGTCGGATTCGAAAGCGGCATTCAAACACACCCTATACCATCATTACGCCCGCGATTTCCCCTCGCTTCACGACCGGATTTTGGGTTTCCTTTTTTTTCTTATTCCTTTCGCAGGTCAGGGAAAACTTCCGGATGTCCTGCCATCCCCGCTTTTGATTCTGAGAACACGATGCGACACCCAATTTCGCTTTCCACAACCATCATTCTTCTTCGTCTGTCACCTTGCCCGTCGATTCAAAACCCCAACCCTCTCGAGACATAGGGTTTGCCTTTCCCGAGGTTATGGTCTTGTTTAGCTCTGCGGCACAGGAGTTTTAGGCGGAAATATGTTTTTTTTAGCGCGCTCGATCAGTT…
DN13709_c0g1i1.1
AAATACTCTTTACCTTTTTTCACAAAACCCATGGTTTCTCTATATACACTTGCTCTTTCCTATCACCATTTAAGAAAGTATTTTTATATCCATGTGATTTACCTTCCAACATATTTGAACATAAATCATCAAGATTGTCTTATTGGTGATCGTCTCTGTTGTAGGAGCAAAAGTTCCTTAATAGTCTGTCCCTTCTTTCTATGTGAACTGAGCAATGGAGATCAATCTCTATATTGTCTATTTCCACCGTTTCTTCTTTAACTATCAAATTAGGACTTAATTTTTGATACCCAACAATCGATTTTTTTCAAGAATA
DN13759_c0g1i1.1
GCTCTATTATCTTGTGCATATGACAGGCCTGCCATTTGGGCCCAAATTATATGTACTAATGTATATATGCAAATATGTGCTCGTCTATGTGGATTCTGTGTTGTCTAGATCATGGAATACCAAGAAAATCTGTCTCTATTTGGACTGTCACCTAATCAGATTAACTGCTAAACACTGCTGTTCAAATCTGGTCACTGGATAGAAGGGGTTGTAATCCAGTAGTGTGGATGATAGTAAAGGTGCATTGTCAAACCATCCACCAAGGTACAAATTCCAGGAGATACCAAAAAGGGTTGAAATTGGATTCGATCCAAGCTATTTTGGTGGAATGGATATCCCTCAGTCCTAGATACTAGGCTGAAGAAGAGCAATTATTTATGTCCCTAATACCAACAGATA…
DN13711_c0g1i1.1
AATGAAACTTTTCGAGGGAAATGAAAGAGTTACATATGCAGGAGCAACATTTTATCTCCAGCTTAGAGGAGCTGGCAGAAGCCACAGAAAATTTTGATGACAAGAACAAGCTGGGAGAGGGAGGTTTTTGGTGCGTTATACAGGGCGTAACTTTGATGACCTGGATTTTAATTGTATACATGGAACAGGAATTCTGTTTAAATAGACATTGAGAGCTCCATGTCTGTTTCGATGTTTCAGGGAACAACTAGAGACGGAAGGGGTATAGCGATGAAAAAACTGTGTGAGAGATCTGCACAAGGCAAGAAAGAGTTTATGAACGAAGTGCAGCTGGACGAGCACGTCAGCAACATGCTGGAAGAATTACTACATTTTTTATTTCAGGATTAGTGGGACCCT…
DN13711_c0g2i1.1
TGATACCTCTACTTACACAGGTGACGATACATATTCCTCTAACTTGAATCGGGTTATCCCTGATCTGGTTCGTAATACGCCTCAAAGTTCAGGATTCAACACTTCTTCGCACGGTCAATCTCCCAATCATGTCTATGGCCTCCTCCACTGCATTGGGAACATATCCACGGAGCTTACCTCTGTCGAATGCGAATGATCTCCCATTCAATTTGGAGGCTAGTTACATGTCTATTGGGACTTTGCAAATAAGGGACAGGATCGGCTTACTATTCCTCTTCTGATAAGGTGTACGGTCGAGTTCAGTGTTAGGGAGATTTGTCTGTTAATTAGTTGACGGATAAATCTCT
DN13706_c0g1i1.1
AGGTACAAGAAGAATGTGACGGCCTACCACTTGCATTGAAGGTGATTGGAAGCTCTTTGCATGGGGAATCCCACTTGGTTTGGAAGAAAGCAAAGAGCACAATTTCTCAAGGAGAATCCATATCAGATTATCACAAAGAAGGGCTTCTTAAATTGTTGGAGACCAGTATTGATTTCTTAGATGATGTAATGAGGGAATGTTTCCTAGACTTAGGGTTGTTTCCAGAGGATAGGAAAATCTGCGCTGATGCACTGTTGGACATTTGGGTTTATGTTCGGAGGATAGAGTGGCATGATGCTTTTTCCATCTTATACAAACTTGCAAGTAGAAATCTATTGAATTTAACCACCAATCTAGGGTAATTGCCTTCCTTTTATATATTGGATTTCTTGTTATCAT…
DN13762_c0g1i1.1
GTACACATTACATTTTCGACGAGACGAGTCCAAGGCGACACCGCCGCTGCACGATTCCACCAGTCACCAGAACCCCACCACGAGCATCAGCATCGATATAGCACCGCAACATCCGCACCTGCACAAGCGATCCTTGCACAACTCGTCTGCCACGCTTCGCCGGATACCCTTTTCGGCACAGCAGCTTGCACCCCCGACACCACACCACACCCTCACCCGATACCCAGACTGGATTCCGACCCCCAATCCCACCACGACACCTTCACATCTTAATTCCGTACTGTCACATTTTCCCATCTTGGTTTTCTCACTCTTCTGGCATCACGAACTACACTTCTGGGGCTTTTCTCCCGCGGCAACGCAGTGGCGTAGCGCGCAGGTAGTCGCAGCACGAGCAAT…
DN13765_c0g1i1.1
GTATATTAAACTCACCCGCACGCGTTAGGGTTTCATTAGTTTAGTGGCGAAAGTTAGGGTTTCGTCAAGCGAAGGATTTAAAACCCTAGCTGTCAAAGAATCCTCTGTATACGCTCTCATGCCGTTCAATCTCCCAGGCTATGTAGGATTTGGCTATTTTCTTTTTCGGCTTAGCGTTCTGTTAACGGTCCGCTTTTAAGAATACGCAACGAAGTTGAGAACAGTGAAAAATGCGTCATATAAGTGCGACCGAACACCAAAAGGGTTTTTCCGGTGCATCTCAGAAAGCCACTGGTCGATTCCAATGGCCTCCTGGCTCGCTATGATGTGCATACCATGCGACCTAATTAGTTGAAAAACTAGGTTTTCCTTTTTTTATAACTTTAATTTGAAGTTTTT…
DN13777_c0g2i1.1
ATATTATGGCTTACACACAGCACATAATAAATTTAGAAACTAAATAATACCTCTTTACAGTTCTATCTTCAACATCTGTATGTTGTATTCCTGTAAGGCAATCTGGAGTTATCCTCTTGATTTGTATGGTCTGGATGCTAAACCCTATTTATTGCTATGGGACGCTATTGGGGAAAAAGGTTTAAAGTTCAGAATCCTGATTTTGAGAGATAAAACGGCAGCGTATTTGCTTTGTTTTGAGAGACGATACAGTAGGGTATTGCTTTTTTTTGGAATGTCTGTTTAACTTTCTAGTTTTTGCGTAGGCCGTGAGCATAAAGGAG
DN11853_c0g2i1.1
GGATATAATTGTTCCTCAAGTCAAGATGGCTGCCGACGGGATGGTTGGCGTGTCTACTGTTGTCGATAGCTCTTATTCTCTGAGTAACAAGGTAATAATGGCACGTGGTTGCTTCGATGACACTAAGGGAGCTATGATGGTTAAGAATCTGGCAGTTGAGGAGCCTTCTGCACTAATTTTGGATACTTATCACAAACAATACTACCTCTGCCTTGCAGCAGCGGCTGCCACTATTAAATGGGTGGAATCTGAGAAAGGCCTTTCCATAACAAACCATTCAGTGTTGGTGACTTTTAATGGATCCTTTGATCATATGAGTATTGATACTACAAGTGTACAGAACCTGGAACTAATTGAACCTTTGGCTTCTATTCCTGGTCTTCCAAGCAACAAAAGGAG…
DN11854_c0g1i1.1
ATACCCACGAAAGTCGACCTGATAAACCGCCAAAATGGTCAACGTTCCCAAGACCCGAAAGACCTACTGCAAGGGTAAGGCTTGCAAGAAGCACACCCAACACAAAGTCACACAATACAAGGCTGGCAAGGCTTCCCTCTTCGCTCAAGGAAAGAGACGTTACGACCGAAAGCAGTCTGGTTACGGTGGTCAGACCAAACCAGTTTTCCACAAGAAGGCCAAGACAACCAAGAAAGTTGTGCTGAGACTGGAATGTGTTTCATGCAAGACCAAGTCACAACTGTCGTTGAAGCGATGCAAGCACTTCGAGTTGGGTGGTGACAAGAAGACGAAGGGTGCTGCGCTTGTCTTCTAGATTGTTTCTGGTGGTGGTGGTGATATCTTTGAGGTCAATTTCTT…
DN11828c1g1i1.1
AGAAAGACCTTGTTATTTCCATCGTGTCATGGTTACCGTTTTCCATGCTCAGTATGTTTAGGAGACTCAACTCTCTCTGCAATTTTATTAACATTTTCTGTTCTGGTGTCGGCTTTTGACAAAATTATCTTCTCTTCAGACCTACCCCTACAATCATCCACATTTATGTCAACCTGGTTTCCAACCTCTGGCTGTGTTTTTGCTTCAACACCTTGTGCCAAAACATGGGGAACCTCTACTTGTTTATCAGGATGTTCAAGAGGAAAATCCGCAATTAAATTTGAAAGAGGATTCTGCAACTTCACACGTCCAGCAACATCATCTTTGTGGAAATCATTCTGAGGAGTTATTAATCATTCTATTATTTATTCCTCTTATTTAGCTCGTTCGACCTCTTCA…
DN11846_c0g1i1.1
GAGTACACACACGTCGAAGCCGAGCTCGACTTCATCACATTCGACGACCTGCTTGCCCACCTCGAAGACATGATCTGCGGTGTTCTCGAGCACGTCCTCGCTAACCCTCGCATTGCCGCCATGCTCAAGGAGCTCAACCCCAACTTCAAGATCCCCGAGCGTCCCTTCAAGCGCATGCGCTACAGCGATGCCATTGACTGGCTGGTCGAGCACGAAATCCCCAACGAAGAAGGCCAACCTCACAAGTTCGGTGACGACATTGCTGAGGCTGCCGAGCGCCGCATGACCGACATCATCAACAAGCCCATCTTCCTCACCCACTTCCCCGTCGAGATCAAGGCCTTCTACATGCAAAAGGAGAAGGCTGACCCCCG
DN11843_c0g1i1.1
ATTTGCGTATGCTCCTTTAATACTATTTGGTGTAGTTTATGTTAGTTCTCAAATTATTTGGAGGGAGACCTTGAGAACAAATCATTATTTGTTCTCCTTTAGAGACATAGCATGGCCCCATGACAGAGGATAACCCTTTTCACCACAGCTCAAGGGCTCAAGAATGTAGGAATTTTAGTGTATATTGTAGCCACACCAAATTTGCACTCACTTAACCCACTTGCATGCCCAATATGGATATGCCATTATGCTAGTAGCCTAATACTAACTTTATCTTATACCCTGATTCCTCCCTACCCTAGCACAATGCAGTACCTTGGCACATAGACCTTCTTTGCAGCAGTTTATTTTTCTCTCCATCAATGCATGCAAGAAAGCATTCTTGTGAAAAATTGTGGT…
DN11868_c0g1i1.1
ATTTTTTCTCTAGCTCCTGTCGGCAAGCAATTTCTGTATAAGAAAGATCATTAACAGTTCGTACGCTTTTAATTCCAGAAGAAGCGATGCACGCAATCGTGCAGAAAGCCCTGTGCAGGACAACCGCGGACATACGACCGAAACTGTTGAGAAACAGAATTGCCGTTCCTTACTCGCAACAAATCTACGCTTATCATCCGTTGTACAATTCAATGTTTTCTACTCACCAACCATCTTCTGCAAAAGAGCAGCCTGGTGATACGGAGGAAGATGTCATGGTGGAGGCATTTGGGCACGCCTACGCCACGCGGGCAATTGAGGAGGGCTACGGAGAAATTTATGGAGAGAGCGTCAAAGTGTTCGGCACCAACAAGGACCCTGCGGAATCCCAGACGGGGC…
DN11834_c0g1i1.1
AGTGGAACCTAGGTAACATAGGATGTAGTGTTTTCTCGAAGCTTTGATTAAATGGAGTCCTGGGTTTGCTAGGTACTTATAAAACAGAAACGGAAACTTAGGGCGGAAGAAAAGCTTTGCAGATATCCCAATGCGTGTGTGCTTCAGACTCAGCTTCAGCTTCACCATCTCCAACCGAGAAAGAAACAAGTAGGAACGGCTCCTAAATGCTCTTCTCCGAATGCCTCTTAAGATGTGTATGGTAAACTCTTGCTAATCAAGAAGGTATGCCTGCAGTGGCAGTGGCAGCGGCGGAGTCTTGGTTCCTTGTGCTACACCTCTTGTGCACATCTCCCACTTTGCAAAATGAGTGTTCATGGACTTGCTCTATCACCCAAATAATACTCTCTCACTTACCCT…
DN11826_c0g1i1.1
AGGCATGGTAGATGAAGGCAGGAGATATTTTGATTGCATGACACATGCTTATTGCATTACACCCTGTGTGGAGCATTATGCCTGCATGGTTGACCTTCTTGGCCGAGCTGGATGCCTCGAAGAGGCTTATGATCTCATCAAGAACATGCCATTAGAACCCACTGCAAGCATGTTGGGGGCCTTGCTTGGTGCATGCAACATCTATAGCAGTGCAGAGCTAGCAGAAAATGTAGCAAACCAGCTTTTTAAGATAGAGCCTCAAAATGCTGGAAATTATGTGCTCCTGTCAAATATCTATGCTGCAGCTGGAAGGTGGGATGATGCAGGAAGAGTGAGAAAATTGATGCGACACAGAGGGCTAAAGAAGAAGCCAGGTTGCAGTTGGATTGATGTCTAGAA…
DN11848_c0g1i1.1
AAGCAGCGAAGCCCTGCAAATTTTTTTGTCGTCACCATTATTCTTTGATTTTGAGATCGAGTTTGATGCATTTTGACAACTTTATGAGGTTCTGTCTCAGATTTTTAGCTCTGAGAAGCCGCCACATTGCTTTCCAGAGATCGAGTTTGAAGCGTTTTGACTGGGCCTCACAATACAACTTTCAATCAGTTTGTTTCCCTTACTGTGCTGGGACTGTTTATTTAGAGCTTGATCCTGGTGGCCTGCTTGTGTTGATTTAGTTATTTCTCCTATGTATATGACCGAGAAACTCACTGTGGAACGTAAATGGGTCAATCATCTATAACAACCAGCTCTATTTTCCGTAAGGGGTGTTGATGAAAATAGATGATGATGAAAAAGAGGATGAAGAAGTTGACA…
DN11893_c0g1i1.1
AGAGAATGCAAGGCATACGAAGTGGATGCCATTCTTGTAGCAATTCCATCTAGTGATCAAGCGTAAGAAGGTGAAAGACAACAAAGCAACTGATTGTTTGAGCCGATATCTAGTCACTTTATTACTCACCATGTTCGATACTTGAGGTCGTAACACCATGGATTGAGTTTCACAATTCTCTATAGATCTAGAACTCACACATACCTACAACACCTTTTCTCAAGGACAATAGGTTGAAGATTCTTATCTATAGGACAAGATTTTCTACATGTCTGACCATGTGTGTGTGATATAATTACTTCAATATAAATGAAAAAATAGTAGAATAGTGAACATATAAGTAAGTTACTTCCA
DN11893c1g1i1.1
AGCAATTGATCGAGTTTCTACTCGAGCTCATCCAATCGGTGATTGATGTTGGTTGTATCAACGTGTATGTTATGGACACTATACTCAAGATGAAAAACTTTGTGATCCAACAAAGGAAACATCAAGTTTGAAGTCCCATCTAATCCCAACTCTAATTCATTTTTGTAAGGAGTTTTCCATGGTGTGTATGAATTTCTTCTCCAACCTCTAATTTGTGTACCAATCATGTTGAAGCTTGACAAAGTAGAATTTGATTTTCACCGTTGACTGTAAGATTTGAGTCTCTGATACCATTTGTAATGGAATTACTTCAATATAAATGGAAAAGTGGTAGAATAGTGAATATATAAGTAAGCCACTAAAAGGGGGCAACCTCCACAATCTTACAATAAGACAATA…
DN11850_c0g1i1.1
ATCTTAGGAGAGGGATCTGCTTGGGCATGGCCGCTCTTTCGCCGGATCCTCCGTTTGGACCTACTCTGCTGCCTTTTGCGCGAGCCTGAGTCCGGTAACGGGGATCTGTGCTGACGGATAACGAGCGTAAATCATTTCATTGAAGAAAGGGACGAGACGTGTGCGGTTGTATTTGGCATTCCTTTCCTCTGGATCGAGAGTTGGTTCATCCGCTTGGTCCTTCGGGACCGTGGAAATCTGTTGCTCAATACTTGCAATGAAAGGCCGGTGCTTGTCGAATCAACTCAGGAGCAGGGCAGAACCTGACCATTCATACCTTCCTTTGAACCACAC
DN11897_c0g1i1.1
GTTTTTTAGTTGGAAAACACTTGCATACTCCCAGCCTTTGGCAAAATAAGAGCGTTGGATCGGGGTATGGACTTCTATCAAAGCATATTAGAAAGTGGTTTTTTGTCAGATGTTGTATTTGCAAGTACTCCTGGCCCGTGGCAAAATAAGAGCTTTGGAATTGGGTATAGACATCCATCAAAGCATAATGGAAAGTGGTTTTTTGTCAGATGTATTTGCAAGTGCCCTGGTTGATACAAAGCATGTGAACTGTTTGACAAAATTCCTTAGAGAGATGTAGTCTCATAGAATGCAATTGATTTCAGGATATTGACAAATGGGGTTGTTGAAAGGGCCTTGGAAGCTTTTAAGCAAATGCATTTAGCAGGTGTAAAACCAAACTCCGCAACCTTTGCTAGC…
DN11801_c0g1i1.1
TGGAGAAGCTGCTGAATTTTCTATTGCCGATATCCTCGATTCTTTAGTTCCTCCTGAGCTTATTGCTGATATCCGCTCTGGCCTTCATTCCTCCTCCATTTACTTCACGGTGTCATCCTGCGTCAAATGTTCTTCAGTGCTTGTAACCCTAAAAACACGGCCACATTTTTCTCACATTACCTCATAGACTCATCCTCGAGTCAAATGTTTAGACGCATTTACCTTCGTAAATCGTTTCCATTTGAAATCGAGAACTGCATCAACTCGGCCACTGCTGTGGTCGACCAAGAGTTTAACGTCATTGGAGGAGAAGAATTAGGCAAACCCTCACGACTTATGTTTGTCTTGAAAAGGGGTTTTCGATGGAAGAGATTGGTACCTAGCGTTGTACACAGGATA…
DN11877_c0g1i1.1
CCAAAGCACAATTTAGTCTACTGCAGAAACACCACTTTGTATACAAGATGTTTTTTCAAACAGCACTGAGGGTTCCGGTGAAATTGCTCAACTTAGAATATCTCACAATCAAACCAGTGTAGCTTGCGGTCCCACTTGATCAAAGCACAATTTAGTCTACTGCAGAAACACCACTTTGTATACAAGATGTTTTTTCAAACAGCACTGAGGGTTCCGGTGAAATCGTTCAACTTAGAATTTCCTCACAATCAAACCAGTGTAGCTTGCAATCCCACTTGATCAAAGCACAATTTAGTCTACTGCAGAAACACCACTTTGTATACAAGATGTTTTTTCTGTCTTTCTGTAAAGGTTCTACCATCTGAAATCCTTCACCTCCAGGGCTTCAATCATGGGTGT…
DN11886_c0g1i1.1
GGGGAATGCATAATCAACGCCAAGTTACTGGTTAACGTGACCGTGGCGCGGAGCATCGGGCCCCTGCGTCTGCTGCTTTCCAACGATGCCACGGTGGTGGACGTGATTAAAGCTGCAGTGGCTCTGTATGCCAAAGAAGGGCGCAAGGCAAATTTGAGCACTGATCCGCTTTCATTCGGCTTGCATTACTCCCAATTCTCAATTGACCGTTTGGACCCTGACGACAAAATAAAGGAGCTGGGTTGTCGTAATTTTTTCATGTTCCCGAAGAAAGAAAGTATTACGGTCAATTGTGGAAGGGAGACGCAAATTTTCAAGAGTAGAAGATTATATATTGTTTTCTTTGACTGCCATAATCATGCTCTCGGGATGAGGAGAATTTCGATGTATATCAGGG
DN11813_c0g1i1.1
GTTCAAGTTCCTCTGTGTTTTTACATTGAAAGTGATCTACTGGGATTCACATAGGAATACATGTAAGCAATAGTACATATTCAGTGTTGTCTTGGCATTGTTTTTAAATGTATCTCTGCATTGTGCTGGATTCCAAGTCTATCATATGTTTCAGGAACATCCACTGCACACTTGAAATACCCTTGTCAGTTGTTGGAACATACTGTTCCCCAAGGTTATGTGACCCTTAATTTCTTGATGTTGTTGTTTGCATCACTCAAAATCAGATTGAGCTGCATAATCTATATATAAGTTCGGAGTATC
DN11813_c0g2i1.1
CAATGTTCTATCACAGTTGTCCTCTTACCTTTCATGGTAATCCTACGAAAGGATTGATCTTGGATCGTTGAATTGTTCCTTGTTTGGGAAATTTTATAGCTACATTACATACAATCTTATTTATGGAAATTGTTTTGCGTATACAGATTTGCAAAATACCCGCTTTTGTCTGATCTTACAGGAATGAGATTTTCATCTACTTAAACCAGTGACATCACATATGATAGAAAATGGCTGACCATTTGTTGGTTGAATATCTTTGATGAAGCATTTCCTGCCCTTTCTGTGCCAGCACCCTTAGAAACAATAGACCACAGAAGTCTATATTTTCTCATTTATGCATATGCATAAGTGGCAAGCTACTGGAGAGATCTGGTTTGATTGTTCAGACTGCATGGG…
DN11889_c0g1i1.1
GGTCCTGATAACAGGCTAAGATCTGTTCCTCTTCTCTTTGTCTTTCTCTTAGATTGTGCCTCTCGCGAGGAACGCTGTTTGAATCCAAGCGCCGAGTTTTTCCTTTCTCAAACCCCAAGGAAACAGCCATGGCCAAGGAATGCAAGGTTCGATTGAAGAGTTCAGATGACGAAATGTTCGAGGTGGAGCAGGCCGTGGCCTTCGAGTCGCAGACCATCAAGAACATGATCGAGGACACGGGCACTGACAGCGCCGTGCCTTTGCCCAATGTTTCCAGCAAAATTCTGGCCAAGGTTATTGAGTATTGCAAGTATCATGTGGATGCCGCAAAGACCAGCGATGAGAAGACCGCCATATCGGAGGAGGATGTCAAGTCATGGGATCAGGAGTTTGTAAAGG…
DN11870_c0g1i1.1
GCTGCGGCCTCGACAACGTCATGCTCAGCTGGGGCCACGACGAGTACCTCTACCACATTGCCAAGGAGCAGAGCACCCTGCCCGACGAGGCCCTCGCCATGATCCGCTACCACTCCTTTTACCCCTGGCACAAGGAGGGCGCCTACGACTGGATGATGAACGAGAAGGACCGCAAGATGCTCGAGGCCGTCCGCGCCTTCAACCCGTACGACCTGTACAGCAAGAGCGACGGCATCCCCAAGGTTGAGGACCTCAAGGACTACTACCTCGAGCTCATCGACGAGTACTTCCCCAGCAAGGTCATCAAGTGGTAGAGTGGGACGGTGTTGTCTTTCCCATGTCGTAATGTCTTTCATTTGCAACGCACGATTTCCATTTAGATCCCCCGCGGCGGGGGCA…
DN11864_c0g1i1.1
GTAGGACTTGTATAACTGTTTAGCTGCGAGGCAATCCAATTGATTGAGGAAATCGTTGTCCGATTAAATACTGGTTTATATTAGCGTGTTTTTTCAGCCTGGCGCGTGAGATTGCATTGTCAACCATGTGTGTGCGCGAAAATCAAGTAGGGAGTTCCCAATTGTGTAGCCATGATGCCGACCATCACCTACAGCTAGATTTTGCTGTGTATTGGAAGTGTTGTCCATCCATTGTGGAGGCTGATCTTGATTACGACGAACCAAATCGTCGACCAGCACGCCTTGAGGTTGTGGAGGAATTGTTGAAGTTGGGCAGAATCTCGGGCCCAATAATAGTAACGGGACTGCTTCTGTACTTGAGAGGAATGATATCCATGCAGTTCCTCGGCTATCTGGGGG…
DN11814_c0g1i2.1
CGCGCGGCGCATGTGGAGGGGTAAATTCGGGTAGACTCTAGACTTTATTGCGTACGAATGGACACCACAAATATGTGGTGAGTGGCTTCTGTCCTTACCTACCTAGGCTATACCACTCACTCTTATGTAAAGATATCATATTTCAGGTAGCGTAGAAGAGCAGCAACAGCAAGAGGGATGTCCAAGTCAGAGGACGATTATGATGCGAAGCCCAGCAGTGAGGGTGAAGTGGAAGAGTTTTACGCTTTACTGGAACGCATCCAGGCTACGCACAACCAATTGCGTGCCCTGCGGACCCCAAATTACACCAAACCCCGTCCGTGGCGGCCTTCGTTTATGTGGGAAGATTTCTGCAGGAGCGGAAATGGAAGTGGTGACGTGGACAATCCATCCAAGGGC…
DN11895_c0g1i1.1
GCTCAAGTCAATGTGCTGCTCCCTCTACGATGATGACATGTTCACTCAAATGGAGTGGCACGTGCTACAAACGCTCAACTGGATGATTGGTCACCCTACCGTCACAAGCTTCCAACAGCTTGCCACGAGCGAAATGTCATGTGATCCCGAACTTGAGCACATGTCTTGGTACCTCACTGAGATCGCTCTCTACCACAAGGAGTTCATTTCGGTCCGTCCCTCAGTTATGGCAAGATCTGCACTCGCGCTCGCAAGATGCATTCTTGGTCGTCAACAGCCTCGCTACTCAGAATGGGCATCACGCTACGACCCTCAAGTCGTCCTGAACCTGTCCAACCAGCTCACCCAACCGTCAGCGGCACTGGTCAGGAAGTATGGTGCACCTCACCTTTCTTCCGT…
DN11824_c0g1i1.1
ATTTTTTCGCACCCTGAATCCGTATAAAAGATAACTCCTCCGCGGTAAAATTGGAAACCAGAAAAATTAAAACTATTTAATAAAACCAAATTCGATTTCCACTAATCGCAAGGTGTGGATAATTTGGCGAGTCTGGCTTTGCCTTTGCAGGGATTTGTAGGGATAATATTCATGCAAAAGTTTTTTTTGACCCCTCGTGACTCTTCTGCTTTCTAACGTCACAGTCGGCCACAGAGCTTTAGTTAAATATCAGCTAGTAATTACTTTCTGGGGCTTTCTTAGAAGGCAATCGTTTTTTTTTTTTCTGGTCGAAATGGAGAATTTGAAATAATTTACATGAAAGATTAGGGGGTTGAAAAAGGAAGTGATTGATGTCGTCGGAGAAAGAGGAATGTTCTG…
DN11807_c0g1i1.1
ACAGGCACCATGTGCGGAACACCCACCGCAAGGCTCCCAAGAGCGACAACGTCTACGTTAAGCTCCTGGTGAAGCTGTACCGTTTCCTTGCCCGCCGCACGGATTCGGACTTCAACAAGGTGGTCCTCCGCCGTCTGTTCATGTCGCGCATCAACCGCCCGCCCATGTCCATCTCCCGCATCGTCGCGACCGCCGCCAACAAGCACTCGGGCAAGGCCCACGAAGGCAAGACGATTGTCCTCGTCGGCACCGTCACCGACGACAACCGCCTGCTCGAGGTCCCCAAGCTGTCCATTGCCGCCATTCGCTTCACCGCCACCGCCCGTGCCCGCATCACTGCCGCCGGCGGCGAGTGCTTGACTCTCGACGAGCTGGCCCTCCGCGCCCCCACCGGCGCCA…
DN11847_c0g1i1.1
AAAATGCACAAGTTTTTAGAGAGACGTGTAAATAAGAAGGAATAAGAATGAAAGTTTACTAAACTACTACTTTGAAGAGGTCTTGTGAAGGGTTGTGGTATGATATGAATAATATCAAAGACAGTTTGAAATAAACTAATTAGAAGATTGTTGCAAAAGCACACTATGATGCACCTAGTGAAAGAATCGAGAAATGTGTGTTGAAATTAAGAAAAGATACTAGTATAAAATTTGACGTATCATCAAAGATATTAGCAAAGGTGCATGAGAAGGTGGATGATGACTTGTAGAGAAGAAAAAAAGTGGAAGAGTTGAGATGGATGAAAGAAAAGGGCTAACGGTGTCAGCTAGTGTGAAAATGGATGATTTCGCCATTAGAGTGAATAATTAGGTATAATG…
DN11830_c0g1i1.1
CCACCCAACACCTCCGCGATGACCAAGATCAACCAGAGCATCGCCTCTTCGAGGAGGAAGTCGCGCAAGGCGCACTTCGGTGCTCCCTCCAGCGTCCGCCGCACCATCATGAGCGCTCCCCTCAGCAAGGAACTTCGCGAGAAGTACAACGTCCGCTCCATTCCCATCCGCAAGGACGACGAGGTCACCGTTGTTCGGGGAACCCACAAGGGCCGTGAGGGCAAGATCACTTCCGTCTACCGCCTCAAATACGTCATCCACGTCGAGCGCCTCACCCGCGACAAGTCCAACGGCCAAGCTGTCCCCATCGGCCTTGCTCCCTCCAACGTCGTTATCAGCAAGCTCAAGCTGGACAAGGACCGCGAGAGGATCCTGGAGAGGAAGGGCAAGGGCCGTGAG…
DN11841_c0g1i1.1
AACAGTGATGAGTTGTACAAGATCAAGGCCCTCTTCCCGGATGCAGAGCTCTACCTCCGCATCTTCACGGATGACTCCCAGAGTCTCTGCCGTTTGAGCCAGAAGTTCGGTGCCCACATGGACACCGCCCCGGAACTTCTCGCCCTGGCCAAGCAGCTTGATCTGAACATTGCTGGTGTCGCTTTCCACGTCGGTTCTGGTGCTTCTGACCCGAGTGCTTTCCTCAAGGCTGTCACCGATGCGCGCAACATCTTCGACCAGGCTATTGCTCTCGGCTTCAACCCGCACACCCTGGATGTTGGTGGAGGGTTCGTCTCCGAGA
DN11858_c0g1i1.1
TTCTCATGGATTGGAATGTAACAACTTCAGAGGGTAGAAATTTTAGACTAAAATGAAAGTAACAAAATGCACCTGCGAATTCTCATGTTTTCCCCCTACCCCATTTATGAGTAATGAGAAGTAATTAGAAATGAACATGTTCATTAGGAAGGAACTTGTCTAAATTTCATGATCAATAGTTTCTATAATTGTGATTCTTACCCCGGTATGGGAGCATGTTTGTAAACAGTTGTCTATGCATTCTAGAAATTCTACTATGCCGGCTTTTCGGAAAACAGAGATTCCCAAGGAAGGAAAATTGACTGCCCCTCCGCTGGGGTATGGGAAATTGAATACGGATGGAGCTTTCAGGGGTAATCTGGGACGTGCAACAATGGGAGGTATTGGTAGAACCTCAGA…
DN11825_c0g1i1.1
CCGCCCGCTTTTTTGTTAAAGTTATCTTGTATCTTATTGAATTAATATAATATAAGATCTTTTTTCATTATATTAAAAAAAAAAAAATCCCCACATATATGTTGCACATTTGAGCCTTATAGACCTCGCCGTTAACCAAGGTTCCATCCCACAAGACCACCGGCTCACCTGCCTTTCAAAAGGTTGCGTTTTAGCTGGTCAGGGTTTGAAAAAGCACTTAGGGGAGAGACACCAATAGTTGAGCAGGGTCCAATTGTTGATATAGTGTCTTGAATACACAACACCTAATAGTTGTCATAAAAGTGCCTGGTGATTAGTCATTTTTGATATGACAACACCCAATCCCATCATGCCATGTAAGATTTGTCATTTTTAAATTGTCAATGTTCAACCATTATC…
DN11827_c0g1i1.1
AATTCCTGTATCTTTGTATTTTTTTTTTTTCCCCATTTAACGGGTGTCTGGAATCTAAACTGATTGGGATGGATTTATAAATCAGTATTATAAACTCTGGTATATGCTCTTCTCTCCGTGATACCACAGGGCCCTCCTTGAAAAAATTCGCCCGAGTTTCTACAGCAAGATCGCCATGTTAAACACTAGGTGCATACCCTTTTCTCTCCTTTCAGCTATGTTTATCAAATATGAATCTTGATCTTGGGAGGAGCTGTCTGTGGCTGGATCTATTACAAAAGATCCCCTCTCCTGTGCATTAATCCATATACCGCATTATTATTATTTTTTTCAATACGGTAATGTGATACCCATCTGATACGCCATTGATTTCAACCCTCATTGAATTCACAAATTAAT…
DN11804_c0g1i1.1
ATAAATTTCTGATTATCCATTTAGGATCAATTTAACTTCCAATATGTTAATTGAGGAATGCTACTTATGGTGGCAAATTGTTGCACCTTTGCCAAACCTCATTGGCATGAAATTCAGATGAGGCTGGGAATAATTTTTCAGCACCCTTTTCAGTGAAGAGCCGCTCTTTTGGGAGATTCCAACTTATGATTTGGAGACCCTTTGCAATCCTTTGGCACTGCGTGTGTATCTCCACCCTCTTCATCCTTTGGAAACTCAGATGCAAATATGTTTTCAAAGATGAAGAGGGTATGTTGGAGAATTGTAGAAATAACTGGAAAGAAGTAAGACTGCAGTTGCTGGCAAAAGGACATCTTCTGCTTAAAGAGGCTAAGCAACTTGAACACTCAGACTACACTG…
DN11865_c0g1i1.1
TCTCGCCCAAGTTTTGCTCCTTCACGCGGCTTGAGTGGCGAAAAAAAACTTCATCGGAAGAGGAGCCTTCTGTTTTTCTGTTCAAAAAAATATAAAAAATCGCTTTATAAGTTTGGAAGACCAAGTGAAGCTTTCTGCCGAATGCCGAGGAAAAGTTTTACCTGGTTTGGGTCGAGCGAACGAATTCCTATATACTGCAGGTTACAGCTTACGGTGACACAACTTGAATTTTCCAGATTTTGGAATATTCATTGACATGGAGACGTGTGAATTTTCCAGTTCAGCAGAAGCAGCTTCATCTGAAAATAGACCTCGATTACTGCAGGTTATATCATCTGAATCTACTCTGTCATTTGATAAATATGACAGTGACATTGAAAACCCTTGTCAAGCGATCCC…
DN11857_c0g1i4.1
CACGCACTTATGGATGGCCAGCGAGGTGAGGTTGAGGTGGAGCTCTTTTTTACATTTATTTTGTAAAATTGTTGAGTATTACTCAGTGATATTGATGGGTTTTGAGAGTCAGGCGTGGAGTGGAGTTGGAGTGAGATTGTAGAGGAGGACGAGGATGGCCATGGCCCCCCTGCGCCTGTTGTCTACAGGCGTAAGGGAGGAGGAGGAGCTCTAAAGAATAACCCCCCTCAACCCAAGCTTGGGTAAGCTACACTGTACAGTCTTACATCCCAACTACTCATAACATGTTTAACTAGGGCTATATTTCCATCGCAGAATTAAAATTGAAGGCGATGCTCAAAAGCCTATTGCTAGCACGAAAACGCAAAGGCAAAGCTGGATTTGCAGAGCCCTGTCTTC…
DN11811_c0g1i1.1
CAATTCCCCCTCTTACACTATTTATTTTCCTTACGAAACAATTATCCCCCAAAATTATTGACAAATACACGGGAGGAGAAATAAGCACAAGCGTCTCTCTACGAGATCATAAACGTCGTCAAAAATGTGAAATTGGCATGTAATTTCCTACAGATGGCATAAGCTATTCGCGCTACTTCGCGTCTATAAAAGGGCTGCTCCTATTTCCAAACAGATGTTATTGCACTCTGCACTCCGAGTTTAAAGCATAGGGTGCCACAATTTCCCTCCTTTTTAAGACTCCAGTTTCAAGAAAATGGTAAGCTCAACCACAGGAAATGTGAAGGAAGAAATATTGGCAACCGAACCAGATGACAAAGACAAAGACAATGACGATGACAAAGACAAAGACAGAGACAG…
DN11845_c0g1i1.1
AACTCTCTTCTTCTGCTGCGAGCGGTAACACTGCTGCTGCTGTTGTCGAGGCTAAGGCTGTCAGCTCTGCCTCTCCTTCTCCTTCTTCATCGCCAGTGTCGCCTTCATCAGCTCCCTCCAGCACCCAGAACTCCAGCTCTGCCACCGCTACTACGTTCGTCACTGCATCCGCGACTTCGGTCAAGGCTTCAGCTACCGCCAGCAGCACTGCTCCGACAGCTTCGGCTGAGGAGTCTGAATGTGTTGTGGAGTACGTGACTGTCTCTTCTTCGGCCGCCGCAAAGGAGACCAGCGTGGCCGCTGCTTCTGGTTCTGGTTCC
DN11898_c0g1i1.1
AAGCAAACTATTTTGTGTTCCCAAACCTTCACTCCCCATAATCGGCTATTGTTTCCAGAATGTTTTGGTTGCACAGCTCTTCCAATAAATTCTTCTAATGAGGCTAAAATCAACCTGGAATTCGTTCAAAAAAGATTTTTTTTTGTAGTCTATCATGCAAAATTATCTGTTTCTGCTGAAGTCTGAAATTCAATTGAGAGCGTATCATGGCAAAGGGAAGAGGAGAGGCTGTGGGAATGATAGGGGAGGATGGCGGTTGGGCCTAGGAATACAAACATATTCTTTACTTGGGCCATGTCTCCAGAGGATCACTTGATGTTCAATGATTGCAGGAACGCTGGCAATAATTTCCACGACTGCAGCAGTTTCTACAAATCCCACATTTCCACACTCTATGCG…
DN11842_c0g1i2.1
GGAAATGGGAAATTGGAATAGAAGTAGTGGAAAGGCAGATACTATAATCCTATTGTCATAATTATCAGCATGGACAGACAACTACCAAGTAGCAACCTAGTCCCATTTATTAAATATGAGAAACAATGTATCTGATCATTCTCAACAAACTGATGGCGGACTGGAAGTTATGTCCCATGACAGATTTTTTGTTCTGTACAAGTTCCTAAATTGAGTAAAATAGGTATCAGGGAATAACAGTTCCAAATTATCTATTTATGGAGGAGTTGGGCATGGCGAACTCTACTTTGGCCTTGTACTGTACATTGTTTGTTGGAGTATGGTCGATTTGGTGTAGAGCGTGCGAGGCATATTCAGTACCAGCTGTTTTTGTTTTTGGGGATTCGTATGGAGATCCGG…
DN11892_c0g1i1.1
TTGTGGTGTCTGGATAATAGAAGGCTGTGGGTGTTGAGAAAAGCCCGTGTTGCAACGGTGGAAATCAAGTTGGTTCCACCCAATTTCAGTGAAAGATCATCAGATTTCTTCAACAATTTGGATCAGCTAGTGGAAAATCAATATTCCAGTCCTCACTATTTTCCTGTAGTACGAGGTCGGGTCAGGTCTGTGGGAATCAACTCTCGTAATAATAACGCAGCAGAGCAGAGCAACAACGTTGGTGCTCCTCCTCCGCCATTACCAAATCGGGGAGAAGAAAGGACTGTTCCTGAGGCCGAACGCATAACTCCTGTTCGCGTTCCCTCTCGTGTTCGTGTTCCTGCTCCTGTTCCTGCTCCTGTTCGTGTTCCTGCTCCTGTTCCTGTTCCTGCTCCTGTT…
DN11871_c0g1i1.1
TCATGATCTATCTTCACCTTAAAAGTGTCTTCCCATTAGATATGGTCTCCATTGTTTGGCTGCATGAAGAATAGCCATCATTTCCTTCTCATAAATGGGCTTCAATTTTTTTTGTAACTTTGAATTGGTGACTCCTGAATTTGTACCTGCTTTCACACATGATTGATTAACAACCAGCACAAATGTTATGTATGCAATACATTGTTGACATGATCATTCAACTTACTCAAGTCCAAGTAGATGAGATGTATGGAGGTCTATATGGAACCCACAAGGTGAGAAGCAAAATATGGTCATCATCAAATATATCATTAACAAGCACCTTTTAGTGTTCATTGTC
DN11863_c0g1i1.1
CCCAACTCACTCATTACTAGTGAGATTGTGGAAAGAGAAATCAAAGCAGTCATGTCATTTGATGAGGCTCTGGAGAACAAGAGATTGTTCATGTTGGACTATCATGATTTGCTTCTGCCGTATGTGAACAAAGTGCGAGAGTTCGATGATAGCACCTTATATGCTTCTCGAGCGCTATTCTTCCTCAGCGATGATAGCACATTGAGACCTGTTGCCATTGAGTTGACTCGTCCCCAAGATGTAAACAAGCCCCAATGGAGGCAGGTATTCACGCCAGGCTATGATGCTACCTCCTGCTGGCTATGGAGTCTTGCTAAGACTCACGCTATTTCTCATGACGCTGGTTATCACCAGCTTATTTCCCACTGGCTGAGGACTCACTGCTGTATAGAGCCATAC…
DN11863_c0g2i1.1
GGAAAATATTCATTAGAGCTAAGTTCAGATGTGTATGATAAACTATGGAGGTTTGACAGGGAAGGCTTACCTGCAGACCTCATCAGCAGGGGCCTGGCTGTGGAAGACGAGACAGCGGAACATGGGGTACGCCTGACGGTACCAGATTACCCATTTGCGAATGACGGTCTAATACTGTGGGATGCACTTAAGGAATGGGTAACAGACTATGTGAATCACTATTATCCAGATGCGGAACAGGTCATGTTGGATGAGGAGCTCCAAGGATGGTGGAGTGAAGTGAGGAACATAGGGCATGGAGACAAGAAAAATGAACCATGGTGGCCTGTCCTCAAAACACAAGATGACTTGATTGAAGTGGTGACCACGATTGCATGGGTGGCTTCAGGTCACCATGCA…
DN11815_c0g1i1.1
ATTGTGACATGTAACATTGAACGTCAAAATCCAGCACTGGGGCCCGCGTCAAACCTGTGAGTCCATTCCCCTACCTTAGAAAACACTGATCTCTACCGTTGAAAACGCTGATCTCCCGCCTGCTGCGAACTAGGGTTTCGCTGGAACCTGCGAATCGTACATAGAAGAATACTTGATACATTCATTGATAGCGGAAACATACATGATCCAAATTCCAATTCCAGTGGAGGGCAGATCTGATCTAATATAGGGGTTGCAGGAAACCATGATAATCTGCGTTGCAGTTGTCGGTCTGCAGAACAATCCTCTTTACATACAAAGTTTTACTGAGGGAGATGATGCTTTGAAGCTACACTACATTGTGCATTGTTCTCTCGATGTCATTGACGAAAGAGTGAA…
DN11819_c0g1i1.1
CTTTCTACTAATTAAAAGAACAAGTCTATAGCCAATGTTTACACATCCTCTCCATCTATTGCTGGACAAAGGCTTGCTTATAGAATCTTGCATTCCAAAAGCATCTGATTCAAATTATGCCTATATCACTTTGCAAAATTGGAGAGGTGCTCTTAACTGGTGGGTGGTTCCCACTCATATGTCAAATCCATGCATACACAATTACTGACAACTAACGAGTACAACCCTTTCTACTAATTAAAAGAACAAGTCTATAGCCAATGTTTACACATCCTCTCCATCTATTGCTGGACAAAGGCTTGCTTATAGAATCTTGCATTCCAAAAGCATCTGATTCAAATTATGCCTATATCACTTTGCAAAATTGGAGAGGTGCTCTTAACTGGTGGGTGGTTCCCA…
DN11888_c0g1i1.1
CGTTTACAGAGGACGTGTATGTAAGGTCCTCTTCCTCAAGAAAATCTGTATTTGCTTTTGATTTGGCATTCAATTCTTGCTTTTCTGGCGGATGTGATTTCTATTTTCAGAAATGGCATCGTTTTCACGTTGGAATTCAATCAAGTTTTGTGTGATATTTGTTTTAATATGGGCAGGACAGGTCCAAGGGTCAAATTCAGGTCTGATTCAACTGAATAACCTTTGGAATTCAAGGGAGACCATTGAAAATATGCCAGCATCTTCACAGAAAATCATGTTGAAAAAGATCGGTGAAGAGTATGCAAAACAGAATATAGCACATTGTAATGTTTTTGGAGGTGCAGAGACCTGTTCATCCATTGCTGATTATTCCAATTACACAAAGTCCTGCAATTCAAA…
DN11899_c0g1i2.1
TCATCTTGGCCTCATAAGTAAGAAGATGTTAAAAGATCTCTATCTGTCTCTTTAACTGTAATATACGGCAACTTTGTCAAATCCCGGGCGAGGATTTGAACCGGTGGAAGGAGCCTTCGCGGCACAATGAAAAACGAAGCAGAAGAGGCATGGATAAACTCATGTAGGAATGGTGAAATGAGGGGAATCGGCGGGAGGAGGGGCGCTCCCACGCTCATCTTCTCCCATCATCGCAAGAAAAGGAAATCAGCGGCAGCGGCAGCACAGCGGGCATTAGTGGCGACGAGCCTACCACCGCCATCACCATTACCGTGTAAAGAAGATAATGATGGGTACAAATTGTTGGGGGTTGATTTTTTCCAATGCGACGCGCTGCAATTGGCACCCAAACTTCTCGGG…
DN11869_c0g1i1.1
CTTATGGCTTTTAGTGTTCAAGAGGTGTATTCTTGCTTCTTTGGGCAAATGGTGTTAAAGGATAATTTTGGTCTTAAGATGATAGGTAACACATATGGAGGTCTAATATTTTTCCTTGGAATTTATGTGGTTTCCAATCTTTTACGATTTTTTGGGCCACGGAGTTTCTGATGAATATTTATGGTGTGGTATAAATTAGGCTCAGTTCTTATAGGTTTTGAATGTTTAATCATAATTTTTGCGTAAAGGGATTATTGTGTTTTCTCATTTTCAGGGCATTTTCTGTTTTCAGGGTTTGGGGCTTTCGGATTTGAACTTAACAAATTCCACTCTTTTGAGTTTTAATGTTTATCGGATTAAAGGAGGC
DN7229_c0g1i1.1
CAACTTGCACACTTTTTGTTTTTGGCCATCTACTGAAAATTCTTCTGGATGAGTCATGTACATTGTTTCTTTGTGATCAACATTCAGAAAAGTAACTTTTACATCCTTTTGATGACCTTTCCATCCGTTCTCAGCCACCAAAGCCAACAAAATCTGAATAATAGTCCATTTCGCCGTAGGTGCAAAGGTCTCATTATAGTCTACCCCTTTTGGGAAAATCCTTTCATGACAAGTTGTGCTTTGCATTTTTCAAGTGAGCCATCTGCTTTGTACTTGTTGCAAAAGACCCATTTGTAATCAATTGGTTTACTTTTGATTGGAGGATCAACCAACTTTCAAGTCCCATTTTTGACCAAGG
DN7249_c0g1i1.1
AAGCACAAATCCTTAAAACATAAATGAAACTAAACACAAAGATTCTTTCGTTTAGCTGTGAAAGGGATATATTCAAAGAGGTCTTTCGTCATTTGCCCTTAAACATAGCCAGATAGAACAAACGAACACATATATAATAGAAAAATAGATATCCATTGTATATACACTCTTACAAACCCGCATCGCCTGGTCGCATAAATCTCAAAGAGGAAAAACGGCGATTTGTTAGGCGGGGTAGAAAGGTTGCAGGGAGACCACGGATCGATTTCAGCAAAGATATAAACATTTGGTCTCTAATTTTTCTCGACGGACCCTGCTTTTTGTCGGCCGCTAAGATGAATAAGCTAGGCAGAGGACACCGTGACAAAGTCCAGCAATTCATGGCAATAACTGGATCAA…
DN7270_c0g1i1.1
GGACTGTTCACAATAAAGATACACTGGCCTGTGTATGAGATTATCTGTCATTCAAACATGTGGGGCATAGCTTCCAATAAGATGTCACCGCAAGTCGATTCACCTCCACGTTTGCATCTGCAGGCTCGAGCACTTAAAAATCATGAAATGCACCCATGTTTATTGAGATGGCAGAGTGCAGAATATGCGATGATGTCAATGATTGGAAATTCAGAATATAATATTATCAGATTAGTGCACAGCTGTACGTTTCCATCATAAGGACTAACGGGATCCACTAACGCAGAGCATGTACGCAAGTACTTAAGATCTGCAGGACTGTCAGATCAGTGGGAGTGTGAAACAAGACTAAATTACTCCCAAAGGACTGTTATGGCTCTGATACCATGTACTTAAGTA…
DN7211_c0g1i1.1
GCTGGAAACGCTGCCGTTGAGCCTACTAGCGAGATCTCCCTCGCTGATGCTCTGTCCCTCCAAAGCCCCATTGAGGCTCTTGGAGATCTTGTCGGCCAGACTGTCGACAACGCTATTGCCAAGAAGGGTGACTTTGCCTCTGCTGGCATTGGCGCAGTCGTCCTCGACCAGCTCCAACAGCAGCGTGATGCTGCCACTACCTTCGCCGAGACCGTCACCTCCAAGGTTCCTGAGGCTGCTCAACCCATCGCTGCCGACCTATCCAAGCCCATCCTTGATGCCTTGAACCGTGGTGTCCAGGAGTTCTCCGACCAGACTGGCTCTCCAAGCTCCTCTGCTGGAGGCTCTTCCACTGCCGCTCCTACTCCATCTGGCTCCTCTTCTCCAACTGCCACTCAC…
DN7232_c0g1i1.1
AGCTCTTCCCTAATGGCTCCTACCCCATCGGCGAGGAGGTCGACTACCTCAATGACAACTCATACCGTACGACCAACGAGGAGAAGAGGGCGATGGACCGCGACAACATGGAGTTCCTCACCGAGTACCGTCAGGCCGCCGAGGTGCACAGGGAGGTCCGCAAGTACGCGCAGCAGAACATCAAGCCTGGCATGAGCTTGACTGAGATCGCTGAGATGATCGAAAACGGCACACGCGCTCTCACTGGCCACCAGGGTCTCGAGGAGGGCGACAACCTCTTGGGAGGCGTTGCTTTCCCTACTGGTCTCAGTATCAACCACTGCGCTGCGC
DN7244_c0g1i1.1
GAGGGGTATTTTCAATATGTTGTTGAGCCTGGTCCCGCGGAAGAGAAAAATATAATAGAAAATATCAATGATGATGACTTAGATGATCACTGAATTATAGAACACAAACAACTTCTTACTGATCTAAATTATTCCACACGAAAGAGTTTCAGCAAACATGGCAAGTGGCAAAGATACAAAAGGAAAACAAAACTACAAGAAGAAAAACAAAGGCAACCATTGGTTGGCTATTCTTCAATTGAGGGAGAACATGAGGATATTGCAAAATCTGTTTGTGCCCCACCTCCCAAGAGAAAAAGGAGTAGGCTACAGGCATTATTAAGGAGTGTGGACTCTTGGTATTGATTGGGCGGGACCTTGAGAGGGCCCATTGTGCATGAAATCATGAGAGATGAGGAT…
DN7223_c0g1i1.1
TTTAGTAATGTCAGTCTAAATCTCTGAGACCTACTTATTCCTTATGATAATTGCACAGACCAAGGGATATATTGTGTCCATCTTGCTCTCTGGTGGGGAGGCTTTTCAGCACAAGAAGAAGAAGAAGAAACATTTTAGTGTATAGTTCTTGATGATAAATTTTCAATATCGTACTGCCTGTACATTTTTTTCTTGTGAAAATCTGTAAAGGCCAAGTTTTTTTTTCTTTTGATTAAAGGAACGGCCTTTCTGTGAGATTTTTAGGTGGCTTAGCATTGTTTACTGAAGATTTTGAGGTTTTTAGGGAGTTTTTTTCAACTGTTTGATGAAAATCTCGTGATTTGAGGCGTTCGTTTGGGAAAGCTTTGTTCTTGAGGCAGAAGTTTTTTGGTGTTTAAA…
DN7262_c0g1i1.1
AGCTCGCCATGCAGGGTATGTTGCATTTATTTGAATTTTACCATCAGGATATATATCTATGTATGTATGTATAATAAAGTGGGAGATACATTTTCAATGAAAATGATTTCTCAATTGCACCCTAGCATATTTATTCTGATGCTTACTGGCTTAGATAAATTCTCATGTCAAACTTTTAGTTGAAACTAGACAACACTTTCATGTAACTAGTAAACTAGGTAACACGGTTCTTGTTTTAGCTTGTGATACACACAGCTCGCCTACATGACATAATAATGACTTATTTTATTACAGGTTTCTCAACAA
DN7246_c0g1i1.1
ATCAAAACAACAAGAAGCCATAAAAAATCAAAAAAAATGTACGGATGTACTTTCGAGAGAACCTGACAGCCACTCTTTTGAGTCAGTTTCATTTTGTGGTGGGGAATTTTTTACTAATAAACATGCATAAAGATCTAGCCTATTGAGCTAACTCATGCAAGAGGCTGGAGGAAACGGAGGAAGGAGGCCCATTAGCAATCTCAAGTTCTTTGCTAACTCAAAGGTTGCATACTGCAGTAGTGGCAAAACAGCTTGAGCCCAAACGGCAACAAAGCCGAAGAGTCGTTAGCTATCAGTGGCAGTAATGATGTACTTCGGCTACAAATGATTCAAACAACTTGAGCCAAAACAACTAAAGTTGAGGATAGTTTCCAATGGTTGTGGTGATCATTTATGTTG…
DN7292_c0g1i1.1
AATCATGGAAACCTTTTCTGAATCATAAATTTGGAAATGATTGCATTTTCTTCTACTTCTTAAATTTGAGTTATTGTGTTTGAGGTTTATTTTTGGACCTGACTGCTTAGGTGTATTACTGTAGCAAAGGTGAAAGGAATTCATAATATTGACTATGACTGTGCTTGCAGTTTTTTAAGATAATGGTGATGGGTTAATTGTGTTTTGACATCAGAAGCTTTGATATTTGATCACAGGTTTCTGAAGTTTGTCACATTAAGCTCAAGCACCAATGAATCGATGTGATGTGGGCCCTAGTTCCTTGTGCCACTGGGATTGTGCGGACCATCTCTAGCTTGTGGCTGTTATCATGTGATGCAATACAAGTTTCTATTCACGAGCAGTTTACAAACCAAATGG…
DN7219_c0g1i1.1
ATTCGAACTTAATGGCGATTTCTTTTTCGAACTTTATCCATTGGATGAACTTGAACCAAATTTTATCCTCGTTGAACTTAAACTCGAACTCGAACTCGAACCTTGTGACTTAGGTTTCAATATAGAGACAAATTGCATGCAGGTTATTCCTATGACAGGAATTTATGCACAAGAGTGGTAACTCACTGAAGTGAATCCTGGCCCAAAACCTGTGTTTATATCTAGCTCATTTGCCAAGCCTGTGATCTTGCTGTGAATTGCACCCAGCTTTTGTATACTTTTTCATAATTTGTGAATTGTATCGATTAGACCTCTGCTTCCATCAAGATCCCCCCCTTGTAGACAATGGTTTAAATTTTGAAACAATTCTTTTGGTG
DN7251_c0g1i1.1
CTTACAGTTCTTCCATTACAAAAATTGCATCAAAAAAGAATTGGTGTACAGTTATAATCAAAGCTTGATATGCAAGAACTTGAAAGTGATAGAAAGCATAAGCAATCAACTTGAATCATCTTTTGGTTATAGGGATAAGGTGGGGTCAAATTGTTTCTCTTAGAATTTCTTTAATCACGCTCGGAAAATTTTGAGACAGTATGTGCAAATTAGCACCTTTCCACTGTAATTAAACCCATGGAGCCATGAATCTTGAAGTCATTTAATAATATTGACCCAAATTATAGAGTTAAGACATTAGTCTAACAGATGAGGGATGCTACAGCAAATTTGTTTAAAAAGCCAACATTCTTATAGCCGGATTAGATTACATTTAGCAGACTTGGACACTACTCAAAA…
DN7216_c0g1i1.1
CGGTATTCTGAGTTCCAGGGAGAACAAGATGAGATGCTGCTACTCCTATGCCATTCCACGCAAATATGCGACTCTTCTCCCCGGTTTTTTTATTTTGCTGTTTCTAATGAGATTTCCTTCAGTCATATGTACGTACAGATGGCATAACTGCAATAATGACTCAACTTACAGAGATGGCGATACATATTCCACTAACTTGAATTGGGTTATCACTGATCTGGTTCGTAATGCGCCTCAAAGTTTGGGATTTTATACTTCTTCGCACGGCCGATCTACCAACCAGGTGTACGGCCTTCTACAGTGTATTGGAAACATATCACCAGAACTGTGCTCCGTCTGTTCTCGAGAAGCAAATAAGTCTCTTCACGAGCTTTGCGCCAATAACATAGGTGGGCGAGT…
DN7231_c0g1i1.1
GCAATTTATTAATAATGTCACAATATATTTGTAACAAGAACACTTTCAAGTTGCAATCATAGATATGAATATTAAGTGAAAAAAGATTCTATCAAATGAGTTGTAGTCCAACTGTGTGTATGATGGTGTAAAAGGCATTGCCTAGCTATCCATCATGGTACAAATCCTAGGAGATACCAAGTAATAAGGGACGAGGCTGGGATTGTCCCTCGGATGATTTTGATGGAATGGAACCACTCAGTCCTTGTCAGCCAAGCCTAAGAATTCTGTGCACCTAACCCATGCAAGCTTCAAATTCAATCAAAAAAAGATTCTATCTGACATGATAATCTAAAAAATGAAGTGAGGGTCTACCAACAATCTACTAGAAAGCAACTAGAAGAACATAATTTTTGGGTG…
DN7203_c0g1i1.1
CACACCTTTCGACCACCAGATAATCCCTTGTCAATACCGTCAAGATGGTCAACCAACGCCTCCAGTACCGACGACGCAACCCATACAACACCCGATCGAACAAGGTCCGAATCATCAAGACACCAGGTGGTGAACTCAGATACCTCCACACCAAGAAGAGAGGAACAGCCCCGAAATGTGGTGACTGCGGTACAAAACTCCCAGGTGTCCCAGCCCTCCGACCAAGACAATACGCCACAACCTCAAAGACCCAAAAGTCAGTGTCCCGTGTATACGGCGGCTCAAGATGTGCCAACTGCGTCCGCGACCGC
DN7274_c0g1i1.1
TGGGATTACAACTCGAAAATGGAGGATCATCTGAACAATAGTGTGAGATGCAAGAGACTTTTGACCAATCCTGTCTCAATTATCACTAAAAGGGTCATAAAAATGATTAAAACTGCTTCGCTAGATGACACGACCAAGAAAAAACTCATCCCTAACAAGTAACCAACCCCCATAATCTATGGTGCTCCAAAGATCCACAAATCAGGTGCTCCCCTTAGACCTGTTGTAGACACCATAGATTCCCCAACCTACAACCTTGCTTCTTTTTTGGCAAAGAATTTGAAACCGTTGATGGGTAGGACTTCGTTCTTTATAAAAGATTCCATGGACCTTGTCAAGTTTATCCATGATAAAATGGTGGAGAAAGATGAATTTTTGGTGAGCTTTGATATAGTTTCG…
DN7209_c0g1i1.1
GTATGTATTTACTATTCTGTAATTGATGTTCTGTGGTAGTGTAGTTTGTATAACAAACACCTTAGTCAAGCTAGCTAGAAAGGATTGGCATATTAGTAAACTTGCAAATATTGTGCAAAATACATAAAACCTGTAACCTTGCTTGGGGTAATTTTCTACATGGATCATCAAATAAGAGTCTTTAATCATTGTGGTATGTATTTAGTATTCTGTGGTAGTGTAGTTTGTATAACAAACACCTTAGTCAAGCTAGCTGGAAAGGATTGGCATATTAGTGAACTTGCAAATATTGTGCAAACTACATAAAACCTATAACCTAGCATTGGGGTAATTTTTTACATGGATCACCAAATAAGAGTCTTTAATCATCTGGTAACATGCACACTTTAGGCATCTCGC…
DN7258_c0g1i1.1
TTGAACGTGAAGCCGTAGAATAGAATGGGACCCTTTTGTAAGAGTAGGAAAAAGAATTTGCAAATTGCGTGCGTAAACGATAAGGCATACCTATGCGCACCCATTTCATCATCCAAAATTGCATACGCAATCCAGTGGCCGCCCTTCCAATTAATTTGTAAAGGAAAAGGCGCCGCGTTGCACGCCTCACCTGCTCAAAAAGCCCGCAATCTTTGTACTTAATTTAGCAGTGAAGCAATGCATTACAGCGGCTGGAAGTCTCCATATCGATTCCGATCCGACCCATTTTCTGTTGGATTTTGGGTGGGTTCAATGCTGAACGGGGGTAATCAGTAGAGCAGAATTTCATAGATTCATGGCTTCTTCCCTTACTGAAGTTCAGGAGGCGGCGTACCCTGA…
DN7286_c0g1i1.1
TAACCTTCAAAAAGCGCTGGTACAAATTTATCTTTATCATGTATAAAGTTTCTGATTGAAAATTACATCAAAATATTTGATTAATCTTTTTGTCATTTTGGCTTTATAAGAGGTTAGTTTTGTGCACACATTATCTATTTTAATTTTTAAATGATCTTAATTCTGTCTTGATAGGAATCCTTCCATGCTCATTTAGAACTCCAAGTGTAACAAACAAACCGAGTTTATATTGAGGAGAAAAAAATACAATCAACAGCTTCTCCATGCTGTCTACCCCAACCAAACTCTGCTCTCAACAACTCATGATGCCGAGAGGCATTCTTCAATGGCAGCAGGGGTTACGACGTAATGGCATGAGCATCTGCACTTTATTTTTGACCTTAAATTTGATGTCCATTT…
DN7275_c0g1i1.1
CCTTGCTCCTCAAGGCTTGGTATATAAAATGCAGAACTAGAGGCATGTTTTTGCAGCTGGAATACTTTCATTACTTGACAACCACTGTCAATGCATATGCATAGCCCTTCAACCAATTGATTTTACATAAGAATTATTCCATTTCCAAAATACACAAAAAAATCCGAACTCCTAATGCTCCATTGGTCTCATTCATATACAAGCTCATTCCCAAGAAGACTCAATATGTAACACAAATCCACATGACTCAAACATGGCCCTATTCAAGGAACCTAAGAAATAAGAGCACAACTCATACTCGGGATTTTTTTGCAACCAAGCACTCTCCAG
DN7271_c0g1i1.1
CTTATACTTATTTGAGTGAGAAACCCTACTCGTACATACAGAAACCGAACGAATCCACCGTTGCACATACAATGTCTGACCCCTTGCCTCTCACGCCAGAACAGAAAAGCAAAGACCAATCAGGTGGCATGGCACTAGATACTACGAGCGCCGAGTTCCTTTCCATGTGCTTTAACGTTGCTCTTGCAACAGGTGGTGTGACTCCGAACACAGTGCTCTCAGACTTCATAGCTTTTAGACAGAAAGAGAAGAAGGGTCCCAAGCCATTGATGCTATTAGCATCAAGTTTAGGTGCAGTCGGCAACGTGAAACGCAATTGGAACACAGCGCTGAATACAGTCCTTGCCTCCATTGGAGAAATGCCTAGCTCCTTTGTTTCCAGCAATGGTGCTAATTACA…
DN7233_c0g1i1.1
AGAAAATTTATGAGTAATGTTTTCCGCCGGCCCCTCAACCCATACAGAGCCTATTGCTGCCAAAATGGGCATCGAACAAGAAATCTGCAATGCTATTTTCAATGTCACTCGCGGCCTTCAGAATCTGCCATCATTTCACAGTCCCCAAGGAGGAGAGGATAGCAATGTTGATGGCGCAGGAATTATTACATTGGCCGGTCATAACAGCGGAGCCACCATGAACGTGGCCGGTTTTAATGGAGCAGATGAGAAATCTGTTAGTTTGGGGCACACCACCATTAATATTTACATCAACAACAATGTGCAGGGCGTCAACAATTCCATCCTCTACAATAGCTCCTGCACCCTCAGAGACCCCGGCGTGCATTTGGATTTCTTCAACAAGGAAGGCGAAGAAGG…
DN7207_c0g1i1.1
GTTTCCCTGAGGAGTTCAACAAGTACCTGTCCTACGTCCGCAACCTTGGCTTCGAGGACACCCCCGACTACGACTACCTTCGTGATCTCTTCACTCAGGCTCTCAAGGGCACTGGTGAGGTCGAGGACGGCGAGTACGACTGGATGAAGCTCAACAACGGCAAGGGCTGGGACATGCCCAGATCTTCTGCCAGGGATGGTGAGCGTGGCCATGCTTCCGCTGCCGACATTCGCCGACAGGACATGAACCGCGCTTCCAAGACCCCTATTGCTCCGGAGCGTCTCAATGCGGATCTCCCCAAGCC
DN7280_c0g1i1.1
GAGAGAGAGAGAGAGAGAGAGTTCAAGAATAAAATAAAATACATCACCTTGTCACATGGGCTTGGTACTCTTACGGCCAATACATGGTTGAAAATTCATTAAGGTAAACGCAATGGAAAAAGATTCCTCCTTACCCACTCATAAACAGCTAAGGAAAGCGCTCGGAAATAATTTGCACCCATTGCCAATTTAATCAAATGTTGATTCGATTTTGACCAAATACTTATACTCTTCTTTAATTTAAGGCTTACAACTCGGTCAAGGGGTTATTGACGAGGAAACTACAAAACCCAACAGCTCCATTGTGAATCTCACCATTTTGTTTGTAAAATTCAGAGCAGAAGAAGAGTTGAGAGATCACAGCTCTGATTGTTGGCGTTGTATTTAGTGGATCAATGG…
DN7205_c0g1i1.1
CTAAATCACAAAAAAAAATTGCCATGGAGCTTCCAGTGCGAAGGTGTAATGCAATTATTCTTAACAGATATTGATTGCCAATTGGTCCGTCGCAGTCCTGAGTATCCTCCCTTTCTTTCGCACTTCATAATGCAACATGTTCAATTATCACAAAATTCCCGTCACATGTTTTATGTCATTTACAGGCATGACATTTGTTCCGTCACGTATTTACCTGACACCACATATTTCCCTATCAGACAAAAAATCCAAATGTACTCGCGCACAATATTTTTCCTCTTCAACACCGCTTCTTCTCCGAATGAATTCCGGTCTCGTGAGTCTTTCCGAAGTAACGTAAAGATTCCTTTCCCACTTTGGTTTTTATTGCAGGAAGGTTTTCAATAGGCAGAGCGCAAT…
DN7204_c0g1i1.1
TGGTCTTCGTCGAGGAGCTCGGCATGTCAAAGACCACCAAGACCGTCACCGGCGTGGTCCTCATCGTCGTTCAGGGTGTGCTGACCGGTGTCCTCGCCATCCTCATCGCCGTCAACGCCCTCATCTTCTGCATCAAGAAGAACCCTCACCGTGAGGCCCGCAAGGATGCTGAAAAGGCCAGGCTCGCTCGCGACCTCGACAACCTCACTCCTCTCGACGCCCGCAACTCGATGCTCATGGAGCCCATGTCCCAGAAAGACACCTCTTACAAGGCGCCCGTCATCTCCGACTCGCCTTTCGCAACGAG
DN7294_c0g1i1.1
ACCAGAATGAGTAGATTGTTTTAGATGAATGCATGGAAAAATGTGTGTCGGTGATGACGAAGAAGTCTAACAATAATGTCCATGGAGAGAGCAGAGAATGTAGATGGCAAGACTCCCTTCGATCCTCAAATAGAGAGGTGAAATTTTTAGCGGATGGGGGGCTTTGTTGGGGAAGTCGAGCGACGAAAATCGTAAATTTTCTGAGGAATCCTTAAAAAGAGAGAAGGAAGAGAAGCAATCACTTTCCATGATTGCAGTTTTGCTTGCTATCATCCGTTTTACATGCGACACATTAGCTTTTACATGCTTGCCTTGTTTGCATTACTATTTGTACGAACTACCGAACATATGAATGTTCATAATATCTGACATCC
DN7272_c0g1i1.1
CATAAGGAATTTTCGTAATTGCCTGAGACTAATCTCTAAATTGAGATCATGTGTGCTTGAGGTATGCAACTGGATGAAGAAAGTTTGTATCGTGCTAGCCAAATTACATTACTCTGATAAAGTGTTTGGCTTATAACCATTAGTAAGGATTCCCGGCCTTGAATTCATCCTAGTTCTGTCATTCCATGGTGCATTCTATGATGAGCTTCTAGAATAGTTTCTGGGTTTACTGTTTATTATGGAGCCCCTCCAAGCTGTTTAGGGCATCTGCAGCTAATGCAGTAGCCAAATTTGGAAAACTACACAGTACAATAGCTCTAGGGCCTACCAGACACCAGATGATGCAAATATCAAAACTTACTGAGTTTTAACCCTTAATTTTTAATCTTCTTAAGAGGT…
DN7290_c0g1i1.1
TCACGATCCATATCTCTTGGAACTGTACTTAAAATTAAGCCTCTGTTGGCTTTACTAATAGTCTTAATTTAGCATACCAAATAAGCTTGAAAGTCATGAAAGCTTATGATAAAGTGCACCGAAAACCATTACAATATTATATAAAACAGGGATTTGGCTGTAATCATTTTTCAGCTGCTTTTTTGAAATCTTTAATCTGTAGGCTATACATGTCTATTCTTTGCAGTTCTAAGCATTGGTTTCAACATATCACTAATAGTCTTAATTTAGCATACCAAATAAGCTTGAAAGTCATGAAAGCTTAAGATAAAGTGCACCAAAAACCATTACAATATTATATAACACAGGG
DN7245_c0g1i1.1
TTGCAATGAACGCCTCCTCTCTTCCATACCCAAAAAGGATAAAATGGGTACCTTTTACAATAAAGATACGTCAAAAATATGTGTACACAGTTCTTCGGCTTGTTTGCAAGCGCCACAAGGCCCATGTGCCATCTCTGCAACAACAATGGAGCTCACGACGGCTCAAATCCCCATCAATTTGGAACCATAATTGCAATTATGTCCCCCAATTTTGAGTAAAATTGCTTCCAATTTCACGAGGACCAGAAGACTCTGCTTTGTTTCAATGGTTTTGCTGCTTGAATGCCAGCTTTGATTGACCAAAGAGAAAACCAGAACATTACTGTGCTGCAGTTGGCTTAGAGGGAAGAGTTTAGCTTTAAGCTTGGGCAACGCCCCTTAACAGAGAATCTTATTAAA…
DN7213_c0g1i1.1
CAGGGATCATCCTTTTTGTAATCCCGTAGGGGAAGGGACTGAGGATTTAGTTTCTAATCTTTCCCTACCGCCCATGCTTTTTGTGGTTCCCGGGCGGGATACAACTAGAGGCAAACAATTACAGTACTGTGAGTTTCTTAAAAATTGCAGAAAGAAAGTTGAGGTGCTTTTGTTCCATGATGAAGACCATGGCTTCGATTATTTGAATGTGGAGGGAAAAAGCGCTGTTGAACTTCGCCGCCGTATGTCTGAGTTCATCAAATGAAATAGTGGTTTCACTAGTTTGCAATTATATAGTGGGTCTACTAAGTTATGTACTTAGAAAGTGTGTTTTATCCTAATTATTCAATGTTGTTTTATTTATGTATTCTTCCACATTTTACATACATTTCTAG
DN7261_c0g1i1.1
GTTATTAAGCAAATTTTTTGGAAAAAAATAATTATAGTGCTGCTTAAATGCCCCTAAATTTGCTTGCCCGGTGAACTATTTTGACGTGAATATCCATTAACCAGTCGCGATTTTCGGGTGAGTTTGTAAAATGAAACTTCCTGAATGATTTTCACCTGATCGAAAAAACATCTGGATTTAATTCCGCCTGTGGGTTCTTCGTTATAATTGGTATTCTATGATTTTCGTCTTAAAATTTCAAATGGGTAATTGTAAGTGGGAGATCGTCTTGCTGTCTGCATTGAGTCGGGAACCGTTTTTTAAGAAAATATCCTCCGAGAGAAAAGTTGTACATATAGTGCAAGGATTGATTTTTAAAGATAAATTCGTATATAGCTAGAGCTCACGATTCCAGGAGCG…
DN7242_c0g1i1.1
ACAAGGGGTAAACCTAAAGCAGTAGAGACTCAACCCATGTGGTTAAGGTACCATTACAAATAGTCATTTGTGGGGAGCAAGGCCCCAAAGAGCATGTGCTAATGAAAGTCGGAAATACTGGATGGCAGTCCCATCAAACATATCAGACAATCAAATTATCTATATCATCATCCATCACTGTGAAAGGGCCAATACATGATCTGATAATGCTCATCAGGGAGTGTCTAGGGTTGAGGGGGCTAGGGTGGGTAATCCTAGGAGGAAGTAAAATAGCCCCCCCCTAGAGTCCTAACATCCAAGGCTGAAGAAACTCCCATTGCAGCAAACAAATTTGTAATGTGTGCATGTTCTCCCAACATATGAAGCAATCGAGAAGATCCATAATGTTAAGGAGCACAT…
DN7217_c0g1i1.1
ATTTTTTTTTTGCAGTTTTCAAAGTTATAATTTGGGAAAGAATGAGGCTTTGCCAAGCTTCTTATGTAAAACTGGAGGAAAATTGGTTGAAATGTGTGGTGTAAGTCTGCATGGGGAAGGATTGGACAATCTTAATGAAACTTCAGTTGTCTGAAGTTGCTTTAAGATCTTGTCAATTATAAGTTTATAGTTTTAAGGCGAGGATTTTGATGAGGAAAAGGCTTTCTTGGTTCGGGGTATACAATGTGAAGTTGTCTGTAGCAGAGTTGTATGGATGCAGATATAGATGTGGATGTGGATACAGTATCACATATGGATGCAGATACAGATGTGGATGTGGATACGGTATCACATATGGATATGGATTCGGTATAAGATACGGATACAACTAGCTTTTAA…
DN7291_c0g1i1.1
GGTATGCATGGCATATCTGGAAGCAGTTGTGTTGAGTCCAATTCAAAGGATGAAACTGGAAACTTTGCTATCAACCCTTCAACTACATATTTCTGCTGATTTAGAAACCAGATTTAAAATAGCCAACTGCAGGTCTTCTGATGGAGATTTGAAGAAGCTGAAAGAAAAACTTCTACTTATGTTAATTTTTAGTAAAGAATTCATTAATACATATTTGGACCATATCTGGTTGACAATCACCAAATACATGACAACAAAATTCAAAGAAAATGCAGTGTCTTCGGCTGCTTTTGGAGATGCATGTTTAGAAGCATGTAGTATAAAAATTATGGATATCAAAGCTGAATCTATTAAAGAGCATAACTGGGTAACGTGCGAATTTTATGGATGGAAGATGGG…
DN27318_c0g1i1.1
AGTCTCCATGCAACCTGAAAGCATCTCCTAATACCCTTTTCCGTTGTTGTGGTGAGGTTCAAATTTAGTGACCTAACTCTCAAACCTCCTCCTCCTATCACCAATTCCTTCTTCTTGTCCACAAAGGTCTAACTAGCCCTGCCCTCACACAAATCCAAGCATAACTTTCTTTGTAGGGGTTTCCAAGACTCAACTCCACCATTTTAAGATACCCATTTCCTAGTTACACCTTTCCCTAAAGCCTTGCACTCAATCTCCACGCCAAAATAACACTTTCTTTGTTGATTGACCTTCCCAACTAGGTCTGAGACTGTGCCTACTGTCTTTGAGGAGGACTGTCACTATTATCTTGAGACTGCACCAATATTTTTCAATTATTCTTCTTGAATCCGGTTTAGG…
DN27393_c0g1i1.1
ACCAGCTTCGACATCAATACTCCTCTCGGTTCTCTCGCTCTATATCTTTGACAATGAAGGCTGCTACCATTCTCTCTCTGCTGCCTCTGGCTTTCGCCGCCCCAGCTTCCAAGCGCGTTGGCGGCCCTGCCCCCATTCTGAAGCCCCGTGATGCTGGTGACAACCTCATCGAGGGCCAGTACATTGTCAAGCTGAAGGATGGCATGACCATTGCTTCGGTCGACGACACCCTGAGCCTGTTCGAGGGCGAGGCTGAGCACGAGTGGAAGACTGGTGCCTTCAAGGGTTTCGCCGCCAAGCTGGACGAGGCTGCTTTGGACGCGCTCACCAACCACCCTGATGTCGAGTACATTGAGCAGGATGCCGTTGTCTCCATCAACACCTACGTCACCCAGTCCA…
DN27327_c0g1i1.1
AACACGACCTATCTTAGAGTGTGCAGCCTAAGTACTGATGCAAACAAACAATGTACATGCACAATATAAGTCTGTACATAACAAGAAACAACAAACTTTGCTTTATTAAACTTCAATGGAGCAATTACAGTCAAAGGCACAACAAATGACAGTTTTATTACAGACTTTGAAATCTCAGATTTTACAAAGAGCCCAAAAGGGACGCGCTACACCCTATCCCACTATCTAGACTTGCAGGCTTCCACAATTCTCCACTTGAACCAGACTCGTTTCCTTCCTTTTGCAGCACCACCAGCTAACTCACAGTCTTTGGTCTTCAGACGGCTCTATCCTCTGGATGCTACCTCACAATGGTACTTGACCCACATATTTATAGGCACACATGAAATCTTTACAGAA…
DN27315_c0g1i1.1
ACTGAATGGTTCTCCACATCTTTCTGTGAGAATGAATAGCTTCCTTCTAAAATATGCTAGCAATCATGCACAATGTGACTGGTAACTATGAAGTTATTTCTTTATCTCACCAATTTTTATTACTTTCTATGCCCTGCCTGGTATATGCATACCCTACCTATAAGGCGTTTACAAGTGGGTCTCCTAATGTGTCTTTAGCATTGAGCCCTCTGGCCTCTTTCAGGTGTTCAGTACACAACCCTTTGTTTTAGCTTCCACACAACAAATCTTTAGTGAGTTTAATCCCATGTTTTCCCCTTTGCTTCTTATTTCTAAATGATTATATTGTATAATTGGAG
DN27341_c0g1i1.1
GGATGTACCTTAGAAATAGGGAGCATGCATCCTCTCTATCAGGTTTAGAGTCATATGGGGCTTTATTTCCTTCTCGTTTGTCCTCATTACGGCTCTACCATTCTCCACATCACTCTGTATCTTTTAGTTCATCTCCATCCTCTAGACTATTAAAGAATCTTGGCCGGCAACTACATCATTTGTATGTACAAAATGTGTTCAACAAAGTTTGGCATACGATTTCAGTTTGGTGTGCTGAGATTGAAACACTGGACTTGTCCCATGCAAGGAACAGCGATTTTCTTCTAACCGGGATTGAAGAAGTGATTCTGTGTGGCCTTCCACGCTTGTTGAAAAATCTGAAAAGGATAGCTCTTCCTTTTGCATGTGATGATGTTCTTGTTGAGCTTGGTCGTTTCT…
DN27316_c0g1i1.1
ATCCCTCTGCAACAACTCTGCGGTTTCTGCTGTTTCTCTATGCGCTTCGTTGTCTTCCTTGACTTACTCTCCACCCTGGTTCAGCCTGTCATTGTCGCCTACATTGTCTACCTGATTGTCACTGTGGCACTCAACCCCGACACAGTCCCAGTCACCGCCTTCATTCTTCTCGGTGCGATCTACGGTCTTCAAGCTATCATCTTCATCGTCCGTCGCAAGTGGGAGATGATCGGCTGGATGCTCATCTACATCGTCGCCACTCCCATCTTCTCATGCGCTCTGCCTCTCTATTCCTTCTGGCACATGGACGACTTCTCCTGGGGTAACACCCGTATGGTCAC
DN27306_c0g1i1.1
GAAAACACTGTGAATGGAAAAATTATAGAACGATTCCTCTCCCACCCACATTGTCTTTTTCTCCTCTTCGTTGATTCCACCGCTAATTGTTAAAAAATTCGTCTGAAAAGCTTTATAAATGGAGGAGATATGGGGAAAATTATCACGGTGTGTTTTTCTTCTGCAACTTGTTAAAATGGAATCCGTGCAACAAAGAAATCGGCTGCAAAAACGTGCGCCGCCGCCATTGAAAGTGAAGCCTCCGCCTGCAGAATTGTTTGTGAAGAGCACGGCCATTCCTCTGTTATCGCCTGTGTCTTCTCCAGATATGGAAAATCCCAGTGCTGGGGAAGCGTATGAAAAGGAAAAAAGAGCAGCGGAATCCTCAGCAGGGCGTAGATGGATGTTTGTTCAGCGCAA…
DN27339_c0g1i1.1
CCAACACCCTTGTTTAAGGAGGGAAAAATTGTTAAAACAATGAATCTTTTAGCCAAAATGTAATTCAACATCACTCTTAGAACAATTCTTGTGGTGGCTTTCTGCACTTCAATTCCGACTTTAGATCCCATAGATTATTTTGTCCCGAGAAAGTTAGTAAAATCGTTCATTCATCCGGGCAATCATAAGAATTCCTGAACATACCAAAATTTTAAAAATGGAAAAGTTGCTTTGAGATCCCTACCGAGATATTTTATACTTCGCAACTTATGCAATTGCTACCAGACTTCGTTTAACGGATTTACACGTAGTTGTTATAAGATCATATACCTAGTAATGAAAGGGTAAGACAGCGATTCGGAAATATGAAGAAGACGAGCGTTTTGCCCTCGCGCACAG…
DN27367_c0g1i1.1
CTAGAACGATCTTGTCACTACAATAGATCAAAAGTTTGTATGGAGCTCCCTCGAACCTAGTTATTTGGATATAAGAAAATTTCCTGAATTGGATGAACATGCTTCCATAAATTGAGATCATTTATCTAGCCTCTTGAGAAACTCTACTTGTTACATCCCCCTCTAGTATCCTTAACAAGAACATCGTGAATGGTGGCTTTTGCTGTTCTATAGATCAACTGTGTGTAAAAATCAAAGATGGACAAATTTTGTTTGATTTACTGGCTCAACAAACCAATCCATATCCTATACCCAACTATGGTCTACATCAAATAGGAGGTCATGTAGGATGTTTTTGTCTGGTGCACTTAGGTGAGCTATTGAGTCAAATTCTCAGAGACGAT
DN27357_c0g1i1.1
CAGGAAGAACTCGAGGCTTGAAAGTTTTAACCATGAATGAAATTTGTGGTTTTGGACGCCTCCATTCTTGGAGATCGCAGACCTGGTGGAAAGATGTATTTTGGTAGATTTGTCTACAAAGCATGGATGCATGCAGGCTGGCATTCTGGGGCTCTAAGTCTGAGCACAACATCCTTACTGTATTGGTGGAAAATGGATGTTTTGGTGTGATAAATATCAAAGCCCAGACGCCATAACCTTAGCCAGCGTCCTCCCAGCCAATGCGTGGAGCTTCCATCAGGGCGTGGACAGCCCTCAAACATTGGGAATGCATGATTTGGTATAATGTTATAGTCTCAAGTGCGCTGTGGATATGTATGCAAAATGTGCCAACATGGAG
DN27378_c0g1i1.1
GAAAAATTTATTTTTATTTTCTTCAAAGGATTTTGGGTGTGTAGGTGAACATCAACAATAATACGCTATTGTGGGTCCATACATTGAAATATTTTTGGCTTGAGAGATGATTCTTGAACTTGCACAACATCCCAGGGGCGATTGGATGTCGTTTAACTTTTAAGATAAGACAAAGACATGAAAGAAAAGCTTGAGAGAAAAAGGTGGGAGATTAAAAACTTGCTCTACCAGCTTAGCCAACAGTGTACCTGCTATGTCAGCAATCCACCATCTCATGCTTCCTCTGCTCTTCGCAGGGTATAGAGCTTAGAGTACTCTGGACATTGGTGATAGCAGGGTCGATAGGGACCGTTCAAACGACACAAC
DN27335_c0g1i1.1
TATATATATATATTGTGATTATATACATACATAAGCAAGGCATGTCCAGGATGATGCACAAGTTCTTTTCTAGTTACACCCTCGCTTCTACGATCAATTCATATGATTATTGAAGTGATCCGCAGGTCTTTATTTCTGGACTCGGTTGTAAAGATGCTCACATGGATTCATTCTATTTACCAGGAATTTTTAAGGGCCTTTTAGTTGGTCAGGGCCATGAATTTGTGATCTTAAATAGCAATTTGAATGTGCTGATAATTGTTAAATGTGATGCACTGATGATTTCAATACCGCATTAGGCAATGACCAATTTGGAGTCCTCATAGTCAG
DN27359_c0g1i1.1
AGTTCTACTAATTTCCCTCCAAATCATATCCAAATGGCTTCTACAAGCTAAACATGGCCTATTAATTAATCCCAATTGATTAATTAAACCTTTCCTAACTCCCATGGGTCATTAATCCCTAATCAATCTCTTCTAAACAGACTTAACCACTCCTAATTCTACATCTCCTTTATCCCACATTCACTAGGATATATGCTTCTCCTAAATTGGAAAGCTATATAAGCAACCTAGTACCTTCCTACCAATCCACCCTTTTACACCTTTTCAATCTTACTCAAGAGAGCATTTCTATTATATGAAAGCTTGCCAAATTAAGAAACCCCCTTACTTGCTAAAGTTAATAAGAGAAGATTCAAAACACGGCCTTTAAGCCATTTTGATGAGATCCCTTCCCTTTAG…
DN27397_c0g1i1.1
GAGGAGTCAAGCTAGGGCATGGCCCCCCGCCCGTGTGGAGATGAGTTAGGGTTCCATTGTTATCGAGTCAAGCACCAGACAAGGGTCGAGCTCAAATCAAGGTTGCAGAGACGTCGAACAAAATCAAGTCAATCCGGTTGTGTAGACCTCAGTGCTCGTGGGAGGAGGACGAAGAACCGACTGTGCCGAGTTTGTGTTGGAGTCTGAGTAGGGCAAGGTCGTCAGGGCAAAGGTGAAAACCAAGGGAAGACCGAGCAGGATCAAACTCCGTTGAGGCTTACGTCAAGACCTTTGTGTGGCTCGCAGTGGAGAGCCACACACCAAACAATAAATTCGAGGTCGAGAAAGAATGGATTGATGAACTGGGTGAGTCGAAGAGTAAGAGCCAAACTTTTCAGG…
DN27354_c0g1i1.1
CACCCTGTAACATGCAACTTGCATTTTCCAGAATTTGTGGGAATATGGGAATATATTAAGGGTATTGTTACTAAATTTGTATGTACTTGCTTTTATGGGAAGGTAGGATAAACATGAGATTTTTCTATAAGAAGAGCATAAGATCATAGGCATGCAAAGTTCTTTAAAGGTTTCATTGCAACACTTCACAGAAAAAAGTTGAGGTAAGTCTAAATGTAGTAAAATCTTATGTTTTCTCTATTTCACCTTGACAGAATGCAAACTTCATCTTAGCACTGGTCTTGTTGAATACAAGCAAGGTCACCAATCCATGTGAGCTCGCTTGAACTGCTTGTTCTCATGGAAGAGCAACAATGTGTTTTCAACATGCCAAAAATCCCATGCCCTTCTTA
DN27355_c0g1i1.1
ATTAATTTTGGCACAAGTTACAAGTATCCTTTGCAAGGTTTATCTCCTTTTCGAGGGGCTGTCTCCCCTAGGAAGGTCGCTGCCCTAGGAAGGGTTCGAGGTCTATTTTTGCAGGGTTAAAACAACAGTGTTCTAAATCTGATTTGGGAGCTTTTTGCCTTTTCCTAAGATCCCCCAAAAAAGGACATTACATTTTTGTTTATTCTAGGTGTTTTTGTGGTTTACTTTTAGGATCAAATCAATTGAAAGTTATTTGCCATGAATCTTGTACAGTGGTTCATTAATTTTTACATGCCCCTGACTGAAATGATAAGAACACTTCTCTAAGGGAAGAAGCCCAGTATTGAGAAACGGGACTGGAATATGCTTTCAATGCAGGATGATAAGCATCTCTCAGAA…
DN27313_c0g1i1.1
CTTCTTTCATCTTCAGGGTGGCATAGTGCTAGTGTTGAGGAGGATGGTAACATGTCATGGTGGACACAATTGACAAGTGACAGGGGTTGCATGTACTTCCCAACTCTCATGACACGGAAGATGATGTCATTAATTTTCAAGCTGTATGCAGGGTTTTGGCTACAACATTTTGATATTATCTGGTTTTGCATTCAATTCACAGGTTTCTCTTAGAAGGCTTGGATGCAGGTTCATTGATGGTTCATTGGTGGTTTGAATCAACCAGAGGTTGGCAATTGGTGATCCTTTGCAGAGTAGGATCAGTTGGGTTCAGGGCATTGCACAGGTTTGACAG
DN27312_c0g1i1.1
AGAAATTATATGGGGAAAAACCAAAAGATATAAATACCAAAAAAATGAGCAATGTGTTATGGATTTGACCATTTCCAGATGTATGTGGTCTCCACAAAATACAGATACTTGGAAGGGGTTACTGCATCATCCTGAAACAAACAGTGAACTTGTACAAAGGCATAAAGTTTGATATTCGTGCACATATACTTTATTGATTTGTAAAGGCCTTTAATGGGCTTGAAGGCTATGATGGTCCATAGGAAGTGTCCTGAATCGAATCATGGCTTTCACAAACTGGCCTAAAGGAAATGGACCAAAGGCAACAATTGTTTTGGAAATCTTTAACCTGAGTGCAATAGTGGCACATTGAAAGCTTTGAAGGCCATGACCTGAACGCAATGTTGGCCTAAATAATTT…
DN27373_c0g1i1.1
AGGAGAACAAGGGGAAACGGATGATATCTTCGGGCCTTTGCCTTGAGCTTCCGCCTGTACCAATTCAGCTAACTTTGTCCCCATCAGACAGCCCTTTTCTTCCTTTTTTTGGTTTATTACATGTTCCATTTTGGATTACTTACCACTCAGCTGACACGTTCGTCTGATTCAATTGCAGAACCCTAACAGAGTTCTTTAAGAACACGAAATACATGCATATGGATGAACATCTTAGAATAGACATCTGCTGTTTGATCATCTTTGCACGAACTGGGAATGAAAGACAACCTTGGTAAAATATTTCTAGGAGATTTATACCAGTAGCTAATGTTTCGTCCTAAAAGACTTGTTCCATATTGTCA
DN27326_c0g1i1.1
TGAAAATATTCATTATTCTCCTTGTTCCATTTGTATCAAAACTGGCCCCATATCTACAGGTCTGGCAGCTCAGTGTGAACTAATTTCCATTTTACATTTCTTTGGATCCCTTATCTAGTTTTGTTCTCTACTGTGTCTGAAGCAACCTCATCATTCACATGGCCATGCAAACAGTACTTCCAAACAAATGTCTGTTGCTAGATATGTATTTCTTTTGATTGGGGGCTTTCACATAGTTGAGAAGGATGCTTCCTAATTTATTTCCTGTTAGCCTTTAAATTTGACAAAGTGTGTTTGGATACAAGAAGCAGCTAATAACCATATACACCCTAAAGTCACGTGTCATTATATTCTTGCAGTTCACTTGTTTGGGCTTGGCCATATGTTTAGTGTTTGAGA…
DN27317_c0g1i1.1
CTTGAAGAAGGGTGACCGCGTTGGATGGGGATACCTCCACGACTCTTGCGGCGACTGCGAGTACTGCCTGACTGGCCGCGAGACCTACTGCGAAGGACGCGCTCTGTACGGCTACGCCGACCTCGACCAGGGTTCATTCGCTTCCCACGGTGTCTGGAAGGAGTCCTACCTTTTCAGGATCCCTGACGCCATCACCGATGCTGATGCCGCTCCCCTGATGTGCGGTGGTGCCACCGTCTTCAACTCTCTCTACACCTACAACGTCAAGTCCACCGACCGTGTCGGTGTCATCGGTGTTGGTGGTCTCGGCCACCTTGCCATCCAGTTCGCCGC
DN27379_c0g1i1.1
CAAGAAGCTGCCTGGACTGATAAACTAAGAAAAAATTGGAACCCGGATGCTTACGATAGAGTTAGTAGCATTCTTGTCCAATATATAGAGTTGCCAGTTGGCACCACTGTAGAATCGGTATTCCTGATTTAATTCCTTCCCGAACGCTGCAATGAAGAAAAATGAACCTGTTGTTTATTGTTCACTGAAATATTGTTGCCAGTTACTGTCTGTTGTATTCAAATACCAATTCAGTCAAAATGTACCACATGTAGATATTTCTTCTGATTTGAAACCACTATAGCAAGGACCAAATCCATCTGCCGTACTTATGTTCTTTTTATTTAGGTAGTCTCTGACCCTAGGGTCCCTTTCCCTAGCAATTTCTATTGTAATTGATTGTTTGCTCGAGTCCCATTC…
DN27351_c0g1i1.1
TAACGTGGATACTCCTGTTATTGTAGAGTTGGAAGTACCACAGGCATTAGAAGATTTGAGAGAATCTCTTGAGGTATATTTGGGTACCTCTCTTGTTGAATCTCAACTTGATGTGGATCCTTTCTATACTACTTTAATCATCAAGGACCGATTAGTGCACAACTGCATATTTGATTCAGGGGCTTTATGTAATGTGATGCCTCTTGAGGTGATGAATGAGTTAAATATCGAAGTGACAACAAGTTTTGGAAAGTGCATTGCTATGGACTCCAAGGAAGTGCCTGTGATTGGGTATGTCCAAGGATTGATAATACAACTGGCAGCTTACCGTGGCAAATTCTTGACCATAAATGTAGTTACTGTGGATTGTCTTGCTAAGCGGGGAATGTTGCTGTCAAG…
DN27372_c0g1i1.1
CTCATCGATCAGACTCAAAGCTTCTTCAACCCCAAACCAAACAAACCCCCCAACCAAACCACCAAGATGAACCCCTGCAACTGCCAGTCCTGCTCCCACAACGGCGGCCAGTGCTCCGGCTGCTCCTGCTGCAAGCACTAAGCGGCTCGACGCCTCCCACGCCCATGCCGTCCTCGCTCTCCGCCGTCAACCTCAATAATCCCGCGTTTTCGTCCAACAATTCTCCGTCTGATAGGATCCTACGACGCAACAACATGGCAACAATAGTCTGATCCAGTCTGTCTGTTCCCTTTGGCCTGGCACCTCGCACCATCCTTTGAATTCACTTGCCGATCGCGACGGCAGCGCTGTCTTTATCAACCATCAACCATGCACGCACTTGCCTCGCCTTGACTTCGC…
DN27361_c0g1i1.1
GCTCAAGCAGACTAGCTTGGAGGTTTTCAATGTATCTTTCAATAATTTGAACGGAAAGATACCGGATTCCATGTCTCAGAGGTTCCAAAAGGATTCCTTCTTGGGTAATCCTAATCTATGCGGAAATGCCGTAGATCAAGCCTGTAAGAGTAAAAAGAAGTTGAAGCCTTGGGTGATAGTTGTGATTGTGGTTGCAGACATTGGAGGGCTGTTGATTCTGAGTCTCTTATTTGTATACGCCTATAAAAAGAGAAAAATAAATGTGGGAATGGAGTCAAATTCTGTGAACAGGATGAATAGCTTTCAAACTCCCAAGAAAGTTTTCCCTGATGAAACTTTTGTGAAAGGTGGGGTAGTTGAATCGGGCAGCACAGAAAATTCTTCGTTTGTAGAGTCTAC…
DN27383_c0g1i1.1
ATTGTGGCCACCGAATGGCCCCTTGCCTCCATACATGGATGTGCATTTCTCCACATGGCCTTCTTATGTTCCCTTGCTACTTTTCTATCTTTGACTTAGGTCATGCCTATCTTCTTTTATGGTACTTGTTCTGGGGCAGGCAATAATTGCACGTTTGCCTTCAACTTCAGGGTGCTTAACCTGAAGACTTTCCACCCACCTAGACCAGGTTCAATGTATTAGCACCTTAAAGTAGGACCTATAATTGTGGAAGCCAAGCTACATAAACGGTGTATGTAAAATGGGCCCACTAGCAAGCTTCCTAAGGG
DN27325_c0g1i1.1
CAAATAATCCCCAGTTGCCAAGAAGTTGAAGAGACAACATTTCATGGCCATTTCTTTACTTCATGTTGCTTTCAAGTTTTGGGCAAAAAAGCTGGTTTGCAGGACAAAATTGCCATTGAAACAAGCGTAATTGCCACTGTCGGAAGTTAAACCGCCACTGACACAAACGTATTTGCCGGTTGTGACAAAACTGCCACTGACACAAACGTATTTGCCAGTTGTGACAAAACTGCCACTGACACAAGCATGACCGCCATAGACACAAGCATAACTGCCACTATTACAAACATAACCTCCAATTTGTAGAGCAGGATTT
DN27342_c0g1i1.1
TTATGGCAATGGTTGTTTACCAAAAGGGAACAATCTAACTGGAGTCAGATCAAAATAAGGTTCATGTAAGCAAACATTTGCTTATAGAAACTATAGTTTGATTCCAAAAAAAATCACACAACGTAACATTTTTCAGCCATTAAAGGAAAATAGGGATATGCCACAAAATGGTAAATGTTTTCAATATGTTTTGTAAATATAGAAAAAGGGACTTGCACCAGACATCCTCGCCTACTACATTTTGTAGAATAAGATATACACTTGTGATTGGGATCATTCATAGTACAGCAAGCGGATGTTATTATTTTTATCTTCATGTCAGTCATTTTTTGTGGGGAATTATCAATCCATGGCAAGTGAATTGTTAGTTGCTTTTAATCCAATGAATAATTGTCCTTT…
DN27391_c0g1i1.1
CAAAGTTGGACAGGTGGGGCTGCTTCTACTTCTAGTTCCTCTTCTGGTATTATTCCTGGTTAGCGCTCTGCAATTGAAAGTATCACCTGAAATTGGCCCAACATGAGCATGGAAGGAAAGCAATCAGCAATTGTTGGTACCATTCTAACGTTCCATTCCGTGCAACAAGCTCTTCCAAGATTGGCAGGTGAGGTTGGTGTTATTGCTAGTTTTGGAGAAGCATTCACAGCCCTTGATTATGAGGCACTTGGAGAGGAATGTAGGAAGAAGTTGTGACTCGTGTGGGCTGACTCGTGTGGGCGCATTAATTTTTGACCGG
DN27386_c0g1i1.1
GGCAAATTGGTCTGTGTTTATGACATGCCCTGATTTCAAATATTTGCATAATTTTACTGATCCCTTAAGTTATGTCATCTTGATAGAGTAGAGTTTGCTTGGGTTTCTGTAATATCAGGGTTTCTGTGATATCAGTGTTTCTGTATTAAATTTAAGGGCTTGTCTAATGGGTTTTTCTAAAATTAGGGTTTCTGCAATGAAGAATGCTATAAATACTTAGACTACTAAGATGGATAACATCGATGCGTTAAAATCTTACATCCTGAGCAGAATGTAGTTTATATACTCATGTTGTTGATGGATTCATGTATTTGTGGTCGGTATACTCGCATTCCAATTCGACGTTTCCATTTGTGGAAGCAGATCCGATCCGACATTCTTCAGTTGGATGCTCAGATC…
DN27398_c0g1i1.1
AGATCTCCCTGATCTTTGGCTTATCTTTTCGTCTCAAATTTGTTCATCTGCAGGCATTCCACCTGAAATTGTTTTCAGCTGGGCAGGTCTGAATTTTAATCCCGTGGCAATATTGTTGAATGGGGACAGCAAGCTAGATAGAGAAACCTCACTGTTAATGCCAGAAATTGGATCAACATGCCAACTGTTTGACAAAATGCTTCATAGAGACCCTGATGATGTCAGTTTGAAGGCATGAATGGCATACAACGGGCAGCCGAAATGGGTGCAGAATGCCCCAATTTCTGGGATACTTATGAATACTAGACAACGTTTTAGAGGTTCATTAGAAAGAAAACATACTTGGG
DN27329_c0g1i1.1
AGGGATCTTTGCCAGTCGACATTTCTGATTCAACTGTTATCAATTTTTGGCGTTTTGGACTTTCAGCGGGTCAGGGGATACTTTGGCCTAGTGATTGGTGGATAGTCTTTCTGCCAGGCTTATTTTGTGCACAGACAATACATGACTTACAACTAAAGGGATTTGTTTCTAATAAACAGGGCCCAGTCCTCAAGTGGGTGATGCCTGCCACAGTTACTTTTTAATAGATAGCGACATTCATTGAGAAGCTCTACCAATGGATAAATTGGTAATTGCAACTTTCTAGAAATTGAATTTTCTAGTTTGTCAAATGGTTAGGCAATAGTTGTAGGGGTATTCGATTG
DN27307_c0g1i1.1
CTTGGATGCTATTGAATTTCAAAGGCACTAAAATGGAGGAAAACTTGAGCATCGTTCATAGTCTTTCTGCTTTTTCAGTTGTTGGAAGGAAATTATTGAAAGACGAGAAGCTTCTGCAGTTACTTTCCCCTGTATCTGCTCCATTAAGCTCCACAAATGGTAGTGTAATTGTTCATAAGCACGCTAGTTTTGACAGTACGTTGATGATCATATTTGCAGTATTTGTGGGATCTCTGATCTGTGCATTGGCGGTGAGTATCATCACACGCTGTGCCTTCCGCTGCAACGGACAGATGATGGGGATTAATTTTTCCCCCGATTCGATTCATGGTGAAGCTGTTAGTAATCATGGCCGCGACAAATGTTTGAAGAAGAGTGATATGAAAGCGCTGCCCAGTG…
DN27350_c0g1i1.1
GTGGGGGTATGTGTTAATTTTCCTTGCACATCGCTTTTTAAATTAAAAGTATGCATGCTTTTTTCTTATTCAGCGAAGTTGGTAAACCCTGGATAATCTTCCCTTGGAAACACTCACGAGGGTAAGCTGTCATAGAGGGGGGGCAATCTATGCCATCAAAATCGCCAGGGGCTCACATCCGGCTCCCGCCATTTTTGACCTTTATTAATGCTGAGTTCGCCTAAATGTGGGGAGCTAGTGTTGACAGGTCTATCTTTGCCACCAAGCTAGTTTTGGTAGAGACAGAATGACACTTTGTCATGGAGTGTTCAGCTTATAATGATATTTGTATCCAG
DN27389_c0g1i1.1
TTGCATAGCAGTAATCAGTAACTGATTGTTATCTCTTTGATTTGCAATGTCTTCTGACAAACTACTAGTTAGAGCCATGTTGGCCTTGATTTTGCTCCTGTTTGTGATGCCCAACTTGGCAATTAGGCCCCCAGCAACCATGCTACCAGGCCAGCAGAAGGGAAACTGCACCTATGCAGTAGAGATCGAAACAACATGTGCACCCTCTGCAGCAACAGCTGACCATGTGGGTGTGAGGTTTGGAGACCCACAAGGAAACCATGTGGTTGCCAAGTATTTGAAGCATGCAGAGCCCGTTTGGAACCCTAGAATGGGGAGCCAAAACAAGGATAAGAAATTGAATAACTATACGCCTTTTGATAGATGTGCAATTGATAGATTTGAGGTAGAAGGGCCATG…
DN27308_c0g1i1.1
GATTTGGCTACAATTATTTCTTCAAAAGCAAATCTGCGAGTGTTTTATAAAGATTGCGAGTAGGCCATGTTGTGGCCATAAAACATGTGACCACCTACTTGGCCCTGGACTCTGCGAGTTTTTGAATAACTTGCAGAGTCTTAATACTTTGGAATGTGTCTATCCGTACTCTCTAAATTTTCTGTGAAAACTTTGTAAAAATAATTGGGCATCCCAGATAGGTTTCTTTCAAATGTCATTTGGAGTGGTTCCGGATCTTTTGGTTCTTGTCTCTGTTGATAACCAGAAGGTCATTGCCACTAACACACTTCCCTTTTGTACTTTTAGAATCTGGCTCTGATTTTTGGCTGTTATATACTTTTGTTATTGCTGACTTCATCGGCAACAGATGATCATTAC…
DN27348_c0g1i1.1
AGTTCTGCTTCTTCCCTACAGCTGATGATTATGTTGCTTCTTTTGTCCATCCTTTCTATAACTTACTGACGGATTTGCATGAGATGTTTAAGGATCTTCCAGCCATAAATAAAGCTTTACCGTACCTAGGCAAGATGCTTGCAGATGTTGAGAAAGGGAAAGAAACTCATAGTCCATGTTTTGGAACAAGTTAGCTCATTCCGGATTGCAGTTGAAGGACTTAGAATTGCTTTAAATTCAGAAGCACGTAATCCTGTTAAGAAGGAACGCAGGAACCCAAGAGATGGAAACTTCTACAAGCTTCCTCATGATGAGAAGTGCCACATTCTTTTTGCTCAAGCTCTGAGACAACAGACTCAGAAATTTAACATGGTGATTGTGATTGTTGATGCTAGTAGT…
DN27301_c0g1i1.1
TCTGAAAACAATTCTCCATCAATCTACCATCCTCAGAATCTAGGGCACTCAGCTACCCTTCCAATCCCCTCGTCAATCCAGATCTCCCAAGGCAGCCTTTACGCTACCTGAGTCAACATATTTACAAGTCTTAACAAACACTTGTCCTCAGCCACAATGTCTTCTGCCGTCGACAACCTCGCTGATAACCTCCAAAAGGCCAGCGTCGATGACTCAACCGCCGTCACTGATGCCGCAACTGCCAGTGCTGCTGAAGGTCGTCGACTGTACATTGGGAATCTCGCATATGCGACCACTGAGGCGGAACTCACGCAGTTCTTCTCTGGCTACGATGTTGAATCTACATCTATCCCCGTCAACCCACGAACTCAACGACCTGTAGGCTATGCCTTCGTCGAC…
DN27399_c0g1i1.1
CGCGACTTTCAGGGTGCAACTGTGGTATCAACGAGCCTGGAAAGGTCCTTTCCGTTGGTCAATGCCCTTTCCGTTGGTATCAACAAGCCTGAAAATGGAACAGAAAACAGATTTGCGACTGCAAATACACAGGCTTCAACTACAAATACAAAGATTCGCGATTGCATTAAAAAGAATCCTGACTGCAAATAAAAAGATTCGCAACTGCAAATATACAGACTTCAACTGTAAAAACCCTAGAAGACAACGCGGTTTCAATGATACGGAATTTTTTTTGGTAGAAGGTAATTAAAATCACAAATTTCATGTAACAGCTTGAGATTCGAC
DN27345_c0g1i1.1
GAGACGAGCGGTGATTATTAGAATTCAACACTTTGGGATTTCACCTTCCAGCCTCTTTCACAATAGACTGAAATCCTTCAGAGGTTGGCTTGATATCCGGTTGAGAGAATATCCAATCCATCTTTTACTAGTTTTATCTGAACATATTAATCTTCTATTGCCAACATCTACATTCTGTAGACGTAGTCAGATTTATTTGTGGCTCGATAACTATCTTAAATTCTGTGCAGGTTGTTGAATTGCAAGTTCTATATCTGGAGCCAAAACTCTGTAAATTTATTATGACATGGCATAATTTTGTGACCTGTTTGATCATTATAGCATTGGATTATTTAGGGATGGAAAAACAATATGGCAGTGCCGGGTC
DN27360_c0g1i1.1
GATTGTTAACAAAGAGCCTCGTATGATGTTGTTTTTGAACAACAAAAGTCATCAGATGCTAGTAATTCGGTTCAAGTGATGCACAAGTCTATAAGTACCACCAGGGGAACATTTAGTTTATGCCACTAAGCTATTTTCTTGAAGGAAATTGAAAGAGAACAAACACCAAGCAAATGAGACTTTAAATTGGTCATAGTGAATATAGAGATCTATTGATTTTTGTATAACTGACCCTACGAATGGCATCCAATTCATAAAGTAGAACTTCGTAAAACTGACCCTTGCTGACACCATCTCTGAAAAAAAACAACGCTATGAGCTAAGGTACAAAAGAAATGCAGATCTAAATTTCAC
DN27344_c0g1i1.1
TGACTGCTGAGCAAATTCTTCGTGAGCAGGAGCTTTACTATCACTGCTGCTTTACTGTGGATCAGGTAGATGATTCTATATTCATCAAAAAGAATTTGTTCTCTGCAAGTCCACTTGGAGATTTGGTCTTTGGTGAAATTTTGCGTCTACCAATTTTTTTTGTTGAAAAACACTTTCCATTTAACTGCGATTTTTGGGATTCGAACCTGGACCTGCTGTTAACCAGCGCACGGTTCTACCAACTAAGCTGCATAGGAACATATGCAACCATTTATTGTCAAAATCATATATTGAAAAAGCCAGACACTTGTGATGTGACAGCTGACAGCAGAACCCGCCCATGCATGGGCATGCACATATTTTATGGGGGCATGCATGTATAAAGGTGCAGTTTATCGG…
DN27366_c0g1i1.1
TTAATTTTGAATCAGAAGCTTTATTTTATAGGAAAAATCCTTACAACATGTAATTTACTAGATTCGACATTTACTTGTCAAGCAACAAAGAGATATCCAGTCATTTGGATAAATGGATCATCCCTACCTTCTACTTAATGTGTGCAACAGGATTAGTATTTTGTAGTAAACAAAATATTGAGGAGGTTTGAGACACTAAACTACTTTATTGTTTCTTCTAAGAATAATAAACACCTAGCCTTTCATTTCCTACCCTTCCCTTGTGTTATTGACTTATTACTTTTTTAATGGACAATAATATCACCACCTAAATTTCCAAATTGACGAGTCTCAACGCCAGTAAACGAATCCGTGTTTTGTCAATTATCTATTGGAGTGGCA
DN27323_c0g1i1.1
GGACCAGATTGATGACACTTTGTTTGCCACACGATCTGAAGTCCATTGTCAGGTAGCTAGTACACAACATGCTATCGAGGATCTCATGACTCGTGCTTACAGTCATATCTTGAACCAAGTAGACGATATCATCATCGATACTCTACATTGATTCGTCCCTCTTGGCTAAGCATCTCCATTAAATGCCTTGATTTCCTTTTTGGCTTGAGCTCTCGCTTCTGGTTGGGTTCTCAGCGCCCCTTGGGTCTATCACGTATCTTCAAACTCTCCTATCCTTGCTTGGGCTCTTCGCCCCACTTGGGTTTGTCATCACGTCTCTTTTGCCCTGACATCTCTAACCATTGGAGTTTCGCGGTCTTGATTCCACCAGTCTTGGCTTTGATTCACCC
DN27368_c0g1i1.1
ATCATGCCTCCCAAAGGAAAGAAACCCGCAGCCGCACCGTTCCCTGGCTCCAAAGCCGGCGGTAACAAGAAAGCTGCCAAGAACCCTCTCTTCGAGAAGAGACCACGAAACTTCGGTATCGGTCAAGATGTACAGCCTCACAGAAATCTGTCGCGCATGGTCAAATGGCCAGAGTACGTCCGTCTCCAGCGACAAAAGAAGATCCTCAACATGCGATTGAAGGTCCCACCTGCGATCTCTCAATTCCAGAACACCCTCGACCGAAACACTGCGACCGAGACCCTCAAGTTGCTCAACAAGTACCGACCAGAGACCAAGGCACAG
DN27324_c0g1i1.1
GGATAAATGATACAACACAATTCCATCAGTAAAGATTATAAATACAAATTTAAAGCCCATATTTCTAGAAGTTCGATGAGAAATGTGGAAAAAGGATACACCACAATGATTTTATTATGACATCACATCTCTCTAAGCTCATATTCCAAGTTCTAGAACATTCATAGCTTCCTAACTTCCTCATGCAGGCACTATCAGCTTTTCTAACATGGCTTAGAGGTGTTTGTGTATGCCCTTTGCGATGTATAAACCATGATCTTAAAAAATTCACAAGCTTGTTCTAAATCCTGCAATGCATCCTTAAGGGTTTGGTTCTATATTAATATCTACTTACTAATCACTGTGCCGTATTGAGGTTTCAGTTGGGCACATTCTTATCTTTGAAACTTTGAATTTATT…
DN27395_c0g1i1.1
TGTGTTTTACTTTCTCAACTAAGTGATACTTGAGCTTGTTCAAGTTACATGGAAGTTAAGCATCTTGTTCGATTACTTTAAGAAATTTTCAAACACCATCTGCATCATAACTTGAAAATCCCACTTGACAAGCTATCCAGGGAAAGAATGCACATGATGAATGGTTTCTATATGAAGACCAGAGCAGATAATGTTGTTCCTTTACAAAGATTTTCTACAAATGTTGTGTTCTATTGTTTTACAAGGAAATTTGTCTATGGTGTTAGATGTTATCAAGTTCTACGAGGGTCAAGATGCTCTAGTTAGCATTATGGATTAACATCCACCAATTACTTACAGCAACTAGTATATTTTATTGCTCGAAAGAAACATTTTATTTGTGAAAATATTTCTTTACAA…
DN27358_c0g1i1.1
TTTGCCGAAGGCGTTTGGAAAGCCGTCTGGATTTCCAAAGCTTCGTTACTTGAAGATTGAAAATTTCAGAGTATTGGAGGAGTTTCCAGAGTTGGAAGATGGAGCGATGCCATGCCTTGAGGTGTTTGAGCTTGCGAATTGTCGGAGGGTGAAGAAAGTTGGAGAGGGATTGGAGATGTTGAAGAGTCTCAAGGAGTTAGGTTTCGCGGGGTATTGATAGACAGTCTGAAGGAAGGGGGCCAATATTGGCACAAAATCAAGGCCCGCAATCCAAACGTCATTATTACGTCGGACCCGTACCCGTGGTATTGGACCTCCTGACGTTTCTGCAGCTTAGTTAAATTTGACGTCTTTTCGGACGTTTCTTCAAG
DN27338_c0g1i1.1
AATAAGCCAAGTTGAGTCTACTGAGTAGCTTGGTATAATGTTCCAGATAGAAATAGCTGTAAAAACGTAGTTATAATTTCCAGCTACCGTCCTAGCAAAATTATCCTGAACAGGTATGATGATGTCGCCTTCTCTTGACAAAAAAACAGCTATAGTTCATACAACCAAGTTTCAACAACATGAGATCAGTTTGAATAAAATAAGCATTTAGAGAAACACATTAAGGGATCGCAATATCAATTGTCTGCCAGGGCAGACTGAACTCCATCTCTGCTACCACTATCTCCGGCAAAGACTATCTTGGACTGCATGTTCTGCCAACCATAACATAGTTAACTGCCATGTAGCAATTCACCTCACCTGATCCTTTATCCTGAGGATTTTGGGTCTTCAATACAT…
DN27349_c0g1i1.1
GAAAATTCCCTCTTTTTTTAGGTTCCTCTACATGCAGTGGTGATTCTATGGATTTTGTGTCCTTTTGTAGACTTGTACACTTCTCGTACTTCTCTTCTAACTATCACAATGCACATGAGGACAATCATAGGCACAGCGACCAACTTCCCCGCCTTTGAAGCATGTTCCATTGAATGATCTTCCTCTTCCTCTTCCTCTTTTGGAGCTACTTCTCCCTCTTCCCAAAGTAGATCCTCCTCTAGCTTGTTGGGCTTGTGTAGTACTCGCGCTTACCTCATTCCACTACTGATTAACCTAGCAGGATGGCTGCTATCTACCACCTTAAGACTCGCTTTTCCCCTTGATCCACTTTGTTGTCTTCAAGACAACTTCTCCTTTGCCTTCAAAGCATATTGGTAT…
DN27322_c0g1i1.1
TCGGACGTCTACAAAGGAATGAGCGAAATTAACTCTTCGTTTCTTACTTGTATTTGGTCCTAAAGTTTCTCTACTGTTACAGATCTCACAGAAGAAAACTGTGTAATCGGAAGAAAAGAAAAAATAGCAGGATTTTATCATGGCTCGCCTCGTTCCAAGAGCAGGAGATGCAGTATTTGCCAATGTTGAACGGGTGAATGCAGAGCTCTTCACTCTTACCTATGGGGCCATTGTGCGCCAGTTGCTTACTGATTTCGAAGAGGTAGAAGAAGTAAACAAACATCTCGATCAAATGGGTTATAACATTGGCATTCGGCTTATTGATGAATTTTTAGCAAAAGCAAACGTTGCAAGATGTGTTGACTTCAAAGAAACAACAGAAGTTATCGCAAAGGTAGG…
DN27331_c0g1i1.1
TTAAGATTTAAAAAATAAAAAATAAAAGATTGAAGTGACTTTTATTTGTTAAGCATTTTGCTTTAAATGTGAACGAGTTTGACAGTTGGGACTTATCATCCCAATTGTTAGACTAGCTAAAATCCACATGGCTCTTGATTCGGTGAGTACTTATTGAGACTTGCCAATTCTCATGAGTTAAAGCTATGTCACAAGGCTCTCTGAATTTTATCGATAAAGTTCAATTTAGTCTCGTTGAACATGAACTTGAACTTCATCCATTTTTTTTGCATGGGAAGTTTTTTTTGCATTATTCTACAAATGTGTCTATATATACATATCCCAACTGAAAATAGCAGACAAAAGCTCTCTCCACTCTGCCCC
DN27396_c0g1i1.1
GATCCAACACATTTTCTGAAGTTGCCATCTCTGAGGTCGTTCTGTCTGCCATCTGCTGAGATCTTGAAGAAAGGTAAGTCTCGGGAGTTTTGAGACCAAGCTTGTTGTAGGCAGACCTCATTTAAGTGGGCATACAAAATGCAGGGAAGGATTTAGATGAGAGATGCCAATACCTCTGAGGTGTGATAAGGGAGGACGTGCTTTGAAAGCACTGATCTCGGGAGCCAATGGTGGTGGGTTACAGCACACTCAAACAGATTCAAATGTGTTATGAACAAAAGAGATCAAGAATTTCAGAATGCAGGCATAACTAAATCTGGGCAAAGATATTACAGGAACAATGAACACCATAGAGAATGGATGTATGCTGCAAGATATTTATTTACTTCATCTATTTGA…
DN27370_c0g1i1.1
GTTCATTTTATTAAAAATTATAGGTTTTAAAACAAACTGGCATGGTTTATTTAGTATAATTGTAAAATCTTGTCTGGAAGATGAAACTTTGTTGCCTTGCATGATAGCAATCCATGTAATTTCGGATGTTATCTCTTGTGGCTATATTTACATATGTTGCAATGTTTATTTTACTATATGCTAGAAGCTTTCGTATTGAAGATGAAACTCATTGCTGGCGTACTAGGAAAAGGTCCACATGCTGAATTCTGGCTACACATGAATGTGCTGACAAAGCAGATTCACTACTGCTGTTGGTAGCAGTAGTATACAGCATTAACAGAGCAAATTCATTAACTTAAACAGCAGCTTGCAGATCTGGTTAAAGAGCAGCAGCATCTTGAAAGACAAATTGTGGAA…
DN27356_c0g1i1.1
CAAACACCACTACTACTTCTAAATAGTTCCTAAAATCCATAATTTGGATATCATTGCTCTTTGAAGGTGCCCCCTGCCCTGAATGACATTTGTGCACGGTCAACAATCATAGACCGCGCCTTCTTAATAGTTCATCAAATCCATAATCAAAGTCCAACTCCAGAAAATCTATCCCCACATTCTCACCTTGCATCCTGTTATCTGTATGTAAAACTCCAATGGAAGCCAAATTGAATTTTAACTTTATACATCATGGGAATTGTCCACAGAGCCAATTGGAGTTTGTAAGGTATGGGAACAAGCATCCAAGAAGTGGGACTCTTTTCTTCTCTTCGCTTCCTTCAACCTCGCCTTGTATAAAATCTAGCGTAACTTCACCCATTTCCAAGTTCAGCACAA…
DN27337_c0g1i1.1
ACTACCTGAAAGAGCTTTTGCCCGAAAACTTGCATTGCCTTCCCAAGCACAGCCGGATGCTCGTGACAACACGAAATTTGGGTGTAACAGATGTGCTTGAAGAACGTGGCCTTCAGCGCCACACATACCGTGTCAATAGTCTCCCTCCTGAAAATGCAAAGAAAATTTTGTGCAATGATCCCTCAAATCTTCATTACATCAAGAATGACATGGATAGAATTGTGCAGATTTGCAATGGAATTCCGCTAGTTCTAAAAATTGTTGGTGTTCGTTTGAAGAAGCAGGGATACAAGGCTGAGAATTGTACTCAAATACTTGAAGCTCTGGAGAAAGGAAAGAAAATTAAAGAAGAAAACCTCAGTGACCGTTTAGTTGATTTCATATATAATGAATTTGAAG…
DN27392_c0g1i1.1
AGCTGACGTAAGGCGACGAGCCACATATGGAAACTCAATCGTTTTAACTTCCATAATGGTTCTTTAAGCTGTCGCAGCTTTGTAATTTATGTATACATGCTCGTAACATTAGATAGTAATCAGATAGTAGACATTCAGGGCATAGATGTCGCCTAGGAAGATGACAGCCATACATTTTTCCCCAGAGTATTCCATGTATAACACACATATATTAATTTACTTTTCTGCTTTATTACCATTATACCTTTGTTGAACGTCTGCATCTGAATGTTCATATCTGAGTAATTCATTCATATTGCTTCCGTACACG
DN27319_c0g1i1.1
TTTGCCTGTAAGGTTAGGGTTTGAAGTGGGTCAGGGTTTAAAACACAAGGGTGGGTTAGGGTTTGGGCGTACCCCAGGTGTAGTGTATTTGTTTAAGACTCCGGCTAGTTCGAATCCCATTTTCAAATCTTTCAGGCAATGGAAAATTAGGCCGTGCTTCTATGGCGACTGGTCCATTAATTTTTTTCGTTTCGATGTCCATTTCTTTTAGCTCGAATTTGCAGGAATTCAATGTCTAGGGCCAACGATGATATGATTTGTTGCGTTTTGTTTTATGTAATTCTTTACTCCACACGAGTTTGAGCCTATTTTTAAAAAAATAATTGTTTCTTATTCCGACACAAGTGTTTTTTAGATGAATGCGCCTGCGAAAAGTAATCTGGAGGATGAATACTCATG…
DN28298_c0g1i1.1
GGTTGGACCAATGATATCATAGATGGTTAGCTGGATGGGGAATATCAGACTTCTCAGTTGATCGTGCAAGCTGAAGAAAGTTTCTTATGAACACAACCCAAAAATAATAATCAAATCCTGTAGTAAAAGAACCCATAATAAACCCCTACTTAGCACCAAACAAACCCCTAGATAAGGTAAGTAGCTTGAATAAGGAGACAGATATCAATGACTGAAATAACACCAGTGACGAGATGTGAAGGCATGCAAACAGTACAACACCATGGGAGGATTGAATATGCAAGATATGTACTCACAGTGTCACTAATTACAAACAACATTAAAATCTGAAACTTGCAACTTGGAAAAATGTATGGAACAGAGTTAAGTTATCCACCAACCTGAATATTGATTTTTTTT
DN28277_c0g1i1.1
TGCAATTATTATGATCAACAAATCGAACCTGATGGCATTCATGCCTTATTATCAATCAATCCTCCTCTAATGGTTAGTGATAGCCCCCACTTGGGGGAGGGGGATATTGGTTCCTCATATGCTTGTTTCCATAGTGGACAAATTCAATAATTGAGCTGTCTGAAAGAATGTTGTCAGTGGATGCTGCATTGGAGAAAATCTTAAACCCACTTGTTGATCTAACTTATCAGCACTGACTCCATACTTCACATCCCTCTGTACCCCTAGCTTGATCTTTGTCCATACACCATGCTGAGAAGAGAAGCATCTCCAAGGCACAAGCTGCGACAAGCTATTGCTAAAAAATGGAGTTCTTGCCAACGCTTCTTCATTGCCAAAGCAAGCATGAAGGAAGGG
DN28244_c0g1i1.1
GGAGAATAAGAGAGAAAATGAAGAAAATTTGATTCTCATAATTCATGAGAATGGAACTCTAAATTGTGCAAATTCAGTTGATTTCTTTGATATGGTCTCTCCATGTGCAGATATGACAAACAAAGCTAAGAAGGAAAATGAAGAAATGGAGGCAAATGGGAATGAAGTCTATATGATTCATTATGAAGACCAAAAGCATAAGCCAAATGTACAAGAGTCGAGAATGCCTCAAAGGCATGGTGAAATGATTCATTTCTTTAATGTGTTTGTTTCATGTGCAGGTATGGTTAAGAACGATGAAGAGAAACTAGTGATCACAGGTATGAAGATGAAGAAAGAGGAACTTGATACAAATGAATCCAACTCCCAATGCAACAAGTATATACTGAAGAGTAATGC…
DN28229_c0g1i1.1
ATTTTATTTTTTGCGAGAAATAAATAAATTTTATTTTTTGCATGAAATTTTCAAAGACAACGGGTCTACCAAGTTGTGTCGGTATTGCTCCAATATCCAATCTATAAGTATCACATTGAAACTTTGAATATAAATGAAATATATCTAGAATTTTGTTAAGATGAGATAAATAGACATTGTCTCTAGGGTTATAAAGACTTTGGCCAGATGAATCTAATCACTCAAATCTTTGTTGATATGTTCTTTAGAGGGTTGATCAACTTAGAAAGTTCCTTAGATGAATTCTTATTATAACAACCATAGGAATTTGCTTAGCAAAATGAATGTCCTCAATTATGGCTATTGTTTAATTGCATAAAGCTTATATTCCACTTTGACTCACACCACTCCTTTGCAACA…
DN28282_c0g1i1.1
GAACAGTCAGGGTTTGGGATGCAGACAATGTCAGTACACAATTTCTTTCTCCTTGATTCTGAATTATAACACATAGCTCTCCTATTTTAATAATTATGAATGTGGTAACATTTGTTTCAATCATGATGTGTGCCCCAGATTAAATTATGTACAGGATTAAAGATACTGAAACTCTGGTCGCTTGGTTACTTCGTCTTTTGATAGAATAGTCAGGGTTTGAGATGTAGACAATTTCAGTACACCATTTTATATCCCTCGATCTAAATTATAACACGGACCTTTCCTATTCTAGTAACTATGAATGTGGTAACATGAGTTTCCATTGCGACGTTTGCCCGATATTATTTTATGTATATGAATGAGGATTTTGATCTGGAACATTGTAATATTTATACAAAA…
DN28272_c0g1i1.1
CTCAGCGCAATGTGACACCCATGGTCTCTACTCCATTCTTTATCATCACAGTCCTCTTGGTCTTGTTCTTAATGCTAGATGGGTTTCTTCTGATGCTGAAGCTTTGTGGGTTCGTTGATTGCATGGCGTGTGGTTGGTGAAGGTTTCATACAAGTTGTAGGTTTTGCTTGGTTGGTGATATATCAGGGACTCCCCTCCAAGGAACATCTTCTCAAGAGTGGCTTCTCTGATGGTCTTTGCTCTTTCTGCCACAAGCTAGAAATAGTTAAACATTTCTTTTGGGACTGTTCTTTTGCAAGATTGTGTTGGAATTTTATTCAGG
DN28268_c0g1i1.1
GTGGGGGTGGGCTTTTTGTCCCAATTCTGAATTTGGTTCTTCAGTTTGACAGCAGAACTTCAGCTGCAATATCAGCTTTCATGGTCTTGGGAGGCTCCGTTGCCAATGTTATATGCTATGTCCCCAGGAGGCATCCTGAATTTGATGGCGAGCCTCTGATTGACTATGACATTGCCTTGCTTCTTCAGCCTAACATGCTGCTGGGCATCAGCTTGGGGGTCATCTGTAATGTCATGTTCCCTGAATGGCTTATTACTTCTCTGCTCGCTTCATTTCTGTCGGTTATTACCTTCTCTAGTTGCAAGAATGCACGCAGGCAGTGGCAAGCAGAGACATTTGTTCACCAAAGAAATTCTGTGCTCAACCCAGATAAAAACAATAGATTGTCAAGTGCTCATG…
DN28237_c0g1i1.1
CCTGTTTTCTTTAGATTAACTCTTGTTTATCTACTCACGTATTCAGCATACATATACACTAATAAACAGAACTGAAGTTTACAAGATAGTTGTGCTCTGCAGTACAATACTATTAGTATAAAATAGATAAGTACACAAGGGTCTTTAATTATAACAGAGTATCGTGGTATCATGGTACCATGGTGAGTGTACACCTATACTAGTGTTTCAACCTCCCGTCTTGATCTCCACCACTGGGTGTCTACTTTCCACTCCGGAGCACACTTTCCAATCAGAAGCTAACCCTCCTTTATAATTTATTATTATGAAGACATGATTCATGGATATTAAAGAACCTATAATAATTAAC
DN28258_c0g1i1.1
GTCCAGTTCGGAAAGTCAAAAGTAGAAACAAGCAAACTCAAGAAGTCTGCGAATGGACGAGAGTGTCACAATCATGTGCCTTGTCTAACGAAACTGTGCTTGCATAGAAATAAAATTAATGCTGGACTTATGATCATACGGTAAAACGAGATGGATATAGTGTCTCCATTTCGCTTATGCTTTTAAGAAATAAAGCTGCACTATGTTGACTTAATTAAAATCAGTGTTAAAAAATGCTCTCACCTATCGCATGGAATAATGATACTTATTGCAATTCTGTATGCTCGTACCCCAGCTTAGAGTTTTCAAAAGCTGGAGGAAAATCAGC
DN28289_c0g1i1.1
TCAAACTCCAAAACCTTTACCAAATCAAACCACATCAAACTTCATAATGGAGACCATCAACAACGCAGCCAAGGCCGTATCCGAAGGTGCCCAGCAAGCTCTCGGAGCTGGAAAGCAAGAGAAGGGCGAGCAGCAAGTCAAGAACGACAGCACTATCTCTGGCAAGGCCGAGGGTGCTAAGGACTACGTTACCGGTGCCGCTGAGAAGCAAGGACACGGCGCCAAGTCTGATGCCAACAACCCATTGAAGTAGATTTTTTCCTACATTACTTCAACCCAGACATGCGGGACATGAGAACATGAGACGAAAATCTCATATGCATCACGATCACATTGCACAAATTTGATACCACCATTATGACTGGAAGATT
DN28235_c0g1i1.1
TCACAAAATCAAGTTCAAAAGTCAAAACAAAAGGCTTTGATGCCTGACAATACTGCTTTCTGTAACGTTTTTGCGCAATGCTTAATGTTTTCCCAAAATGCTTCACAGATAGTATCATAAATAGCAAGCAGAGAAATGAAGAGTGAACACACATCCAGCAGAGTACAAAACGAGATTTTAAGTTAAGACCTTCCATTTCTGGGTAAGAGAAAAAAACCCAAATCCCTAGCTCATGTAAGTAAATGATATGTGAAAGGTGGTTTAATCTTCTCAAAGACCTGAAGTCATTTATAGTAAAATGCTCCAGATATGAGCAGTAAACAATTATCTGGTCTGATGGACAATTAGGACAAGGGAGTTCATATGTGCTTGAACCTGCTGCTGAACTTCAAGAGCAAT…
DN28239_c0g1i1.1
TTGTAAACCAGGCTTCGTTGGAGATGGATTCGCTCACGGTGATGGTTGCCGCAAAGATTCTTCGAGGTGCAATCCATCTAACTACGTATCTGGCGATTGCGGAGGAAGTAGCAGGGTCGGAGTTCTCGTTGGAGGGATAATTGGCGGGGCAGCAGTGGTGGTGGTGGTGGTGATGGTGATGGTTTCAACATACTGTTTACTGAAGAGAAGGTGGGAGGTGGTACGGAAGCGTACAAGTCGAACAAGGGAGGTGTCGGCGGAGGAGTTGGACATGGCTGTGAATGTATTCAGCTACAGAGAAGTGGAGAGGGCCACAAAGGGCTTCTCTGAGCAGCAGCGGCTTGGAAACGGCGC
DN28275_c0g1i1.1
GGAACTTCGATAGTCTCTACCGGGCTGGCTTTCTTAAGTGCCACCATTCTTGTGACAGTGCCACGGGATCTTGAATCCCTGGATCAAAAACATGACAAGCAGGAATATCAAATGATTTTTGCGGGGGAGATGATGATAACATTTTTGGCGCCATTACTTGCACTTGTGTTTTTGTCATTGGCGTGGATGTTTGAATATAATTTTCGTGCTACGAATGAGCGACAGGCACGACTGAAAAGGGAACTGAAACGAGTTCTCATTTCTACACTTCCAGTGGCTGCAATCGTCCTCATTATCATTTGTGTTTATATTGTTGTATGAATGAGTTCTTACCAAGAACAATCACACCCATTGCCAAATATTTTTATTTTTTCCACGA
DN28251_c0g1i1.1
CATATGTGGGAATTTAGGGGATTCTCAATTAAAGGTCATTGATCTGGATTGCATTCCAGACTCATGCCCCAGAGTGAAACTTCTGTTTTCAATAAAATGAGATATGGTAGACATGGCTCACCTATTTCAATTTCCTTATTTCCAAGCCAAGATTCAGAGTCTTTTTTCATTATATACATATTCCATTTTTTACCTCTTGGTGCTGCAGCAATCAACTGTGTGGATTGATTGGCAAATCCCATCAATAACTTTGATAAATGTATATCAATTGAAGCATATTCCAGAATATTACCAGGAATGTACCCTACTTACTTTGTTGTATTTGATCCAAGTTTTAGGATGCCAGATCTCCCAAGGAATGTTGTAACAAGGATTAAGTTGAACCCATTAAAGAGAACG…
DN28245_c0g1i1.1
AGGAAAGTGGATTCATTGCTCTAAATGATAAATCATAAAATGTTAATCTCAAGGAAAACAGACTGGACAGATAGCCTATGGGTAATCTCAAGACTCCAGAATGCTATCTATAAATCCTGATACTTGGGCTTTACATGAAAGACGCATATAAGAGCAAAGGGTGTCTAACTGATTCTCATTTGACCTGATGATAACCTACATGAGTTTATTTTCTCTTCTTGTCATCCTTCAATTGCAATTAAACTTTCCATACACGACACACCCGAGAAACAATGCAGAAATGTGTACGTCAGAGTTGAAGACATTTATTTAATTTTATGAAATATAAAATCACATTATTAAGGAGGAC
DN28285_c0g1i1.1
AGTATTACATGAAAAAACAGTATGTAACAGCGAGTATATCCTCCCTTCTTGACTGTTTTATGTTTTTTCTTGCTATATGTCGCTTGTTCTATATCTAGGAAAGATGATAGCCCTTCTCACGGCAGATTTCCATGTTCTAATTTAGTTCATAGTTGAGATTTTCTCTTAACTCCCTACCAAGAATGTAGGAGATGACTCTTTCTCCTCACTTATACATGGACAACAAACCATATTGACTTTCCATATCCCTATAGACTAGAAACTACCTAATCTACGTGCTATATCCTCTAGAAATCTATGACACTTCACC
DN28246_c0g1i1.1
AGGAGAATCAAGAGTTGCAATCTAGATTCACAAGCCATGGAGAGTTTTTCATGGCATCATGGAGGAGTTGCAACAAGAATTGTTGGCAAACAAAGAGATGTTGCTGAAGTTTTAAGAAGACAGTGAAGTGTGAATAGGAGAAAAGGGTCTACCATGCAAAGAAGGCCATCCTCTACCAAGGATGCACAAATCATGACTGATGCATGCATTGTAAGCACTCCACCATATGTTCTTTCTTCCAATCAAAACATTGAATGAATCCTTTGGTAGTTTTGAGAAGCATACAAAGGGAATTGGCCTAAGTTGTTCAAGATGGATTATGATGGCAAAGTTCTTGGAAAGGATTGCCAAGAAATGAGAAATCCAAAAGAGTTTGAGGAAAGCGAACAATATGCAGGA…
DN28212_c0g1i1.1
CCTGTACCCGGTATGTACTGTACCCGTACCCGGGGCCTGTACAGGCATACCCGGCTACCTAGTTTTTCCACCATTCAGGTGTAAAAATTGTGTCTCTTATCTGAACTTGGAGGGCTGTTAAGACTCAAAACGCCACTTGGTTTTTGAGAGTTTTTGAAAAATATTCCCGTTGTACCCATTATGAACTCTTGGTGAACCCAAGCATATACCTGTACCTGGTATCATGGTATGTACCGTACCTGTACCCGGAGCCTGTACAGGCGTACCTGGCTACCTAGTTTTTCCACCATTCAGGCGTAAAAATTGTCTCTTATCTGAACTTGGAGGG
DN28286_c0g1i1.1
CCGTCCAAGCTATACTTCTCCTTGCATTCTTTAATATCAATTTTTTGCTTTGACAACTGAGGGTGATTCGATGGATTTGTAATTTAAACTTGTAGCTTCTGTTGAGAACGTTTAGAAGTTGTAACATCTTTGAATACTTATGAATGTATTGAAATCAGTCCTGAAATCATGGCTATGCACTATTTGTAGCTTGATATCTCACACATGGAATGTAGAGATCTGTATCATCATTCTATTTTGAAGGTTTTCATTTTTGCATTGTGGAATCCTAAGCTTACTTTTATCTTCCTTGACTTCTTTGGCTCAT
DN28234_c0g1i1.1
GAATTGTTTATGGGGGGAGTAGATATTTATTTTTTAGCAGATCCCAACCGATTGTGACACAAATGGTGGCTCGTTCCCAGGTGCGCACATGCTACCCAAAAGGAATTGAACTCAAATTTCAATGCTTACAAATATATTCAATCACCATTACACCACAACCCATTGTGTTAAGCAATGATTGAAATTACCTGCATTTCAAAGGAGCATCTATTGACCCTCCTGCGGCTTCTTAAGTTAGCACTAACAGTATTATTAAGAGGAAATATAATGATGGTTGTTTTGGCAACAATTTGTTCGACTAATTTATTGCAATCAATTTATTTCTAGTTCTTTTGTAAGAGGTGCAGTGTTGTGTGTGCCAA
DN28224_c0g1i1.1
CCCAAATTTCAGAGTATAGAGGAGGGAAGCAACTATCTAAGGCAGCATCTGAAAAGAGGAAGTTTTTGGCGCTTTTTAATTGTTATAGATGACATTGACCATGAGGACCAGTTAGATCATCTGTGTCTCATAGACACACTGTCTGCCCATAGTCTGGTGATTGTGACAACCCGTGACGAGAGGTTGCTAAAACGGGCTGGAATAAGTATTCGTTATAAGATGAAACCAATGGACAGAGAGCATAGCAGAGAGCTCTTCTGTTGGCATGCATTCCGCAGACCGGACCCGCCGAGTGGATATGGGGATTTGGTTGAGAGGTTTGTCGAAGAGTGTGGGGGCTTACCTCTGTCTCTCCAAGTGCTGGGCAGTCATGTTTGCGGTGGTACTGACAAGTTTTAT…
DN28219_c0g1i1.1
ATTTTTCAATATTATTGGAACAACAAATTTGCCGATCACAATGTCTGCAGGTTTGCAATATAACACAATTAGAATGGTTGAAATTTGGAGTTCTATAGTAAATTAAAATAAGAATTTATTTTGTCGTTAAGAAATGGTAGTAAAAATGATTTTAATATTCAAGTATGCCATATAACCGAGAATTGTGTAGCGAACCCTTGTTGTTCAAAACTTTTGTAATGCAGGTTCATTCAAAGTAAAGCTGGTCTACTTAGAAAGAATAAATTGTTTAGCGGGACAAATCAAATTGTGGCATGCTGAATGCCAACTGGTGTGATGCAATGAGATCAATATCACTTCCAGTCACGTTAGATTATCGTGTTTGATTCAAATTCATACAAGTTGCTTGTATAGAATACA…
DN28292_c0g1i1.1
AGAGCCTTATCTGTCACAATTTCTTCTTCAAACTAATCACAGTCAGGGACACTTGTTCATTAGTCTCCACTTTGATTATAATTCTTGCATCTAACATCTTGTTGATTTCCTCCTGGACTTTGGATGTATAGTTCTTGCTCATCATTTATGCTTTCGTCTGGGCTGGTTGTGCTCCCTGTATAAGAGGAATTCTTTGTACTCATCTCTGGTGACACTCCCTTAAGTCTTTGCACTTCCAACTTCCAAGTAAAGACTTCTTTATTGTCCATAAATAGCTCAGATGTTGTTGCTTTAGGCATTGGTCCCAATCATAATCCATCATGGTC
DN28259_c0g1i1.1
TTTGTAGAGATTGGTTGTAATGCAAGGATTGCAGATACAGAACTCTGTAGTGAAATAGCAATTCACCTAGTGTGTTGTTCAGTCATATATGAGCCGGTGCTACCTGACTTAGCGCGGGATCAGTAAAACTTGTCAGTTGAAGTCCCTGTCAGCCAAATCAAATTCAAATGCACTGACTTGGCCAAAGTTGGCAGACTTAGTGGGTAAGCAGAGGACTGGGTAAGACTTAGAATAGGAAAAACACAGTTAAACTTAAAAGTTGACTAATGTCAGGATTTTTCTCATTATTTTTCTCCTGAAAGGCTAATGTAGAGCAGGGAAGGGTTTTCAGCTGAGAAGAAATGACTTTTCACCATGAATGACAGATTACTAACAAATTTTACTTGTGGGAAAGGTTTT…
DN28226_c0g1i1.1
CTCCCTGAGTGTATGTTTATTCATACATTGGGGTTGGGGTGGGCTAGCTTGTAGCACTTTGTGTGAGACATGTCATGCACTACCCCTCCTCCTACCGCCTTCATATTACCATCAAATCAGCTGATTTGTTCTCTTTCTTCTCCATTCCTTCCTCTGCCCTCTTTTTCCCCATTGCCTGCACACAGCCAATGTCATTGACCTTGCCAATGAGCCCGCCTCCTCTCCGTTTTAGCCGATGTCATTGGCTGGGTCGATGAAGTATTGTGGAATTCTTTGTATGTCATCGGCCAGGCTGATGATGTTGGCCAAAATTGAGTTTTGGCTTTTAGGGATCTGACCCATA
DN28249_c0g1i1.1
GCCAAACATGCCTCAAGCATATCCTCACGTCCACCACCTAGAGTAGGGCAGCAGCTGCGAGGGAGAGAGAAGAAATTAAGCTAAATGAAACTACAGGTATCCATCCAGGGCAGAATACACTATAATGTCTCATAGTTATGTGGGCACAGCCTCCTTGTAGGGCCGGACAAGCTGTAATGCTAATAAATCTGTAACATGTCCTCTGCACAGAACAGGACACACACACTGACTAATAAAGCAGCAGGCATGTTAAGGCAAGCAAGAAAAAACAAGATACTGTATAATAATACTACTGCAGGGGTTAACTCCAAGGTATACATTGATGACAGTTTGAGCTATTGG
DN28294_c0g1i1.1
GGATGAAGAACAAGTTCTCTTCTTTGCTTGATTCAAGATGGGTTTTCTTCACATTATGAATAAAACCATGTGTTCTAATTCCTCTCACTAGCAGATGAGCTTGCCACTTGAGATAATAAGTGAACAACAAACCTCTATAACTCTTTAGACTAATCTCCAACATAAAGTGTCCACCAATTAGTAGGATCCTTCATACTTAAATGAGTCTTTGCATCCATGGACTCATTGATTCCATGAACAAACTGTTCTTTGATGTTCTTTGCTTCCTTGCCATTTCCATATATCTTCCTCACGCATTTGCATGAAATCATGTACCACCTCTCCATCAACAAATGGTGGCCTCTTTTTCGTTTTTTCAAAATCATACCACTTTGGATTCTAGGCATAGGCAACCATGTA…
DN28214_c0g1i1.1
TGAAATCATGCCTAGATTTTTCCATTGATTTTTCTTTTGTTTGAGGTAGTGTATTGGGCTATATTCCCTGTAGCAGGTGCGTTTTCATTGTCTTAATGCAACTAGAACAAAACAGAACCAAATTGTTTAGTGAAATTTGAATTTTCTGGAATCAGTGAGGATCAATCGCCTGCAATCCTCATTGTCTTTATAAAACTTACAATATTTATCCTATTTTGTTATGTAAACCAATTGTCTTTGTTGAGAAGAAATGGAATCCATATAAGTTGTAGGATGCAGAGAATGGCATGTTTCTTGATACAAAATCTTCAAAAGTAAGACCAAATTAGGAAGGTTAATAGTGATTTTTAAGCCGATTGTGATATGAACAGGGGGAAAACTGTTTTCACAGTATATTAG…
DN28281_c0g1i1.1
GATCTGTTTTTCCTTTCCTTGGTTTTTCTTGGAGCGCTCCTATTCTTTTACGGTTTTTCAATGCCTGTTTATGTTTATTGAATTTTTCATTTTCCATGTCCGCATCTAAACCTGCAACGGCGCTAACATCGATCCTAATCGTGTAAACGGAAATCAGCCATTGAAAGTCTCCGGTAAGGTACAACCCTGATGGTATGGGATAATGGACAAGAGATGAAGATGAAAATGAAGGCGGATAGTTCGGAGAAGGGATATGCGCTAAGTGTGTTGGGCGTTGCATTCCTTTCGTTATGCTGCTTCTAACGGTGTTGTGATGGAAATGACT
DN28208_c0g1i1.1
TCTGCCTTGGGTTTGCAAATTTTTGATTTTTTTTCAAATAGTTGCTCCCACTTCTATGGGCCACATGCCCTTGGGTTTGCAAGTTTTTGTATTTTGTCAAATCTTTGCTTCCACTCCCTTGGGCCACAATAGAAGAGTTGTTCAGGTGTGGAATGAAGGTCGAGTATTTATTGTTATAAAGTATGAGACAAGGTTTTGTCACAATATTATGCAATCCTTATTTTTGATTCAATAATGATATTGGATATAGGCAGAAGTTTTAATTACTTCATATTTGCAGTAAGTGAAGCCAATGGGGATGTTAAAAGGGATTAAGTTGTGTTTAGAAGTAGATCTAATGCTATCTGGATTCTGTATCAGTGGTTTAAATAAACTTGACAAATAAGTTCATAAGGAATG…
DN28236_c0g1i1.1
TTTCAAGTTAACAAAAGGCGAGAAAAGAGTGTCAAACATACTTGGATCTCCTGGCATCCAAGTAGGGTTAGTGACTGCTGCTGGCGGCTGTGGGGCCTCCCCAAAGCCAGAGGCCAAATGCTGTCTGATCACGGACTCATCGTCCCCCTCTCCATCGCAAGGAAGTGTCGTCTCTGAGACTAAGGTCTCTCTCTCAGTACTAGTCTCCTCATATGCTGCTCTCAACATCTCCTGAGTATCATGCCACTCAGGGTCACTCTCCTCCTCTGCATGGGCTGCCTCGCTAGTCCCAACATCAACCCCCTCATCCTCTGTGTCCTCTCTGACTAACTCCTCCGTCTCGTCCCCCATATCCTCCTCAAAGTCAAAGTCTGGATCAATGGGCTCATCCTGCTCCC
DN28227_c0g1i1.1
TATATTTATTTTTGTGTTTCTTGGATTTGTGCAGTGTGTAAGATATTTGTCTTTCTAGAAGAGAACCGTATGTATTCTACACAATTTGGAAAAGGCATACATGTACTCAGCCATCCAATTATCCCAAGCTGACAACCAAACATATCATACAATGAATAGAAAACACACCAAATTAGCAAGCTACTTGGTTACCTATGATCAAGAATCAACTCAACCCAGCTCAATAATGTACGAGACGTCTTTGGCGGCCTGGAGTGTATTGGTTTTTGCATCATTCTCTAATTCTCTTCTCTATGCTGTCATTTTTTATTTGCCTGCCT
DN28252_c0g1i1.1
GATTTGTGAAGGTCAAGGAAAGATTCATGGGTTCATTCATTTTTTGAACTGGATTTGCATTTACATCAACCATTTCATCCTCTCAGACCTCCAAAGTAAAACCATCTTCCTTCGTGACAGTTGTTTCCCCCTCTGAATGATGAAAAGCTTCGGCTCCCGAAAGAGGAGGATCAGAGCTATTGTCCTCAAACCCGCTGGCATCCCTAATTCATTTTTCATAGAGCCACCCTCCAATACCAACTACCTACTACCTTTCACTAAGACTCTTACAGAGAATTTCTGGGAATGAAATGCCAATCAGATCTGCCGTTTTTCAATGTCTTTACCATTTGAAGCAGTCGTGTCACAACCCGTCTACAGCAGGGCTTTGTTAGCTGCATATATTTGTCAAATATACCA…
DN28228_c0g1i1.1
ATTCCCTTTTAACCTAGGATACCAGACATGTTCTAATAGGTCATGTGTCACATATCCCATGTGTCGGACATGTGTCGTAAAACAGGACACGTGCCTGACACATACCCTAAATGTGTCCCGACATGTCAGACACGTGAATGCAAAAAACAGATCGTAGGGGGGTTAAAATCTATTTTTCCCTTCATTTTTGTCACTTTTCAGTGATAGAAAAAAGCTCTTATCGTCTACCATTGCACAGGTGAAAGATAAAAACCAGATTTGGAGAGATTTGAAGGCATTCTAGCAAACCGGATTTGTTATTTCTCCAACAGCAACATTTTTCTTCATTCATACCACAAAAATCCTGGCTGTCATCAAAGGCAGCTTGTAAATGTCAAAGGAAAGACAAGAATATCAGAG…
DN28284_c0g1i1.1
TTGAATATTTGTCTTCTTCAGTGATTTGGACTTGATGGTATCTTGAAAAACCATCCTTGAAAGCATAAATCTAATCCAACTGTTAGATGGGGTTCAGGCTAAAATAGATCAACGGCAGAAGCTCCTTCTAACCCCACATCAGTTAGTTTCCAATAAAACAGCTCCCACCAATGATTTCAATTATGTCATGGCAAAGATCAATGCCAAGAGATTCAGTGGTGTAAATTTTGGGAGGAATTGGTGCCCGGTCGAAAAGCTGTTTGCAATTGAAATTTGTGGTCTTGGAGTTCTTTAAAGATATATGAAATATTGAATATGGAGATATTC
DN28263_c0g1i1.1
GTTCCATGGAAAGATAGTTAGAGGTGGACTTGAAATGAATGTGTTTGTAGCAAGTGCTCTTCTAGACGTGTATGCAAAATGTGGAAGCATAGAGAAAGCTCGCAATATATTTGACAACATGCAGCTAAGGAATGTTGTCTCCTGGACGACTATGATTGCAGGATACGCCATGCATGGCTATGGCAAGGAGGCAATTCAGATTTTTGAACAAATGTGTCATTCTGGCGTGAATCCAAACGATGTAACCTTAGTTTGTCTTTTGTCTGCCTGTTGCCATGCAGGTCTAGTTAATGAAGGGTGGCACCACTTCAATTCCATGAGTGAGTTTTATCAAATCATACCCAGCATTGATCACTATGGCTGCATGGTTGACATTCTAGCCCGTGCTGGACACCTAGA…
DN28262_c0g1i1.1
GAACTCGAGATTTACAATCTCAAGAGGACACATTGCAGCGATCTGTAACCAGCAAGGTTGGGATATCAACCCCGACAAGCTCAAGATCAGCCGCCATCCTGTAGAGCTAGAATACTTGGGAAGAACAACCTCAGGCGATTACAACTACAGAGAAAGGATGAAAGTTATCAGACTAGCGATATTCACAGAGTATCCAGTTACTTCACCACAAATCTCAGCAGCTAGAGCACACGCACTGTGCGAAGACAGCAGCTACAGAATCCCCGAACTTGTTCAAGCATGGAAAGCCTTAACAAGGCATTACGGAGAGATTCCGCCAGAACAACTGGACCGGAGACTACGACCGTACGATCCCACGAAGTTCTTACGCGCC
DN28296_c0g1i1.1
CTGTTGGATGGAACAGTCATGAAATTCACCTAAATTATTTAGGTCATTTATGATGTCTGAATTATAATCGTAGCTGCGTGGAAATCACATGGATGAAGTCAGCTAATGGATGGTGTGAGACTTCAGCCTTAAACTGTCAACCTTCTTGCCACCACTAGGTAGATTGTAGAGCTTTGTTCTTAAAGTTTCACCATTAAGTACTGTCATATCATTGATATACTCTGCACTTGGGAGATATTCTAGTTGGAGAACCAGCTATTGCTCTTCTGCTGGAAGGATTCAGGAGACGGGCATGATACTCAGCTTCAGTTTAAAAGGCTGTTGTTATTTTCAGTGGTTATTGCTTGCATATTTCAGCATATTAAGCTGATATACTTCCAACAGAATTAGCCAG
DN28221_c0g1i1.1
AGCAGTCTTTACCCAAAGAGGAGTTGGATAAAATAACATGGTTTGAGTGGTTGAAGTCTGGTGGCCATGGTTGCATGGTAAGTCTAGAATTGGCATCAAAATCCGGATCGCTGACCACATATTAACCTTTGGAGAGTATGTAAAGATGAGAATTTCTTAAATGACACCAAGAGTAATAAATCCAATTTCCCATGGGCCATGGCCATAGAATTCGACCCTTAGGGCCAAATCCATTGACTTTAAAAATGAGAGAATCAGCCGAAAATGGTTTTAAATTCAAAATTACCCCATGTGTCTAATTTCTCTGCAGAGGCGGAAGCAAATTCCACATGAACTGGCATGTTAGAGGTAGATGAAGATGAAGAAAAGTCATAATCTTGAGACCAAGGTCTCTTGTCT…
DN28232_c0g1i1.1
GAGGTTAATGCGCCAACGATGTCTTCAAAAAGTAAGTACCTATAACCTTTCATTTTTCTTTATATTCGATATGATTGAAAATGTTGGTGTATCATGTATTAGACTGGGATAGAGTAACATATTCTTTACTTATTGCATTATTCTTGTTATCGGTCCTTGGTTACATCCGCCACTTGGCTTTACAACCCTAGTTTAGATTTTTGGCATTCACTTGCTTACTACTTTCATTCTTACAACCTAGGATCCTAATATGACCCAATCCTTATTTTAGGCTTTGGAATCTGTTGTCTAAATTCCGCTGCCCTCTAAAATAAGATAACACGCAAATTCCTACTGAATTGACCAAGTAAGCTCAAGGTTCCTACGGATTCGAATCCCACCAGG
DN28225_c0g1i1.1
AAAGGGAATATCCTTTTACTCGTTAATCCTCATTGGTTTCAGGCCATTTTACTGCTTTAATTTTTGTTTGGAGCAATTGAAAGTGATATAAATACGCCAAAGCTTTGATAGTCTTTTGATGCTAATGCCCGAATGTTCTTTTCAGAACCCTCATATGAGGCGCCAATTGGTGAAGTAGTGAGTACATGATAACAGACAGATTTTGTGGAATTAGAATCTGTGAACCCATTGTCTTATCAGCATGTTTTTCAACTGAAGAGTCATGTTAGTGATTGGTGCAACCACTATATTAAGTTCTGTGATGAGATACCTTTAGGTAATCCATTATTAGGATGTAGACGGAAAAGGATGAGATCCAAATTGCAATGAGTAAAATATTTGTTTTCACTAGATAGAATG…
DN28209_c0g1i1.1
TTGGCACCGTGTGGAAGGTGATTAGGGACTTTGAAAAGGAGAGAGATCTGACACCTATGATGTTCTCTGTAACGTTGATCTTTCAAGATCAATAATGTAATATATAAAGCGGCCTTTTATAATGCATTAAGGCATTGGACATTGATGAAGGAGTTTTGTGAGGTCAAGCCTCTTAAAACATTGAAGGATAATCATGGAGCATCCACGTGGACAAAGATCACTCCTGAAAGGAATTTGAGACATGTTAGTTTCCAAAGTTTCCTCCACCGTTGATCCAACATAAGAATCCAACCTAATTGCATATGGACATAGATGAAGAAAG
DN28201_c0g1i1.1
CTTGATCATTTCAGTTGAAGGTTTCTGTCATTAAGTCAAGTTCAAAATCCATCACTAAGCAACTGAATCAGACACTATTTTTTTATTGTGTATTTGATCTGTGGATATGTTGGTGTTTGGAAGATAGAGAATGATTAAAAAAAAACCCCCTGGAAGAATGAGAATAGGCATTCACATTGCTGCTTTTTTTCCCTGCTAAGTTGCTAACAGTCATAACATTAATCCTCTTTCAGCTATCAGAATTGTCCAAATAATGCTTGCCAACTCCTTGGAGTCTTTTTGGGTATGCAATCTTTGTTTTTTGTAATTATTTTTCCTGTGA
DN28202_c0g1i1.1
GATCCTTGTTTGTTGACAGACATCCAGAAAATAAGTTACAGACGCTGAAAGTGTCTCATCATATTTAACATTTTTCAAGCTGGACTATTAGGGCCAAAACAAAGCTGCATTGTTAATTCTGGATGTGTTTTCTGTTCTGAAGCTTTGTAGAGGGAAAAGTCAAAATTTTAATGGCTGGCGAGCTGTGAGAACTGAGAAGTTTAAATGAGATTTCATCATATAGTAAATGCCGGTGAATGCTGATGGTAAATAAAGGTGTTCATACCTGCTGAATTGAGGGAGCTTTTGCTTATGGCCTGGTTGAGATTCGATCATTGGGCACCATGTAACATTGTTACACAAATTACACCCAGCATTTTTCTAAAATATTCTGGATGGATGAGGAGTTTTTCCAGAGTC…
DN28279_c0g1i1.1
AATTCCTACAAAAAAATATTTCATTCATTGATATTCAACAGGTGCAAATGTTTTCAACACAATCTCAAAAAAACCTAACAAAAATTCTCATGCAAGCATTCTAATGAATTTTCCATTGCTTTTATCCCCACATGCCAAAGATACACTCAGAGGATGAAGAAAAACACTCAACAAGATGGTTGTAATAAGGATTTTGTAATTATACCAAATATTGTTAAGTAAGTTCCTAAAAAAAAAATTTATTTAGTAACCAAAATGAAACAACCAAAGACTAACCTAGTGTGTTACATATAGAAGCAATGAATACAAAAATGCAGTAGAAATTATAACTCATTAATTAGAGTTCAACATACAAGATTCAGGACACAATGCTAGAATCATAAGTAGTCATATGTCATT…
DN28216_c0g1i1.1
GCTTGTAATGTGAATGTCATTCTTGTGCAAGAAGACTCCTCACATTCGGTCAAGCCTCCTAGCAAATCGGTGCCTGAGCCCAAGATAGCTCTGTCGAACTCATCCTCTCCTCACAATACTATCAGATCACGCAACATACCTCCTCATCTAAAAGAAGGGGAGCGTATATTTGGCTTCGATTATGAAGCCGATGACATTATGGATGACGAAGCACCAGATGTGTCGACATCATCGATGTGGACCCATACTGTTCATTTATGCCCTTCCCTACCTCTTGCTCTTATGGCTCCTTGGCCTTCTGGGGCAGAGACGTGCT
DN28257_c0g1i1.1
GGAGAAGGAAACACTTTCCTTGGCCTAGATGGCTTTCAAACTGGATTTTTTGTCTTTTTAGTTAAGCTGACCTATTTCTATCAAGGCAGTATGTCTATAAGTCCTATTCCATGCAAAATCAGTATTCACATTGATGAAAAACTAAGAAAAATTCAATCTTCTTTACTTCCTCCAAAATGCCCTTCCTAGTTCTCAAGAACAATGCTCTTCAGGGGTTCATGTTTGGAAACACCTACAAACACTCAAAAAAATGAAACCACTTCCATATACCCATTTTCCCTCTTAAGGTGTGTGCCACATTTCTTGACCCAAATCCCAAGCTATCACCCCTTTCCACCATCTTGTTTTTTAGGACAGGTTTCTTCCCTTGTAGCCGTGATGGACTGGTTTTTCTGACTT…
DN28288_c0g1i1.1
CCTCGCGAAATCACCGACATCAAGGCCTTCCTCGAGATCTCCCGCCGCAAGGATGCCACTGTTGCGCGGATAAAGAAGAACAAGGCCACTGGCCAGACCAAGTTCAAGATCCGATGCCACCGCTACCTCTACACTCTTGCCATCAAGGACCAGGACAAGTCCGATAAGCTCGCGGCATCGCTTCCTCCTACCCTCAAGGTCGACAAGACCCCCAAGAAGAACGCGAAGGGCAAGAGAGTCGCCAAGGAGGCATAAAGCATCAGCATGAAAGAGGCGTTACGGACAATCGGCATGGCTTGATGGGTATCATGGTGCGACCTGGCTCTACACGAGCCAGCGGAGATCAG
DN28269_c0g1i1.1
GGAATTTTTGAGTGCAAGGCCGTACTTTTTGTCTGAATGGTATTTAGAACCTTCAATTGCTGGAACAGCTGTGAAAGAATTAACCATATTCTATCACATAGTGGGTTGCTTGGCCGGATCAGTAGCTCAAGATTGTTGGTTTACATCGGAATCAAATAGAGAGAATTGGACTCCTCTTAGTGATATAATTGCGAATGATTTCACTCTAGCTTCCAATCTTTTACAGAGTCTTCTGGAAGAGTTTCCAGGGGGGGAAATATTTCGGGGAAATTATGATAAAAATAAGATCACAGTCGCTCCTTATTTCAAAAGAGATATGATGCAAAAAGGATTATCTGC
DN28233_c0g1i1.1
CAGTAGAGAACTCATTATGAGTCTATGACTCAATTGCAACTTCTTGAAAGTATCAGCAGTGATATAGAAAGGATGTAAAGTAATGCCATCAGAAGTAGAAGAGCTATGGACAAGGCAATGGAGGCATTGGGAATGATCAAAATCAACTCAAGAGACCTGCAGAATATCAATGGGAAAATCCATAACCTTCATGACGACCTCAAAGATATCAAGCATCATGTGCATCACTAGGTCTGTTATACGAATCAAAGCAAAAAAGGGAAGGAAATAATGACCAAAGCCGGAATCCGAACCGAGGAAATATGAGTCTTATCATTGCCTGCTGGTCCTTTTGCTGACGTGCTTACATGTCTAGCCATCAATAATCTTCAGACTCTAGCGAGGCTGATTCTGTTTTGG…
DN28240_c0g1i1.1
CCTTAACCTGGTGACATTTTCCCTCATGCATTTATGTTAAAATGTCATTAGGTTAATGACAATTCATGAAGGTCATTTGGGTATTGACTAAAAATCACAGGAATGAAAAATCTCGCAAAATTCAATAATCCAATTAAATCTCGTGGAAAGCCATCAACTTAGTATAAAATTCAAGGTTACTACATTATGATATTTGTCATATGTTGTAGTTGCAAACACCCTATGTATGCAAAATGTGGGAGCATATGGAAGGTATGTGAACTATTTGACAAAATGTCTCAATAAAATGTAGCAATGTTGGTAACAATGAAGCCTTGAAAAAAAAATGCTTTAAGAAAATACTGCTGCTTAGCCCAATTTGAAACGCAC
DN28241_c0g1i1.1
CCTCATCAACTAGCGTATTCTAAGCATACCCTGAAATTAGAGTCGTCCAAGAAACCACATATTCTCTCTCCAAACCAAGGCCATGATCATGTATCCATAGGATAAGCACACAAACTATTTGACAAAATTCCTGTAAAGAAATGCATAAAGGTTGAGGACACACGTCAAGTGTTTGACAAAATGTCCCAATGAATTTCGGTGCCTTGGAATGCCCTCAACACCCACATTTGAAGATACACTAAGAGGATGCTGGAAACTGTGGAGTTTAACTTTGCAGTCTTTTATCTCTATTTTGTTTCCACAAACTAGTTTAAATTCACTATCATG
DN28210_c0g1i1.1
TGGTGAGTCAATCTCTAGAGCTGCTTATTTTTATGTGTAAAAAAGGTAGCAGCAACCTATTTTTACCAATGAAAAACAACATATGCAATTTAGAATAGACAAATACACTGTTTTTAGACCAATCAGATTGTGTCAATTAGCATTTACATTGCATCATGCCATTCCCTTTCCTGTGCATGTTATCATGATATAGGCTGAGAAATTTATCAACTTATTAGCTTGTGCAATGTGAATCCCTATAATTCTAGTTCCTTAGCAGTTTTAATGGAATGATACAATCCTTCTGGTACTTGATTGGATGCTATTCCATCAATATGTATGTTATGCCCACTATTCTATCACTATGCTTTACATCTCTTTTTTTTCTAAATTTCCTTCCCTTGTATTCTTTGATCCTCC…
DN28295_c0g1i1.1
GACAGCTACATCAGCAAAAAAAAAATGAAGTAATGAAATATTCTATAATGACATTCCTCCAGTTGATAATTGAAGAACATATTTGCCATGCAAAAATTGGTGATTGTAGTGTGGGTAGGCACTGATGACATATACACTGGATAAACATTAGAATATTTTTTGTTGGAAAATCTAATTATCAACAAATTAATTTAGGAGGCTGGAAACAGTAATTCGGCACCAAACAGCCTTAAAGATCCTTAGCTGCACCCATGGCTGCCCTCTATGAATGAACTAAACTCTAATATAGATTTTTATAGTATCCCAAGTCTTAGGTGGGCCTGCAATTTTTTTTTCAGATCTTGGGGA
DN28213_c0g1i1.1
CTACCAAAACCCTCTTGGAGTCCTCTTGGAGATCTTGTGCTCCCATTTTAGAGTTTTAGGGAGATCTCCTTCACCTTTTGCATTCATTGCTTCATCATCATTATTTATCAACCATATCAGTATCTAACATCTTGTGTAGGTTCAGACATCGTCAAGGACTCAGCCTCATCTTTATTTATCATCTGTCTTTGCCTATAGGTCTTCATTTTTTCCCATCTCTTTTCGTTTAAGCCTAGATCTTCTTAGGTCGCCATCGACCCAGTCTGGTCTCTGTCGACCCAACATTTGCTATATTACTTTCCTTGTTATTCACATCAATAGCCATCTTCTTTCTATTGGTGTATCCACCCAATCTCATATTTAGCCATCTTATCTCTCTGACATCCTAGATCCATTCTG…
DN28293_c0g1i1.1
GCAAGAGAAGCTATTGCAAGGCAGATGGTCATTACACCTGATGAAAACTATTCACAAAATAAAAGCAAATGGAATTTAGTATTGGTGTGCATTCTGTGGAGATCTATCATGCTATTTGTAATAATTAAACATTTTGGTGGGATCTAAATTGGAATTCACCATGAGTAAGGGGCGTCTGCCACTTCTGTCTACAAAAACTACACTCACTGCACCCATTACAATCTATCCAAGGCGAAGATAACATCATAAATTAGCTAAATCATCTGTTTTATGAAGATGAATAAAAATATGATGCTTGTAATTCAATATCTATGGGACTAGGCAACAA
DN18382_c0g1i2.1
CGGGCATGGGAGGCAGTGAAATTTAAGTCCCTTGTATAAGGTGGTGTACATATGATCCCCTCCACGATATTGAGAAAAAAATCCAATACGTCCGAAGTGTGTTAATAACGGGTAAGTTTGACGAAACCAAACCGACATTTTAATGGTGTCAGGGTGTGCGCGTACCAAACCAAATCCTAAATTTTAAGGTAAAGATACCCACTGTGGATGATAAAAAGAAAGCTCAGCCATAGATAATTAGCACGAGAATCATACAGGCCCCGCAGGTATACAGACAGTGATTGCCACACCATTTACACCTGTTGAACAGAAAGCGCGAGGAAGATGAGCGGCAGCGGCAGCGGCAGCGGCAGCGGCAGCGGCAGTAGATATCCGAAACTGAAGCGCAGAACACCGAGC…
DN18319_c0g2i1.1
TGCTTGAGAAATCATGTTCATTTAGATCAGTTTGTTGAGTTAGTGATTAGCATTGGAGAAGCGTGAAAGGAGCTTGTTGCTGCGATGATTCAGAAATCTAAGGCTATCCTTGTTCTTGAAGGTTCACAGTGACAAGAACAAGTTGACAACCAAGGAGAATGACTTCAAAAGGCTCGTTACTGGAAGATTTATATATCTTGTGGAGGGCAGTGTTTACATGTGTGGTTGTGATCTTAATAATTTTGTAATTAGTGCCTGTTTGGATTGTGTAGCCACAGTACGGTATGGTTTCCTGAATGTCATCTATAAGGCTCGTTAGGCCAATTTTATTAAGAAAGATTTTGATAAAACTTGCAACCTGTTATAGCAAGGAACTCAAACATTATATGGTTTTGCCCA…
DN18316_c0g1i4.1
GTCGGCTTCCACCGAAGTAGAAAACTTGAAGATTCTCCTCAAACAATTTCCCGAAAAAAATAATAATAACCTCAACACAGACTCTGAATTCAATCAAAACATGCACAAAAACATCACATGTACTTATATCAATGGCTTGGCTTCCGAGGTCATTTAAATCATATGACTCAGAAAAGCAATCGGATATCTACATAGGCTGCTTTGGTAGCCTCGCGGACGTTAAAATATCATCATCTTCTTCTACATTCTGCTGTCATCTTTTAATGTCATTTAACGGTTTTGGGCTTGTACCATTCTGACATTGATAGAAATAGAATCAACTGTACTCTTTATGAAATTATGGACGTACTTTTATAAGAAGAGAATCATCTTACAGTGCCCTCAGAATCCCTTTATTCG…
DN18377_c0g1i3.1
ATACGGCAGCGACGATATTCGAAAGCAGAGGCGGTAGATAACACAGTTTCGAAACATATTTTTAAATGCTGCTGCATTGCCACTGTTTAAGTAGGGCTCTGATTCACCAGCGCAACATCCTTATTCCAACTCAAAATTCAACCGCAACCGTCGCTCGTCTGACACATTTCAGAGCCGAGTACCCTTCGCCCGGTAGAATACACGCCTATCCATTGATGCGATTCGAAAAGATCCAAATATCAGAGCACTTGAAGCGCAGTTTGAACGCCAAAAAATTCAGTTAAGAATGGCAGATGCAAAACGAGGTGAGGAGGATCTCAGCTACTACAAAAGTCTTTTGTTAGACAAGTCCAAGTTTGATCTGCAATTACAACTTTTGGCTCTACAAATTCCTCAAGA…
DN18378_c0g1i5.1
AACAATTTTACATCGACATGTAACATTGAACTCAAAATCCAGCACTGATTGAAGGCTATATAAGTGCCTTCGGCAGCATAAAAAAGGAAACGTTCTCATGTACTTCACAGTTATAATACATACATTTTTGTATGCTACAAAAATTAAGAGGACGAATTAATTTATCAAGCTCGAGGTTGTGCGTGCGAATCTGGTTGGTTAAGTAAGAAAGGAGAAATTTGATGGGACCTCGTCAGTGTCAAGTATGCAACAATGCACTGCCCAAGTACAAGTGTCCAATTTGTCTCCTTCCATATTGCTCCTTGATGTGCTTCAAGCAACATAAAGAAGTGCCATGCTCAAGGGAGGTGCTTTCTATGCCAGTGAATTCACAACACACACAACCTCCACGATCATTTG…
DN18384_c0g1i5.1
ATTAGTTGGTGAAAATATGGAGAAGATGGGATTCCGAATTGAGGAGAGGAGTGCGTTTCCAATGCTGCTGCTTCCCTCTCACTCGATGAGCGTAGAATCATTCGTCAACACCATCGAAAGCAATAGACTTTGGATCGAGAGAGAACTGAGAGAGGCAGGAGCGTTGTTGTTCCGAGGGTTTCCGGTGAAAACGGCATCCGATTTTAATGCGGTGGTGGAGGCATTCGGATGGGAAGAACAGGCGTATCTGGGCGCAGCTTCCAGATCGAGGATTCATGGAAGGGTTTACACTGCAAACGAAGCAGCCTTGCATCAACCCATCAGATTCCACCATGAGATGTCCAAGGTATGCCTTCATTTCCATTTCTACCCTCACTTAAATAAAAACATTATCGTCAG…
DN18399_c0g1i1.1
ATCTCAGACATATAAAATAATTTCTGGCTTCGTTTTTTATTATTTTACCATCTCAGTCTCTGTTTTTCTGAGAAACCATGGCCTCTACGCAAGCTTCTTCGTCGGATCCATCCATTTTATCCGGAGGAGAGGTGACGAGGCAACCCAGGAAGCCCCCCATTAAATATCTTGTACCTCTCATGTACGCCCCAATCCTGCCACTCATTAAAATAACCTTAAAGAAACGTCCAGTTTTAAGAGATCGGTTATTCACTGCTGTTCTAGGCGGCGCATTTCTCCATGGATTTTATTTGGTAACTAACCTCTATGATGTTGAGAGCAAGTAAGCCTCTATAGCCGCAGAAATTTTCCAGGAGAGCTAGGCTACTGCAAATTTTGAGATAATTTTCCAAGAGTTAT…
DN18393_c0g1i1.1
AAAGTTTAGATCGGGAGTGAAACTCTAACGAGCTTCAAAGAACTTGCGATATAAGCCAAAAAAAAATAACGAATAATTCCAATATTGGACCGAAAACCAGATCTAAACCAAGGCGGGCAGAGAAGCAGACGATTAGTAAGTGGGCGCCTTGGCGAGATTTCTGTAAAACACACCAATCAACAGGAATCGACAGGAACCAAGAAAGGGACAGGGATTGCTTTGGACATCTGCATCGTGGTGAAAAGACGATCTGCAAGCAGAGCAAATGCAACATCTGATGCTCTTGTTCTGTAGGCAGCTGAAGGAGGTTTCCTTTTGCAGCCCAGAGAGGAGGAGAAGGATTCTGTTTGGCCCTCAGTCCTATTGCAATTGAGTTCCTTTAGCCCATTGCATTAGATA…
DN18393_c0g2i1.1
AAAGAACTTGCGATATAAGCCAAAAAAAAAATAACGAATAATTCCAATATTGGACCGAAAACCAGATCTAAACCAAGGCGGGCAGAGAAGCAGACGATTAGTAAGTGGGCGCCTTGGCGAGATTTCTGTAAAACACACCAATCAACAGGTATTTCTGCAATTAGATTCGAATTCCTTATTAAATTTAGGTCGTCTGTGTTGTGCATATTCTAACGCGGAGAAAATATCAGCAAAAACATCACATAGAGAATTCTTGTGTGAGTTTATGTTCGAGGCATTTGGGTTTACAGCAAACCACATTTCTATTAATGGGTACCAGAGAATTTAATGTACCTCCGATGGATTTGGGTGGAGGCATCCCTGTGTCCCAGCCCAGAAGGCCTTCAAACCCTCCATTCC…
DN18313_c0g1i2.1
GGGAATAATTGTGGAGAATTACAAATAAAATTTGAACAATGCACACGAAATTTTTGGAGCCCTAGAACTCACGAACAAAGTCATCAAATTTTAAGAGTGCCGAGAGTACAGCGACACCTCAAGATAATCACAGTCGATTCTAGCATGGTGCTCGAGTCGTCGCGAGTTTTGTATGTCTGTAAAATTTATATTTGCACAAAACCATTCATTCTTCTTAAATTCCCTTTTGTCAATCATTACGTCGGAATTAAGTCCGGTTTTACTCTTTCGATCTACTCCTGTAGAAATAGAGTTACTGGTTTTCTGTTGTTATCTTAATCTTGTCTCCATATCTCAGCTTAAAACAATAAGCTTTCATGTCGCCTCTCTTTTCCTGCACCTAATAAATTCCGTTGTAAG…
DN18309c1g1i1.1
AATTTAGCTATGACCGGATAGTTTTAGGATTGCAGCATGTACAAGAAGTTTCAGGGACTACGCTATAGGGAGATATCACTATTGGTTGTCCTAAAATCAATATTATTTTAGGTTAAAACAACCCTACACATAGAGATAAATTTGTTTCCCTAATGTCTGCTCTTTTTGCATATACAAACTTATTGACCTAGGTATATTTCTATATTTGAAGCGGGTTCTAATGTCTCTGAGAGGGAAACGTTTCCTGCATTTATTTTTTTTGTATGTAGAAAAAGAGGACTGAGGATAAGGAGGCGCTTCATGTGGGAGTAACATCTTGTTGTATAGATTTTGCTTTGTCTATCCCTAAGCACTTGTTCTGGGTGCTTCAAAGATTCTGTTTTCCACTACTCCCTACCA…
DN18306_c0g2i3.1
TCAGCTTTGCCCTCTGTGACAATCATACCTAGGACTTGCTGGGCTACAAAATTGCTTATAATTTTCTTCCGAGCAAAGCGAAAGAGAAAAGAAACAGAGAAGTTTTGAAGGCAAAGCTTAATCGATGTATATTTTGGATTTGCAGAAAAGTTTTAGTCTTTGTTTTGGACCATCAGAGTAATTGACAGGCATTGGTTTTGAGAGGGTATATACAGTTAATTTCATGTTCTCTGCACTATTTGACCGTTACAACTGTCCCCACAGTTTAGTCCTCACCTGAAACACATTCTATGCGCTGACTACTCGGTACAACCATGTGGGTATTCTGCTTTCTCCGTGCTTGTGTTCTACAAAAGAATACCCAGAACCAGAAGGACAATGTGCCATAAAAAACAATCA…
DN18355_c0g2i1.1
AAGCCGCCCGCCGCGGGCGGTCTGTTGTGACTTCCGTTGTAGCGGGTGAAAAGGCATTTTCCGTTGAATTGTCATGCATTCCTATCGCGTGAACGACTGGGGAGCTGCAGTTCGACTCCTCTCCGCACGGAAAAACAACTCTCTCTACTGTTCTTTAAGGTTTAGTTTTCTGCTGCAATAAAAAAAATCTCTTTTTACAGGCCTTCGTGCAGGGTGGTGGATATGGCGGCAGAGCTCGCTGCAGGGGAGATACCCAGTGATGTGATATATGAAGAGGAATTCATTATGAATTCTAGAGGATTACAGCTTTTCACATGTAGATGGCTACCTGCAAATCGGGAAGCCAAGGCTCTTATATTTCTCTGTCACGGCTATGGCATGGAGTGTAGCATTTTCATG…
DN18367_c0g1i1.1
CCTGCAGAGAGAGGGATAGAGATATGGCAGCAACCATTGTTAGACCAACACCATTCCTTGGGAAAACCCGAGCTTCGACTGTCGCCAACCCGCTCCAGGATGCAGTCTCAATGGGCAATGGGAAGTTCACCATGGGGAATGAACTGTGGTATGGACCAGACCGTGTCAAGTACCTAGGTCCCTTCTCCGCCCAAACACCATCCTACCTCACCGGAGAATTTCCTGGTGACTACGGTTGGGACACTGCTGGGCTCTCCGCCGATCCCGAGGCATTTGCTCGTAACCGTGCCCTCGAAGTGATCCACGGTCGC
DN18343_c0g1i1.1
CATACACCTCGCCGACCATGTCTCTCTCTTGCCAGTACGCCGCAAGGCAATGCGCCCGCGCCCTCCGCTCCTCTCCCGCCACCACATCGCGATGCATCGCCGCACAGAGCTACAGGAGTAGGGACATCCAGTCGCGGAGATGGCAGTCTACCGATGCTGCCGCCGCACCCAGCAACCCCAAAATCGCCGGCATTGTCGACCAGATCAGCAAATTGACTCTTCTCGAGACCGCGGACCTTGTCTCATCGCTGAAGACCACTCTCAACATCCCCGACATGCCCATGGGCGGATTCGCCGCCGGCGGCGCCGCACCTGCAGCTGCACCCGCAGAGGAGCCCGAGGAGGCCGCACCCAAGGTCGAGGAGAAGACACTGTTCAACGTGAAGCTGGAGTCGATCG…
DN18345_c0g1i2.1
GTTAAGAGTTACAGAACAAATCATACAGAAATCTGTATATTAAGATTATCATGCTATAGTTCTAATCAGGAATTAGCTTATTGTACTGAATACAATTAATGATGTTATTATCGGATATCAATGATTTTTTTTTGAATGCAGTGATGTTTTGATCACTCTGAGAGGCCTACGATACAATACAGGTTTAAGGGTTTGATGGGATTTGACTTTATTAGTTATCATGAGGATCCTAGCTGCTGTAGATCGCTGTTTGAATGGCAATGATGGGGACAAATCAAAATGGGGAACAAAAGCAGCCATGACTGCCATGCATGTGGTGTTTGTGGGAGCCCTTTTTGCGCTGGACACCAATTTAATAAGGGAAACTGTGACACATCCCTGGTACACTGCATTGTATTT…
DN18398_c0g1i1.1
TTCTGTAATTTCCACAGAAGTCCCACAAGCGCCAACACCGCAATCATGGTCAAGAAGAGAGCATCCAACGGACGAAACAAGAAGGGCAGAGGTCACGTCAAGCCAGTCAGATGCAGCAACTGCTCGAGATGCACACCAAAGGACAAGGCCATCAAGAGATTCACTATCCGAAACATGGTTGAATCAGCCGCCATTCGTGATATCTCTGATGCCTCCGTCTTCACCGACTACGCTGTCCCAAAGATGTACTTGAAGCTTCAATACTGCGTCTCATGCGCCATTCACGGAAAGATCGTGCGTGTCCGATCGCGTGAAGGACGAAGAAACCGTGCTCCTCCCCCAAGAATCAGATACAACAAGGATGGCAAGAAGGTGAACCCACAGCAAGCCGCTAAGACC…
DN18304_c0g1i1.1
AATTGCCAACGGAAAATTGTTTCACGGGACGCAGTTAAGTCTGTTATCTGTCAGATAAAACGCAGTCGGCAATTCCAATCAAGAGGAGGATGAATATGTTTATCTGTGTTGGTTCATACATCTCTTCTCGCACCGGGATTCGAACTCGAGACGTCGAGATGCACTTCTGGACCCCGGGGTGCAAATGGCCTAGGTTTATTTGAGGTTGTCACCAACTTTAGGTGAAGTGGCTTGGAAATCAAGAAAATTTGGGTTCTGCCATGGATTTTATTTATAAGCTTTTATAGGGTTTCGGGGCTGGATTTGACGGTATATGCCCTCCTATAGGAAGAAGCCAGGAAGTGACCTAGAGTTTCTGAAATTAGGGTTTGAACATAGTTTTTTTCCATAGCCTTTCTG…
DN18362_c0g1i1.1
CTTTTTTGTGTGTTTTGTTTTGTTGCTGTATTATAGGTTTTATTCCAATTCAAAACAATGAAGAAGGCCTTTGGATCCCCTCGAGCTTTCAGCATCAAGAAGCCTTCCAGAAGATCAGAGCGCAGCCTCCTATTCGGAAAGCAATCAGCAACACCACAAAATGGGGACAGGTTTATTGCTCACAGAAGTTCTATAAATTTCGACGCGGCTCAGTGTCTGGCAATGGAAAAGGAAAATGGAAACGATATGATCGGCAATTCAGCCTCCAAGGAAGCGTACAAGAGGGAGCTTGCATCTACTTTGTTGAAGAGTGCATACAAAAAATCAAGAATTTTGAGCTTTAGTGGCAAACCCTCTGCACAAGGGTTAGAGTCCATATATTCGGAAATCACTTCTGTT…
DN18380_c0g1i2.1
TATATATATATATTCTTTAAGACTCCACCGTATGCGAGATACGCAGAAAATACCATGGAATTGCAGGGATTAGTCCACAGTCTAAACAAGAAACGCAGAATTTGGTTACTGGGTATTGCTGCGATTGCAGGAGGCAGCTATGGGTTTTACAGATTATTAAAATCCCCGTCGATTGACAGGAAGAATTACAAATTGTTGGCCTTTATCAGCTCTATCATGAAGATCACCGAAGCAGCGTCTGTTTCGGCAGAAACAGTGAATTTTCTGTCGGATGAGCTGAAATTTTTCATGTCATCTGACGAGGTGCCTACAAGCTTAAAACAGCTCAGCAAGATTACGCAGTGCGATGAATCTCGTCAAATTCTAACAGGAGTTTCAGCAGCCGTGGTCGCTGGAATT…
DN18348_c0g1i1.1
GTCTGTTAAGGATATATACTTGCAGTGTTTAGATTTCTGTTGCTTCGATTAATACCCAAGAATGGCCGCCTGTGCTGTTTCATGTTGCCCTAACCTCATTGCTAAAGACTGCGAGGAGCTTCATCGCGCCTTCAAAGGTCTAGGAGCGGACCAAGGAAAGATTGTTGAAATACTGGGCAGCAAAAATGCCAAGGAAAGGAAGGAGATCAGAGAGACCTACTGTGCAATGTACAAAGAAGACCTCTGCAGGCGCCTGGAAAAAGAACTTCACGGCAAATTAGAGAAAGCTGTAGTGCTGTGGATGCGCGAACAAGCTGAAAGGGACGCCATTATCGCTGGCACGGCACTGGAGGGATGGAGCACGGACAATCGCGCTCTTTCTGAGGTTATCTGCACAAG…
DN18300_c0g1i1.1
ATGAGCGCGCAAACATCTAATGCGTGGAACGGTGAAGATATGTTCCAAACAATTCGGATTGAATCGGACTCACTAGAGACCAGACTCGACAAATACAGACATCATTTTCCGCACTGAGGTCTGTTAATGCCAATCTGCCACTGCCATTACCATCTCCATGGTTTTTTTGGTATTGGAAATTGGAATTGATGTGTATAATTATACCTACCTACTTACCCACTGCCCTTCATCTTTCTCTTTTCTCAGATCCGTTCTTCCAATCCCATACCAGGTCTTCTCACCCTAATTTTACATCACTAACAATTGCATTGCCCCAAATTTGACAGTAATTGGCATTGCAGTTTCTGAGGGGTAGGTGGAGGTGGTGCTGTGGAGGATGGCACAATGCAATTCCGGTTG…
DN18336_c0g1i2.1
TAATTAACAAGCATTGTGACAGCTAGAGTTTAACGACGGCCGTCAGTTGACGATGATGTTATCCGTCAGTTGTAACGGCAATTCATGGCGGGAAAACCTCACTGTATCTAGAGCTTCGCAGTTGAGCGGTGTATATACTCATTTTCGCTCATTTCAAGCCATTTTCTTCCGCTGAAAGCTTCTTCTGCACTCTTTTGAAGACCTTCAAAATATCACTTCTAGCTGTTAAACGAAGCTGAAAGTTGACTTAGTCTGGTAAATCTGAAGTTGAAGCCATGGCAGCGAGTTTGACGGCAAATGCCATTTCTGCATTGTATAATGGAGATGTGGACCTTAAGCCAGCAGTGCAAGTTCTGGACATTAAGCAGATTGGGACGACAAATAATATGCAGGAACGTT…
DN18364_c0g1i4.1
TTTACATTACAAACCCGGCGTACCTTTCTTAAAAATTTTAAAGATTATTTTAAAGGAACAATGACACCTCTCATGAGGCCATTTTCTTCCTCTTCAATGTCGAACTGTAATTGACGAGGGGAGGGCAGGTAATGGACGTTGATTCACATGGCTCCAATCTAGTGCGAGAGAGGGAAGATAACATTTATTTTATTTTTACAAGGGTATCAGTGTTGGCCTCATTCAAATAAATTGTCATCAAAATCCTCCACCCTTCTCTTCAATTTTTTCAACAGCTCCGTTCTTTTTTCAGTAGGACTTTCTTTAACACCATCACAAATGCAAAATCTTATGCACAGTAGAAAACCTTGAAAAGAAGAAACAATTTTTGGATTTGGGTCAGTGGGTTGCAGACGATGT…
DN18391_c0g2i1.1
ATTTGCCTATCTTTGTGACTCTCGCAAATCTATTATAAGATGTGTTTTTGGATCAGTAGAAACTGACATTGCATCAGGATTTGTTATCCCTTGAGTTTCTTTTTAAAAGTGTCCAAAAACTATCATGTAGCATGGATCCATATAATTCTTATCCTTGAGGCTAAAGCTTTAATTTCTTTTGTTATGGGACTCTGTATTCTTTCCAAAGTATCCAATACTTAAGTCCATCTGATGTATCATAACCAAAGTCCTATGAACTGGCATACCTGAATATTGTCTTATAAATACGAGATTGCTTTTTAAACAAGACAGGATTGTGATTGTTTCCTGGATTTCTTCAAATTTCTCGACGTGCCCTCTCTTCTTTGTCTGGGATTTGATGATTTTGTGTACTTTTTC…
DN18307_c0g1i1.1
TGTGTTGCTACCATATCAAGACGAAATTCATTTTCGTAGGTGAATTTGGGAAAACAAGATGCATATATGATCTCATTTCAAAACTTTTTCGCATTTGAAATTTGATGTTGTGGGTTAGGCGGGCATCCAACTTCCATTCAGAGTAAAGCAAAGATGTTGAAGTTTCTGTCAAAAGTGAAGATCGAATTCAATGCATTCGATTCAAGAGCAACCTCGGCACTTGAATTTCTGGCCCAATGCGGCTCCACAAAGGCCAAAGAATCCAACCCCAGTTGCCAAGTCATCGTCAACAGACGGACGGACGATCACCATCCTCAAATAACCATCACCTACAGCAATGGCGTGGAAGAGATAATTGACGGCTCGAAAACCAACGCACAGACCATTCGCAAGAAGATT…
DN18351_c0g1i3.1
CATCTCCCCTATAGCTATGTTCTCATTTTGAAGGCGCCAAAATTTCGGGGTCGTATACACACATCATCAGAGGAAAGCTCACGCAACATTTTGTTAGTGTTGCCCCCCATCAATACGCTAAAATTTTAAATTCCATTTTGAAGGAATAATAAGGCGGTAATACGGAGTCTTCCCTGAACGGCCTCCTTTTTCAATTTATCCTTTTCCAACACAGGATTGCATTCTAAATCAAATACATTTACTTCATGGCAGCTGCAACTTGTCCCTTTTGCAAAATCCAACTCCCATCCTCAGAAATTGAGTGGCATGTGAACAATCACCTTGACGAGGATGAATTTGCCAGGGATAGAGAGCTTGCTGTCCAGTTGGCATCTACTACTGAACCTCTCCCGCATATGA…
DN18350_c0g1i1.1
CTAAATCTTCTGGGGTCTTTGCATGTTGTTGTCGTTTCTAATTCCCTAACTCATGATCTGTCTTTAGAGAAAGAACATTGACAGAATAATTGTAAAAATATCTAAAAGAACTTCAGAATCATAAACCATTTGATCAAAGGACCTAGAGAGCATGGTGGATAGTTTTGGTTAGAAATTTGCTTGTTACCATGTTTTTTGAATTGCTTATTTCTTTTTTATGAGCTAGCAGAGGTCTTATATCTTCCATCCATTGAATTTGTATTCTTTATCTAACTGTCGAGAATTGCAAGACACATAAATATGGGCGTGCACCATGAGGCTTAATTTTTTATTCCAGTACTTCACAATTCAAACACTGTAGCTTTGAGGTCTTATATCCTCCATCCATTGAATTTGTAT…
DN18331c1g1i1.1
GTTAGGAGGAGGGATACAAATAAGAAAATAAAAATTGAGAGCAATGTAACCAAATTGTTGTTTCTGAAAAAGCTTACAACCGAAAGAGGGTTATTCGAATAAATGCATTTAGGGGATGAAAACTAAATCAGTGGAATCCATATAAGAAAGTGTAGAGGAAGATTGCGGAGGAATGAGTTTATCATGTCTTTCATTCCACGTATCAGTCTCCATCTCAACACAGCTGCCCGTGCCTTGAGTTATTCAAATACACAAGGCAAGAGAGCTGGTGGTGCTCCTGCTCCTGCTCGTTCTGACCAGAGTAACAGCCAAGTCATTCAATGTGGAGGGAGGATAAGAGTAGAGGATGGCCTCTCCGCACTTGTACAGATATTACCTAAGGATGTATGCGAGAATCTG…
DN18397_c0g1i1.1
CCCTAGTTCAACTTCGTATTCGTTGAGGTCAGCACTCACAGGGCGACGTAGAATTTCACACGGCTAAATTCATTCATACCTAATCTCCCAATCGCACACCCTTTTTGTTTTATCTCTTTTCAACTGTTTGGGCGTTGGAAATCGGAATAATACAATATTGAAGTTGCTCTGACTTCGTACTGAGGGCTACAGATTCAGTTTTATATATTTGAAGAGCTGAAGAAGATTGTGGGTCACCACCATTCCCCCACTTAGGCCAGCCAGCCCAGATATTGACATGCATATCAGATTCTGCAATGAAGAAACAACTTGCCATTTTGTTTCTCTCTGTGAAGTTGCAGCAGCCCTTTTGGTATTACTATTGGAGGCCTAGTTTTTCCAGGTGGGTCTTTAGCCAAT…
DN18312_c0g1i1.1
ATCCAAATAGCTACTGAGTTGTATTATTATTAAATCAGAGTATGTTGTTTCTATTTTGTAGTAGCAAGTGCAATAGCTCAATCTAAAAGGTTTCATTAAGCATAGTTGTAAGCATGTTACAGAATTGAGCTGACAAGAATGCTCGGGGCTATTTCCTGATGGATGGATCTTTATAATATGACAAAACTATGGTAAATAACCACAAGAATTGAAGCAACACCTTCCACATACCTCTTCTCTTGCATTAGAAAATCAATTGCATGAATCCAGCACACAGTTTTTGAATACTCAGGTCTTCTGTATGACTGCAGAATGATATGGATGGCACTCATGCTAGAGGTTGACATGGATCTTTATAATATGACAAAACTATGGTAAATAACCACAAGAATTGAAGCA…
DN18347_c0g1i2.1
GTTGAGCAAACAAACATACACGTCCTGCAATAAATCGAGACAACGAATTCTAATTATCACGTTCGTCGGGAAAAGTAAGCCGGCCGCCGCCTTCAGGAAGGGTTTGTCTGCTGTTGATTTCTATTAGCTCGAAATATTTTTCGTTTTGGTCGCAAGTTTATTATTCATATTCATGGATCAATCCATCCTTGGCTATGCCGGTCAATAATTGTTTTCCGACGTTAAGCCCCGTCGAAAAAAATCTCTTAAACGCAATAATAACAATTTGCTCGCCATGGCTTAAAATTGCCCCATTCTGCACGTTTACACATTTGGCTAGTAAAATCCAGGCGCTCCTCTCGAATCTGGCGAGATCCGCGGCTTAAAGGAATCAGTCCAGTCAATTGTGCCGCAGAGCGG…
DN18310_c0g1i2.1
TTGATATATTTTGCTTTTTAATACATGCAATTTGTCTTCCATTGACTGAGAGCTTTTATTTCTATTTGTAAAAGTATTTCTTTCGAATGGCAGTCTTTCTGTTGCATGGGCCGTGGTCCTCTGAGATGACTTTGGTTCTTATATAGCCCCCCAGATTACTATACCTCCAGATCAATAGGCGCCCAAGATAAATGAAGGATTAGGCTGAGTGAAAGTCTGAGGCGGATATTGGCAGAATAGTTACCCCTCAGAGTTTGGTATCTAAGCCTAGAGGAAACATGCAGTCAACCATAAAGGCCCTGTAGGCTGTGGGGCTGGTTCCTCTTTGAAGCTATCTAACAAGTAATAAATAATGATCTTGTTTATATGACACGATGCCTAGCATTGGCTGAACCTAAG…
DN18353_c0g1i1.1
AAGTTTCTAATAGGGATTGATCGAGTTGCAGATTCTAATTAGACTTCCATTCTTCTTTTGAATCAAACTCCTTTAACTCGCAGCAATTTGAAAATGCCTGATGGTGCTCATACTGAGTCTTGCATAGCCTGCCCCTCAGAATTCATTAGTTGAAAATGTCCTTGGCTACTTCCTGCTCCTTACCTCATTTCCAAAAGATGTTGTCACAGACCAAGGCTGGGTGATCACACTTTGACACTCTCAAGCTGTTAAGTCTCTGGCAAGCTTTTTTGCTATGGCAGAGAAAGAAAGTTAACTAGCATTGCAATGGAAAAAATATTGAAGAGAAATACTTGCTTTTGCTTCTAGTTGGCAGTTACGGTTTTAAGCACTACAATTAAACAATAATGAAGCCCATTT…
DN18341_c0g1i4.1
AACTAATGAGAGACACATGTTAGTTGAACTGGGGCACATCAGACCCTGATATGGAGAGCACCTGGAGATGAAGTTGCTCGTCAAACCAAATGAAATTTTAAATAAAATATGCTAGTAAATCAGCCAGTAGGCAGGTTCATTTTCATTAGCCGAGCTGCAAAAAACAAAGTTGAGGCTGACACATGCGCTGGCCTATGCTAATGTGGTGCTGTTACTCGCAATGCCTAGGAGCGATCACTCGTAAAAATCCAAGGTCAATTATCCTCTGTTCGTAATAGGAACATCGTTCCGAAGACTGGTAAAGCACGGCGATACACACGTTAAATAATGTTTGGTGCTCCAAACATTCCGTCGGTGGTTAGTTTAGGAGGCAGTCCTCAGTTTGATGATGCAGATTCC…
DN18376_c0g1i5.1
TTTTACAAAATCCTCCTTGCCATTTGGTCAAAGCTTTTCCGAAAACGAATTTACAAATAAATCCGCACGAGGCGGCTGGAGGAAGTAGGGGTCATCTTCCCAGTCACCGAACCTGACAAATAATACTCTATATAGTTGGTTTGAATGGAGCAGAAGAGTTTTAACAATCATTTCATCCTGTCATCAAAAACTTCTTTAATCTCTGGAAATGGAGCCATCTCATACTAATGTGCTTGTGCCAATTGCATATGGCAGTGACGGAATAGATGTAGTAACACTGATCGATGTCTTTGGCCTCGCTGGAGCACGAGTTACAGTCGCATCAGTCGAGGGGGACTTGCAGGTCGAGTGTTTGAATCGCGTACGGTTAGTAGCAGACAAGTTAATTTCGGAGTGTGC…
DN18330_c0g1i1.1
GGGAATTTAATTTTTCTGCATGGCTCACGTTATGGTGTTAACTTTTAATTACAAGCTTAGTAAAAATTGAGATAACGTAATTCAAGATCTGTAATCAATTGTTTACAAAATAAACAAAATACTGCATTCTCAAACAATACCATCTGGCAAAGTTTTGGCTGTAGTTGTCTTGATTTGTCCCTGTTGCTTTGTATTTATCTAGTTTTTTTTAGATCCAACTGTATATGATACAAATCATAAATGACATTAATGTTGATATGCCACTGCAGTGGAAGATGCCCAAAAAAAACTCAGAGAGCAATTCCATACGCAGTACTATAAACCCATGTAAATATGTGTATACCATGCTGGAGTTGAATCATGCTGTCAAATATAATATAAAGTATTAACAACATTGGA…
DN18340_c0g1i1.1
AATGAACTCCCGCACAATAATTAATCATTAAAGACAGCGCATTGGATACCCTCCAAGTTGTATTTTCGTGAATTTAAAAACCTTTAGCTTTATCTCTCATATCGAGCCCACACTGACCATAAATACCAACATATGTATCCCAAACTCCACGCAATTCTCAATCGCCATTATATCAGATCAGCAGCTTAGCCTCGCTAACAGATCAAACATAATGGGAGAATCATCTGTAACTACAGCCGCCATTGTAGCGCTGGTAATATTACTTACGTTTGCAAATCCTTGCTCATCAAAATCTGTTCTCAATAGCGGGGAATCACTGGCGGCTGGAGAGTCTCTGCAATACGCTCAATATATGTTGGTAATGCAAGGCGACTGCAACCTGGTTTTGTATGCAAACAA…
DN18396_c0g1i1.1
AAGAAGTTGAATAGTAGGCATGTAAAATGGGTTTCATTCTTGCAGGGGTATACATTTGTCTTAAAGCATAAATCAGGAAAACACAATTAGGTAGCTAATACTTTGAGTAGATGTGTGGCCTTACTAACTGTTATGGCAAGGGAAGTGATTGGGTTTGGAGCTATTAGAGAATTGTATGATTTTGATCTAGAATTTGGGAGGATCAGTTGAGTAACAAAGGAATCCAATTGTAGGAGAGACAAGTAATATTTTTGATGATTATTTTATGTAAGCTGGTTCTCTTTAAAGGAAAGCAGTTATGCATTCTAGTTGGATCTACGATGGACAATATTTTAAGAGAACTGCATAGCGGTGGTTTAGGTGGTCATTTTGGAAAGAATAAGACAATAACATTAGTGA…
DN18371_c0g1i1.1
TTGTTGTGGCTGCATGCACCCTTTCCCTCTCTAGTTTCTTCTTTACCAGCTTTGCTTTCATCTCTCGTTTTGCCTCTTCTATAACATTGGGACATATTACAACATCCCAACAAACAATACATGCAAGATGATACTTTAGGCGATTGATGCCTCCAGAAAATGTTTTCTTGCAGAAATTGTAAACGACAGTCCCCCGAGCTCCTCCACGCACAACATACTTCCAAGCAATAGTACGTACATTCACAAGAATGGTTTTTGGTAGTGATGTTGACCCAGATGCCATTGCTAAGCTCTAATCTACTGC
DN18356_c0g1i3.1
AAACTATTAGAAACAATATTCCATGATATCCCCATCTGCTTTAAAAGAGAAGCTTCATGAACTGATGAATTCATTGTTTCCCAAGTTGACGAATTCACCAGTAATTGCTTTGACAGCACCAACAAGTATGGCATACATTCAGCTATTGCTGCATATCCATTCTGTTGAATACGTGTGATCTTGGCCTCCAATTGCGGAACTTTCATGAAACTAGGTAGTACCCCTATTGTTACTTCAGGCCTAGTGATGCAGCTTTGGCAAGATCCAGGATAATTGAGGTGGACAGTAATGTTCGAGAAGATTGTGCACTCCTGAATGGGGCCCAAAAGCGGCTTGGTGTCCTCATCACAATTGGCGAATGTATGGTGATGTCAGGGACCTTGGAGCTAGCAATGCCAC…
DN18337_c0g1i1.1
CAATCGTTCTCTAGGTCTAGACATCTCACGACTCCAGCTTGGCTGCCAACTGGCACTGGCGCATATTCTCGTCTTTTTGTGCATGCCCGCGTATTCAACTTGTACACGATTATTCCAAATAGGCGGGGAGGAGGAGAAGAATGTTTACTTGAAGTGAAGGAGCGGAGAGAAGGGAAGGGGAAGCCCTCATATGTTTGGAGAGGATCGAATCGTTTGCTTTGAATGGTGGACAGGAGATTGATGCAGCTTCCTCCTCGCCGGACGGTGGGTAAGGGATCGAGTCCTGTAGGGATCCGTTCCCGGCCTTCAACCATTCCAGTAATACCATTCTTCATCTTGGGTAATGCCATTGTGGGGTGGTACTACCGTTGCATTGGTGTCGATCCACTTTAGACAGGT…
DN18318_c0g1i3.1
GGCTGCGCGAGTCTCCAACGCCAAACGACAAGAAATTATTAGAAAATTAGATTTTTAGACTGGATCATACCCTTGGGAGTTACGTCGTGCATAATACACATTGTATATCCACCCCGGTGCCTAGCATATTTTATCGCAACGTTGTATATCCATCCTGTATTTCAACGCCCGCCTTTGTGTTTTGGTAACGGCTCCGCTGTTATCTCCAACACCCAATGCCAAAAATATTATTTTTTTAACGAAAAAATACACAAAGATTTAGACGAGATTATCATAATTAATTATAATCAGTTATTGCCAGTCTTTCTTCCCCCACGCGTAAACTACGAGCATGAATTTCATCGAGATCGTACGTCGCGTCCTTATTCCGGAATTCCCGGAGGACTCATGGCCGTCCGA…
DN18333_c0g1i3.1
CTTTCACTTGTTCACTAAATCCCCAACGGCATTTCTATCCTACATTTCACATAGGATTGCTAGTGTTCTTCGCTTTCTTAAATTAGCCCCCTTTCTTTACAAGACAAAGACAGCTTCTGTCGTAAATATCAGTAGTCCGTAATACCCTAAAACCCAAAGCCCCAGTAGCATGGCATCTCGAGCAGCGTCAAGGTCCTTCAGATTTGCATTCCGTTCATCAGGAAACTCATTCAGAGCTGCAGAGGGTCGCAATCGTACCGGACCCGCCCCATTTTCAGCAAGACATTCTTTAAGAAATGTTGGTGAAACGTCAAACTTCAGAAGACGATGCGCACAGACAATGATACCATTGCACAATGCTGTTGCTGCTGCTAAGCTAGTATCGCACCTCTCCGTGAG…
DN18339_c0g1i8.1
GTATGATAGAGTCAAAGGACACTGATGCTTAAGCATCGCAGCACACAATTCCCTCCACAAAAAGCAAAATAATGGCCTTCAAAATTGTTACAGCACTTCCGTAAATGTGGTTTTTATCTTCATCAATGTACTTGAACTCAAGAAAAACGTAAGGGGAAGAAAACGAGAGAAAAATCTGAGCGAATGATGAATTTCGGCCATGGCAGACGATAGAAGGGGCAAAGTTTCACGGCAAAAGAAACGAAATTTTTTGCAGTTTTTCCCCTCAAAAATTCCCCGGCGGGAGCGATCAAAAATTAGAAGAGTGCATCGATTAGACTCCTGGGGCCGAAAGGTAAATTTCAATTCAAATTCATTCTTCAAAATAGAAATCCTTCTGAATAAGGATCAAGAAAATCC…
DN18381_c0g1i2.1
AAGGAGATCTCAGAATGTTTTCATAAAGACTTACAATTAAAATATTTTTTTGAAGTAAAGCATATCTGACCCTTCAATTTTGATCACTTACCTGAAAGTGGAACCTCATTGTAGCAGCAAATTTGTGCCACTTTTCTAAAGGCACCTTAAAATTGTAGTGATCTAGTTCCCCAGAAAGTCCTGTAAGGAGGTAGGAGAAGCAGACTGGGTGAGTCTCTGACTGTTTGAGCAATGCAGCTAAGCTTCGCACTGGCTGATTTGAGAACAAGGAGATCACAGATTCAAATCCCTGAAGATCAAAGAATGGCCAGTTTTGCTGAAACTTTTCACGCCGATGGCTGTTGAGGCTGTCACCATAGGCATAGAGGCGGACATTACGGCCAGCCTCTTTCAAGGGGC…
DN18381_c0g2i2.1
GATCAGATTTTTAACATTACCGTCATCAAACGGATTTGGCTGCTGATATCTAATCCTTCAAGGTAAACTACTTGAACTCTCTTGAAAAATCCTGTTTCCATTGCCGTTCGATGTAATTTTTGGACGTTCATAATTTTTCTGTTAATTTTGCGGTCAATTATTGTCAACCTTGGCCGATCTGCTAGGTTTTTGTAGTCAATTGGCCTGAGCAGGGTTTGGAGGCCTGAACTTCCGTGGAGAGCGTCCTTCGGTGCAAATCTTTTGAGAAATTTGAGGTCTTTGTTGTCTTGTGGATCTAATCTTGGAGCTTCCTGTACCTGAAACAGGGTTGAAATTTGAAACCATAAGAGCCCTTCAAAATTTTTGGCTTATCATGGCAAGAAGTAAGTTGCAAGGTAA…
DN18303_c0g1i5.1
GTTGGCGTGAGGCGCAACGACGGTAAGACTGAAAACATTAATGGCAGAGTCGAGACAAGAATCCAGGAGTTTTTAAGTTTGATTTGGGCCTCCTCACACAATACAGCAAGCTAATTACGTTTCATCATGCCCTAGACAGCAAGCAGCAGACTTTTCGTGTCACCTTTAATAGCAGACTTTTCGAGGCGCTTAGGAACTCCACAATCGATTATCTGCCTCCAAGTTGAAATCCTTGACAGTCGATTCTGTTGCTTGCAAGTTGAAAGTTGAAACCCTCAGACATGGGGACACCGGCTTCCCTATTACCTTCTGCAATAAATCGAATACTGGATCTATTCGCTACTTTTTCTGAGGGCTTGACAGATAAAATCATGGAAGAGAATCTTAGAGGCTTTGATC…
DN18329_c0g1i1.1
GCAGTGCAGGCAATAGCTGCTGGACTACTATGCACAGCCGCATCGCAAAGATTTGAACCTGGCTAGAAGCTAAGAAATCAACTTTCCTTTGCCGTTGCTTACAACTATAAATGATCCATTTTAACCTGATATGTGATTAGAGGTATCCAGGCTCAAGGTGTTTATTCCTATATTTTTATACCCATGCGGTGTGATTGGTCAAGATCGTGTTGTATCATTCATATGTTTAACCTGGGTGCATTATCAGCATCAGAATACTCATCTAAAACAGGTTCATTAGGAGCATTACTCAACATCACATTACAAGGCATTTCCCTCATCCAGACCGTAGATTGGGCATCTCAGCACACACTATGTCAATCTAGGAATTGGAATGGCTATAAAGTAAGCATTTAAAGA…
DN18366_c0g1i1.1
CAACCAACCACCGCAACATCATTACTCCAACAACCAACTTGTTCCCGCCACCCTCGACCCCCACCACCAACAACCCCTCACAACACCATCACAATGAGCGACTGGGACCAAGTCACCAAGATCGGCAAGAACGTCCGTGGCCCTGGTGCCGACCGTGAGACCACCGTCAGAGGCAAGAGTGCTCTCAACGCCGCTCAGCGCAGCGGAGCCATCCTCAGCACTGACAAGAAGTACTCCACCGCAAACGCCGCCAGCGCCAACCTCGGTGGCCAGCGTCTCACCAAAGTCGACCGCGCCGACGGCCCCGTCGCCACCAAGAAGGTCCCCGAAGAAGTCGCAAAGGCC
DN18366_c0g2i1.1
AAAGGCCCTCATGCAGGCGCGCAACCAGCTCAAGAACCAGAAGGGCACGACGATGACTCAGAAGGACCTCGCATCAAAAGCCAACGTCGACGTCAAGGTCGTCGCAGACCTTGAGCGCACCGGCGCCGACTTCCCTGCCATGGACGCCGTGCTCAAGCTCCAGAAGGCCGCCAACGTGCGTCTTACTGGCTCGAACATCGGCCAGCCCATGCTCGGCCCCAAGAAGAAGGCTTAAATTTTTTCGCCGTTCCTGTCCTTTTTTTTTCCTTTTGGCATGACGACGACGGAGAAGAGCGCACGCACGTGTATTGATGGCTAGCTAGCGAAAGGGACCCGGAGTTTGGGATATTTGTGAGCGTACATGGCTTGAAAGA
DN18358_c0g1i3.1
CTAACTTTGATTCTCCATGTAGCAGGTCTAGGGTTTCGGACGAGGGTTTAATAGTTAACGCCTTTAATCAGTGCGATCCTTTTGTTTTCCATACCTCGCATTTGCATCCATTTGTGCGATCCCGCCCCTGCACCAACGATTTTCTGCGAAAATGTCGCTCATAGCGAATGAAGATTTTCAGCACATTCTCCGTGTGCTGAATACCAACGTGGATGGGCGACAGAAGATTATGTTTGCTCTGACTTCCATCAAGGGTATCGGCCGCCGTTTTGCAAATATTGTCTGCAAGAAGGCCGATGTTGACATGAGCAAAAGAGCTGGAGAGCTGTCAGCACAAGAATTGGAAAATCTGATGGTAATAGTGGCAAACCCCAGGCAATTCAAGATCCCGGACTGGTT…
DN18374_c0g2i1.1
CACATCATCCACATCATCCACATCCTATACCATCATGTCTAAAGCAGTAGGTATCGATCTAGGCACAACATACTCCTGTGTCGCAGTATGGCAGAACGACAGAGTTGAGATCATCGCCAACGACCAGGGAAACAGAACCACACCATCATATGTCGGATTTACTGACACTGAGCGTCTTATTGGAGATGCCGCGAAGAACCAGGTTGCTATGAACCCACACAACACAGTCTTCGATGCCAAGCGTCTGATTGGTCGTAAGTTCGCCGATGCAGAGGTACAGGCAGATATGAAGCACTGGCCATTCAAGGTCATCGACAAGGCAACCAAGCCCATCATCCAGGTCGAATTCAAGGGAGAGAAGAAGGAGTTCACACCAGAGGAGGTTTCAGCCATGGTTCT…
DN18346_c0g1i1.1
CGACATTTTAAAACATTCCGCAATTTTTCATTTTCTTGTACAATGGCTGTGATGTTGGAAGGAAAGTCAGTAATGGCTCTAATGGCGATTCTGGTTATGATTGGTTCTTGTGTGGTGGAGGCGCAGACGGACTGTCTGACGTTGATAACCTCTCTGTCTCCTTGCCTGGGCTATGTTACAGGAAGCGGTAACAGCCCTCCATCTACACCGTGTTGCACTGCATTTGCCTCTGTTGTTACAAGCAACGTCACCTGTGTCTGCGAGGTGTTAAATAACAATAGCGCAATTCCGAACTTTAATCAAACCACAGCTATGAGGCTTCCAAATGCTTGCAACGTTGTAATTCCACCTATAAACGGTTGCCAACAAACAGTTGCAGAAGTCCCTGCCGGTGGACCT…
DN18361_c0g3i1.1
TTTAAAAACAAAAAAACAAGCTGTAATATCTTGTGGTTTCCATCTTTCAGTTTGATATGTAGGGGCATGTGTCTTAGATGTTAACAATATTTATTGTGTGTTGAAGGGTTTCAACTCCTATGAGGTTGCATCGAAACGCCTCAAGTTGAGTGTCAAACTGTTCATTGGCAACGTTTTTAAAGCTGTCTGTTGAATAAAAAATGGTTTTGTCACTTGTCCTCTTTAGTTCCAAATATATTGTAATGTGCGCCTTACCTTCTCGGAAAATAAAGATAATCATGGAGTTTTTATTACAGAGACAGTTTCAGTTATTGCTTGACAAAGTGTTTGTTTGTTTTTCTTTTCAGCTTGAAGATAAGAAGATTAGAAACACAATTTTCCTCCCTCCAAATGGTGTGA…
DN18361_c0g1i2.1
GCATTTTTTTACACTACCCTTGCATGGGCATTGGGACTGCAGCCTACAACTGAGCAGTAATAGGGTTAGGGTTAGGGTTATAAAGAAAAGGGTTTATAAGTTGTTTGTGCGTAGTTTGAAGTCGATAATACTTGATCTTATCTGAGCGGCTATCGTTTTGCCCTTTACATTCCTGATTTGGTGGGGGTTTTAATGAAACCGTCTGTTGCTGCTGCTGTACATGGCGACTTGGTAGCAGACGATTGTTTTGCCATAAACCCTAAACCTAGTCAAGTACAATGCAAATGGGCTGCCGGAAGCCTCGATGACGACTGCCTGCAGATCGAGCCCTTGTATTTCTGGGCAATGATGCTTATGGCAGGCTTCCCCCACAAACATAATCCTGATTTTAGCACGTCA…
DN18315_c0g1i1.1
GGGTGGGCAGGAAGATAACAGTTTTAGTCGAGAAGCCAATGATTTCGTTAAGCTATCCCTTACCAAAGTATTTCTTCCACAAGCCCACACATACACAATCAACAGTATCAGCAAAACCCAGAAAAATCTGGAATGTAGTCGGGAATACCTGAATGCCCATCATTGCATCCGCATCTTTATCTAGTTATTCTTGTGTGTTAGCCGTTGATGGTGTTGTGGGCGAAAGCAGCTTATCGGATAAATGGAAAAGGATTATTCACATTCTCAACGATATTTTCACGCCTGCTCCCAATTCCCCTGTTGCCGGAGGAGACTTGATTGGCTTCTTTTTTGTCAGATGGTGATCAAGATACATAAAGGAGTGTTGCTGCATCAGAAGAGACAGGTGCTTCAGACAAA…
DN18315_c0g2i2.1
GGGTGGGCAGGAAGATAACAGTTTTAGTCGAGAAGCCAATGATTTCGTTAAGCTATCCCTTACCAAAGTATTTCTTCCACAAGCCCACACATACACAATCAACAGTATCAGCAAAACCCAGAAAAAGCTGGAATGTAGTGAGGAATGCCCGAATACCCATCATTGCATCCGCATCTTTATCTTGTTATTCTTGTGTCTTAGCCGTTGATGGCGTTGTGGGCGAAAGCAGTTTCTCGGATAAATGGCAAAGGATTATTCACATTCTCAACGATATTTTCACACCTGCACCCAATTCCCCTGCTGCCGGAGGAGACTTGACTGGCTTCTTTTCTGTCAGGTAAATCCACAAAACATTTTTTTCTGCGTGCGCCCTTTTGGTAATTTGGCAGAGACACAAAA…
DN18372_c0g1i4.1
TTGGCTGGTATGCATGTAAACCACTACAGACTTAGGAAGATTATATTAGAGTATGGAATGGAGTTAAAAGACGTCAAAAGCTAGAAGCGGCAAACGCCGACACCACATACATGAAGAGGCAGAGTTGATTCAGAGGGAGAGGGAGAGGGAGAGGGCGAGGAATAATAATAATAATAATAAGAAGAAGAAGTTGAAGAATGTCAGTGCAGGAGTATCTGGAGAAGCATAAACTGTCGCGCAGGATCGAAGATGCCGTGAATGCGGCGGTTAGGGCTAAGGCTCCTCATCCACTCATCTACATTTCTAACCATATGAAGAGAGCTGTTCGTTCAACTATAACAAAGCTAAAGGCACGGCAAATCATTGATAGCAGAGGTAATCCTACAGTAGAAGTAGACC…
DN18390_c0g1i10.1
CGGAAGGGCACATTGTGTTTAAGTAGTCGTTGTCAAGCGTCAAAGCTATACCAGTCTTTCAAAGGTGATCACTGCTGTCCGGTGAATTCTCTTTCTGTAAAATCTCTCTAATTTGTTCATTTCATTCCATTTGCAGTGGAAACAAATATGATAGCTTCAGCCTTCCCCACAGGAAAGGTGGGTCTGTCAGTAAAGTCAAGATGCTTGCAAGAAAAATTATCCGCTAATGGGCAACTCGTAAAATTTCTTTAGAGACACTTCGTGCTTGACTAAAGCAGGTTTCGGGTGTCCATTTTCAAATATGATCTTGGACCCCAAGTGGTTTTCTTTTAACACTTTAACTTTTTCAGCAGGCCACCTTTCTTTGTCAGGCTCTGTAGTCTTTGATAAACACAAGAG…
DN18308_c0g1i2.1
GCTCGAGATTTAGGTGATTTACCTTAGCTACTTTAGTTCTAACCATCCATGGATATGTCTTTTCGGTTTCCCATTTAGGAACGAACGAACACCGCTCCGATTTATCTCTCCCAACTTCATTACGAGGAAGTACCCTTTGTTCTTTGAAATCAACGTATTCTCTCCTCGAGTAAGATTTCCCTGGTTTGAAGAATAGCACGAAACTTTATCTTAATAGAGTAACGTACAATGGCACTCCTCAGACAAGGCAGCAGCCCGGGACCGCACTTTCTTCACAAACTTTGTGCAAGAGATAACCAAATTAATAGAAGGGCACATTCAACTGTGTTTTTTTCACCCACAGCAAGGAGGAGGAGGAAGATTAATAGGTTATCATGGAGATGTAGAGAAATGAGATGC…
DN18324_c0g2i1.1
GTCTTCTGTGCAGCACTGTCATTTGGATCTTATGAATGCTTCCTTAACAGTCACTAACTAGTGGGTGGTGGGTGATGGGAGGTACTGGTATTTAGAGCAAGGAATCTTCATTGGAGGAAACTGGTATTTCAGGGCAATGTCATTGTACATTATTTGGATGTTTCTTTTGTTGGAAAGAGAGCAAGCATGCAAATAGTAGGTAAGGATACAAACACACTATTTACTGGATTCATTGTGGCTCAATTTATTTATGAATGTGCAAAGACACAAACACCCATTTGCTGGATTCATTGCAGCTTAATTTAGTTATAGTGTCAGAGTTCTCATAAATTGTATTTCCGAGCATTCTGTTGGTTAACTGATTTCTAGGTTTGTTGGTTTGAGGAGTATCATGGATTT…
DN18324_c0g1i3.1
GGGACCGAGTAGTTATACTCGTAGTTGTGTAAGCCCATCAGCTCATATTGAAGAAGTTGATGAAACTGTGTTGGGAGACCGGGGCAGAGGCAGAGGCAGAGGCAGAGGCCATCACCACGAGCAGGAGCAGAGGCGGAGGAGGAGATACGACTATGAATTTGGCTATGGCCTTGGGAACTTCCCTGGCGCTGGTTATCACATGTGTTATCTTATTAATTCGGCGCCGCAAAGCATACGCCGCTGCCAAATCTGTGAAAAGCATAGATGTTTCGAAGCCTCCGGAGGATAAGGAAGAAAATGGCAAACAGAAGGTGACGGTTCTGTTTGGGACTCAAACAGGCACAGCTGAAGGATTTGCCAAGGTTCTTGTTGAGGAGGCTAAGACAAGATATGATAAGG…
DN18395_c0g1i4.1
CATAAGCTGCTCAATGACTCGCGCCTTTCCCCTAAGACACCATACTTATAACATGCCTTATCCAAAATGGAAAATCGAGAGTATTTTGTCGCAATATAAACCTCACACGATTCACCCGATCCTAATTTTTTCATCCATTTCTCAAACGGGAATAGTCGACGGGAGTATCTCCATGGCGTTAACAACATTAGCTGCTATGTCTCCGAGGTGTTTGGTGGTTCCCTCTTCTCTTTCATGGAAGCCTGGGAAGGTCCGTGTACAGAACAGAACCTCTATATCCTTTGCTGCTCCAACCCAATGCTACCCTTCAAGGATGGCTTTTCCTGCAACTGTGTATTTGTTACTCGTTGTTTCCCCACCGAGAAATGCTGTTAATTGCTCTTTCATTTTTCAGTCGAG…
DN18354_c0g1i1.1
GGGATCGCTGGGACTGATGAGAAGTGCCGCTGGGTCGAGAAGATGGGCGCAGACGTCTGCTTGAACTACAAGAGCAAATCATTCGCCGAGGACTTGAAGAAGGAGACTCCTGGTCCAGATGGTTTCGCCGACGTCTACTACGACAACGTGGGCGGCGAAATTCTCGACATGATGTTCCCAAGAATGGGCCGCCATGGCAGAATCATCGCTTGCGGAGCTATCAGCGCGTACAACACCTCTTCCGAGCGGACCACTGGCCTCAAGAACTGGTTCGAAATCATCATGATGCGAGTGAGAGCACAAGGATTCATCGTCTTGGACTATGTCCCAAAATTCGGGGAGGCCATTCAATTGTTCAACAAGTCGGTCCAAGAGGGCAAGCTGATCATCGACGAGAGC…
DN18328_c0g1i1.1
ATGGATCACCACTCCTCTTCTTCTCCTTCAAGTTCCGACTCAGACGATCACAAGAAGTCCATTTGGGCCAAATTTGGAAGAGAAACATCTATGCATGAACTTCTTGGCGGAGGGACACTAGCTGATGTGTTGCTGTGGAGAAAGAGCAAGAGAAAAGCATCCGCCATAACACTGGGGTTGGCAACGTTAATATGGGTGCTCTTTGAATGCATGGAATATCATTTTCTCACATTGCTCTCTCACTTTCTCATTCTTTCCATCGCCGCCATATTTCTATGCTCCAATCTCAACCTCGCACCGACTTTATTCAAAAAATCTCCCGAGATACGATTTTCCGAACAAGAATTTTCTGAGTTTGCGTTGCGCGCGAGAGCGGAAGTCAATCGTTTGTGTGCCATT…
DN18369_c0g1i5.1
CTCTGTCTCCTTGCTCCTTAAATATTGAACAAGTGCTTTCTTTTGCACTCTGCGTAAATGTTTGGTATTAGCAATATGTTGAAGTATTGTTCGTTAAGGTTTTCAGTGCTGCTGGTTTCATTGAATGTCTTATTCGGTGTTTTAGCAAGGGCAAAGGTTCATCACCACACATTCGTTATCGAGCCGTCGCCTGTTACTCTGCTATGTAAGACATATAGCCCAATCATAGTGAATGGGCAGCTGCCTGGTCCAACTCTGTATGTAAGAAATGGCGACACTCTTGTTGTCAAGACATATAACAGAGCCAAGTATAATGCCACCCTCCATTGGCATGGAGTCAGACAGATTCGATCAGCGTGGGCTGATGGACCGGGGTATATTACACAGTGTCCCATTCAG…
DN29385_c0g1i1.1
CCCTGTTGTAATTACTAGGTATGCCTCCCTCAAATAATAGTGCCGCATTTCTAACAATCTGTGTTTATGCATTATTTACAGTGAATTATTTGCATAAATGATTTGGTGTTTTCATTTTGTCTCTTGTTGCTCCTTTCTTGTTCATTTGTTAGATCCACACAACCAATATTATTTTTTTCTTAGAAAGCACCTCTCGATTTAATGAAAGATCTCATGTGCTAGAATGATCAGGCTTGCAGGCTGGAAGTGTTAGAACTTAATTTTTAGAGAACTTCTGTAATTAGAGGTAGGAGACATTTAGAAGATACTCTAAATGTTCATAATGTAACCCTATCATGGTTGTAATATTGCCTTTGTATAGTTTTAGACCCAAGTTATTGAAAACATGTAAGAGGAGAA…
DN29393_c0g1i1.1
GGCGCCGGAAATTTGATTTGGAGGACGTTGATAAAATCACTCCTGTTTTGCACAGCACAGGTTTCAGTAGTTGTCTGCATGAGTGAGATATTTCAAATTGAATTGCACGCTTCTTCTGCACTTGTAAGGTAACGGGTAGCCACAAGGTGAAGGAGAACATTTCGATCACTTCAATCTCAGCTCCGTTTGAATCCTAGGTACGTTAAACCAACTTCCGTTCCATTCAACCATTGCACAAAATGATATTGGAGGCAAAAAATTCTGCAAACAGCATTTTCAAGATATTTTATAAATCTGGAAGCATTACCCATTTGCAGATTAATCCTGCCATTAAATCATACTCAAACCGTAGTACACATTACTTAAACCCTAGCAAAACCCTGCACACAAGCCATAATA…
DN29329_c0g1i1.1
CGAGTACCTGTAATTCTATATAATTTTGTTAATTTCCGGTGGGAACAAAGTTGCAGCTTCCACAACATCACTGCTCGCTCAGTTGAGAATTTATTTGAAAAAAACACTGGATAATTTTATGCTGTCGGCAGTAAAATTGCAAAGGGATCAATTTCACTGCAGTCTTGCCTGTAAGTTTAGGCATTTTCTTAGTAGGGTTTAAGAAGCAAAGGATTAATAGCAGGAAGAGGAGGGCGTAATAATAAAATGGGTACAACGAGGGGCGCAATGGGTGCCCATTTCTGGGACATGGAGTTAGCGTCCCCCACCACAATGGATGGATTAGTGGGGACGTTGCCTGGGGAGGGAGCTGTTCCTCTGACCCTTACACAGTCTTCCAAGCTCTCCAGGCCTCGCCAA…
DN29316_c0g1i1.1
TATCGAGAAGCAAAACATCACTGGCCCCGCAGGTTCTATCCCCAAGAGCCGTTCGTACTCATACCACTGGTCAGAGCAGCCCGCACACGAAGTTGCTGGTGGTAGTGTTAAGATTGTCGACCCTCAAACCTTCCCTATTGCTAAAGACTTCTCCGCCGCGTTGGTGACTGTAAAGCCTGGCGCCATTCGCGAGATCCACTGGCACCCTAACGGCGATGAATGGTCATTCTTTATATCTGGAAAGGCTCGTGCCACACTTTTCGAAGCTCCTAATCTAGCAACCACCTTCGATTACAGTGCTGGCGATGTTGCTTATTTCCCCCAGAGCCGTAATCACTACGTGGAAAATGTGGGCGACGAAGATGTTGTTTTCCTAGAGGTCCTCCTTACCGATCACTT…
DN29338_c0g1i1.1
GAGAAGAAGTTCGCTTCTGCGAATACGGGTTCCACCGCCGAAGGCCAACATCTTACCAAAGTTGATCGCTCAGACGATATCGTGAAGCCAAAGACTGTGGGCACCAAAGTGGGTGATGCCATCAAGAAAGCCCGAGCTGAAGCCAAGAACGACAAAGGTGCTACAATGACACAGAAAGATCTAGCCACAAAGTGCAACTCCACACCTACAATCATTGCAGACTTTGAGCGTGGCACAGCAACTCCAGATCAGAAACTATTGGGCAATATGGAGAGGGTGCTGAACGTTGTTTTAAGAGGAGACAAGATTGGGCAGCCAAAGTTTCCAAACAAGAAGAAATGAGGGCTGGCTTTGTTGAAAGGGGTCCCATCGAGGGAGTCAGTCT
DN29352_c0g1i1.1
AAAGAATGACAATTTGTAGTTGATGGGCTTAAGAATAAACAGATTCCACGTCTGAAGAGTGAGGGGATCTGAATTAAAGGCTGCTCATATGCTACCTCTGTTTTCATGTGATAGAATTTATCTTTTGTGACAGCAAGGGATATCTGTAAGGTTGTGATGGTATTTCATATGTTATATGTTATAGGATGAAATTTGATGATTCACATGATTCGCTTCTAAGAGGCAGGGTTTCTCACGGAAGAAAATTAACATTGCTCCCATTACCTGTCAATGCCATCATCCTACTTATATAATCTGTATAAAAATGAGCTAAACATGAGTTCTATGAAAGAGCATTAGGAATTCTTATGACAGAAAAAATCAAAGGTCATGTTACAATATTTCCTCACGGCCACAGGT…
DN29382_c0g1i1.1
ATTTAGAATTTTTTTTCCCTCCTGGAAACCCCGTCCCCACGTCCCCGGGACTTAGGTAACTATGGTACATATGTGTCATGATTTAATTGAATAAAAATAGATGAAGGGGGAGCTGTTGGCCACTCTCGGTGAGCCTTAGCAGCAGTACTTGCTGCTTAGATAGCCCGGCCCAATTTGCTAAAAGGTGTTTCACCCATTTTTGAGCACGTGTGCGGGCTAAGAGTGTGCAAATATGGTGGTGTTTGAGTATGTCTGCTCAGACTCCGTGGGAAGCTGATGAGAGCATACTTGGAATTGGCCAAAGAGGAATCACAAACCAAATGTGAACCTGGTGTGATTGGGAGGAATAATACATCCATCTTCAATTGAGAGGTAGTACCCAGAACAGTGATTTATTTT…
DN29359_c0g1i1.1
TGATAGATACAGGGTCTTGGATGACCTTATATACTAGAAGGATAGGATTTTCCTTGTACCAGAATCCAAGATGAAGGAGAAAATTCTTTGGGCAGTGCATGACACACCTCTAGCGGGACATCCTGGATACTTTAAGACCTACAAGTATACCAGGGAGAGATTTGCATGGAAAGAGTTGAAGGATGACGTCCTTAATCATATTAGAGAGTGTGGTTTGCTAGAAAACCAAAGCCGAGCATTCTTTCCCAGTAGGACTACTACAATGTCTTCCGATTCTTGAGAAGAAGTGGCAGAGCATATCCATGGATTTCATCACAGGGCTTC
DN29301_c0g1i1.1
ACGGTCTTAATCCTCACGTAGGATCAACATAACACAACATAACACAACACAACACAACATAAATCAAATCATGTCTGCACCTAGCTCTGCTTCTGCCAAGCCCGCTGAGCCCGTCAGCTCTCCCGAGCGTTCGGTCACTCCTCAGCCTTCTGCCGCTGCTGGTCCTTCTGCCGGTAGCAGCTCTATCCATGACAATTTGTTTGCTGCCGCTGCTCGTGGTGCCAATTTCCCTTCCGCTCCCGGATGGGAAGGCGTGCGCCCATCAGCCCCGCCTTTCCGTATGGCGGCTGGTCCTGAGCAGTCCCCTGCTGCTACCACCGTTCCGTCTGCCCCCTCTCGTGGAGTGGGTGGTTCGTTTCCTGGCGTTCGTCCTTTCGATCGCTCTGCCCCTG
DN29336_c0g1i1.1
GTTGAACAACCTGCAGTAGGTTTAGGAAAAGCTTTCTGACTAGAGAAAATGAAAATGCCACAAGTGGTGGCTTCTCATTGGTTGCAAAAATTAATAATTATCATTCCACTGGATCATGAAAGAGTGGACATTGAACTCAAAGGAAGAATTGGGAATTAGAAAACAGAAGGCATTGAAAATCCAAACAAAGAATTCATAAGAACATGATAAAGAAATAACCCAAACATCAATTGAGGTCCTTATTCATCATTCTAAAGCCCAAACACCCAGACGCAACAGCCTTTCTAAACAATTAGCTTGAAGGCATAGGCAAGAAGCTCACAGAAAATAAATACACACGACC
DN29317_c0g1i1.1
CATCACCCACTCACTCAGTCCAATCACGTGCATTTGTCGATGCTCAACCGCAATAAATGCAACACCCTACTCGACCATACCTATCACCCACAACTCCAACACAATCAATTCAAACTCCGACATGGCCACCTCCGGTAGAGCCACAGTACATTGCATTCCTTTGCCGTCTATTCAAACAATGCCACCGGCACGTCCTCCACCAACAACATCATTACGATTCAAAATGCCCACAAGAGGTTCAAATAAAAAGACCATTGATAAATGCATGATTCCATTCCGGCCCCTGGCGGGACATTGATGATTCCCTCTGAATT
DN29333_c0g1i1.1
TACAAACAAGCAAACCCGACTTCGGCTCCCTCGATCAGCAGTGGCGTTGACCTTGGTGCTTTGAGTGACCAAGACATGGGTTTCGCTGCACAGTCCTGGACCGACGGCTCACTGAGCGTCCCGAACGATCCTTTCACCTCACCTTATGCCTATCCCGATGATTTCGCGAGTCAGAACTATTCGTCTGGCTGGACCCAATAACCCTTGTGTTGGGCGTGGTGCCGCCCGCTCTCATCGCAATGAGGTGAACGACATCGTGGTATAGCGATCCTCATTTGACCGCTGCTTATGGCATTCAGCGTGATCCACTTTCGGCTTGTTGGTCATGATTCGTGACGCACGATCGTTAGGTCTCGCCACGGCGGACGCTGGTGAAGCTACGGCATAGTTAAGGTTGCA…
DN29383_c0g1i1.1
CAGCGATGGTTTATTGTGCATCTATAATCTGTTCTCTATGGATGAGATAATACTTCTTAAGTTGAGAAAACACTATCACTAATTATTTTTGCTGGAAAGAGATCAAATGAAAGTGCCCTTTTCGCTGACTGTATACAACTAGAACAATGGTAATCATATTATTCATTCTGCAAAAGACGCAGCTTGATCATTGCACTAAATTGTTGAAAACATGTAACATAATGTGTGAACTAGTTTTGGTGTCTATAACTGTTGAGCATACAATTTAAGAGCTGCATTAAAGCATGGAATACCATCTTTCACCCCTCAACAGGTAAGGG
DN29365_c0g1i1.1
CACAGGCCCGCACAGGGTGTTGCATATGCACAAAAATGGTTTGGCTAAAATGGCCTCGGAAACTTCAAGAACACAATTGACAGGTGTAAATCCCAGCTCCACAACCTTTGCCAGTATCCTCCCTTACGCCATATGGTCACTCTTGTTTTGTTGGGAGCTGAGATGACAACGGATAGCATTGGCATTACTATTTTTCCTTTTCATTTTTTGTTTGTTTGCTGTTAGGAAGCCTGGTCAGAGAAAGTGGATAGATTGGATAATTTTGGGACGCCAGAGAAGATTAGCATGGCCCTGCGCAGGGCAAGTAAACTGTTTGTTAAAATGC
DN29394_c0g1i1.1
CTCTTTCCTTATTGTTATAATTGATTCTGTGATCAATGTGATTCTGGAATTATTGTTGCTGTTAATAGGGATGTTGAGTGAGGACAATGATGATGAAAGTTGATTTCTATGGGAGATACTTTATGGAAGCTGAAGAGAACATGAAGATCCTTTTTAAGTTTGTAGCTGATTGCAAGATGCTTTTTCATTGACTTCAAGTAAAGTTCTTTATGAGATCTATCTATCCCATTTCCAGGAGCTGGCCAGCATTTTATCTGTCTTTATATGATTGGATACTGCATTTGGATGCATTTTCTGAGTATGTTAGCTCATAGGAAATCTATGGCATTTTTGTACAGTCTGTCACAGGTTCTCCCAACACCCCAGAAGGCAAGCCGAGTCAGCCACTTGGTCTAATTT…
DN29363_c0g1i1.1
CTGTAGTAATTGTAAATCTTACATGTCATGATGTGTTTGGGTACTTTACACTATTATCGGGTAAAAGTTGGTCAATTATTGAATATTTTGTGATCATGTACATAACAACTATTGGACCCTGTTCACCTATTGGGGTATTTTCCCTATATGATAGTTACTTCCTAGGTACCAATAATTTTTGTGGACTAAAGTCACTTATTTGAAGACGCTTGTCAGAGAAATTGAAATATTGTCCATGGGTTTTTGTATGTTTCATTGTCGTATTTCACATAATTGATGCCTTGGAAACATATAGTATTGTGCATGTCTCTTTACTGAACAGTGGTATTTGCATATTACTAATAAGAAGATTCAACCCGGGAACCAAGAGTATTAATGATCTTCGAATCATAAAGCTTC…
DN29312_c0g1i1.1
AGTCACCCCGGCCCCGAATCAACAAGTCTATTAGAGAGTTAGGTTTGGGGTTTGGAAGATTGGATTGGTAGACACCATGGTCTATAAGTTTAGTTTGCCGATATGGGTTTCTAAGAAATGGAATATAGGTTTAGGTTTCTAGTATCTGCCCCACTATTTAGATATATCTCCGGCTATATGTATGATATATAGAGTCTCCCGGAGCCAACGAATATCTCCGATCCCGAGAGGAGCCGTATGAGGCGGAAGCTTCACGTACGGTTCTGAAGCCGAGCCTTTCCAGCAATGGGGCTTAGGGACCGATATGATGATTGGTTTAGGTAGGGCGGCCTACACGAACGACCCTGTAGGGATACCCGAATTCTCTCTAAATTCTAGAATATCGGTCGGGACCCACCC…
DN29323_c0g1i1.1
GAGAGAATTCCAATAAGCAATACATGAAACAATCTCTAAAGAAACACCCTTTTAAGCCTGAACTCTGATAAATTAAAATTCTGCAAAATCACTGAAAGTTCTTGAGCTTTGTCTTTTCATATCACAAAATTTGTGGCGCTCGAGACAATTCTGACGCCCACCCATGAAGAATGCAGAGCGCAATATATAATCAATACATTCCATACTTAACTGCGAGGATTCGGTGACAATGGCATTGCTATCAGCAAAATCTTTCTTCCTCCTCCACAATTCCAATCACCCAACTCTGTTTTCCCTGCCAAGGAGCCTTCCCACTTCTTCGTTTCAATATCATGCAAACTCAATCACCTTGCCCACATTTTCTTCCTCCATTCTCTCACAGAAATGCACAAGTCTCAG…
DN29326_c0g1i1.1
TCTCATCCCGAGAGAGCTCCATTCGAGCAAGCATCACATCCGCTGCCAACTCTGTTGCCTCATCAGGTGAGAGCAGAGCCAGCTCCCTCACATCTTCAGTCGCCAGCGGTGCCTCTAGTGTCGCAAACAGTGCATCCAACAGCTTGAGCTCTGTCTCATCTGCCGCCAGCAGTGCCGGCTCTTCGGCCTCTTCTCGTGCCACCTCAGCCAGCAATGGTGCCTCCTCCGCCGCAAGCAGCGCTGCTTCCTCTGCCAGCTCTGCTGCCGGTGCTGCTGACACCGTTGCCATCCCAGCTATGGGTGTCTTCGGTGCCGCTCTCTTGGG
DN29320_c0g1i1.1
CATCAAGACGTGGTCCCGCCCGAGTTTTTGTACACTTTGACGCAAACGAACCATGCTTGCAAGAAGTATTACAAGTTATTGAGTCCTACCCCCGTGCTCAACCTTCCTGTAGTATCTATAACACCCCTTTGCATCATAATGTTAAACGCACCCAGGCTGATCATGATCCATCTTCTTCAAACCGTTCTGCCCAATCCGCTCCATCTTGCTTGCCTCCTTGCAATGTCTTGCCTTCCACTACTTCACCATTATTACTTGGACAAAATCAACCTTCGCATTCACATGACTCACCCCTGCCTTCTAATCGTGCTAGGTCCTCTTTTGCCGTACCTAAGGTGACAGGTGTATTTAAAAGAGTAAAGTTGGAAGTGGAAGAAGATACATGAGTCATTATTTGCA…
DN29362_c0g1i1.1
GGATGACAAAGAGTACATTCCTGATCCTGAAGACACAAAGCCAGCTGGATACGATGACATCCCAAAGGAGATCCCAGACGCTGATGCAAAGAAGCCTGAGGACTGGGATGATGAAGAAGATGGTGAGTGGACTGCCCCTACCATTCCCAACCCCGAGTACAACGGTGAATGGAAGCCCAAGAAAATTAAGAACCCTAACTACAAGGGAAAATGGAAGGCTCCAATGATTGACAACCCTGACTTCAAGGATGACCCAGAACTCTACGTCTTCCCCAAATTGAAGTATGTTGGAGTGGAGTTGTGGCAGGTGAAATCTGGATCATTGTTCGACAATGTCTTGGTCTGCGATGACCCGGAGTACGCTAAGCAGTTGGCTGAGGAAACCTGGG
DN29313_c0g1i1.1
TAAAGCTTCACTTGTGAATAAAATGGGGACTCAACAAAGGAGGAATATAATGCTTATAAATAGGGTAGGCACTAGGTAAAGTCTACTTGAAATCACTCCAGCCATAGAAGGGTTGGATTGTAGTCTACAAAATGGAACGAATTGGGCACAAAACTTCGGGCCCAACTCCTGCTCAGAAGCATTCTCAAAATCCATCTTCCAACATGAAGAATACTCAGCAGCAACCCATTCATCTGGAGGACGATAAGGTGTCCAGCATGCCAGAAGATTTCCCACTGCAAGACAGCTGTAAGAAGGCCCTCTCTTCTCATTGTACCAGCCTATGGAAAGAGATTTGTAAAAAGGTTATGGCATACATTCCTGCTACTGTAATT
DN29356_c0g1i1.1
GCTAGAAACATTCTGATAAATTGTAAAATTTCCTAGTATGTGAAAGAACATTATTATATCAGGACTAACATGTTACAGGGACATCATTCTAATCCCAATGGACAGCTGTGGAAAAGAATTATCCTTCACCATACTATGAATGTCCATCCTCCAGCTCCTGGACAGTTCTTACGTATTCCATATCAGTACTTGTTTCCTACCAGAAGACACCTTAATCGTGATGCTGATGGGACCGCACACTTATCCAGAGAATGGTTTGAAAGAAATCAAAGGAATCTACAGCTTCCTGAACGTGATGATGATTCATCCTCCACTTCCAGTGATGATGATATCATTGGACCCAGTGTACAGTTTGAGGTTTAGTGGTTTGTGGGGCTATGTCGGCAGGCCTGTTGCCGA…
DN29369_c0g1i1.1
TATCACCATCACAATGGACAGTAAGAGGTACTGGGTTCTTGAAGTGACATCGTGCACTAAACATGTGCGAACTCTAGAGAAGATTGCATCAGCCTCTTGTCCAATACTTTACACAATCGAGACAATTTCTTCTCAAGAAAGGGCGAATGGTTCATGCATAGCAGCACTTTGCAGTCTTGCCTTGAGTACCTTGCTCACATGTGCATCTTGCAGCCCGTTGGATCATGGGAGTCCTCTGCAATGCTAGGGAACGTGCTTCACAACATCTGCGCTTCGAACGTCACCTTGCCAGCCCCTTGCATCATGTACCTCCCACAAAGCACCAAGGAACATGCAACACATCCC
DN29355_c0g1i1.1
AACTAATCAAAACGTTTTAAATTGGGAGAATTTGTTGTGTGAATCCTTGGCATCGCAGGGGAGCGCTCGGAGTAACTACCTAATGTCTGCCCTTTTTCGCAAAACAGGAAAAAATTTCCACAAGCCATGCTGTTAAATTCAAAGCCCCTGATCAAGTCTATGTACTCTTGTTTTGCAATGATAACTGTATTATTTATGCTTCTTGTTTTATTCGGCTATGTACAGTTACCCATTTCATATTCCTTGGAACGCGCAAGAATCCAAGGAGACCATGATGATTTTACCTCAGGGCCTGAAGAACCATTTACAGAGATATACAGTGCCTTCAAAAAATGGGATGCCCAAGTGGGCTGCAAGGATTACAGCGAAAAAATGATGAGAGTGTCGCCAACACGTAAC…
DN29397_c0g1i1.1
GGTAAAACGAAAAAGTTCATGGGTTCCTGGAAATTGAATGTTATATTTATTATTCTAAGTGTCAATGACACTAAAAAGTCTTCTCGATACATCACCCTTGACATATATATTGAGTGCATCAGATTGTTTTCAAGTGAATAATAGGAAAGAAAACAATAAAAAGAGGCACTGGAGGTAATTAATAAAAAATATAAAGATTGAGTTAAAAATAGGGCATCTTCATTATAAGTTGATTACTTGTATAGATAGCCACCACATATTCAGAATCTAAACACCTATCTACCCAACCAGTTTATTAACTCTAATGAGACTTCATATTTATTTAATAACTCTACTAAATATTAAAAATCAAGCATAATCTACTAACTGTCGTGCTTGAAGGTGGTAGGGAAC
DN29353_c0g1i1.1
TAAAAATCAAATTAAGAAGCATCAACTCAAATCAGATCTGAAATACCTTCAAATAGTTCAGATTTATTCTAGAGGTAGGTCGCTTCACTGGAAAAAGGGCACAAATTGATGACGACAATCCTCTCTTCAAAACCCTTCACAAAATCTGCAAAAACTTCTTTTTCTGCTGGAAACACACTAAAAATTATTGCTAAACCAATGAAGCACAGTGGAAACCCCAAGGTGGAGAATCCCCTTGATCTCTTGGAGGGTTTTCATCCTCAAGAGAGTATTTCTAAAGGGTTTCGTCTTGATACCTTGGGATCTCTCTCTAACTTACCCGG
DN29381_c0g1i1.1
AGACATCTATTTTCATACAGATTTATTGACAGTACTTCTTTGATGCATATGCATGGAGAATTAGTTATAACTATAAGTATATATGTGTGTATATATAATTTGCTGTAGAAATGGTTCCCATTTCTGCTATAGTGGGAAAGTGACAGGTGAATTTGAATTTTGTCTTGAGCAATGAGCAGATTGCGTGATAAACCCAGTTTTTTAATTTTTCCCCACTGTCCAATATGTGTTTCCCTTCAGTTTTGTGTTTGATATACTCTGTATTAGATTAAGCCCTTTGGGAATAGTCTAGTTTATTTTTGTACCATCATGGCCGCAGACAGGGATAGTGATAAAAAACATGCAGAAGATGTTGTATTGGGTAATGGAGATTCGGTTCAAAGTGGGTATGAGCCTAAT…
DN29368_c0g1i1.1
CAAAAATGGATAGTCACAAAAGGAGTTTGGGTTTCATATCTCTCGCTTTTCTCTTCATCACTTGCTCTTCTGCTGAGTTCCTCATTCAACAGGTCACAGAAGGCAAAGGAACAGAGAACAACAGTTATTACAATGTCGAGGCGAATCTTGGAGAGACAAGAGCGTTTAGAGAGGAGCGACCATCAAGTAAGATAGTGACAATAGCAGGCTACTCGGTGATTAAAGGGAGATTCGAACCCTACGAATCCTCTGTTTTCGAAGCAGCTGGTTACAGATGGAGATTGGTTTTGTACGTGATTGGTAATAAAAACGACGGTGGAGCTGGCCATATATCACTTTACGTGAGGATGGAAGAGACCGAGTCTCTTCCCTATGGTTGGGAAGTCAATGTTGATCTCA…
DN29319_c0g1i1.1
GGGATAAAATAACCATTGTTTTTGTTGGGTTGCTTGCGAGGGAGAGACCGAGGGTTTGTTTTTAAGGTGATGTTGGCATGGCTGAATATCAAGGACTTGGAGCGGCTTCACATGTTCAGCAGTTGAAGCAGGAGCAGAGTCAGAGGGGAGAATGCCAGACGTCCGAAGAGGATGAGAGCCGGAGCAGCGGCGGAGACGGTGGCGGTGGTGGAGGATCGAGGAATAGCAACAAAGGGAAAGCGCAGCAGCATCAGCAGATAATACAGTCGTCAGGCGCAGATGGAGGAGCAGGGACAGTGGAGGTCGCAAGGAAACCCCGGGGAAGGCCACCAGGGTCGAAGAACAAGCCGAAGCCACCCATTATCATCACCCGCGACAGCGAGAACGCGATGAGACCTC…
DN29302_c0g1i1.1
GATTCTTCTGCAGGAGTAGTTGGCTTTTTGATTTTGGCTTTAGTGGAGGTAGAGATTCTGCTAAATCAATAAGGATGATGATTGCTTCTGGAGGCAGTTATAGCCTTCTTTCTGGCTTTTGTGCCCCTTCACTAGCCTGCCAAAAGTTTCCTACTCCATGTCGTGCAATTCTTTCTTCCATTTTTATTTTTGTATCCCGACATGATAAGAACCTATATACACTGGTGTTTCATTTTGGAAATGATCTGGCAGACAAGTTGTTCATGGTGTATATACATGAATGCTTTCAAGCCCTCTTAGTATCATTACTCCAAACGATTACGAGATCAGACATATTCACCATACAGGTTTCAATCCTTGGCTCTAGCCATCACTCCACTATGAGGATGATATTACACT…
DN29390_c0g1i1.1
AATGATTTATGGAGATAAAAATGAGGTTCCAAACTCCTGTATGGCCAGGATATTATTATTTTTTGACTGAATTCTCGAAGGAAAAAAGAAGAACATCTTAGTGACAGTCAAATGGATGTCAAATTTGTTGTCAGCATAAAAAGTGAACACCCTCACAGACATTACAGCCCACCACCACTTCCTCCGGCTGTCATTGTAGAATGCCTCTTGGTGTAAACATATTTGACCAATGTGTATTTTGGTTATGTGACTAACAGTATTTGATTGTTTAGGGACTAAAACAGAGATATTCTATACAGTTATGTAATTAATAGGATTGCAACCTATTTTTCTTCAAGCTTCTGGGATGGAGGCATGCAGTTCTGGGATGGCATAAATTCTCAGATTATGGGGATGGCG…
DN29357_c0g1i1.1
GTCATCGCGGACGCGGACACTGGCTATGGCGGACCTATTAACATCGCCAAGACTGTCACATCTTACGCGCGTTCGGGCGTTGCGGGCCTCCACATCGAAGACCAGGTGCAAGAGAAGCGATGCGGTCATCTCTCGGGGAAGTTGCTCGTCAGCAGGGAAGTGTATTATAACCGCCTACGAGCTGCGTGTAAAGCGAGGGACGAGAGCAGAGACGATATCCTGATCATCGCACGGACCGACGCCCGAGCAGGAAAGGACGATGCCGGTAACGGCGGGTTCGACGAGGCCATTGAAAGACTGAAAGGTGCTGCAGAGATCGGTGTCGATGCACTCTTCTTTGAAGCTATCCAGTCTACTGAAGAAGCCCAAGAAGTGATCAAGCAGCTCCCCAAGATCCCA…
DN29321_c0g1i1.1
CCCTCCATTAGTAGTAAAATAAAGAGAACAAAACCGTTTTCTGTTTTTTGTTCCTTTCTGCAGATGTTTGGGGGTGTCTTAGACATCTCTCTTTGGGTCAATGGACATCTGGGTGCCCCATGCACACTCTTCAATGAGGACAGAAATTCCTGGGCTGGCACCATTGTTTTGTGGCCTTGGGGGGTATTTCATATGCATGCCCCTCCATCCTCAAAATGTCCTGCATCCTCCACCCTCAGTGATATGTGGCTGTATGACCCCGAGATCGTATGTTGAAAACATGGTGACAATGCCTATTCTGTTTTTTTGTTCCTTTCTGCAGATTTTGGGGAATGTCTAGACATCTCTCTATGTGTCGATGGACATCTGGGCGTCCTATACACATTCCTCAATGGAAAC…
DN29314_c0g1i1.1
ATTTGGAGGAAGAAAACACCTGATCTGGGAGTCTATTTGATTGGTTTATAACTAGTTTTATTCAATCATGATTTTCCTAGCCGCGAGGGATTCTCTGGAGAAGGATCTGTTGGGAGTTGTGAAAAATTGTTGAAACCTCATATTTTGTTGGGCACCTGGTTCTTTTCAAAAAAATTAAATTTCTGCTCTAGATTTTGGGTCGGAGGCTTGCATACGCCAGTATGGGGATTGGTTGCCTCCTTGTTACTTTGTTTTGGCTCTTGTTATAGGCCTGCAGATGTCCTCTTAGTGCTCTGATGAATGCCCATGTCCTGCCTTTGTCCCTTTTCAGACGTAGGTTATGAGAAGGTTCAACCCCTGAAAACAGTTGAAGAGGAGCCAAGGATCACTTACTTCTTA…
DN29349_c0g1i1.1
TGGTATATACAAAGTACTTTATGTATACACCTTATTTTTCGCACTAACAATTTCTCTTTTGCAGGCCATTGTTGCATTGATCTCCCTAAGTGCGTGCCTTAAGGGGCGTGCCGAGAATGGGCATGCTGGGAATGGGCAGGCTGGTTAGCGGTATATGTGATAGAGATTTGTTGTGCAGTCCAATATGCCTTAGATACCCAATTGTTTACTACCTCCCTGTGACATCCTCTTATTATCGCCTTCACACCTATTTACAACACCTTCAGACCACCTTCACATGTACTCCCAAGTGTTTGCTCTACTACCCACCCCCTTTTCCTCCTAAGATACTCATGATCAATTGTTGCA
DN29391_c0g1i1.1
GGCAAGGTCATGACCCTCTCTATCTGGAACAAGAAGGGCTCTGATGGCCGACCTCTCTCTGGCGGTGCGATGGCCCCTGAGGAGTCTGCCTTGACCTTTGTCCTCCAGCCAAACGCCAAGCAGGTTGTTGCTTTCGACAGCGATTCTCAGATCGGTTTCGCTCAAGCAACCGATGCCAAGGCTCCGTCTGGTCACTTCGCCACCTCTTTCGGCGAGTGCAACATGGCTTCTACCGGCCCAACCTGCAACTTGTCCGCCATCCTCAACCCCAAGGGCAACACCTACAAGATGAGCATCAGCAACAAGGAGAATGACTGCATTTCCTCCCAGGAGCAGAACTGCTGGATCACCGAGACCAAGACCCTCCCTGGTCTGGACGGCAAGGACCGCAACGGATCT…
DN29332_c0g1i1.1
AGTTGGCAATTGATTGAGACAAGTATCTAATAGTTGTTTGTGTTCAAGCACACTGCTGCAGTTTTGATTATAAAATTCTGATTTTGGAATGTTGAATCAAAATCCACATCTGCACCCTCAATCCAAGTAGCCTTGGTCCCAATTATGAACACTAACATTTATAGGAAGTCCAGAACATCTAAGGAACATACTCACGGGTTTGGGAAGATTGCCCAAGGCAATTATGGTTCATGCTAATCAATCAAAATGTTGTAACTTTGATAAATTAAAGCCGCTCCTGATCAAAATAAATTTGTATTGACAAAGTTAATTTTGGATCTTGGAGAAGATATTTATTTTCTTACATATTCCTTTGGTACACCTGGAGATAATGGTTACAGAATGAGCATAAGTCTTGAA…
DN29346_c0g1i1.1
TTAGCGTTAGAGTAGGAGTCGGCCTCTCATTTCTGGAGGTTGCTGCAGTGTTGTGTCTTACATGCTGAAACTTCCCAAGTGTTATACTAACACATGGGTGCAAATGCAGGGTACAGATCCGAGCATCAACAGGTATTTAGATCTAGATAGGTTAATTTACATTCTTGGTTGATAGGTGTGTGTCCTTGTACTTTGATTAATGTGCTAGGTTTTAGAGGGACCCAGAGAATTTCTATGTTGCCAGGAAACGGGTATGGGTATGGGTCTGAAACACGGAAACGACGATTTTCAAAAAAACCTTGGGTA
DN29370_c0g1i1.1
ACTCAGTCGTCATGTACTCTCAGTTGTAATCAGTTGATACTTCGCCACAAATTGGGGCGAAGAATTGACAAAGTCAAATTCAGAATGAACTCCATTGTAGAAGATGGAAACCAGCTGATTCCGATATTAAATGTTGTAGCAGAAGCGGCGTCATCGAGTACATCTGCACAAGTGAAGAAATCGAGTCTCCTGCCCAGAGATTCACACCCGGTGGGTATAGAGCCCAAGATTCAACACATGGTGGGCTTGTTAGACAACCCACAAATTCAAGTTGTAGCCGTCGTCGGAATGGGCGGCTTGGGCAAGACATATCTTCTTCAACATGTCTATGACACTGCAAAATCCAGGTTTGAGATTCCCATTTGGCTTTCGATTTCCCAGAAGTATAGTGTTAAAGAT…
DN29392_c0g1i1.1
TGAACCCCTTACATGTGCTTTTGCACTTACATTTATAGAATTTTTAGAGAAAGGGAGAAGGGATCGATCACATCTGGCGATCACTGAATTTAACCACTCTACCATCACTAAGTACCAATCGCCATTGATTTCACCGGCCAGGTTTGGGCGCCATGGTATTGTACACCATTGATTTCATAGGCCAGGTATGGGGGCCATCCATCATTAAATTCTAGTTGTTGGAGTGTTTGAGCACCTAGTTTGAACTAGGCGCGGTTTTTTTGTGCTTCATGGACTTATGATATTTCGCCACCTTGATCCTATCTTCTGTGCCTTTCTATCCTTTTCGGAAAACTCTTGGTGACTCACGGTTTTGTTTGTGACCTCCGCCTTGATTTGCGAACAACATACTAGCTCCAT…
DN29358_c0g1i1.1
GGGTGAGGAGGGGCCAAGATTCTAGATAGATGGCCTGTATACGTATAGGGCCATTGTAGAGTTTAGGGCATCTTCGGCTGGGCTCCGGCTGTCAGCCTGATCTATAGAACTCCTCCTATACAGATAGATGAGGGCCCCCTGTTCCTATATGGGGATGGGGTAATCTGATTTTCCATAGAATTGGAATATATAGATATGCGACATGGGCGAATCTTTTCTTGCAGCCGCATAGTGTGTGTGTGTGTGTGTGTATAGAAAACTATAACTCTGCACCCCATCTCCCAGAATTACGGGGTAGGGCGTCATGGATATATAGGCATGGATGCGTCCGTCTACCATCAATGATTGACTCCATTCCCTTATCTAGACAAGCATGTCATAAACCATAAATATCAGAAC…
DN29374_c0g1i1.1
GTGTGGGAAGTTTTAGATAATGGATTGAAGAGTAAACTCGAAATTCAGTGGTCTGACATAACAGGACTGCAAGCAAACATCCCTGAAAAAGGGCCTTCTTCTCTCCATGTTGAGATGTCAAGAACTCCTTTATTTTTCAGAGAGACAAATCCACAACCTCGAAAACATACGCTTTGGCAATCCTCCTCAGACTTCACTGGAGGTCAAGCGAGCATTTGTTGTCGACATATTGTCCAATTCTCTGAAGGTGTATTGAATCGACACTTCGAAAAATTGATACAATGTGATCCACACTTGAAGAATCTCAGTGAGCAAAGCCCACCTTTTTCTGGTTCTTCTTTCTTCGAGGGCCGGATCTTGATGCTTGATATGCATGGATATCATCAATATCCCTACCCA…
DN29380_c0g1i1.1
GAATGCACTGCTGTGAATGGAAATATGGTTGCACCCAATTATGGAGTGATGGTCCATTGATATGGACAGAAAAATATTTCACTTCAACTGGAAGTGTCCATTTCAAGAATTTGATTAAATATACAATATTAACATCTGTTTGTAGTTATGGTATAGAAGGGGAAGTTCAGGCATGCAAATTTAAATGCAATTATGTAAGTGCTTATGGAAATTGCCAAATTGGAATGGTCTTTCATGTAGTTTTAACGTTCGGAAAGTATGATCAAAATAATAGCTGTACATGAGTGCCCAAAGAGGCTAACGTTAATATTGCAACACCGTATGAGTTTGAATTGCATTATGGCGGAATGCCATTCTAACAAATATGAAACATTGGATGATGTTGATACACAGGGT
DN29325_c0g1i1.1
GGCAGATACTTCATAATTGGTGTTTGATACTGACCCATGTTGGATGGGTACATGTCTTTTTGGTGGTGCCCATTCTGAAGATGGATATGCTTTAGAGACTTGGTATAATCTAAGAAAATCAGTTATTTCTGGTCATGTATCCATTAGGTGGCTAGGGAGATTAGGGACCTGTGTATCAGTCATTTCATCATGATAGTGGCTCTGATGGGTGCTATATCCTGACCAGGGCAGCAATCCTATTTGCCAAACCTAATTCAGGCAGGCTTCTGGCTTATTAATTGCTGTGAAGCACCAGCAAGACTAGATGTTTGGGTTCAAGTTACTTCATCATGAGTGTGTGGCACTGACCTATA
DN29339_c0g1i1.1
GGTAACGAGGGTTTTAGATTTGGCTTGTTGTCGTGGAGTTTGAATTTTCTGGTTGATTCTGGTTTCCTCAAGACTATTGTCCTGCTCGAGACATGGGTAGGAAAAAATTGGATATATGCTATGTTCCCCAGAAGGCCAAACGCCATGGCCATTTCAACAGGAGGATCGAAGGCCTTTTTAACAAATGCCACGAGCTATCTGTTATCTGTGGTGTGCCACTCAGCCTGATAATTGATGGTCATAAAAATTCAGTTTTCTACGAAAACAACTGCAAGGGATCCTCTCTAGATACAATTTATGCAAAGGCATCTGGTAAGGTTAAAATGTACGATCCTGAAACAAAGAAATTCTTGGAGATAAAGAAGCCTCAAAGAACCAACAAAAGTGTCAAACCCTCAG…
DN29337_c0g1i1.1
TGCAAGAGAAATTGTTGTGAGAGATGGGAACAGGTTCCATCATTTCAAACAAGGACAATGTTCTTGTGGAGAGTATTGGTGATGCTAAGTGAAGCAATTTGTAAACATAGGCTTGCACTATACCAATGTGCATCGCTTCAAACTGCAAGCGATAAGAAGGAATCAGGTTTTATTTTTGGTTTCTACAATATCTTTTCTTTTTCTCGAGTGTTTGGAGAGCTAGGCCATGCCATTTGACCTCATAAAATCAGATGTATAAGTAGTATCCATCAATGCCTATATTTACCGTTGGGGTATCTGTTAAAGCTCTATTTTATAATACCATGGTCACAACATTGAACTCTTTTTCAGGTTTCGTTTGCATATCTTGAATGAAAAGATAAGAGGATCGAAAATGCA…
DN29309_c0g1i1.1
GATCATGTCTTTTGGGGATTTAGACTTGGGATGTTTTTTTTTTGGTTTGGTAAATTGGCCCCTTGTGAAGAAACCTTTGGCTTAAACACACTCAAGACTTGCATCTGACCTAGTTTGATGAGCACTGTGCATTGCACCCAGTATATTAATTTTACACATGAACATCTCTTTTAGGGACTTGGACGCGAGGCTGAGGTATGAAAATGCCATTGACCGACCACTTTAGTTCATTCCATTGACTGCTTGATGGGTGTTTTGTACAAGCCCTAGTAGTTATCTGCATTTGCTTGAATTTTGGTGCCCCGTTGAGTCTGGGGCTTAAAATTATG
DN29306_c0g1i1.1
TGTGTAAGGCCTACATTTTAATATGCTTGAATGTAGGAAATGCATACCTGTAGGCTGTACCAGAGATGTATCTTCCTACAACACTGGTGCTAACCATTTCCAAATCTTCCAGAAGCGCTGGGCTTCAAAAAGCTTTTAAGTTTTATTGTTACTTAGCTTGAAATACATGTTTTAGAGCTCTAGTGTATGATCACAGGTTTGTTTTCAATGCACCTTGAGTACCCAGACTGTAGTCTTAATCTGGGTCCATTGCCCTCCACAGCAACCGTTTGAGAAGTTCCTGGCTCTCGAGGTTAACGTTAAACTTTTGTCATGGTCTGAATGCCAGTTTATCAGAAATAGCTTTGGATTTGCATACAGGTG
DN29389_c0g1i1.1
TGTAAATTTGATATTGTGGAGTTTGAAAAATATAAGGAAAGAAATTTTATTTAAGGGTAAAAGGTTTTTTGATCGGGGCCCTACCCAAGAACAACAGGTGAAAGCCTAGATAAGTAGGAAAGCACCGAAAATACTACACCCATACGAGCATCGAAGTTGTGAGAAAAACACAATTGAAACACAACAAAAACACAACCTAGAAGTGGGCCCAAAACAACATCTACTTGACTTTAGATTTTCTATGACAATCCAGGTTCCATCTATTATCTTCAACACGGTCACAACGGTCCTCCCATATGCCAAAAGTAGTTCTAAGGTAATCTTGATATCAAGGACCTTCCCAGACTCACTAGATCTAAAGGGAGTCGGGATCGAGCGGAGAGGGAGACTAAATTTTAT…
DN29322_c0g1i1.1
GGGTTACCTAGGGATCTATGTGGCAAATTACAAATGACATGCCTGTACTGGCACCCCTAACATAAAAGTGGTAGAATACCATTCATCACCTATTGACACCATTCATGGCATCATATGGGTATAATCTACCTTCTTTTACTGGATTTGGGTATACAGGACACCAAAGTGCACCAGTGGTTCAAGACTCCAATTTGAAAAGGCCATAGATCGTATAGGTTTTGAAGGATAATCTTAAAACAGCTCAAGATATACTGAAATCATAGGCAAATCAGCATTGCTTGGAAAGGGAATTTGCTGTTGGAGACTAATTTTTTCTTTGGTTGTAGCCTTATAAATAGACCACTCTTGAGAATAAGGCATCAGAAAAACTATCCCCAAGTATTATGGTATGCACACTAT…
DN29351_c0g1i1.1
AAGTACTAAGTACAAAACTGCTATAAGCTTATTGCATAAGTTGGGAAAAATTTGGAATCTACTTTTCTGTATGGACAGAACAGTAGCATAAAAACTTTAGTAGATGCTGAAATATTCAATTCTGAAAATCAGGCAAATTGTCTTCATGGGGGGCTGGGGAAAATTATCTGAGCTATTGTTAAGAGTTTTCATTGGCTAGTTTGAGGTCATTTTGCTACTCTTTTAGGAGACTCGGTTTTGATTTGGCATTTCTCCCCTCTTGATATGGTTCGACCTATTGGTTGAAGATCCAAGGGCTTTAAAGTGTTTATGCCCCTTGACCTTCTACCATTGGTGGAGTAACATGACACACATCTGTCTCACTACAGCCTAGATACGTCACATTAACTACATGGGAGG…
DN29367_c0g1i1.1
AAGAGATAAGATTCAGTTTACATTGGAAAAATTGAGAAAAATAAATTAAACAAATAAACCATTTAAAGGCTAAAGATAGCTTAGGATATAAAGTAATGTTTGAACGAACTCTATCTTTGAGTGTCTAAGTGTGGGACATGACATTCTACTCTATATAAGTATGCAAAGACATTGTAAAAGGACACAATTGACTGTCCATTAGAATTGGTGGGAATGCAGAACTTGATAATTTGTTCTCTTCATAAATGTGGAGTGGCTCACCTCGAAGGTTTGCTTTTTCTGAATTTGGCAGTCACAGAATATAACTG
DN29376_c0g1i1.1
AAAGCACAGCTCGGTGCTACTCTCAACCACTACAACAATGAGCATGGAAACTCCATCAACAAGAACTTGAAGGAAGGTTCAGATGACGAGTACCTGAAACTACTAAGAGCTGCAATCACGTGTTTGACATACCCTGAGAAGCACTTTGAGAAGGTTCTGCGTCTCGCAATCAACAAAATGGGAACTGACGAGTGGGGACTAACCAGAGTCGTGACTACACGAACTGAAGTTGACATGGAACGCATCAAAGAGGAGTATCAGCGCAGGAACAGCGTTCCTTTGGACCGTGCCGTCGCTAAAGACACTTCTGGTGATTATGAGGACATGCTTGTTGCTCTTCTTGGACATGGAGATGTCTGAAACTTGTT
DN29311_c0g1i1.1
CTTCGTATTTCATTTGAAAGCAAGAAATTGATGACATGGAACAATGAATGTCAATGCATGGCAAGGATATGCTAGCCATCCTACATGCTGTGGCCAATTGTGGTCATTTTTTTATTAAGACCGACTATCTCAACCTTAAGCACTAGCTGACTTGGGGGAGCATCAAAAGTGAGTTGATTGCCTACAGGTCTATGAATTCGAGATCCTTTCTAAGAAAGGGAAGGGGAATGCAGTTGCAGGCATATTGTCATACCTAGAGGAACCCCATCCTTAATGCGATTTCCACCAGTCAACATGCTTGGATACATGATCTTCTACTAGATTACTCAACCCATCTTGCTA
DN29399_c0g1i1.1
ATTTTTTTAAAGGAAGTAATCAAAACTTACCAAAAAAGGAAAACGCATACCAGAAAACGTAGAGTTGCGTGAAGAAAACGGCGTGGCGTGTTGTGTTTGTATGCTGTGCGTTTTTGCAGCACAGGAGCCGTGACGGAAGAGCAGCCGTGGCAGCTGTGGAGCCGTGAGCAAATGGAAAAACGTGTACCAAAAAAAAACGCATGTGCGTAGGAGTGAGGAGAAAAAATGCAGTCCGTGGCCTTAGGTCCTTGCATGCAAAACACAGCTCCTTCCACAAAGCAAACAGCAAAAAAAACGACCTCAGGCTCCTTCGAAAAAGGCACGGCAGACACAACAACCTTTCAAATGAACTCCAAGCCACTTAAAAAAACCTGTATTCTGCAAAATACCATAAAACAG…
DN29375_c0g1i1.1
AACTGAATTGTATTGCAAAAACAAAACTTTAATTGTAGAAGTAAAATAACTTTATTGAATATGTATACAAATTGACAATTCTGGAGGAGAGATGTATCCCGAATACATTTGCAACCGAGAATGTATGCGAAATGAAAAACTCTATAGGGGAGATGTATGCCTCGACATCCTTTGCAAATGAAAATGTATAAAAATGGCAAACTCTATAGGAGAGATGCATGACTCAAAACTTGCAAACCTGCAACTTATGCCTACAAAAACTTTCAACATGCCAAACTCGTGTCTTCTTTCAAAACCATCTTCTTTATTGTGAAACTATGTAGAAGATGGACAGTTCTAGGAATAGTAAATGAAGGGCTCTGAATGGGAACTGAAAGGTCATCCTACATGGATATACAT…
DN29304_c0g1i1.1
GAATGTTCATCCTGACACAGCAAGAAATGTACTAATTCAATGTAAGATACCTTGGTTTGTCAAGGTAAATTACTATGTTAAGATTAATAATGCCAGGAACATGGTTGAACGCCCAAATGCTACACTATGGCGGCGTATCATCCTTCACCACACGATGGTTGTTCATCCTCCGGTCCCAGGCCAAGATCTTCGCATCTTGGATCATTATTTATTTCCGACACGCCATCATCTTCAGCCTAACAATGATGGGACTGCCACTATCTCCAGGATATGGCTTGAGCGACTTGAAAGGAATCTTGAGGAAGCCCCAGTCAGACATGACAGCACTACCTCCTCCGATGACGATGCTCCAGGACCATCAGTCACTTTTGATAGTCCTTAGATTCCTTGTTTTCTGTT…
DN29371_c0g1i1.1
TTCTTGTCACTCCTTTATTGATCTTCAATACTTATTGATGGAATTGTGTCTGGCACGTTTTGTGGTTTCTGTGCCTTGGAAAGCAGACCACATTCTTGGTTTTGTTCCTTATTCTCACCTTTTTTGGTTTTCCCCTTTTGGTTTAACCGCTTATGCCATTTTAGCATGTCTTCGTAAGTTGGTGGAGGTTGCAGACGGTGATTGAGGTGAAGAAGGCATTCAAACTATCTTTCAATGCGTGGAGCATGGTCTAAGTCATCTCCCATGCCTGTTACCTTCTCTTTTGGCCGTGCTTTCAAGGGGGAAGCCTGTAGTGGTGTTTTGGGTGACCAGCAAGCTCGTGGCAAATAAATTCGACTTGGGGTTTCAGTTGTAGGCCTACTTGGCGGATGGGCGACT…
DN29307_c0g1i1.1
ACGGATTCCATGTGTGTTGTGAATACCCTAGTGAGATTTTTGGACAATGTTTTCGTTGAGGTCTCAAAATTTTCATTCACAACTTCAGCGGAGCTAGTTTCATAACTAACTTTTATGATCCCCATGATTGATCTCAAAACTTGAAAAGAACTCCGTTTAAGCATCACCACCTAGATTAAGATAACTTGGCAAACTTGCTGTGCAAAGATTCACTGGTAAAAGAAAAAAACATGTTGCAACTTGGATGAATAAACTCTCATTTGCTGACTTTTAGGAGAAATTGCAGTTAGTTTTACAGTTTCGGGTTACTAGCAGGTTAAAATTTCAGGCAGATATTCAGACCAATAAGACCAAGTAATAAGCTTTAGTTGGGCACCATGACTTGTAACTGAG
DN29331_c0g1i1.1
TCAATTCTCGGCATGCGTGTATGCCAAGGGAAACGATTTTAGAGATGATTTCTGTAATTGCAATTTTTGGGCATGCGTGAGAGAATTTAGGGAATAACAATTTCAGTGTTTGGGGAATTTGTAAATTGCCAAAGGTTGATAGGGAATTTGAATTCAAGTAGAAAAAATGGATAAAAGATGGAGCTGAGAAGAAAATTATAGTGGTAATGTAGGGAAAATTTGATAAGAAAGCAGATGCTCAACAGATTAATGGCTTACGCAGAGGAGAGGAAAGGAAGTTGTTGAAACAAGAACTTTTAATCAATGAGTCCGCAGAGGACATGATGAAAAGTATAGAGCAAGAAGGGACGGAGCAGAGAGAATCCAAAGAAAACAGTTGTAAAAAAGGCGTTGGAAACT…
DN21460_c0g1i4.1
TAACAATGCTTGTAGAACTACAAATCGGGAAAAAATATTTCTGCGGTTGAAAAATCAATGCTCAGGAACATTTATATTGTCAATTATATACTACTGCTTTTCGTTCGAGCTTTATAGCCTCTTAAGTATTTCTAATCCGTGTTCGAGGGGAAATCTTCTTATATACATTGTTTCCAATTCAAACTTCATGCTCTGCCCAAAAAATTCCATGATCTTATTACAATTCACATCGCCTCTGTGAAACCCTAGTTTTTAACAGCGCGGAGACCTGGGTTCGAATCTGACTACTCGAGAAGAGTTGCCCAAGGGCAGAAGAGTATCCAGGATCTTATGGAGACTCAGGCCTGGTCGTCACAGCCTATTCAAGCTTCAGCTCCTGGGGTACCTTCTCAGCCTCCA…
DN21406_c0g1i2.1
GATAAGAATGAATAGCTTTGTGTAACAGAGGCAGATATGGGTGTGGAAGCATAAACACTTGCACTAGGGAGGGAGCATTTTTAACAGCTTTGCGATTTAGTTTGTGGCTAGCATCAGAAGCCTTTTCAAACTGTTATTGATGTGTGCTGATAGGTATTTGTGAACAATGGTGCAGAGACAAATGATCACTGTTCCGGCACAACCTTTGTGGCAATTTCCATGGGGAAGATTACATGATACATGTTCAAGGAAGATGCCACAAATATCAATACCCTCTTCAAGAACCTGCTGCCGTATTGGTAGTTCAACAGCTTTGATGATTTCATGTTGCGAGTCATGCAAATCGCCTGCAACTACATTTTCTCGCAGGAATCTTCTTCCATATGCTCTCTTCCTTAC…
DN21486_c0g1i2.1
CTTTTCCTTTTGATCTCATGACTGAAGATGATTTTCATTGAAGTCTTTCAAAATATGTTTTAAGGGTTCCAGAGGCAAACATATTGAATCTAATCATGAAAACCAAAATCCAAGGCAGTCATGCAGAAACATGACAAACACAATCCTATACCTAATTACAGCATGGCATGAATGAACACCAATGCCAAGAACACTAGATAAGGGCTAAACAGTTTGCAAGTGCTGATGTGACCTAGCGAATTCATCAGTATAAGTGTTTTTATAATATCACATGCCATGTGCTGCTAATCAGGAAAGGTGTTTGATCTACCACCCAATTCCATGTACCATTTCTTGTCCCTCTAAACAGACGAAAGGAAGATTAGGAAAAAAAAGTTAGAAAGGTGAGTTCTTGTTTCG…
DN21410_c0g1i5.1
TAAGCATAATGGAGTCGATCGATCTAAAAGTATTGGGTTGCACGGCTTGTATGATAATGTTCGTCTTTCCCAGTGCTATCTTATGTTGTGACCGATGTCTACACACATCCAGAGTAGCCTACTATCCTCCCTCCCAGCCTCTCAATGCGGGAGCGTGTGGGTACGAATCCTTCGCCACAACTGTAAACGGTGGAGCGGTGGCTACGGCAAGCGACAAAATATACAGGGAAGGGGTCGGATGTGGCGCCTGCTATCAGGTACTAACTCATTAGTAATTACCCACAATCTTCTTTTGTATTTGGAAAGGGTAAGCTGGTTTCCATAGTTACTTAAAACTCTTACGTTTTCTGTAATCACTGTGATGCAGATAAGATGCACAAACCCGGCGATTTGCGCAAA…
DN21472_c0g2i1.1
AGCTTGTAGATCAAAACTGATATTTAAGCTTCGGGAGTTCTATGAGAGGGTTCAGATCTCATGGAAATCACGGAATCTCAAGTTTTTACAATAAATTGCAATTTTTTTGGGTCAGGTGAAAGGTTTTCATTTTCGCTTTCTTCAGGAGAGGCCATGCTGTAGGGATAGTGAAAGGTCCAACTTTCTTCTGGATAGTCTTCTTGGATTGAATTCAGGAGAATAATAGGAGATTCACAAACAAGGAAGTAAAGGAGATAGTTGCATCTTGGAGATAGTTACTACCATGAGAGTGTGTTTATTTGTCGAGGAAAAGGACGAGATGGTTCTCATGCACGATGAGATTGTTTGTATTTGTCCATGAAAAGGACAAGATGGGTCTCATGCACCATGATATACAAC…
DN21440_c0g1i1.1
CGCAACAATGTTTGACAAGGCATCAATTACACTGGCGCTGCTCCAAGGAGCAGCTGCCTTCCCGCACATTGCAAAGATGGTTGAGGAGAGGAATATGGAAAAGCGCGTCGGTGTCCCTGATGGTGCCATCCCATTCCCCGAGTGGCCAGGCACACCCAATCATGCTACATATGACAAGTTCGATGCGGCAACACAATTCGTGTCGACTTCTGGAGCGCACGCATTCCAAGCTCCAGGCCCTGGAGACATTCGTGGACCATGCGCTGGTCTTAACGCAGCCGCAAACCACGGCTATCTCCCTCGAAGTGGTGTCGTCGACGCGGATGCGATCAACACTGGCTTGTGGCAAGCATTCGGACTCGACAAGACTGCTACGATCTTCCTCGAGACCGCCACTTC…
DN21482_c0g2i1.1
GGGTTTGAGTGTATCTTTTTCTCCTTTTATTAAAGATTTTCAACATAAATTGTGTAAATTATTGTATAGCTTTGCTTACTGTTTTTAAAAGAAATTCTGGGCAGGTCATGAACCACCTATAAGGTGGTAAGGAGCAGGCTTTGATTGCATTTTTCAGACGTTAGATTTGGGTTACCTTTGTACATGTACACATATTTGTAACAAGCTACCTTTGCTGATTTTTTTTATTTTTTTCGGTAATTTATTATAATTGGGGTTATGCGTTTGATTTATCAATGGATGCATTTGTCACTGTTTTTGTAATTGTATTTTTGTTTACATAGTT
DN21482_c0g3i1.1
GCAAAATCCATTGGACCGATCATCCTTCTTCTCATCTGGGTGTTTCAGAATCTTTTTTGTTCGGCAAAACAAGGCAAGTTATCAATCATGGGCATCATTACAGTGGAACCACTTTTGGCTGAAAACCCCCAAAGGTTTTGTATGTTTCCAATCAAGTATCCCGAGATTTGGGAGATGTACAAGAAGGCAGTGGCTAGCTTTTGGACTGCTGAAGAAGTTGATCTATCAGAAGATGCCAATCACTGGGAAAGGCTGACGTCTAACGAAAAGCATTTTATTAGCTATGTTTTGGCATTTTTTGCTGCTTCTGATGGCATTGTTTTGGAGAATTTGGCTGGTCGCTTCATGAAAGAAGTTCAAGTTCCAGAGGCACGTGCCTTTTATGGTTTTCAGATCGCT…
DN21496_c0g1i2.1
TACACTCTGGATGCTATGATAGATACGGGTGCAGATATTAGTATGCTCAGAGCCAAAGCCATTCCCCCGGATTGTTGGCAAAAGACACATCTCAAAATAATGTTCGATAGGTGTGATGGCACGTCATTGTGTCTGCATGGTTGATGGGTCATTTAACACACTTCCCTTTCTTCCCCTCGCACAAGCAACGAAAGTACCCGAGTCGAGAATTTTCCTTCGTGAACGAGAATGAATGTGGAACTGGAGACGAATGACGAAGCATTGGACGCGGTGATTTTGGGCGCCTCAGGATTCACAGGAAAATATGTAGTCAGAGAATTTTTGAGGCATCTGCAGAGGCCGGACGGCCAAAGTCCAAGAAGAATCGGCATAGCCGGGCGAAGCAGGCATAAATTGGCA…
DN21474_c0g1i1.1
CATTGGGTATGACTTTTTTTCTGCTTAGAATTGTTCCCTATTCTTTTTTTCTAACATTGAATGTGGTGATAGAAGTTCAATTTCATATTCTTAAGCACATCTGAGGAAGTTCTCTGCTGTCAACACTTTCAAATGTTGCAGATTGCCTTCCTTTGAAAAATAAAAATAAACTTGCTGGGGTGTAATAGATATTCGATAAGAGAGGGAATTTTTATTTAGGGCCATATTTTGGGTTTTTGTGCATGAGAAGTGTTAAGGCTAGTGGCTACTACTGTGTGATCTTCTAATGGAAAAAAATTTGGCATATGATTAAGTATGTTCCTTTTAGAAACTGAGGGCATCATACGTTCCCTAGTTTCATCATAACATGATCACGTCCAGTGTTATGCTTGGACGTGC…
DN21483_c0g1i3.1
TTTCCCGACATCTCCTGCGATAAAATTGGATTTTACAAAATTTTCTGTAAAATTTTGTTTTCTACAGGAACCGGGGCTTATAAATCTGGGGTCTAAATGCATCCTTTTGGTCTGAGATTTTATTGTAATGAAAATATTGATTGGAAAATTTGCAGAGAATGAGTTGCAGAGCATCTTGAAGGCCAGATATACGGGTGGGTGGTTGGTGGCCCATTTTCTGATGGTTCTGTAACTATATCTATAACCAAAAGAAATAAAAGGTTTTGCGAGATGCCCAGGAATCAAGCATTTTGAGTCATAACCAGAGGAAAAACATTCAGGATAAGATCCTACAATGGGGTAGGTTTGAATCACACGGCCTTAATATATCCATTTTTCTAATTTGAAAAAAATAAAATT…
DN21425_c0g1i1.1
AGAACATATCAAATGCAAATAAGAGTTCTCCATGCTCCTTGTGCGAAAAATCAATGTTTTTGGACAGTTTGCAAGTCATATTCAGGAATTCCAAGAAATTAACGTTCAAGAGCAAGAATATGCAAGTTTAGAGGTAAGAATTTCAAGTTTAAAGATCAGTTTTTCAAGTTTTCAAGCATTGACTCCATGCCCAATGGATGTTTTAAGGCCATCGATCTTCCATCTAGCAAGCAAAAAACCCTATTGAGTCACCAAATTGTTATCCGAAAACCACCCCAGGGCCATTTTGGGTGTTTGATAGGACAGAGGGAAAAGATCTTAAATGTAAGCAAGAGGGAGAAAAAGGACTTAGTCATTTTCATACAAAACCCCCATTGGTCGACTTAATCGGAAATTGCT…
DN21420_c0g1i1.1
CATGTCGATGAGGCTATGAAAGTTTTTGAAGCAATGTCTCTACGAGATCTGGTGTTGTGGAATATCATGATTGTTGTTTGTGCCAAGGATGGATTTTTTGAGGCTGCATTTGGACTGTACCATGAAATTCAACAAACAGGTGCCCAACCCGATCATTTTACTTATGCCAGTATCCTCTCTGCATTGGTAAGCCTGAGACGAGGTATGGAAGTACACGAGGATATAATCAAAAGCAAACTTAATTGTGATGTTTTTATGACCGGTTCACTTATTGAGATGTACGTGAAATGTGGTGACATGGAGAAGGCACGGTGTGTGTTTGATGAAATGCCACAACCAAATGTTGTGTCATGAAATTCTTCCTTCCGACTGCCCTATGCATGTATTTGAGTTGCAGTA…
DN21487_c0g1i1.1
ACAAAGTGCACTCGAGCGCATACCTGCAATAGCGGGGCGGTAGAACCTCCTAGTCATTATAAAATACCGCCATTCATCTTCATCACCGCCTTCCTCGTGATTTTTTTCATTTTACCCCCGTTATCTCCTTTTCCTTTCCTCTTCCCTTTTCTTTATTTTTCTTTGTCCTGTTCTCCACTCTTTTGCCTGCGCGCGGCAGCCTGTAGCCTGAACCCTGACCTTCCTTCCTGCTATTATTACTATGTGCTCTGAATCCGAACCATCCCCCCCTTTCATGTCTTCCGCTACCCAACAAAGGAATTTTGATCCTCCTCATCCTCCCGCCGTTCAGCCGTTTTCGTTGCGGAAAATGAGCTGCAATGGCTGCAGGGTCCTGCGCAAGGGTTGCAGCGACAATTG…
DN21400_c0g1i5.1
GTGAGAACGATCACGTGTGTTGAATACATGTAGCGCTCATTGGCGTTATGAGTGCTTCAAGCTTGTATTTCTCGTGGTCTTTTCCTTGTAATTATTGGTGTTATCATTATGGATCGGAAGTGAAACCCTCCATGCAACACCATACGCCGCCGCCTATTCAGTCGCTTGCAGCTGTAGAAAAAATCCAATTTTCTAGGCAATTTGTTGTTGACTGTTTGTTTATCCAAAGGGGATTTGTTCTCTAATATATACTTGAGGGCGTCAATGGGGTTGTGGGCGTAAGGAGAGAGGAGAGAGGAGAGAGGAGAGATCTCAATGTTGAGGGGAATGTTGTCTGGCTCGACTTCATCACAAAGATGCCGTCGGACCAGGCTTCATTCCCCCCAATTTTGACGCTTC…
DN21422_c0g1i1.1
ATGTAAGATGCCGGACACGTGTCCTTGCTCCTCCTCCAAGGGACGCGTCCCCTCCTTGAGGGCCTGTGCGTAGGCTTTGTTAAAATCCAAGCGAAACAAAACATTAACTTGGAGTTGGGCGGGAGGTTTTCGATGAATGCAATGTTTTAATGGGTGTTTGAATTTGATAGTGGACGAGCATTTTTGCATCTTAATTTCGTACTGAATTGTGTGTTTTTTTGGTTGGGGGATTAAATTGGAGTGGTCTCTTTAATGGTGTCCAGGGTTTTGAAAGGTGAGGGTTGCGTCGGTTTAAGGTTGGAGATTGTTTTAATTGGGTGCTTTTAATGGGTTCCGGGGTTCTAGCGAGGGTTCATGAATTCGTCACTGTAATCTGCCATCAATAAATGTTGCAGAAAC…
DN21485_c0g1i1.1
CAGCGTTTCTCTGTGTGTGTTTTTGCAAGGGTTAGCAAATTAATTTAAAAAAAAATGGCGCTGTCACAGTGGTTAGGCGGGAGAAGGTCGAATGTGTACGATCCTTTCTCGCTGGATGTGTGGGATCCATTTGAGTTCACGGGCGGTCTCATGGACATGGCGCCTTACCGACAGAGGGAAGGCGGAGGAGAAGTTGCCGCTGTGGCTCGTGCTCAGATTGACTGGAAGGAAACACCTGAGGCTCATATATTCAAGGCAGATCTTCCTGGGCTGCGGAAGGAAGACATACAGATCCAGGTGGAAGACGGACGTGTGCTGCAGATAAGCGGAGAGCGTTCGAAAGAGGAAGTGGAGAAGAAGGACAAGTATCACCGAGTGGAAAGACAGTATGGGAGCTTC…
DN21470_c0g2i1.1
GATACATCTGTCATTCAAAAATGCCGAGAGATATCAATCTCAAAGCCTTCATCTTGGATTTTTTGCATACTGCAAATGTTAATAATCTCATTACTTTCTTTGCATATTTCCCACTGACTGATGACAAATGGTGTCAACCTAGATACACCAATGTGCGTCGCTCGAGAAAATATTTCCAGCAACAAAAAATGGGCTCCAAACTCCACTTTCTGGCAAGAATAAGGAAAAACTTCAAAGTGTCGGTCAAATGGACATCAAATTTAAGGTCAGAATTAATTGTGCACACACTCACGGATATTATGGCCCACCACCACCTGGTTGCCGCCCTCGGCTGCCATAGTAGAATGCCTCTTGGCATAATCAGGCCTCAAATTTGCCACTCTGTCCCAATAAGTGTGC…
DN21442_c0g1i3.1
CATTCATCCGCGAGGGAGGATGCTCTCACAAGCGACTTAAAAATAAGACAGCCGGCAATTTTTGTACTGATGATTATCCCAATTTCCCATAAATCCATAGAAACGCTAACGGCCAAAAACCACGCGTTGCGTAAAATCCCAGACAACAAAACCATTACTTCAACTGAAGTAGCACTGTTTAAAGCCACGTAATCATTATTATACCCTGTACTAATTAAGCGTGAAACATCCAAAAATTGTTCCGTTTGGCTTTCCCTTTGTTTGCGAAAAAGCTATGTACATCCAATTTATTCGCTTCAATACTCTCTGTAAATGCATTTCCGCTACTTAAATCCACTCTCCTGCTAACAATGGAGGACGCTTACGCCAGATCTGTAGCCGAGGTTTTGGAGGCCTTAG…
DN21444_c0g2i1.1
TTTTTTGAAAACAAGAATCCGCGGCATTTAACATTTGTGATAAAGCACGAATAATCCGACCTCTCAGAGGTGGCTCTCAGCATGAACAAGGAATAGAGTCCACAGAGAGCCAAAGAGAAAGTGCCAGCAACATTGCTAGCTTATCATTTTGGCAGATAACATTGGCAAAGCTCAAGAGTAGATTCCTATTTTTGATGGGCAAGTTTTAGTTTATCGACAGACCCCACAATTTTGTCTGAACAGACTGTTTTGCCACCGACCAAATGTATCTCGTTGCAATCACTTGAAGAAACTTAAAGGCCAAGTCACCGACCAAATGCATCTCTTTGCAATCACTTGAGGAAACTTAAAGGCCAAGTTGAACAAGTCTTGGGGCCCAAGATCTTATCCCATGAAGGG…
DN21444_c0g1i4.1
CGTTCCACAAGTTATTCAAGCTTAAATAAAAATTCAAGAAGACGATCGATTATCCGCGAAAATTGGCGACAGGATCAAGCTTTAAAGATGTCAAATGTCTCTGTCTGCGTTCGATTTCGGCCATTAAATGCAAGGGAATTAAAATATGGCGTAGAGACCTCTTGCATCCGACGCCTCGATGAAAAGACTTTTATTTTCAAGGACGACAAGGAAGGAGAGTTCACGTTTTGCTTTGACAGGATTTATTATGAAGATTCAACTCAAGCCGAGGTTTTTGAGTTTCTTGCGTTGCCTATCGTTAAAGATGCAATGAACGCAATTAATGGGACAATCCTCACCTACGGCCAGACTGGAGCAGGAAAGACGCACAGCATGGAGGGCCCCGGTATCTTAACATCT…
DN21498_c0g1i2.1
ACGAAATATCTTCTTCAAGTATTTAGCATTGGGGCGCTAATAGCCGCCAACAAATGGCAACCGTTTAATTTTCGCCCTAGTATTTACGCTGCAGCCCGCTCGAGAGGTCGCGAGTACGAAACTGAGCCCCAAAATCGCATGGACGAAGCGCTACAGATTTAACAAGAAATCGACGATGAAAGGGCAAGGCCGAACCTGCATTACCCTCACCAACAATCTCGACCATTATCAGCCTTCCAGGCCTCTGGATAATGCCCTGCATTCCATCTCCTTCTGTTCAACTACGCTGGCCAAGGGAAAACCCGGCAAAAACAAAAATGATATCAGTCCCAACCTGGTGTTGTCTGTAGCAGAAAAAGCAATAATAGGAGCCTGTGCAGGTGGAATAGCAGGGGCATT…
DN21468_c0g1i4.1
AAACTCCATAGCTATCTAGAGAGAGAGAGAGAGAAACAAAGGTTAAACTATGTCTAAAGAAGTGAGCGAAGAGGGACAAACCCACCACCATGGCAAAGACTACGTTGATCCTCCACCAGCTCCGCTTCTCGACATGGCAGAGCTCGGGAAGTGGTCTTTCTACAGAGCTCTCATCGCCGAGTTCATCGCCACGCTCCTCTTCCTCTACGTCACCGTAGCCACCGTCATTGGTCACAAGAAACAAACCGGTCCTTGCGACGGCGTTGGTTTGCTCGGAATCGCTTGGGCTTTCGGTGGTATGATCTTCGTCCTCGTTTACTGTACCGCTGGTATCTCTGGTGGTCACATTAACCCAGCTGTGACTTTCGGTCTGTTCTTGGCGCGTAAGGTGTCTTTGGT…
DN21408_c0g2i2.1
GTATGGATTTGCATTTTTGTTTTTCTGTGGAGTCTGTGTGCAGGGCCCTGCTGTTTGTATTTGTGGTAGTTTTTGTTAGTTAAGTATGTTTTGAGTCATTTGGTTTATGATTTTTGGTTCTTTTCTCTTTCTTTTTGTGGTTATAGTCTTGTATTTTTTCTTTTTGGGTTCTTTTATATCTGAGTACTCGTGCTCTGTTTGACGAGAGCAGTGCAGGAGAAGAACAGCGACGTATCAGACCAGCCACACCCCTAAAGGATGGAACAATTCCATTGCCACAGAAATAGAGAAATGCCTGGAAAATTAATGTGTACACAGAAACACCTGGAAGATTTTCTGGGAGTCATTAACCAAGCTTCAAAAATTACTCACTGCTAATTTGGATAAAGTCAAGTAGTA…
DN21448_c0g1i12.1
CGAGCATTGTCGCGAGTAAAGCCATCCTAATGGCGCGGATACTCACTTTCTCAAATCCATTTTCCAGTTGGCCATTAAATTCAAAGTTTTTGGACAAGGAGAAGCCATCCGGATCCAGACGCAGACCCAGATTGAGAGGAACATCTGTTAAACGGCCTTCCATCAATCCCTGCTGCAGCGCAGAAAAAAACAAATTGTCTACACGTATAGGCTTTCTTGGTCTCGGAATTATGGGTTCTCCTATGGCGCATAACCTTATCAAGGCTGGATGTGACGTGACTGTTTGGAACCGAACAACAAGCAAATGTGAATCACTTCTTAACATTGGTGCAAAATATGGATCATCGCCTGAGAATGTTGCATCGACATGTGACATCACGTTTTCCATGCTTGCTGAAC…
DN21401_c0g1i1.1
AAGTGGCAAACCCGAAGAAAATATCTCAATACTTGAAAATTTGTTTGTATGAATTTGGGGAGTTTCGGAGAAGAGATACTAGTAATGGCGGCTCAACGTTTCCCAGGCAAAAATGAGAGCGGCTTATACTCTGCTGACGTGGACCTGCGTAAAGGGGTGGGTGGCGTTAACCAGAGCGGAGCGGTGGCATCTGGCGGCGGGATGAGCCACAGCCTACAACCGCAGGCGGAGTTCGGCTTCTGCCTCCTCGCCAACGAACGCGGCAGGTCCATGGATGACTTCCACGTGGCCGAGTTCCACCACGTGGAGCGCCGAGAAGTGGGTATGTTCGGGATATTCGACTCCCACGGCGGCGGCGAGACAGGGGCGGCGCTGCAGAGGCTGCTGTTCCGCAACATT…
DN21416_c0g1i1.1
TTTTTTTAATTAAATACCATAAAATTTCTCGTTTGGCAGATTTTCAACTGTATTGTTCAAGTGATTTGATTACCTAAGCTAATGAACAGTGCGGCAGTAGATAGTATAGCTGGATGTAAGATCAGTGAAAGATTGCTCTGTATTTGAATAGTGGAATTCATTGAAGATAGATAAATTATTGGTCTTTGAATTTTATTCTCATTGATGCATATGATGGTAACAAGTTGCGGTGAAATACAGAACAGTTGATGGATTTTCAGCTGACATCTCAATGGCCCATATGATAATTATTTAGTTTTCTATCCAACTTCAGTAGAGATCTCATTTGCTTTGAAATTGAAATGACATGTTATTAAAATTATTGCTCTGTTTGTACAGTGGCTTTACCAATTCAAATTA…
DN21416_c0g2i1.1
TATTTGTGGGATATATTTTCAGGAAAATGGAAATCCAAGGAAACTGGTTGTGGATATGTATGATAATACTTTCTATGGCAGTCGACACTTGCTCCATACTCAACCATGCTACCATTCACGCTAATGAACATATAGCATTCGTTGAAAGCCAAAATTCTAATGTTTCTGAAGATGGGTATCCGCAAGTTTTTTTTGAGGTTTCTAGACCAATTGGTGTCTCTCCTGGGCAAAACTTATGCTCTGTAATGGTTCTGCAGCATGATTTTGGATATACTTACAACAAGCCTCCCGTAACAGCTGCATACATACCAGCTAAGGAATGCATTGGAAAATGGAACAGAGCTGTCCTGGAATGGAAGGCATCATGCAAGGGAAGGCAGTTTGATAGGATTGCTGCAG…
DN21407_c0g1i9.1
GTGGGAGGGGGATACGCCATTCGGAGTGGGCAAGGTACGGCGGGTACCTACAGCTGTACCCGGCCGTATCCGCAGGGTACCTGCCATACCCTGCCCACTCCCAATGGCGTATCTCCCCTGCACCCACTCCTGCTCCCCTCTCCCTGCCGTATCAGTATCTTAGCTTGGTGGTAATGTTTGCAACCTTCCTAGGTTGGTTGAAACATGGCAATGAAACCCATGTCACGCAAATATCGAACATTCAAGTATGCTATCAAGCTTGTAGATGATGACTGTCATGTGACAAAGCCCCGCTTATGTTTGTGACACTTCTCCTCTGGCCATACACTTGGGAAAGACATCGTGCCCACGTCTAGTTCCCACAGAGATGGTTTCTGAAATTTGGGATATAACCCTTTA…
DN21435_c0g1i2.1
GTCACCTCTCCATTTTCATTGAATGCTATGAAAGGGTGTAGAATAGTTAGTATGTCTTGATCAGAAAGCAAGTAGAGGAGCAACTTCATTCAAAATCACTCTAGCATACTTGAAGTTAACTACCTACCTATTGCAAATCCCAAAGCCATGGAGCACAAAAAGATTGTGTAATTTCAAGTATATTGGGCTATATAAGTACAGCGAAGACATGGATTTACAGTTTTGAGATGCCGTAGATTTATTTGGTATTTGCTTTCATTTTCCATACCAAAACATTTCCGGTATCACAGCTTGAATATTAACAACAAACCATTTTGTTTGAATAGAAATCTAGCAGCTCCTGTGTATTTTAACACATCACATTTCTAATAAGTAATGAATGGACTCGGACAGCTATAC…
DN21435_c0g2i1.1
GTAGGGAAATCAAATTTTAAAAACAAAACATCGGAGTTTGACATGTCAGTTAACCACCTCCCTTTAATCTCTTCTCAACGATACTCTTCTTCCAGTGGCATAAACTCTTTTAGTTTCACTATAATTATTAAAATCTCTTGAACAGAAACCGGAATTAAAACAATCATTCCATGAAAAGACACGTCCGGATTAGACACAGCTGAATTTCAAGATTTCAATATCACCAAGGAGCCTTTATATTTCAATGAAAATATAGAGAATCCTTGGTGTTTGACACATTATATTCATAATGAGTACTGAATGGACTCGGATAGCTATGCTCGACTGCTGAAAGAATGCATTCGCGGGAAATCCTTGATATATGGCAGACTCCTCCACGGCCATATCATAAAGTATGGC…
DN21464_c0g1i2.1
CCTGCTACTCTGAAACCATGTCGAAGCGAGGAAGAGGAGGAACCTCTGGAAACAAGTTCAGGATGTCACTGGGTCTTCCAGTGGCAGCCACCGTGAACTGTGCTGACAACACCGGAGCCAAGAACCTTTACATAATCTCCGTTAAAGGTATCAAGGGTCGTCTTAACCGTCTGCCATCAGCCTGTGTTGGTGACATGGTTATGGCTACTGTCAAGAAGGGTAAACCTGATCTCCGTAAGAAGGTTCTGCCTGCTGTCATTGTTAGGCAGAGGAAGCCATGGCGCCGAAAGGATGGTGTCTTCATGTACTTCGAAGATAATGCCGGTGTCATTGTCAATCCCAAGGGTGAAATGAAGGGTTCTGCTATCACTGGACCAATCGGAAAGGAGTGTGCTGACC…
DN21443_c0g1i3.1
AAAAAACTTACTTCCCAATATCACTCGACAGTCCTTAAAACCATATAAGTACCGTATATAAAATCTGTTTTCTTCGTTTTGAATTCCTTTGCCCACAAGAGAAGAAGTACCAGCGGCCTTGAAAGCTACTACATGCCCATTATTGTGCTGACTTTACTGCATCGACCCCTCTTCGAATCATCAAATTTGGCGGCCATTTGAGCCATTTTTTCGACACTAGGGTTTTAGGAAAACCCTTTGAAGCTTTTTAGGGTTTCATAAAATTTCGAGCTCGTTAGCTTGCAAAATACCGGATTAATTGTTTGTCCCGTGTATGGAGGCTTCTCCCCGCATGATTAATAATAACGGTAGGTTTCCTGTCAGCCAGAGTCCTGCGAGGCAGCAACAATCTGGCCCCGG…
DN21443_c0g2i1.1
GTACACTGAAAGCCTGAAATACCTATTAAGCCTGAAATTTTCCATTTAAGACGGTGGTTTACAGTTTTCAACTTTTAATATCAGGTAAGATAATAATTTTTGCTTATAATCACTATTTTCTGGCCTCAGTACATTCTTATGGCGTGCAGTGATAATTATGAATCTTACTATATACATGTCACAGATCCTGTACATGAACAGCCAATATTATTCAAGAAATTTAACTCTTCGATAGAAGTTTAAAATCTAGGATAATTTCTCTGGTTTATCTCGTCTTATATAACCTTTTTTGTTTTGCTTGCTTTTTCGATTTACCTGCTCTAAACTTTGTACAACTGAATGTCTCCTTTATGTAGAGTCTCAATTATGGACATTTACCGGCCTCAAGTGATATTGGCA…
DN21437_c0g1i1.1
AAATTGTTTCCCTTAGTTTTCGTCACGTAAAGGATCGAACCCACGATCTAGAAAAATGGATCTCATTGTAAAATTTGAGAAGAAAAATTAAATGGTTGGAAAATGATGGGAGCGATTGATATGTGCAGAATTTGCAAGGGTGGGAGGTCGAGGAATCCCCTGCCATTTTTTCTTCAAGCTCGTCAATCACTCTTTTCACGCAAAGCCTTTTCATCTCTAGTTTTTTCCACAAACATAAATCCCGCAGCTTTAAAATCTAATACGCAGTCCAATTTAAAAAAAAAAAGGCAGCTTTCCGGGGCTTCGAACTCGTACCGATCAAGCATGGACGCCTCTCCTCTGCCTACTGCAAAGATTCCAGAAACATTTTTCAGAAAGGTATTGGAAGCAACGGAGAAT…
DN21467_c0g1i1.1
AAATTGAGGGAACCCAAAATTGGGGGAAATTGCAGGAATTTTCTTGATCAGTCGAGGCGGCTAGCTTTGGTCTGGCTAAGACTAGATCGCCTTGCTTCAACGTGTCAGATGGAAAGGGGATTCTATGGAGGAGTGGATATTGTTTCAGTTACAACAAGGCATGTTATTGATATGGCTACTTTGAGGGTAGCAAAGCCACCTCTTCATTCTGAACCATGTGATATGGTCCTGCCTTCTGCTGAGCACTAGGTTTCCAAGGATTGAAGAAATGCTTCGAACTCCTTTCATGTATATGGTGATTTCTGCAAGTCCTAAATCTATTTTGATCTCGATTCAGTCCCTGCTTTGGTTCTGGCCGCCAGGGCCTCTTCAATCCCAGGAGATCCTTCTGTGGGTTGT…
DN21480_c0g1i5.1
CTCAAATTTTGCTTTTTACAGTGTAGGATTATGAATGGACCCCGAAAAATAGTATACCATAGATCAGAATAATGGCTCGTTGTGTCATTTCCTCCCTGCATTTTTTCGTATCAGATAACAAAGCAAATCATATTGGCCTATATGTAAAGAGGAAAACCAGTTCTATTGGCCATCCCAAGGTCAGTGAAGCTTTGATTGTAGCTTCATATAGGCATAAATCTGTGAAGAGGATGAGAAGAGAGAAGCAGAAACCAAAACCTTCGTATCTGAGAACAAGCAATGTTACTGTAAGTGAAAAAGAGAATCAAACAGATTACCTTCAAAATCCAGCAAATTTGGATCACGATCACAAGCTTCACATGGTTGATGAGGATGGAGTGTCATATACAAAGGTTATAT…
DN21453_c0g1i1.1
CATACAATAATATATATCACTGTAATAGACGGAATTGATTATTATTCTTATGATGCTTTCCACATAGGATTTCAGGTACATCTCAATGGGTACGAAGCTTCATGTTGGCTTTGGATTTTGTGACGCGCACTGTTGTTGATATGAACATTTGATGTTTGTAATGCTTAATTCTGCTGATAATGTACAAACACCCACGGAGGTGCTGTTACAGAGGAAGTATCCATGTGCTTTCTCGCACCAGATTCCACCCAAAAGCAGTCCACAAAGTGTATCTTTGGGTTACAAGAAAGCATAATATCAATTGGGTCCTGAGGAGGAGGAAAGCATAAGCTCGGAGGACTGCATGCAACTCGAGTATGTCTTTACAGGAAAACTGAGAAGGCTCTGGAGCTCCAAGGC…
DN21417_c0g1i1.1
GCGCCATCGAATTTCGGGGGTTTTATTTGTAATTTTTTTCTTTCAGTCAATGGTTTTTCCTTCGGTGGAGCTCAGCGGAGATCTGTAGTTTAATTATTACCTGCATGCAATACTTATTACCTGCATATTCAGTCAATGGTTTTTCCTTCGGTGGAGCTCAGCGGAGATCTGTAGTTTAATTAAGCAGAGGAAGAGATGGATCAGGCTGTCAATATATTGGATCCACAACCAACTAGCTCACAGGTTTCATGGAAGAGTTACTACAAATCAGCTTTGTTCTTGGCATACCAAAGCTTCGGGGTTGTTTATGGTGATTTGGGCACATCCCCACTTTATGTCTACAAAAGTATCTTTCTAGGGAAGTTGCCAGGGCCTATGGATGAAGAGACAGTGTTTGGT…
DN21484_c0g1i1.1
AGTGTATAGGACCATGTTGATCTCATGTAACTACTTTTTGTGTTAGGAAAATACCAAGTGTTTGCCATTGACATCAACGTCTGGCAATACTGTCACTTCACCAGTGTTGTTCTCCCTTTTTGGCAACAGGGAGGTTTTACATGCCATGCCATTCTGCGAGAAAAACAAAATGATGCAGATTTCAATATGGTTACCAGTTCAGAATCAGATAATTTTTAGCATTCATGTCTGCCACTCTATTTATATATCTAACTAGCATTTGTTCTCTAAGTGCTTGTTTTCCTCTTCTCGTGGACATTGCTTCTTTGGTTAAGTCTCTTTCTTCTAAGGCGAAAGAATTGGGGGCTGTGGTGAAGATGGTGGCCAGAATATTGCTCATCCTTTTAGTACTGGTAGTGC…
DN21419_c0g1i4.1
AAACGGAAAGGAAAAGGAAAAGAAAGGGAAAAGCGGTAGTTAACAGAAGTCAACAGACGGCAATTTCGAAACTACGTCTTTCGCGTGAAATGAGGCCGTGACTTATTTTGGCTGTCCATGCGTCGAATGATTGGAATTTTGCGACCCGAAATGGCCTCCAATCTGTGTCCGTCTTCTTCCGCTTCGGGGTTTTCTAGTTCTTCTCTGAAGCCCAAATTGCGTCAGTTGCCAGAAATTCGGAGACACACTGGGACATCATGGAGTAATCTGCCATGCAGATCACAACACAGTCGCAGTTCAGCTCTCTCAGTCCAGGTGGCTACCCATATCCAAGACGAGAATCCGTCATCTTCTGTCGACTTACAGTCTGTTAACATTAATCTCAATGGGAGTGTTGAT…
DN21494_c0g1i4.1
TGCTCGGTTTTTAAAGCTTGAACTCGACAACGGTCGTCGGTGGGTCGAACCTGCGACGAAGCGTACAGTTGTGGTCAACAGCCCTCAGGTTTGCAGGCGTCTCATCGCTGCGACAACGGCACACGTTATTACAGCGAAATTATCATGTTTATGCACCTGGGTTCGCAACATTTTGACATTTTTCTGAGATTTGTTGGACATTAGATCGTTGTCATTAGAAAAATGGCCCGCATGAACTCTCTGTGCTTTTCCACACAGGTCCACAGATTCATTCCTCTTTCCTCCTTTCAAAAAAGCCCATCTACCACGGTCTTCAGCTCTTGTTATAAGCAACATTACATTCAAAATTCATCGTTTTCAATACCCAAAAATTGTCGACTCCACAGCACCTTGCTCCAT…
DN21412_c0g1i1.1
GGCCTCCGTGGTAACACCGCTGCCGCCCTCCAGTCGTTCAAGAAGCGCAACGATGACGCCCGCCGCAAGGTCACCGTCCTCTCCGAGCAGGCCCAGACCGTCGACTTCGCCTACTACCGCTCCGTCCTCAAGAACCAGGCCATCGTCGACGACATCGAGAAGCAGTTCAGCTCCTACAAGCCCCAGACCTACGATGTAAACAGGCAGATCAAGGCCATCGAGGCTTTCGAGGCCCAGGCCGTCAAGAGCGCCGAGGAGACCAAGGCCGTTGTCGACAAGGAGCTCAGCGACCTCCAGAAGACACTCAAGAACATCCAGGACGCCAGGCCGTTCGATGACCTTACCGTCGACGATGTCGCCGCTGCCCAGCCCGAGATTGACCAGCGCACCGAGCAGCTC…
DN21412c1g1i2.1
AACATACCCCCGTCTCCGCTCACTACCATCCACACAGCATTCACAATGGCCGTTTCTCGCAGCGCCGCCTCCAAGATCGACTGGGCCAACCTGGGCACCAAACTCGGCCTCCGTGGCACCACCGCCCAGGCCCTCCAGACCTTCAAGAAGCGCAACGATGACGCGCGCCGCAAGGTCCAGATCCTTTCCGAGCAGCCCCAGCAGGTCGACTTCGCCCACTACCGCTCTGTCCTGAAGAACACCGCCATCGTCGACGACATTGAGAAGCAGTTCAACGCCTTCCAGGTCAAGAAGTACGACGTCAACCGCCAGATCAAGGCCATTGAGGCCTACGAGGCCCAGGCTGTCAAGAGCGCTGAGGAGACCAAGACCAAGGTCGACGCTGAGCTCAAGGACCTT…
DN21432_c0g1i1.1
AATATTTTGATGCATATTTGAACGTGGTTTTATACTTTCACTCTTACTTCTATGACATGACATATATTTTAAGGGCTATATAGTCAATTGAGTTGCATTGGCTCTCATAGATTTACAATGGTCTCCAAGCTCATCACTCTATGCTCAAAAGTAACAAAAGATTGGCAATACTAATATAAACCAAAATAGGTAAAAACACATAAGTACATTACTGGGACTTTTAACAGTGTTTGCATTTTATTTTGAGAAATTCCATTTTGTTTTAATTGCACTACCTACATGGAATCCCTAGGACACCTTGATGTGAACCAGTGTTTTTTTAATTTTACTGTTGAATTTGCTTTTTCTTGTAGATATGTAATGCACCATTATTGATATTACTAGGTGATAAACTTGCTG…
DN21415_c0g1i2.1
AGGTGGGCAGGGTTTTAGTTTAGAAAGGGCGTCTGATTTTAGTCGGGACATGGAGTGTTACCTGACTACAAACTCATTAGCGGCGATCAATCCAATTGCTGCCAAAAGGAATCTGACTTCCCTTCACTCCAGTCGCTCAAATCAACCCGTTAAACGAGAGGCGAATTCGAAATTTCTTGCTCGGTCTGTGAAGGCACTTCCAGTACGATTGTTAACGGTTGGGAAAAACAGATCTAATGGTATGCAAATGGTGGTTGACGACTATATGGAGAAACTTCGGCGATATTGTGTTGTCGAGAATGTTCAAATCAGATCAAATCCAATGAAAACCAGGTATGCTTAAATTCAGGTGTTGAAGATCTCAACAAAATATCTCATTAACATGGACAGGGATTTGAT…
DN21413_c0g4i1.1
GTAACTTATTTCTTGTAGGTGATTTCTGGCTCAGGCATTCTTTTTGTTTTGTTTTGTTTACATCCTTTATGAATTGTGGAAACATGTATTGCACTCATATGTATCTCATAATTTTGGAACCATAATTTGATAAGCTAGAGTATAAATGGGTCATGCTTTTAGCCGTATCTCCTGTTATCGTTACAAAAACTTTTAAACACAGATGAATCCTGAAGAATAAAACTACAATAAAACCCATTACACAAAACTGGCAATTGATGTTGCATCTGTGTATGCAGACATGGATATCTTTTTGTTTCTTGGGCTAGATAATTTGACCCTCTTTTGTCATGTACAGTGCATAGTTATTAAATACTGTGGATTCTGTGAGATTTTCCGTATTTTGCGATTTCTCCAATC…
DN21413_c0g2i2.1
TAAAATGCTCGTGAGAGGGACTGTAGCTTAAATACCAAATTTCAGAACAAAGGAGCATTCAGAAAGCAGATGTGCTAACAGGCATCGGAAAATAAGTGTTTTGAAGAGTATACCCCATTGCGGATTTCACACAGAATTTTCCACAGACTCCAAGACTGCAGTCTCAGTTGTTTATGCATCTCTGCAAGGAATATAGTAGATTTAGATGATGGACACCAAATGGGCTTCCAGGCTAAATTCTAATTGACGGTTTGAAAAGATCAAGTCGAAGCAACTTTAGGCTTGTTCATCTTTTTAATGAAATAACAGAGTTAGATGGCTCATACCAAATAAGGTTTTAAGGTTCAATTCTAATTTCTGTCTGGTAATATGAGTAGGGCAAGTTGGTGAAACTCCAGG…
DN21413_c0g5i2.1
GTACTCGTCTGAATCAGGTCTTTCTCAGCTGCAGAATCCTCTAGCCAACTTTGAAATGCAGGAGAGGTGAAAACAAACATACCCATTCGAAGTATTTTGAGCCTTAGGGTTGTGTTTTTTCCCACAATTTTTTGGGCGGCTTTTCAGTTAAATCCCATTTACTGTCTCTCGTTTGCATGATCCCGATCAAACAGACCAGTGTTTAACTTCCAAGTATTGCCCATTAATGTAGTGCTGTTGGTTTGTTCATTTGTTGCACAGAGAGAGGGTGGAGGCAGTACCATGGAATTGAATCCCACATATAAGGACGTGGCACATGTAAATCAATCTCTTATAACTAAGAAATCGTCCCAATGATTACATCCTTAAAGCAGAGGGAGATGGTAAGAAATTTAGTTT…
DN21495_c0g1i8.1
CAAGATGTGGTTGAACAAATCATAGGGCTTTTCTCTTACAGCGCACGGATCCATTGTTAAATTGGTAAGCGGTGCATCTGCCAATCCGCGGGCTCCAGGTATAAATAAACAAGTTCTCTGTAAATGTTTCCTTAGCATTTAATACTTAATCCTCTGGATGCCATTAAAAACCAAAGCTGGTTGGGAGACGACAACGTAATCAGCATCATTAATTGCAGAGAATATGCAAAGAAAGCATTGAAGGCAATCTGCAGACGAAGAAGCCTGTGTTTATTTAGGTACAGTGAAATTCAGCTCTGAAATCGAAGCAGTTATAATGGAGAAATACATCGTAGAGGTCGAAGGGGCTAAGGTAGCTGAAAATGGCAGGCCTTCTATGGGCCCGGTTTACCGTACTAT…
DN21405_c0g2i1.1
TCTGAATTTTTTGGATTCTGCTGCTTAAAATTTTGTGCATTGAGAGGGGATCTTGCCAGGGAACGGGTTTTGCAGATATCAGATTGACTTATTTTCTTTCGAAATTAGCAGGAGAATCTTCAACACTCAGGGAATTTTCTTGGAGGAAGGATTTTTTTTTTGCCTGGAGTCAAAATGCTTTTTGTCTCGTCAGCAACACCAAAGAAGGCAAAGCCTTTTGTCTTTGCTATATGCTCGTCTTCTGAATTCAGGGAAGAATTCCTTTTTTACTTGTTCCTCTGACCCTTAGAGGAGTTGTGCCTTAGACCAGAAGTCCCTGACCTTGGATTCTGGGGTAAGGGAGTATTCTTCTTTGCCTTCCAACAAAAGAAATGTTAGGAGAATTTTATGATGGTGACA…
DN21405_c0g3i1.1
ATTACAGATTTTTTTTGTACTTTGCAGCTTAAAATTCTGTGCACCAGATTTCGAGAAGACACTCTGCCAGGGAACAGCCTTGGGAGTCAAAATGCCGTATATGTCTTCAGTAACACCAAAGAAGGCAAAGCCTCCTGTCTTTGCTATCTGCTCATCATCTGAATTCAGGGAAGAATTCCGTTTTTATTCTTTTCTCTAACTCTTAGAAGATTTGTGCCCTGGACAAGAAAACCCTGCCTTTGGATTCTGGGGTTAGGGAGTTTTCTTGTCTTTTGTACAATAAAAATGCCAGGAGTAGATTTTTATGATGGTGACAAGGATATGGAGCTCTTTGTGGAAATGGACCCAGCTGGAAGGTATGGCCGCTATGTTGAAGTTCTAGGCCGTGGCGCCATGAAG…
DN21433_c0g1i3.1
TTTTATTTTATCCATTAAAGAATACACCTTTGCTGTGTATTCAATGGCGATCGTCGGCAGCCGTTTTAAAGTCGATCATGCTTGCATTCTGCGGAAGCCACCTGGATCGTCTCTCAACTGGGCGAACAAAGCTTTGATCTCTGTATGCTCATGTGCAGCGACAATCTGGGCACGTGTGATAACTCTCTTGAGCCATTTTTGAAGTAATTTGACTGGTTTCAAGTGTAGCATGTGTGCCAAGCTATAACAGTTTTGTAGTGTATAGCACTCATCAGTTACATGGGGTGAATGCAAATATTGGTCCTTTAAAGCTTTTCTGGTTGAAGACGTGGTATTTATCTAAGCTTCAAGTGTGTAAAGCTAGGCAAGAGATCAATTTTTCCAACATAGAAATACGAT…
DN21458_c0g1i1.1
GAACAGACGTAGCAGTTTTGAGTTGGTTTCTTTAGTGTTTTATTTGACTGGCTTGCTTTTGTTTTTTTGGGGGTCCCATAGGCTTTTTGGCCTCCTCATTAAAATCCTTCACTTCAATTCAATTCCCCGCAACCAGTGTCATACTCATCCGTTCGATTTAGCCATTTGATCCCACACTAAATTCAATTTTTGGCTAAGTAGACTCAATTAGGCGTCTCTCAGTTTTTTGAGCGTTGCAGTGGTAATGGATAAGCAGATCGTTAAGAGTTTAACAAGAGTTCAGACGTTAGCAGAGAGTGGAATCCAAACGGTGCCTCAGGAGTATGTGAGACCCGTTGTTGAGGCCGCCTTGAATATTCCACAGTCACGCCATGCACAGGTTCCTGTCATTGACTTGCA…
DN21421_c0g1i1.1
CGAGCGAATAGAAGGAAAATCGAATCCTCCCTCTAAACCCGAAAGCTCCTTTTTAAGCCTTCCTCCTCAAGAAAGAACGAGGACAGGTATTTACTCTGTCTTTGTTAGTCGCATCAATTAATAACCGTATAAATAAAGGAACAATTCTTTACGAACAGTCTGATTCTCTCATCCACCACACAATTGTTTGACATCATGTACAGATCCACGGGAAACACTCCATATAAAGGGTTTTCCGCAATGGTAAAGTTATAGTTAATTGCCAGAGTCCATAAAGCAGAAAAACCAAAGCCTCCCGATCTCTCTCTCTCTCTCTCTGCATCTACGGGGGAGAAGAATGGGCAGCAAGATCGAGAAATGCAGCGATAACAGCGGATCAAACAGTTCGGACAGAGAAGA…
DN21461_c0g1i6.1
TGATGTGATCTTTTTTGAAGGTGTCATTTCTGTAGAGTCTACGGGAATGCCTGGCAGGACCTCTGCAATAACTTACACATACCGTATGATTTGCATCCACAAAGCTAATTGAAGCTTCTTTCCAGTCGTTTAGCTTTTTTGCATTCAGCCCCACATCAGAGGTCTGGCACAGATAATTTAGAAGGATGTACTGATGGCAATGATCAATGTGCATGGAAAATTGGAAGGGGAAGGCATGCGTCCAGGGAGAGGATTTAAACACGGAGCAGGTTTTGGTTTAATTTTGATCATTTACCCAGGTATAGCATTTAAGAGGCTCGCTTAAGTAATCCATCTGATGGACTTGGGAGACAAGGCAGTTGGCTTCTTTATGCTCTCTTTTAGTTCCTCTCTATTTGC…
DN21445_c0g1i3.1
AGACAACTCCGAAGACCAATACATGTTCACCATTTAAAACTCGGGAATCGGGAACTCCCCCAGGAAATGGTTTTTAGTTGGGAACTTAGCTGAAAATGAGTGAAAATCATTTGGATCTGAAACTATTTAAGTATTAGTTACAGGGTATATATATAACGATTTTTTAGGAGTGTGTTAATTATGGTGCAGAAGAAAGAAATGGTGTTATCCGGATGAAATGGGTATCCAAAGCAGGGAAGGGATCCGAAAACGCATGCTGCGGGGAAGGAGATAATAAATTTTGATATAGGAAAGCGTGAACTAAAGTTGAATTGGGATTGAAGTTAGGTTTATTTTATAGGGAATTGAATCGGTTAAGGATGAGGGTCAAAACCGTGTGAACTGATTGTTTATTGGAGA…
DN21466_c0g2i1.1
CTTCTATCTTGTTTGAACCTTGACTATTTAGGATGGATTTGAGCTGATCAAGGGAGATGTCATCTATTATGATTTCTTCGTCTGCTTCCTCCTTCGATTCATGAATCTCCCCGTCCTTAGACTCAATCCCATCAGAGTTCAATTTGGAAGGCGGGTTGGTTTCGAGCTCAGGGGTGCTCAATGATTCGTCCATATCTTCAAGAGATTTGAATACTTTTTGAGGGAAATTACATGCGAGGGTTCGTTTGATTTCTCTGAGGTCACCATTTTATTCCATGCTTTCTTCGCGGTGGATCTCTTTTTCCTCTTGGGTTTAGCAAAACCCTCCTCATCCTGTGAAGGAGTTTTTTCCAAATCCAGGCACTGTCGAACAAAGTGGCCATGCTTGTGGCATTTGCG…
DN21466_c0g1i4.1
GCAGGTTGAGCATAAGATCCGCGTGTTAACAGAAGAATCACTCCAAAGAGTTTCATGTCACAACTGGATGTACATGTTGTCAGCCCTTTTGGTGAGTAACAGATCTGTATTTTTCTTCAAAACCCTTGCGCAGGTTTTTTTATTTCAAAACCCTCGTGCAGGTCTTTTTTCGTCCAAATCTTTGCGCAAGTCTTTTTCCTTCAAAATCAAGGTTTTTCCCCTTCAAAATCAAGTTTTTTTCTTTAAAATTCCTTACGCAAGTTTTGTTTTCCTCAAAATCCCTTGTGCGGACCTGTTTTCCTGTAAAAACCTTGGGAAGATCTTTCATCTTCAAAATCCCTTGCGCAGATCTGTTTATCTTCAAAATCCCTTGCGCAGATCTGTTTTCCTGCGAAAACC…
DN21455_c0g1i1.1
CACACGTTGAGAACACCTCACTTCCCTTCCTCACCACTCACCACCAAAAAAACTCACATCAACACCACCCCCCACACACCCTAACTCATCAAAATGGACGCCTCCACCGAACGCCAGAACGGCACCGTCAAGTGGTTCAACGACGAGAAGGGCTACGGCTTCATCACCCCCGAGAACGGCTCCGCTGACCTCTTCGTCCACTTCCGCGCCATTGAGAAGGACGGCTTCAAGTCCCTTAAGGAGGGTGAGACCGTCACCTTCGTCGCCGAGCAGGGCCAGAAGGGCATGCAGGCCTCCAGCGTCCGCAGCGCCTAAGCGTTGCTCGATGATGACCACGACAAGCATGAAATGAACCGCCCTCGACACCATTCATGACGCGATGAGGGCAAAGCAAACGGG…
DN21451_c0g1i8.1
GAGATTCACACGAACTTTTGATTCAAAACACTCCCAATATCTGTTATGAAAATATATACTTCTTGAAAGGTATCGGAGCACACGCGGGGGTTTTCTTCAAAAACTAGGGTTTCTGACGCTATTGTGTCACATTGGTGAGGATTGTTTTTACGGGCTTCTTGCCAATTTGAGGGCTTTCTGGAAATTCGATAGGGCTCGAATCTTTTCGCGTTTCTTTCTTCAAGTTCGGAAGGTCTTAGTGCAAATTTGGAGGTTTTGGTATGGTTTTGGCCTCTCGTTGGTGCAAATTAGGAGAGCTTTTAAGCAAGCTTTAGGGCTATAATTGTTTTACCAGCTTTTGCCGTCAATTATAAGGGATTTGTGCAAACTGTACGGATTTCCTATAAAATTGTCCTCTTT…
DN21479_c0g1i1.1
ATCTAAACTATAAATATCTCTTTTTTGTCCTCTGTAATGACAAGAAGCTGAAGCAACGCAGAAGAAAGAAAACAAGAATTGCAAAGAAGCTCGAATCCCTGCGTAACCCTCTCGTTTGTCGTGTGAAAATGGACAGCGGCGATGTAGTGGAAGGTCCACTCGAAGCGGACTGGTCATGCATAACTGATGACGATGTAATGCAGCAACACGATGCCATTCAGGCTGAAGAAGCCAACAAAATCCCCTTCGTTGGCGACAAGGAACCTCTATCTACCTTGGCAGCTGAGTATGAAACAGGCCTTCAAATTTTAAGGGAAAAAATTGAGTTGCTGGGGGAGACATATGGGGAAATTCGGCGTACACGTGGTGATGGGAACTGTTTCTTTCGTTCTTTCATGT…
DN21473_c0g2i1.1
CCTCAGATCAGACGTGGCGACCCGCTGAATTTAAGCATATTAGTCAGCGGAGGAAAAGAAACTAACCAGGATTCCCTCAGTAACGGCGAGTGAACAGGGAAGAGCCCAGCGCCGAATCCCCGCCCCGCGGCGGGGCGCGGGACATGTGGCGTACGGAAGACCCGCTCCCCGGCGCCGCTCGTGGGGGGCCCAAGTCCTTCTGATCGAGGCCCAGCCCGTGGACGGTGTGAGGCCGGTAGCGGCCCCCGGCGCGCCGGGCCCGGGTCTTCCCGGAGTCGGGTTGCTTGGGAATGCAGCCCAAAGCGGGTGGTAAACTCCATCTAAGGCTAAATACCGGCACGAGACCGATAGTCAACAAGTACCGTAAGGGAAAGTTGAAAAGAACTTTGAAGAGAGAGT…
DN21438_c0g1i1.1
GTATCATGTCTAAATCTTTTTTGCCGTATTCTGTTTTTCTTTAACCGAGAAATCTCTATCTGCATTCGATGGGCTCCCGATGCCTGCATGTGGGACCTTCGCTGCCTATCAGATCTGAACGCTGCCTCTAGAACCTTCAACACACGCTGCCTCTGTCTCCACGCTGCCTCTAGGAACTTACAAACAAATGCAATTGATAGGTGTTAAAGCTTTGACTCCATACCCTTGCCAACGCCTCCCAACCTTCGCCACAATGGAAGATTTAGAACAGGAGTTGGACGTCCATCAGGGCCTAGCAGGAATAAGCAACCAATAGGTGTCTCAGGATTTAATCACCTTAGCCAACATACTCTCAGCCCGTGTTAAAATGGAAGCTTTGGAACAAGGTATGGGTGGCAG…
DN21418_c0g1i1.1
ATATTTGGTTGGCATTTGCTTTTCTATTGCATCGTTGGGGTGCGATTGTGACTATAAAATGCTCCTCCGTATTTAAATACAGACCGCCGTTTCCCGCGGGAGCGCCACGATGTTTTGAGGGCGAAGTTTTTGTTTGACGCAGGAAATCAACCATGGTGTGGGAATTCGCACCGTTAAATTCAGCTTCAGGTGCTCCAAGGTGCTATTTTACATCCAAAGGAATATACAAAGTTGGTCGGAAAGATTGTGCAGTAGCAATTTTGACTGACAAGACAATCTCACGAGTCCATGCGGAGATCATAGTTGGGGAAGCTTCTCCTTACAATGCCTTGAAGGGCACTACAAATATTCCTTCTCCAGAAATTCGCCTGAAGGATGTTTCAAAGTTTGGCACATTTG…
DN21476_c0g1i1.1
GAAATTTGACTGTTTTAATTGACTGGACTCTACAAACAAAAGATGCCCATGTCTTGGAGTGTAGCGAGAGAGGCCATGGCATCGTGATCGGGTCTTACCCTTAACTTTAAGTGGATTCAAACGATAAATTGATTCCCATTGTCTTATCCGCCTTCTCCTCTCATTATATAAATGAACTGCTATAACTCTTCCTCCATTGAAATCACATGCACATTTCTTCTTAGGAGATAAAAATATTGGATTTACAGTTTGCAGTGGCAGATAAATTAACTATCTAGTATAGATTTCAAGATGGCTCTGAAAATTGCACCTACATCTGAACTGTGCACGTCTTCATTGCTGGGTTCCACCTCTGGATTGGCGTCCTCTGGCTCAACCAAGTTCACTGGTCAGAAACTA…
DN21439_c0g1i1.1
CTCCAACACATCGTCACGACACTTGGCGACTGACTATAAAAACGTCCTTCGATCCCTTACTTGCAAAAGACAAACCTTCTCCAATTTCGCTTTGCCAACATGTCGACTTCACATCACAACGTCCAAGAGCAGGGCCAAGCAGATGACACCCTACGCAACCGAGCAGCTCCAAATGCCCCTTATTTCACCCCTTTGCAGGACCCGCCGGCCGGTACAGCACTCGTAGCAGATGGGCAGAAAGTGCCGAAGCTCTTCAGGCCATTGAAGCTGCGTGGCATTACTCTTCAGAACCGCATCATGCTGAGCCCTCTTTGCCAATACAGCGCTGAGGATGGACATTACACGATGTGGCACCTCACCCACATGGGCGGCATTATCCAGCGCGGCCCCGGTATCGCT…
DN21446_c0g1i1.1
CTGAAAGGTTTCTTTGAGATATTAGTCATTTGCTTGATCTTCTCACGAGACGTGTCCTTGCATAGATACTTAAATTGGTAATCCAGGTAACTAATATTTAGATCTTGTATTACTTCAGGTCTAAATATAAAGGATATCTGTTTGTAAAAGCCACCCAAAATATAAAGTTTGTGTAGGGTGTTCACAATGAAACTACACTATCAAAGAACATCAATTATAAAATAGTAAATACAAACCACATTACAGTATAGATAATATGAGAGTAATAACAACTTTGTATTTTTAATAGGTAGTGATTAGTACTGATTGTTCAGTACAGGGAGAACCTGATACAAGCGCCCTTTACCTGATGTTCAACCTGCTATTTGAATGCCGAAATGCATCGGTTGTCAGTTCACA…
DN21402_c0g1i1.1
ACCAAACAAGATGGGACGAAGACCTGCGAGATGCTACCGTCAGATCAAGGGGAAACCCTACCCGAAATCCCGCTACTGCCGTGGTGTACCCGACCCCAAGATCCGAATCTACGACGTCGGCATGAAGAAGAAAGGAGTCGACGAGTTCCCTTTCTGCGTCCACCTCGTCTCCTGGGAGAAGGAGAACGTCTCCAGCGAGGCCCTCGAGGCTGCGCGTATCGCCTGCAACAAGTACATGGTGAAATCCGCCGGAAAAGATGCGTTCCATTTGAGGATTAGGGTTCATCCTTTCCATGTCCTGAGGATCAACAAGATGCTTTCGTGCGCCGGGGCTGATAGGCTCCAGACTGGTATGAGAGGTGCGTTTGGTAAGGCCTTGGGTACTTGCGCTAGGGTTGC…
DN21450_c0g1i4.1
TTTAAATAAATCAGGGATTGGTCTTTAATTTTATTTGCTTAGTCCTCTATGGAATTGGGTTCAGACTTCAAGCTTATATGATCAAGGGATATTTTTTAGTTTCAAAACTTCCCTAAACTTCCCTAAACCATACTAGTGCAGTAGAGCCTTCAGAGAGCTTTCCGATGTCTATAAGAACGTGAAAAACAAACACTCTGAGCTCAAGGTATGTCCAGTCAAAGTTTGGTCAACCGAAAGGTCAACATTGGTCAACAGGTCCATGGTGACGTGAACAATTTTCCAAATGGCTCAGTCAGTTTTGGTCAGTTTCATAGCGTGGAGAAAAATTAGATGATTCTGGCGATATCTTGTTTGTAGGAAACAAAGCTTGTATGCAAAAGTTATGGCATGCTGAAATTT…
DN21450_c0g2i1.1
GCATTATGGTAACTTTTTGAGTATTGGATAGGTTAGCTATTTTATTTTTTCTTGGCCCTAGTGTTTTTATAGTAGACGAAAATAAAATGTACGAGAATAGTGCATATTCTATATGTACATTATTATGTTATAGTAGAGGTCAGTTCAACCTAGTTATGCTTGAGAGGTGTTCTGAATGTTATCCAAAAATGTAATGGTGTGTTGGTTTATTGTTATGGCTGATATATTAATATAATTTTCTTACTAAAATTACATTTTTTTGTAGATTTTGGGATTCAATTTTACTTTATAAAATAAACCACTAAAACTCATAAATGGCAGGGTTTAACGAAACTTGCATAGAGGATGTTGAAATATGACAGATCCAAACGCATGCGTAAAGCTCCCCTTGCAAAGAAA…
DN21462_c0g1i10.1
ACTCTACTAAACCCCCAGCAGGTTGACACGGAGACAACGGCCCAAACCTAATCCACCCCTAAAACTGCAAGCTCGTTAATCTGTTTGCTGCAGCCCACCGTATTCCGAGGGTTTTAAAGGTGCGCGAGAAGGGTAGGAAGGTAGATAAAATGTGTTAGATCCAATTTATTTTCGCATAGTTCGATGGAAGTCTGATCTGTGAGTCGAACCGTAGATCGACAGCTACAGATCGGCTATTTTTAGGTCAAAAACGGTGAAGAAATCTGCTCAAAAAGCTCAAAACTAGTTTTGCAGAGACGAGAGCTGTTTTTTAATCTTGTGGTAAAATATCTGCAATTTCGAGCGCTGTTTTGTAATGGCCAACATTGATATAGAGGGGATTTTGAAGGGGCTTCCCAA…
DN21404_c0g1i5.1
AAAAACTCCAACTTCTAAGGGATCTTTGATATCACGCTCCGCACGTGACTTCCTAAATATGCACCAAAATCCGCCATATTCGTCACTACCTAACCCCCAAAATTCCCAGAAATCTATAGCGGAAAATCATCAGCGTGGGTAGCCACGTGGACCTATGGCTTTGCCCGACCGTGCGGACTCACTTGCAACTGCTATAAAGCTTCAACACCATTTATTTTTCCACTAGCGTTTTATTTTTCTCTGCACATTTGATCTAGGTAGCTGAAGAAAACGGCAAGCAGCATGGCCTCGTTTCTGAATATACCCGCGGATTCACATTTTTCAATGCAAAACTTGCCATATGGAGTGTTCAAGCCGACCCCTTACCAGCAATCAAGGCCTGGAGTGGCCATTGGAGAC…
DN21463_c0g1i2.1
TATTTTAACGTCCCCGAGGCTACCAAAGACAATCTATGCGACAACACATTTTGCTGAAGATATGGCGAATAAATGCCTAATCCGACCAAAAAAAATGGACAAAACGAATGACCCAAAAGAAGGGCGAGCGTGGAGCGGATAACTGCGAGAGAACGAGTTGAAAATAAAATAGCAGAGCAGGATCCACAATGGCTTCTACGGCTACGGTTTCTTTGCCCTTTACAGGCTACGCTAAGACTCCTTCTCCCCCTTTTCCTCGTGCTTCTTCCTCCATCAGGTGTTTATTTAAGAATCGTGTTGGATTTGGCGCTCAATCTTCAGGTCTTTTCTGCAGTGAAAGATCTGATTTGTCAAGCGCATATCACCAAAATGCTACGCAGAGCATCAGATCTAGGCTTC…
DN32738_c0g1i1.1
CGCCCAACAAGCTCAAGGGAACTCAAAATAAGCTTGGTAGCTTTATATCCTATCAAATATTTTCTAGAGGAGGAATCTATGCATATATAACTTGCGTTTCAGTGACCCATTTGAATCTTGGATATCAAAACTTGCTAGTGGGGATGAACCATAAATAACTCCTAGTGGCACGCCCCTGACTTTCTGGATCCGTACTTTGTTAAAAAGAAGCCATCGAGGGGACCCATCTCATTACTGATATCTCTCAATTTCTTGTTCATTCTTTGAATTTAGAAGACCTTTTAAGGTGATTAAACTCCTAATTAAGAAAGGACCATGTCAATCTTGATCTTTTTTGGCCCTCTTTCCTTGCACACAATAAGACCGGTGACAATTGCTTTCCTCTGGAAAAGGTGGTAA…
DN32798_c0g1i1.1
TTGGGAGAATAAATTCTGATTCAGGCTCCGGAATTCCCTAAGATTCTGGAGGGGGACGCGTCGCATTCGGCCCCTCTTAGGCATTGGGGATATCTAACCACTATGTAGCCGACACACAGTTGTGTAGTGCAAAGCCTTCTTGTTAGGCGCGTTGTTGGAAGAGGTTCTCCTCCTGAGAACAAGGGAGTTTTCCGCGAGGCCTCTATTTGGCTGAGTGGAGATCAACGGTTTCCTCAAGGAGTATTCCCGGGAGGTTCTAACCTTAAGTGGCGGGACCGGTATTGCTGGAGCTATCACTAGCTGGTTTATGCTGCTCTGTATCCTTAGTGGGGAGGAGCTTCAAAGGCCAAGTCCCGCTAGTGGTCGTTCTATCAGACTTGAACTTGGAGTCGAGGGGTG…
DN32770_c0g1i1.1
TTTTTTTAAATGTTTACTGTTATTGTTAATTTGTTATTATTTATTTATTTTCATTATGTTGCCCTATCGTTGGTTTAGATGCCGTCACTGGGGTATCTCCTTTGTCAATGTCACCAGGGATATTCAGCCACCCAAACCCCTGGCCTCGTTTGTTGAAGTATGCCACACCTAGAGTTTGGATGAAGTATTTTGTCCAATTTCAATTGTGGTGCAGCAGTCTATCCAATTTCAACTGTTATCAATTTCACGAATATGGCCGGGATGCCATATTTCATCCAATTTTAACACTTAACATGGATGTGGTTGGAGCACTGTATTTCATCCAAG
DN32726_c0g1i1.1
AGAAAACTCGAGTCTCATCACGTGAGCAACAATGGTGAAGGCAACAAAGGCAGAGAAGAAGATCGCTTACGACGCGAAGCTATGTCAGCTCATCGACGAGTTCACCCAGATTCTTGTCGTTGCCGCCGACAACGTGGGATCGACTCAGCTCCAGAACATCAGGAAGGGTCTTCGTGGAGACTCAGTGGTGCTCATGGGGAAGAACACTATGATGAAGCGTTCCGTTAAGATTCACGCCGAGAACACCGGAAACACTGCAATCCTCAATCTGATGCCCCTTCTTCAGGGAAATGTTGGTTTGATCTTCACCAAGGGTGACCTCAAGGAAGTGAGTGAGG
DN32771_c0g1i1.1
CTGGCTATCAAGGAGGCTATTTCTGCCGATATCGTTCGCAATAAACAACGTGAAGCTGCAGGCGAGGAGGCTATGGATGAGGATGAGGGTGAGGATCCCGTCCCAGAACTCACGAAGCGTCATTTCGAAGAGGCCATGGCGTCAGCTCGTCGGTCAGTCACAGACGTGGAGATTCGTCGGTACGAAGCCTTCGCGCAGAGTATGAAAAACTCTGGTGGAAGCTCATTCTTCCGCTTCCCTGACGCCAACGATACTACTCAGAATGCCGGACAAGGTAATGGGTTCGGGGAAGGAGGTGATGATGAGGGTCTTTACGACTGAACGGACACGGCACTTGGTATTTCTGCATTGTGTAATACTTCCATTACGGCTAGGTGTTTCCGACTTTCGATATAGACT…
DN32711_c0g1i1.1
ACAACCGTTACAAACTTGGAAGTGTTTGAATTAAGAATAATCTTTGCCCATTCATTTGATAGTTGGCTTGTATGTTCCTTCTTGACCTACCACTATTAGTTGGTTTGTAGGATTTGTTTTTCAGTCATACAGTTTTAGTAGACCCGACATGAACTTTCCTTCTAGATTGGTTCACTTCATTCTTTAGCAAACTCTTTTCTAAGCACCCTTGGATTTCCTTATAACAATCTGCATGGATGGGAAAGCTTTCAATGCCCACCACAATCACATAAAAAACTTTGATGATAAACTAGACGTATGCCAATCCCTCTTATGTGCCATAAGGGATGAGGAGCATATTTTGAACCCTCAAACTTCTGAAACGACTTAGTCATGAGAATCCTAAATAATCATCCCCAT…
DN32773_c0g1i1.1
ACTATTATTAATAATGACATGTGTAAAGTGCAATGTGAAATATTAACAATATAAATTATTTGATTTAATGAGATTCGATAAATGTTGGAGGGGACCCATGTTGCAGAATGGAGTACTTTCGTTGTGAAGAGTGCAGAGAAAACATTTTGTATGTGTAGTTGCAAAGTCTTAAGTGGAGAGTGATCAAACAAAATAAGTATTCACTTCAAGTTTTTGATCATTTTGTATATGATACTTGAATAATTAGTGAAGTCTATGAACGTTTAGTAAGACAAGATGAGAATGTCCTTCAAGAATAGGAAATGAAAGGCTAGTGACATTTCACGGTACAACCACATAACATCTCACATTCAATTTGTTGTAAAAACATTGGTACTAACTGTTTTTAAGTGATGGGTC…
DN32742_c0g1i1.1
TTAATTTGCCGCTAAACCTGTGATAATTATTTATACCTCAAAGTCCAACATAACAATTTACAGCTTTCCACAAACTCACATTCTGCGTTTTCCAGAATTAAGTCTTGACTAGATTAAATTGAAAGCATGGGAGATGCTTATGGATCAACCGCTCTGTCCTTTGAATTAAACACAGGAGCTAAAATACCAGCCATAGGACTGGGAACATGGCAAACATCACCTGGTGTAGTTGGAGATGCTGTCAAAGCAGCCATAAAGGCTGGGTACAGACATATTGATTGTGCACGTGCATATGAAAATGAAACAGAGGTTGGTCATGCATTGAAAGAAATGTTTCAAACAAATGTGGTGAAGCGGGAGGATATATGGATTACATCCAAACTTCGGGTCAGTGACTGT…
DN32717_c0g1i1.1
CAAGTACTAAAACACACAATTTTATGGAATTTGTGTAGTTCAATATAAACAAAATATACCCATGCTCTTATTCCGCATCATTGGATCTTGCCAAACAAACTATAACGAGGCTTTTCTTCTACAGCCACATGGATAGAAAAGTTTACTAGCACCCACTTCTTTTCTAGAATCTATAGAATAGTCAAAATGACCAACAACGTTTGTGCTTTTACTAAATTGCATTTGGAGAGACATGATCCAATTTTAGAAAAGCGCTGGATTCTTATGGTTAACTTTTTAGCTATTCTTAGTTTCATGGATCTTCTGTGCATTTCAATTTACTTATTGTTTGTATAATG
DN32727_c0g1i1.1
CCTAATCATATCCACAGAAAAAAAAATCAAATTGATCAGACCAAATCCTACCTTAAATGGTCTGTTACTTAGCCCCCCCTCTTCTATATAATACCTCTTCTTTACAACAATATTAAATGCATAGGACCTACAGCTCTTGATCAACCAGAAAACAGTAGTAGTTTTTTTCTTGAACTAAGTATTGGGCAAGAAAAATGGTTGTCAAGCTGCATGGACCATCCTATTCATCCTGCATCAGAAGGGTAGTTGCATGTTTCTTAGAGCAAAACATTGCCTTTGAAATTGTGCATGTTGATCTAATGAAAGGAGAGCAGAAAAAACCAGAGTTCCTTGCGTTACAGCCCTTTGGAAAAGTCCCAGTAGTTCAGGATGGAGATTTCACTCTATTTGAGTCCAGGG…
DN32786_c0g1i1.1
AATAATTTAAGTGTGGATAAGGCAGATTTGGAGTGTTGTTTATGTCTACTGCCTGCCCACTCTCTACGCCATTTGGTGAATTACATTCACCCTCCTCCCTGCAATCTCTGATTTTTCCTCTGTTATTCGATGGAACCACATTTTTATCTGTATCGCTCCAAGCAGAATATGGCCTTCTGAACTCCAAGTTTGGAGGATCAACTGAAAATAAGTTTCATTATCCAAAAAGGGTAAGTTATGCAGGTGAGAAAATCAATCTTGGGTGCCAACTATTTGGAATCAGAGATGTGGATCCATGTCAACTGGGAGCTGGCTTCCACATTCGTTACTTACTAAAATTGTTCAAAGATAGGTCTGTGGTTAAGGCAATTACTCACCATTTCATTGAAGAGGAATTAT…
DN32775_c0g1i1.1
GTTTGTTTTGGCTGTCTTCGGAGTTATTGTTGTATTTGCAAGGGAATGGAGGCAGCAATGCGGTGGAAGCATCCGGATATGGCACTGGAAGAGTTGATGTTGTGCGTGCGGGCATTTGTGGATATATTGATTCTCACTTGTGGTTATCAGTCCACGGGCCACCCCGCTTTATGGGACTCCCAAACCATCCACAAAGCTCTCCAATGGGCTGATTTCTTCCAAACCGCCTTGGAGAAGCTCCCCGCATCCGAAGAAGGAAATGCGTCCAAGCAAGCACTTGATAAGGCTTTATGGGAACTGACATCTGATCCTCTCTTCCCACAGGGCCTGCCACAGCTCTCCTTTGCAGCTCTTGCAGAGTCTAGAAAAATGCTTTTGGGGAACCTGCTGCAGGCAGTG…
DN32769_c0g1i1.1
CATTGCCTATACATATTCAACTGTTTAAGGTGAAGGAAATTTGACAGAGAGCTGTCCATCACTATGTTGCCAATGTAGACCACCACTAGCTACCAACTCATGTTGAAATCTCTCGAGCTCATGATAAAATGCCTACTTCAAATCTCCTGCTACAGGACATCCTTCCATATGTCGATGGATGAACAGCTGATAACTCTAATTGCAGCCTGGCAACTGGCAGTGGTGACACTAATAACCCGACCCAGTCCACAGGTCCTATTTCAGCCCAAGTATTTCCTTAGGCTTTTCATAACACAAGGCTTTAGATATCAATTTGGAATGTTTCCTTACCATCTTAGAGCATATTGGTCTTCTGGTAAAGACAATTTACCTTATATAACATTTTGATCACTGACCTAG…
DN32716_c0g1i1.1
TGTTGCTGTTGCTGGAGGAGGAGGAGGAAGAGAAACCTTGCTTGTTGAGTCTAAAGGGAAGGAGGAGAAGCCAGAGAAGGTGGAGACACAGGAGAAGCCAGAGAAGGTGGAGACTCAGGAGAAGCCAGAGAAGCAGGAGACTCAAGAGAAGCCAGAGAAGCAGGAAAAATCAGAGAAGCATGAAAAACAAGAGAAGTCAGAAAAGCAGGAGAAAACAGAGAAGGAAGAGGTAGCAGAGAAACCTGTGTTGGAGGTCAAGAGTGAACCTAAGCAGCAAATCCATAAACAACAGACATCACAGCAACCAGGGATGTCTATTGTCACAGAAAGGAGACATGAACCAAAGCCAGTGATAATGCACAATGTTCATTCACAGCCTTTAGATTATGCATTAAAGGA…
DN32780_c0g1i1.1
AATTTGTTCTATACCTGGCAAATATTTAAAAAATGGAGGGGTTCGGAAAACAGGCGGCGGCTAGCCTTCTGGTGGAAGACTTTGGACAAAAGGTGGACCTCACGCGAAGAATTAGAGAGGTTTTGACAAATTATCCGGAGGGAACTACTGTTCTGAAGGAGATTATTCAGAATGCGGACGACGCAGGGGCCACGAAAGTGTGTTTTTGTCTGGATCGAAGGGTTCACGGGACGCAGTCTTTGTTGAGCGAACAGCTGAAGGAATGGCAAGGCCCCGCCGTGATGGCTTATAATAATTCGCAATTTACGGAGGAAGATTTTGTAAGCATTTCGAGGATTGGGGACAGTAAAAAACGCGGGCAAGCTTGGAAGACCGGCCGCTTCGG
DN32762_c0g1i1.1
TGCCGTATTGGAACTTGGCACTGGCAGCAATGGTATCATGGAAATTTGATGCTTTTGCAGATCTTTAAAAAATTATATATGTGTTTGTTTATCAACATCAATAACATGCACCAGTTGGGCAGTGGTTAGACTTTTCCCAACAAGTAAAAAAGTTCAGCTTTGAAAGCTAAACACAGAATTTCAGGCTCTCCTTTCATGGCAGCAATTCTAAGTTCGTCCGCCCTGCAATGGAGAAAACCTTTTTCCATTGCCCGTGACTATACAGTCTTTTCAAAGCCTCCTCAAATCAGAGCTCTGAATAATAGTTTATTTGATTCCAGTTCCAACAAGGTTTCTGTTAGTAGGGCTGGATTGAGTTTCTGTGACTTGGTTCCTGAAAATAAAAAGGAGGTGCTGGGA…
DN32740_c0g1i1.1
GGGCCCAATTGGTTAATGCATCTGCCACTCTGTTGATCTCTCTTGGAATATGATGGTAGGTGACTTCCTAAAACCCGTCTTTCAGACATTGAATTTTGCCTCTCTCTACACAGTTTCTGATTTCTCCCCTGATATGCTGCAGAAGTGGAAAGCAATCTCACTATAATCATAGAGTCAAATTCAACACTAATTCTCGGCCATCCAAGTTTCAGTGCTTCTTGTAGGCCCCGTGGTATAGCTCTTATTTCAGCTAAATTATTTGTGGCATACCCTAGATTTTCTGAAAAGCAAAAAGCCACAGATCCATCAGAGAGTCTTCCAATTCGAC
DN32720_c0g1i1.1
AGTCCAAGGCCATCAACATGTCTTGTCTAGGGAATTCTGCTGTGTAGACTTGAACACTTTGACCACTTCCTTACCTGAAATATTGCCACTTATGTTCTGATTAGTTTTGTGCCCAATAGGATAAAATTCTTATGCAACAATTCTTTGAATTCATCCCACCTAGTTACAACTGGACTCTACATAACTTTCCCACCAAATTAGCGTATGCCCTTCCATTTTGAGAAGTGCAAAAGAGATCTTCTGCGTCTCACTGACATTATGCTCACTAAAATAAACCTCCATTTCCATCAACCATTTGTGTAGCCATTCAACCTTTACTTGCTCGTCCAAAGCTTTAATTTCAACTTTGAAAGTAGAATGATCGGATGATTTTACCTTACCTTTACCTTTGTTTTTTGG…
DN32748_c0g1i1.1
GACTAATCCTAACATGGTGTGCAAAGATGATCGCCACATCTCGGACCTACCCCCTTAGTGTGTGAAGTAGTAATATCCAAAGGGCGGTTGTTGCTGCCAACCTTTGTGATTGGCTGAAAGAAAAAGGTGATCAACCCAGGGGCTCTTTGTACGGACTTGTGTTGAAGGGTGACCGCCTCGTGAAGAAAAAGGGTTGGGCACCATGGGTCCGGGTATTGAAAGAAAACGGATAGAAAGTCACCTGAGTCCTTGTAAAGGTAGGGGTATTTGCTCCATATCTCATAATAAATGGGGCATCTGAAAATGAAGTGCTTCTTAGTCTCCACCTCCTAGAGGGAACAAAGAGGATAGATCCAGTCCCCACACGGAATATGACGATCGGTCTTAACCTGTAACTTG…
DN32768_c0g1i1.1
TCATTTTGTAAGCCATTTAATTATTTTCACTGATCTTTGACACTGCTTTTGTGCATGATATTGGTTGAAAGAATTTAAAATGTGCTTTTGGACTAATTTGGTTAGACGGACTTACACACTTTTTCTTCCTTTTGCATTGGGCAAGTTTTGTAAAGAACTTTTAGATTCTAGAATTCATATTCTTAGGTGTAATCAGGGCATTGGTATGATGTGCTGTCCTTAGCTATTTCTTATGTATCTACTTTTTCATATGCTGTGATCCTAACATAACTATGGATGCAGATTAAACGATGTGTATGCTAATTATTATGGTTAGTCAGCCAAAGAGGGGTAAGGAGGAGTTTTCTTTCC
DN32708_c0g1i1.1
GGGTAACACGCCATTGGTCTACGTGGAGTAATCATAGGTCACTTAGGCTCCTGAGAAGGTTAGGATCCGAGCGACTCGAGAACCCGAGACCAATGAAAGGAGGACACATGGCTCAACCTTGGGCAAAGATGATTTAACGGTTCACCAATCAGGGTGGACACGTGGCGAAACCTGGTTATTTGTTATAATGTACATGTCACTGGCTTAAATTGATGGCTTTAGCTAGTGGAAAAGGGAGCTCGAGGGCGTCAAATGGTTTATCTCATGGCGACGGAACGAGTCTTTGGTTTTTGGTTGTATCTTTTGAATGGAGGCACCATTTCACCTGTGACCAAGTGCATTAGATGTGTAATCCTTAGGGTTTCACTCAAAGCTTCAATTGAGAGGAGATGGTGGCGA…
DN32713_c0g1i1.1
GAAAGACTTTTAATGAGTGCATTCTAAGGGACCAAGAGCGGGAGAAAATAATTTGAATCCGATGAAATGCGGGAAAAAATAGGGGCAGTCAAATTGGCCACATTAAAACTTGGAGCTGGTTCCTTGTTCGCACGCTGGAGACAACATAAATAGGCTACTCCCCAGCAGTGGCGGCGAGTTAAGTATTTTCGACTCTCCGATTCCAATGCTTTCGAAAGCCAGGAATTCAATTCAAGCTAAGTAAATGAGAATCCCTACAAGAGAATGAATAACAATTATAGGCAGAAAACGCCCTTGAGGTACAGGGTGCAAACCCCGGCGAGGCATAGTAATAATTTACTGAGCCCCAATGACGATGATTACGAGCGGGCTCAAGCTCGAGCTGCGCGCGCCGCAGCC…
DN32706_c0g1i1.1
TTTCGCCTATTTGCACCATTGAGATGGGCAATGTCCAAGTTTGTGGAGTTGTACTTGCTTTGGAAATTCCCCTTGAAAAAATACGGGCTTGTTCCAGATCACAGCTTTCTTAAAGAAATATCTTCTTGCCAAATTGCAACACTTCCAGACAAATTGTTTCCAAAAGCAGAGGAAGGCCTTATACGATTTAGCAAAGCATCTACTTGGAGTTTTTCAAGCAAGGGGATTATGATAGATGATGTAACAGAGGTGGAAGCTGATGTTGTAATTTTGGGTACTGGCTATGATGGGGAAACGAAATTAAAGACTTTGCTTCCAAAGCAGTTTGCAGATGTTCTTGAAAACCCAGAGGGTGTAGTCCGCTTGTACAGGGG
DN32778_c0g1i1.1
ACTTTGGCATACTTTTAGAGTGAAAATTCTGGTTTTAATTTGGAAAGAAAGGAAATTGGCTATCTTTACTCATGCTGCTATTGATTGCAATCTTTTGGCATTTAATAAAGCTATGATTGTTTCCAATGTCTTTGTGCAGATTCAAGTCCAAGCTTAGAAGGTGGTGTTGGAGGCGCCCATCTCCAAACCCTATTGGATCACCAAGGCAATGCCCCTTACACCGTGGCTCATGTTCCGCTGCCCTCCACATCTTAGGATTCGATTCCGAGAGGGAGGGGGCTCCATTGCAGCTGCTTTGGGTGGGGCTCTCCGCCTTGCCACCACTCTCCTCCACAGTCTTAGTCTTAGTATGGGGAATGAGGCTCTCTGCCTCTACAACACTTTGTTCCACCGTGTAGG…
DN32733_c0g1i1.1
AAGAAATTAAAGAAAGGAAAGAAGTGTAGACTATCTACAAATTCTACTCCTTTTTATCGCCCAATAAATCCTAGCGCATAAATTCTCTTCACAACACTGCGATCAGGGGTCCGCACCGAAATCGAATAGATAGATATAAGATATACTGTAGGGAAGCAGCAAAAATGTCTGCGCGTATGGTTCAGAAGGCGCTCCGTGAGCAAGAACAATTATCACCATCTCATGAGATTGATGATGATTCAGACGATGGCTCTATACAATCTCAACCTGCCCGTGCCGTGGCGAATCTTTTTGACCTTCTTAATGTAGAGGAGGATGCTCATGAATCAAGCGACCTTGATAGCAATAAGGATGATAGTCAGGGAAATTCTGTTCATGAAGAAAAGTCACATATGCCTG…
DN32754_c0g1i1.1
CAAATGTGGCAGGGAAGACAGAGGGGAGAACAAGCAACAGGGCTTAAAAAACGATAGGTCTAGTGTTTTGCCCTATAAATACACTAGAACTGGCTTAGGGTTTTCCATTCAAAGATCTACAACCAAGCGTGTGAGGAGGTTTTCTGTTGGGTGATGGAGATCTCTCTGCTTCGGCTTTGGTGGGTAGAAACTGGATCCTTTTAATTCATCACATATCCTACAACCGAAAGTCCTGCATTCACCACAAGCAGATCGGCTTTGGTGGGCAGAAATTGGATCCGTTTCATTCACCACATATCCCACAACGGAAAGTCCTGCATTCACCACAAGCAGAAGCAGGAACAGTAGTGAGTTGCAGCCTTTCAGGTGTGGGATATGTCTGAAACAGGAATCAGTTTC…
DN32792_c0g1i1.1
ATTTTTGAATCCAAGCATGGGTTGTCCCCTTGTCGGAACCATCAAATGTAGAGAATTCCATTCTTCCCAAAGTATTTTGAAGGTCCTCCTGTGGCGCATTAGGTCTAGGCCCCGACCTTGACCTTCCCTTGCTTACCCACATGAATTCGACAAACAAAATAACATTACGGATCTCATTCAGGAGGGCCCTATATTCTTCATAGCTGGCCGTAATAGTATGCCCTACTGAATGCATTGTTTCCATCTTTGAAATGGCTTCTTCTGTTGGAAGGAAAGTAGGCCTCGTGGCTAATCCATAAGTCGATCCTTGGGGCTGCTGTGAAGTATTAACTCCGGATGAGCTGCTCTCACCATTTTGGAACCTTGGTTCATGAAATTTTTGTAGGGTTAGGGCCAACA…
DN32788_c0g1i1.1
TCTGAATTGTTGCTACAGAGGCTTTATCTGAGTTCTGTTCTGAAGTCCCAAGGACTTTTATTGCTTCCACATCAGTCTCTGAATTGTTGCTACCATGGTTCCCTTCTCCCCCTCCATTGATTCTGTCTTTGTTCTCCAACTCAATTCGTATATAATCTTCTTCAAGCATAATCACTGGCTGTTTGTCCATCCCAGACATCACCTAATCTTCATCCCCTCTATATGCAAACTTCTTCTCACCTCCACTATTTCTATGCCGCCTCAACCCTTCTGAGGAAGTAATTGTGTTCCCATCTCTGTCAAGCCACTTGTGTATGAACTTAGGAG
DN32760_c0g1i1.1
ATCTGCCATTATTTATTTTATAATGTTTTCAATATGGTTGCTATAAATAATTTTTAGTGTTTTTGAATTTCTTGATTTCATTGTGTTATATGCATGTCCTGCCATAAGCTCAAAATGATATAAAAATTTACTGCTGTCCCCCATACCAGCATGCCCGTGTTTTGTAGATCTGCACTGGATACTACCTGTACCCTCAAACCCATCCACTCTTTATTATGACGTTAAGCTACATTTAGAACTTGCTATATGCTTCATTTTGTTTGCAATGTGCACAGACAATGATCCTATCTTTGTGATAAAAGTGTTTATTACAGGC
DN32749_c0g1i1.1
ATTGAGGTCATCCTTTAACTAAGGAGTCACGATAGGGGGGAATCCAATCCATCAAAGTCACCTAGGAAATGATCTCGATCCCATCCGCTTGGCATACATAGTCAAGTATTTAGAGGGATTTATACCCTAATGGATGGCTACACAATGGCTTTTACACCTTCATCCTCACCAATGAGATTACAACCCTTTCAATTCAATTATTAATGTTTTTACAAGTAGGTAAAGTGAAAATATACCTCAAAGTTTGATATATTATCTCCAATTATAAAAACATAAACTATTTACACAGCAGGCGTCTTACTATGCAACGAGTAGTGGTTGGGAACCGTCATTTCTCTGGCGATGTTCCCTTTCTCAACGACCTCACCTTTTCCGATGACCTATAGTGAATATAGGACA…
DN32747_c0g1i1.1
TGGTTTTGTTCAAATTGTCGGTTCTGACTTGGGGTTTTTTTCTTCCAAAACCCACAAGCTTAAGATTCTTTCTAGTAGATTATTAACATTTACTTCTGGCTCGACCATATTAGCATATCTGTTCTTAATAGACTGGTTAGCATGTTTATTCCACCTCAGGACCGGCCTTAAAATGCCAGGAAGTTTACAAATGGTCTGCATAACTTCGAGTCACTTGTTTAAAGAACTGCTTATTCAGCCCTCAAAAAATGTTTATCACTTATTTTGTTTTTTGGTTTAGGGATTTTCTTTGGCTATCCCGTCAATGTAGAAAACTGAATAAAATTCTAAATAATATGCCCCACACTGAATAAAATTCTGAATAATATGTCCCTCGCACCTGTGGGGGCCATCCTAATC…
DN32741_c0g1i1.1
TGTTGGTCAATGCAGACCTTTGAGCAAGACTGTCCGATTCAACGTTCTACGAGTACTTCCCCGGAAAGGAAAGGCTGTCAAGGCTTTCAGCAAGTTCTAAGCGATGATGACGAATAGCGTACATGATTGATATCGAGTATGAAGGGGTGGAGGTAACGCGGCCTCGTCGCGACTGACGAAGGAACAAGTCAATGGCACTTGAATATTCTATGCCCATGTATGCAGGAATACTATATCATGGCGTCGAGCGTGGAGAGACGAGGTTTACTGTCGGGACTGCTCTGTGAATGGTAATCACAGGGGCTGGTTCGCAAAGGTCTGCAAAGATCTAAATTTACCAAAATCCACACCTTTCAAAATCG
DN32783_c0g1i1.1
CCTTATCATCTCCTCCATCCATACCAATGCATACTCCGCCCATGCCACAGCCATCATCTTCCCCTCTTCCACTCCTATCATCTCCGCTGCACATACCAAATACTACTCCACCTATCTCACAGCCATCATCTTCCCCTCTTCTTCCACCCTCATTTTCTCCACCCATACCAACACCATTGTCGACTGGTGGAATGCCGCCTCCTTTCACATCCACGCCTCCGCCGAGGCCAACACCAGTATCATTGCCTCCGAGTTCTTTTCCCCCCTCATCTTCTCCTCCTGCTGCTCCAATATCTTCACCTCCCCTGGCCTCTCCGAACGCAGAGTAATGATTTACTCCTCTTCCACCGCTGCCATCCCTGTCATATTCTCCTCTTCCGTAGCATTTTCCTTTTCTGC…
DN32776_c0g1i1.1
AGCTGTTGAAGAAAGCAGAGGACCTTCTACGAATGGGCCTGAAGACGAGCGAGATTGCAAAGGGCTACGAGCGCGCACAAGGATTTGCGCTCAAGGCGCTGGAGGAGCTGGAGGTTGAGAGAGTCGAGGACATCAGGAGCCAGGCTGAGCTGGCCAAGGCACTGAGGACAGTCATTGCGGCCAAGCAGTCAGGAAACGAGGACTTCCTCGCGGACAAGGTCGCAGAGGCTGTGCTTGCGGTGATGCCCAAGAACCCATACAACTTCAACGTGGACAACGTACGAGTGGTCAAGATCATGGGAGGTGGACTGGAGCAGAGCAAGGTGGTCAAGGGAATGGTTTTCGGCCGTGAGCCTGACGGAAGCGTCAAGAAGGCGTCCAAGGCCAAGGTCGGCATCT…
DN32793_c0g1i1.1
AACGGCATGCTGGTGCAGGGTTTGTTTTGTTACATGTGTCGTTTCTTAAGTATAAGGGTTCGGTGAGATGTCGGCTAAGTTATCCTGTACAGGTGTGACATATGCCCTGTATTTAATGCAGGGTGTAATTGCTACGAATTGTTTTCTTAGCTTTTTAATTCACAATTTTTGTGTGCCTGAAAAGCATACACAACCACCAGATCTAGTTATTGCTTAACAGACCTTTATTCTCTTTTTGGCATACATTTTACAATCTGTTATTTTGCGAAATCGTCCATTCTAGCAATTTAACCTTGGATTTGTGTTTGGCTAC
DN32725_c0g1i1.1
GTTTTTTGGGGCTATGCTACATAGATTAAAAAATTGGATGGCTATTAAGGTAGTCATAGATTTGCAGGGTACAAATACAACAAGTGTAAGGAATTGTTTTTCAGTTGCCTTTGCTACTTTATGTCTGTGCATTTGTAAGCCCAGAACTATACACTTTGATTTCAAAAGCAATTGATGCCTTAGTTCTGAGGTTGATCATTCGTCCTGGGATGGGCTCTAAGTAATTTTGTTTTTAGACTTAATATTTTGATCTGTATTATTGAAATTCCTTTGATAGGCTGAGAGTAGCCCACTACAAGATCTGGTTATTGTAATCCATTGTGTGAAATATGTTGCAGTTAAGTTTTAGGAAACTGTTTGACTTCACATCAATTAAGTGTTGATTATCCGTAAGTGAAC…
DN32707_c0g1i1.1
ATTGACTGTAAGTACCTACTGGGTTTCAGTTATTTTTCAAATTAATTGCAGGCGAAATAAAAGGACTCTTGTAGTTCTGGTCCCTGTGCATCGACGGGAGCGAAAATGTCTAGATTTTTCTGTGCTTTCCATCCCTGGGAAGAAATCGTGGGCGTATGCTCGGCATGTTTGAGAGAGCGTCTGCTAAATCTCACCACTGCGAGAAATAGAACAGAAAATGAACCTCGCCGGCTGCCTGATCTCATGTCCTCCTGTGGCTGTCTGAACAATCGAAAGAGAAAAAATGGCGGTATTTATTATAAGGCGGACGGGATTCGAGACCGCGAACTCGACACAGAGCATGCTGAAAAGAAAGGGAGCAAGATTTTCAAATTTTCCGGGCTCAGATCGCTGTTCGGG…
DN32756_c0g1i1.1
GCGCGTTCAAAGCAGATTGCCACGCCTCTATTTCCTCCTGCGCAGCTCCTTCCTTAACCTTGAACAACACTATGTGCTCAATCACCTTGGCTTCGCCGGCCATGGTTGTCTGAAATGAAAAGCTTCGTGCCCGGATTCGAACCCTCGACCTTGCTGTTATATACATGGAACGTGTTGGTTGCAACTTGCGGTCAAATGCGTTTATATATGTTGTCATTAAATCTTTAGTCGACTATACTTTTTTATTAGGTAAACTTCTTAGGCATGTGTTTTTTATTGTTCCCTTTTTTCTTTTATTACGTTGAAAGGTGAAAGGCGTTTGTCAAAGGGGAGTGACACCCCTTGCCTCTAAGAGTCATAACAGTCATCGACTCTAGAGAAAGTGGCGTATGTCAATGT…
DN32728_c0g1i1.1
CCTTTTAGCTCATGGGAAGTGGAATGGGCCCAAGATCTTGAAAGAGAACTAGCATTGAGAAGGGGACATTACACCATTTTCTCTTAACCACTTTCGACATCTTTACTACGGCCCCAAAAGCTTCCACAAATCCTCCAATAATGTAAGAGATTCACCACACAAACACTTAAAAAATTCTTAAAGGACCTTGCTTTGGTGATGGTGAAAACAAGTTTGGGATCACGAACTCATCAAATTCTTCTCACTTCTCCCTTGCTCTTGGCTCAACAATGTTGCCTAATGTTATTAATCACTTCAGGTCTGATTATCCAGCAGGGTTCATAGAGATGAGGAAGCCATTGAATTGCATTAATATATCACATTCTTTTGCCATAAATT
DN32735_c0g1i1.1
TGTCAGCTGTGGATGTTAGGAGATCCACTGGGAGAAGTGCCTTGCTTCCTTCCAGGATTATTCAGCATCTGGCCCTTTTAGCCCAGGCTATTCTCTGAAAGACATCACTAGACTCTGTATTTTCTCTTTTGTGGTGATTGATGAGAATGCTAACCCTTCTTTTACTTCAGACTCTGATACAGGCTAAGCTGTGATCTCCATTGCCCCCCTCCTTGGTTCTATAGGCGAGGGACCTTTCCTTTCACATGATTATTTGTATTACATGAATTTATATAATCTGAGTTGTCCGGGGCTTATCCCCACTTCTTGGGTTTTTTTAGCTTCCTAGATTCAGTTTTAGATACTTATTGCGAT
DN32710_c0g1i1.1
TATTATGCCCCCAAGCTTTATCTTTGGCTTGTGTGTTGGCCCTAGAATTGTCTCTCCTTATATTTAAATCTATATTATTGAAGAGGGGGGGTAATCATATTGACCATCTTAGCTAACATACACACTAGACTGTTAACAATTGATTCTATCTATAGCTGATCCAACTTATCAATCTCTATCGCGACTTGAATGCATTCATCTAAGCAAGTCCTTACATTTAGGTTTGTGAATCAGGGCATGGATATAGTCTGTCAAGTCTTCACTCAAGTCCACAACATTCAACATTGTCTGAGGCTCTCTCTTTTGTCCGCTAATGGTCAAACTGAAATATCCCCA
DN32755_c0g1i1.1
CGCCATACCAATTGCCACGTAAGCGGAAAAACAAAATTCATCGCAGAACTCCGCCAGTTCTGTGAAGTTCCCCGCTTCGCAGAGTCGAAACTCAAAAGCATTTAAGAGAAAAAAAACCATGTCGGGCGCAGGAGCGGTCCCAATAGGTGACGGGGTCGAATCCCCGGGCTTGAGTAAAAGAATGCTTCCCTCTTTCACCTTGTCACAGCTCAACGCCATGGCAATTATAACCATATGCGCCTTCGGCGGCCTCATATCCCTCCAAGACATAGCCTTCGTCCTCTTCTCCGCAATATACATCTTAATCATGTCCGAATTCGCCTTCCCAGCCAAATCTTCAAACCCTCCGCCGTCAGTTTTCTCCAGCAGCCGCCTTTTTATCAGCTACGTCTCCGCCGC…
DN32751_c0g1i1.1
ATATAGAGTCGAGAGGGGGAGGAGAAAAGTTTAACTTTAAGCTGGCGGTGGATTCGGAGCACAAGGCGACAGAGTTAAAGCTGCTGTCGTTCGGCAATCCACACATGAGAACGTTTCACCTCTCGTGGATGTCTTTCTGCACGTGTTTCGTCTCCACCTTCGCAGCGGCGCCGCTTCTGCCGGTTATCAGAGACAATCTCGACCTCACCAAGGGAGATATCGGAAACGCAGGGATCGCCTCCGTGTCGGGTTCCATTTTTTCCAGATTGGCCATGGGAGCTATATGCGATCTGTTGGGCCCTCGCTACGGATGCGCCTTCCTAATAATGCTGGCGGCGCCCACGGTGTTTGGAATGTCGCTCATATCCTCCGCCGCAGGGTTCATAGTGGTGCGCTTCC…
DN32767_c0g1i1.1
AAATGATTATCATATGCTATGCCTTACCTATATGCACACCAATGTCTCTGTCGATCTCCGCATTCCGATCTGAACCAGAAGAAAGAAGAAGAAGATGATGGCAACGAGTGCTACCGTAGCGCCACCGCCATCGTCTTCGGCAGACGCCTCTTTCGTGAAACAAATCACAGAATCGGGAAAATCACTGTACGCGCAACGGAGGCCGTGGGCGGAGCTCGTGACCGCCTCCAGCGGCGGCGCCGCCTTCGCGAAGCCGCAGTCCTTCGCGGACGCCACCGCTCGCATACGCCGCCACGCCGCCTACTTCCGCATCAACTACGCCATCATTCTGTTGCTCTTGGTGCTCTGCAGCCTGTTTAGGGACCCACTATCGTTGCTCGTGATGCTGGCCGTGGTCGC…
DN32777_c0g1i1.1
CAAAGTAAGAAGCCCTTTGTATTGATAAAACACTACATTTTCATAGCTTCCTGACCCAATAGGCTCTGATACAGAATATTTTCTTCACCTCTAACCTCTTACAACTCTCACATACATGTTCCATTCAAATGCTTCCAAGACAAATGAAGAAAGAGAGGAGGTAGTTAGGGTTCAACCCAACTAAACTACCCAGGATTAGACTAACCAAGTGGGTTAAAACCTAGGTAGAGTTAAGTAGTCACGTCTAGGTGAAGAATAAGTCCCATAAACCCCACTTATTACATCATTATTAAACTATATTAACTCCTAGAC
DN32774_c0g1i1.1
AAAAAAAAAAAAAACTGTGTTGAAACCAATCGTGTGGTATATGGGGTACAAAATAATCTATCTCCTTCTGCTACTGAGGGGTATCTTTTCCGTCAAAGTCCTTCTGTACCTGCCCTCATATCTTCTTATTCGGTGGGCTCTTCGTGAGCATCTTCACCTTTCGTGTGGTATATGGGGCACAAACAATTGAGCATCTTCACCATTCGTGTGGTATATGGGGCACAAATAATCTATCTCCTTCTGTGTAGTGCTAAGGTACTAAGGGGTATCTTTTCCATCAAACTTCTTCCGAACCTGACCGAATCCCTTTTAATTCGGTGGGCTCTTTGTGAGCATCTTCACCATTTGGACTTAATCAGAGTTGATGTTTTAAAGACCTTTATTTGAACACCAGGTGAC…
DN32782_c0g1i1.1
GTCCATGTGAGTTAAAAAGCCAAGGCGGTCGCTGACTCAACAATAAAACTAGTCTGTCGATTTTCGACTGCGTTTCCGACGCACTTTCCTTACATCGCACGCGTCCAAATGCAGGTGTGTTCCAGTCCCAGTCCCACACCGCTTTATAATACGCCTCCTCTTCACGTGCAATGGAATAGGATACAGAGCTAAAGCTGGATTGCTGTCAACAATGGAGTCGTTCTCTGAAGCGAAGAGGAGATTCATGGATTTCCACTGCGACGCCGAGTTCCCCAGTAATTCCACCACGCCATATGTCAGCGCGCCTTCCAGCCCAGGAAGAGGAGGAGGAGGAGGAGGTGGTGGGTTGTATTTCAGCGCGCCCACCAGCCCGACGCGATCCGCCGCCATTTTGTCTGA…
DN32781_c0g1i1.1
CTTCATTGCATGAGGCTTTCTGGAATCTCCATTTGAGGAGTCCACGAAACCACATCACCAAAAGTGAAAGGAGATATACGGATTGATTTGAGTGGAACATAATCCCCAGATAGAGGATATGCCATGGTATAGTTCAACAGAATTTGTATTCCAACAAATTTCTTGAAAACAAACAAACATAATAACCAGGCCATACCAAGCTATTGTGTTTACCAAGCTATTGTGTTCCTCCCCTGCCACACCATTTATTCCCCAAGGCCTTTTGTGAGAGCGAGAAGAAGATGTCTGCCATTGGAAACACAAATGTCATGAGCCTCACAAGACCATTACAGAAGTTGGGCACTTCAATTCATTTCATCTCCATCAAATCCCCACACATAAATCACAAACCCACCTGCA…
DN32704_c0g1i1.1
AAATTGAGCAAAATCAGGTCTCTGTCAGCCAAATTGGATATCTTGGGAACTGAGGGAAATGTTTCTTTGTTCCATGTGTTCGCCGACGGGCTGATATATCTGCTCTGGTCTTGGGTAGTGCAATGCGGACGAAGGAGGGGTTGGGGGAACGGTTGGAATGTTCCCATGTTCCAATAGTTCCCTGACGGAGTGACATGACTGAACAAAACAGAGGTGGACGACACTGCTGATAAGGCGAGCCCACGTGACACATGTGAAACTGTTCCGCGGTTCCAACCGTTCTTTGCCCAACCGATTTCACCGCCCCTTTTGCAAAAATGATTAGAGCGGCCTTTGAGGGCCCGCAGGGAACTCCGTCCTATTCCTTCCATGCTTAAGAAATCCGCATGGCCATATCTT…
DN32789_c0g1i1.1
AAGGACATAAATATCTAGCAGCTTATTATATGAGTGATAAAATATAAAAAGAGCATTGGAGACCAACAATATGTCAAGATGATTCATCATGCTCAAGTCACCGAGAAAAAACAACTAATGCATCATGATCCAAAACAATGTATGAAGTTGATCATGCCAAGCAATATCAGTTCAAAAATCAATACCAATGCAACAACTATGCAAACTTGACAACTATGTTGCTTGGTACAAAACAAACACACAAGGCAAGTAAACACTCGCATAGCTCAATCACAAACACTGAAATGACTAGCCAAGTTAACACATTCAAAGACTAGTAAGCAGACAATCATGGTGTGTGAGTGGGGTTCTCTTTCTGATATTGCCGCAACTGCATCTACTGCCCTCTCCCTGAAGATA…
DN32729_c0g1i1.1
GTGAAGTTAGTTGAAGGAGTGGGTGGGGAAGGCAGCGTGGAGTTTGGTGGGAGTGATGAGGCAAATGGAGAAAGTCAGGACATTTTTCAGATGTTGTAATTGCAAGTAACCTGGTAGAAGTGTTCTCATCTGACATTTTTCAGATGTTATTTTTAAGTGACCTGGTACAAATTAAGATCTTTGGACCAGATTATGGACCGCTTTGTTGGCATGTAATGTGTTGAAGGCACTTGGGATATGATATGTTTAGTGCAAAGTGTGGTGAGATTGAGCTTGGTAGCAGATGGCATCGACATTGTATGATTTGTTTGGTTGTAGCCATGTTTTTTTAAAAAAGCGGGATGAAAGAATGGACCGTGCAGGTGGACTATTTGACAAAATGCCTTGAAGAAATGTGGT…
DN32790_c0g1i1.1
AGAAACATGGCGGTGAAGGTGTATGGACCTGCTTTTGCTTCTTGCACAAGAAGAGTATTGGCTTGTCTGTTGGAGAAAGGTGTAGATTTTGAAATAGTTGATTTCGACATCAGAAATGGTACTCACAAAACGCCTCAGTATCTTGCATTGCAGCCTTTTGGAAAAGTACCGACAGTCCAAGATGGAGATCTAACTCTCTTCGAATCAAGAGCGATAATAAGGTATTACGCGATGAAGTATGAGGGACAGGGAACTCCACTGTTGGGAAAAAATCTGAAAGAGAGGGCTATGGTGGAACAATGGCTGGAAGTTGAAGCTCAGAATTATGCAGATCCAACATACAAGTTGGTGGTTAATTTATATCACGCACCAAAGAAGGGGATTCCTGTGGATTTGGAG…
DN32758_c0g1i1.1
TAGAGATGTTGTAGAAGTTTCTCTCCTCTTTAACGGTCTTGTTGAAGGTGACTGAGAGGAAGATGGTTTCAATGAATAAACTGAAGGAGGCATATGTATCTCAACATGCTCATGAGATTCAACAATCATGGGATATATTGCATGCCCTGGCAGTACTACAGCCTCCGATGACATTGTGTACCTCAATAGAAATGCAACCTCTAGCAACACTATGTGCCCTGATGGTATATGGAAATTTTGTGTGCCCTGATGGCGATGTTGTAGGTTATTTTTATGTTGTATGTTTTTGTGATGTTATGTCCCCTGAAGTGGGTGTTGTGTGCCTTATGCCTTCATCATTTAAATTGGGATAAAAACATAGTCGTGTTCTCCTGTCTAAAGAAGGTCCTGTAATAGGCT…
DN32797_c0g1i1.1
AGTATTTAAAGCAAAATCATCTTTTCCCTTTCTATTCTTATGAGTGGATCTGTGTATTTCTCAAATCAACGGTTTGAGGTGACAATGGGACATGGTGAATTCCACACATTATATGCAAGGATTTGAGCTGCAAGTGGGCTGTTACTGGCGCCAGCAATGATGAGGACAGGTGATATTCAGATGAACCCAATACTAGCCAATAGGGCTTGAAATATAACAAGCCCTCGTCGGTGGTTCCTCTTAAAATGCAGTCACCACCTACTTCTCCTTACCTTGTGTCAAATAGAAACTGATGCTTCAGGAGGGACTTCAAGTCGTTTAACATTTATTTATAGCACCTTGCTCAAGTGTGTAGGGTTTGTGGTC
DN32734_c0g1i1.1
GCGGGTTTACGATTATGACGTGTACAACGATGTGGGTGATCCTGACAAAGATCCAGAACTTGCCCGTCCAGTTATTGGAGGCCTCTCTCACCCATACCCAAGGCGGTGCAAGACTGGTCGCAAACCAAGCCGCAAATACCCCTCCATTGAGACACGCAAAGGGGAATTCTATGTCCCCAGAGACGAGGAGTTCACAACAATCAAGGGCGCTGCATTCACGGGCAAGGCTGTCTTGGCGGCTCTTCCTGCTGTGTTCCCACAGATTGAAGCTGCTCTGGTGGATCCCAACATGCCCTTCCCACACTTCAAGTCCATAGAAGATCTCTTTGAAGAAGGCATCGAGCTTCCCAAGAACGCTGGCCTTTTTCCTATGATTCCCAGACTTGTCAAAGCTGCTGC…
DN32739_c0g1i1.1
CTTTATTTGTGTACATGTATATAATATTTTAAATTTTAATAGCCATCCCTTGCTGTTCCTGAAATCTGGGAAATTTTTTCGTCGTCTTTAAAATCTTATCCCCTTGCCCCTCATCTCTGAAACAGGTATATTTAGATGTGTTTTGGTTGCATTCCAGAGTGGAACATTGTATTGTGCATTAAAGTAATAGAAGCCCTCAGTGGTTTGCAAGATTGAGACTAACAATCACAGTTACTATGACCTAAAATGCACTTGTATTTTGATTTCCACTACAGTTGACCTAATTCGTAGTTGGATTGTTGTTTTTTGATGCTTGAGAAGGAATTGGACACTTGGTACTGGCAGATGTTGAAACCTATATTGCCAGGAGAAGGGTACGGGTACATGTTTGATACGCTG…
DN32761_c0g1i1.1
TGTGCCCCTTCTAGTATGCTGCCTTAATTTAGATTCTTTGTTTGAAGTTATCTCAAGATGAAATTTATGAGTAGCCATTGCCCTAATGACATTTTGCCTCATGTATTTTTGGTAATAATCACAAGGCAAGGGGACCTACTTACGCACAAGCAGCTTAAGGCATGTCTTAATTTTTTGAAGCTATTGTATAAACTATACTAAGTTCTGTTTCTTCTTTTCATTGACGGTGTCTTTTGTGTCAAGCCTGTCTCCTAAAGTTACCTCAGCCTGACAGTTCAAATCTCTTTTGGCCTTCACTTCATTTTAGTAGCATATTATATACTTATTCCTTCTACCACTGAATATGGTAACCATTCTATTGTTATTGTCACAAAGTACTTGGCTCATTGGGAGGAGGCT…
DN32712_c0g1i1.1
AAGAAATTGCGGCGGCTATCTTTAAATCGTTAAAAAAATAAAAACCAGCATGCGAGTTGTATCGAGATTCGAGATTCTAGCACCCACTTAAAATCATGATGGAGATGATCCAGGAATGATTAAACACTTGTGGCACAGCACTTCCATAAAACTCCATTGGTGCCCATATGTTAAATTATCTGCAAAAGACAGGAAAAGTGGGAATTTTTTAAGATGGATCATCAAGAGTGGGATGAGGAAAAGCCAAATAATATTGCTGTGTTCAGAGCCTGTGAGAGATGCAGTGCAGGGTGTAGATTAAAGTCTGCTAATGGAGTTAATCACTCACATGTGCCTTCTTTCTGCACTTTCTTTCACTCAGACTTTAGAAAAATTCTGAGAATTCCACGAGCATTTGCA…
DN32772_c0g1i1.1
AATTTTCAATGTCAATGGACTGCATTCTCTGGGCAGCTCATCCTTCTTGTGTTCAGCTCCATAGAGAACTTGTGGGCACATCTTCTTCCTCCTTCAAGGCTTTGGGCTCTGAAAATACCTGTGTTGCAATCTCCAATAATGGCAGCAAGTTCTAAACATGCAGAACAATTAGGGTCGCAACATTCAACAAAATTAGCTTGATCACCTTCGTCGTTCTCTAGCTTCACATGAACATCGTTGGTGTTCAATGACATTTCTTCCTCTTCTTGTGCCACAGGCTGAATGTCATCCTCCTCTTGCTTCTACTCCATTGGGGTATCATCGACAGCAGGGACTTCCTTCCCCTTTGATTCAAGTTCATTCCCC
DN32745_c0g1i1.1
GGGACAGATCGAGTGTCGTACAAAGAAAGGGCTGGCCGCACGCAATCTACCTAAGTAGCAATGGTAAAGAAGGTATTTCAAAATGGCGTAGGGCACAGAGTGGAATTCGATAATGGTGGGCGTGATGAATATTCTGCGTAGCAGCCGCAGCCTCATCAGAAGTATACGCAGCACAGGTAGCTTTTTTATACACCTCTCCCCTCCCTTAATGTCACCTTTAACGCTCCATAACCAATTTCAACTCGCCTCTCTAAATCCACCATTTTTGTTGGTTTTCTCTTGTTCAATCAAATCGAAAACGAAATCCCCTCAGAGAAAAGTTCATGAAACCCACAGTAATAAGAAAGACCTATTGGGCATTGCCCATATGACCTCTGTTGGCGATCATACCCCTAAGGA…
DN37003_c0g1i1.1
TGTGGCGCTTATTATATATCATCTAAATGGGGAGGAAACCAGCGTGTTCAAATATGAATCATGCGATCCTTTCGCTGGAAGACTACGCAAACATTCATGCCTACGTGCTCCACCTCAAAAATTCCTCAACTCCTTACACTTCAACTCAACTTAGCCGTGTCTTGAACATGAACAACCTTTCACAGGCGCTGAAAATACACGGATTCTCGCCCTCACATCTCACCAAAGAAGATTTACTGAAGGGGCTTGCGCATATGGAAATGTTTGATCCGTGTCGCTCCAGTGTCGATCTGGGGAATTTAGAGTGCGATTTGTCAACGGAAGAGATGGAAAGAGATATGGATGTTTTAGGATGGCTGGAATGTCCTTCAAAGTCCGTAAATGGCGTCATGACTTTTC…
DN37050_c0g1i1.1
ATTTTGTAATCCTTCTTGAAGGAAAAGAGCAGAACACAACGTTCATGCTCTAGTTGTCTTAAAAAAATAGTATTTATTTAAGGGGTATTACCTTTTGATTAGATTGGGGATTTTTTATGTTTGTTAGGTTTGTCGGATGTTGAAACTTGAGGCCGTCCTTTCAGGATTCCATTTTATCCTGATATATCTTGTTTCATTGACCATGCCATTTCCTAGGTCACCTGCTAGGCTGAAAATCACCTGAAATTCACATTAATACCTCCTTGGTGACTACATCCTGTTGGGCTTAAACAGGATTTTTGATAACGTTTAGCAGTTAATTGATCACCAACTTACATATTATTTTTGAATTTTCATCTTTTCTCATTGCAAC
DN37014_c0g1i1.1
AAAGGCTCCAACCAAACCCTTTAGTAGTTTGGTCAAACCCTCAATGAATAAAACAAGTCTCCCTAAAATGAACCTCCGGATAAATTTTATCAAATCTTCTAGTGAGTTTTCTACAAAACACGTCATAGGAATGGATGTCATTATGCCCTTGTGTCACAATCCATGGAACCACCACTCATGAGCAACCCCCTCTAGGCGAAGGGTTGCAAATTTTATGGCATCATCCTTTGTCATAGGCCTCAAAGACAAGTATGTATCCAACTTTTGAATGCATGCCCTAGCTGTCCCATTATTCTAACCATCAAAAGTAGAGAAAGACATCTTGCTGAACACATTTTGTCTTGGCTCCGGTTTAGACCTCCTTTTGCTTACACCAATGATCTTGGCAAGTGAAATTGC…
DN37061_c0g1i1.1
GGAGTGTGCCTCTGTGATCCCCCACCTATTGGGCACCCATAGTATTTGTTTTATTTCATTGTTGTTGCTTACCTAATTACGTTCCACTTTAATAGGTACTTATTCTCCATCTCAATCTCACCCAAACCTGACAATTATTTTGTGGCGTTGATTAAGATGTAAAGCGTGAATTTACGATTGTGTTTAGTATTTAAGTACTTCGTCTCTCCCTCTCTCGCCTGTGTTCTTTGCGGCGAAAGAAATTGAGAGCAGACGATGTTTGATCGAAATTTGTATAAAACGAAGTTGTGCAATCTGTATCAGAGGAGGGGTCATTGTCCTCGACAGACTTGCTCCTTCGCCCACGGCCATGATGAACTAAGGAATGCTAATGCTAATGGTGGACGTCAATATCGGGGT…
DN37098_c0g1i1.1
ATTCCATCTGCCCTCATGCCTCTGGAGGTATGACTAATTTCTCCTCTTGGATTTAGTATCCTCTACTTTTTTATGAAGACCATTTGCAATTAGATTTCTGCATCAGACTATTTTGGGCGTGGACCTCTGTACAATCCCTTGAGATTGCTTTCAATGTTTCTTCAGTTATCATGCAGCAATACGGATCAGATTTTGATGATATTGCTTTTGTGGCGGAGAAATTAACCCAAACATAAACTCGAGCATGAGTAAAACTTTTTTCCTGCACACGTCCTCACCATCGACCATCCTCAAATTGTCTTGAAATGGGGAACAGATTTCTGATTAAGTTTATTTTCCATTTAACGGATCATGCCCAAACAATTCGAAAAGTGAATAACTACTTTTTAAATTTCTTGT…
DN37029_c0g1i1.1
CGGATCATCAAGCAAGGCCACATCATTCAAGCGTGTCCCTGTCAACTCTCCGTTAGCAGCGGGCGCAATACTTCATTGACCAATCTTAAAGTTGGAGTGTTCTTGAATTGGACGATCGTGAGTGGATCAAAATGCCAACACTTCGGGATGGTGACAAAGACAAAAGACAAAGTCTAGGAAATGAATTGCAATTTTGGCTCTTGGAAGATCTTCTCAATGGCGAAAGATTAAAAGTTGGATGCTGACAAGCCAAGGTGGCGTAATGACTACAATCTCGCGACAAATAAATAATTCACCATGGAAGGCTATTCGGAG
DN37034_c0g1i1.1
TCGGTATCAAAGCCTCTAGTACTCAAAAACATTTGAAATCTGAGCAAACTTGCGAGGAAGTACATATTTTGAAAAGAACAGTTCGAGGAAGCCCTGTGCTAGGACATGAACTGAAGAATACCAATACCAGTCTGCTAGGCACAGTGAAGGAAAACATGCTTTTGGAGACTCTGCTAGGGCACAAAATGAAGATTGAGATTTCTCTAGGGCACGGAATGGTCTTACAACATGTTTTTGAGGAAAGAAATATTCTGGTCGTGTCTTGTGTTTACACAAAGTTCTGGTTGCGATTTTCATGAAAAATTGGTTGTGAGTCAAGAAAAAGGAACAATTTTTTATACATTTTCGTGG
DN37073_c0g1i1.1
ACGTCTTGGCCTTTTTGTTTTGCGACACAACTATCAGTGAGTTGTGCATTATTCCCACATACCAATGTTGGGGTGAGTCGTTGTCAACCATGTCGGTGGCGAGCTACGTGTTTCAACCTCCCAATGCGTTGGATGAGTTGATTAGTGGACTCAGGATAAACATGGGCATTGGTGCATTGTTTGAGACGGCCTCTCAAGATATATATGTGGTCTTGCAAAATTATATGTAGATTCAGTGGATAATTGGATGAATTGGTTGTCTATACACCAATTCATATGTCAAAATAGGAAGGCCGAGATATACGTGTTAAGCCCAAATTGTATGGGAATCGGTGATGGTCTACATGGAAACTAAAATGGCCAATCTACGGAGCTAAGAAATAGCTCAGTCAAGCTATA…
DN37068_c0g1i1.1
GAGAATTCAAAGTGCATTGGAAACAGAACAAGAATATCTTGTTGTTAGAATCTGCCATTATAAGATGGTGGAATTGCTTTTTAGTAGGCTGGATGCCAAAACTATTAAAGATAGAATCACTCCTGTTGTTTCTAATCAAATGTTGATACAGCATGCAATTAGTGATTCCCGTGCAAAAAATGATCCTGCTGCATTCCCATTTCCAGAGAACATCATTTTATGGCGTGAACTTCACATTGCGGCATACAATTGCCTTGCAGAAATTGTGATGCGGACTCAAGATCAGGAAAAAATGTATGCAGTTCTTTTCAAAGATTTTCCTGGGAAGCCTCTTTGGCAGAACATTGTTGACTGCTCAAAGGTCTATAACAACTTTCCTGTAGAAACTTCAATGTTGCA…
DN37007_c0g1i1.1
TTTGTTTATTGCAAAAACTCCAAAGAATATTTTGAATGAGAGGAATTATAAGCTTAGCAAGATACTATTGACATTTTGTCAAAAATTCTGCTCGCATTGCTACTCTTTTTTTGACCCAAAGAAGTTGTGCAAAGTTTCTAGAAGATATAAAAAACAATGTCGTCCAGGCCAATTCTGACAACACTCGCAGTCCTCTAGATTTTGGTGACACATCGAATGTCCTTTACATTTTGGAGACTAGGGGATTTGAGGGAAGTTCGCATTTTTACAATTTATAACAAAATTAATTTTTTCTGACATTTTTACTTTAAAATATAATAGGTGGCTTAGATATTGATGGATTGGATTCAATAGGTGCAGGGTCAATGATAGTAGGTGGGCTAGGTGCATTGGAAGGTC…
DN37042_c0g1i1.1
TTTGAGAAAGGGATAAAAGATGAGGACCTATGGATTGGTATCCTATCACTTGTAGACTGTCAAAGGCATCTCAGGGATGTGGTACTCCTATGAATCTTGACATACAAATTTTCATTGAGGCACACACAGCTTTCACTAATAACTCCCTTGCATAACAACTTACTCTTAACATATTATACAAGACAAATAACCATTGATATCAATGACTTCTAAACACCATGTCTTCCTTATCGTTGTGTACGTGGGAGCATTTGATCTAAAACTTGGGGCAAGGAAACTGCATGGATCATTTGATGCATTAAAGGGAATTAATCATAAGAGAGACTAGAGGATATAATAAGCTAACGGTGTGGGGGATGCTAGGCCAACCTGCAATTAGGTAAAATGTTTTGGCAACAA…
DN37043_c0g1i1.1
CAGGAATTGATCAGGTCTTCCAAGGACTCTGCATGATGGGCAATCTAGGTGAAGAAGCAGACAGAATTTGTGGAAAATATAATGGACAAGAGTTTCCTTGTACAGACCACAACTTTCATGCAACTTATTGAAGGTCTTTATTTATTAGGCAGGGGGAAATGCAAATAACTCTTCTAAATTATGCTGTGTAGAAAGACTGCCTGGAAGAGTAAAAAGGCTATAGTGGATGGGTTTACTGAAATTGTTTTGGGACAAACATTGGATATGAACTGGAATAACATAATCCTGCCTAAAGGAGAAATGTGAAGGAAAGTCTTCTAGATCTTACCCTGTAGAAAGGCTTCCTGGAAGAGAGAGAAAATGCTATGGTGGATGGGATAAACAAAATTGTCTCGGGCC…
DN37079_c0g1i1.1
CCATGAAGATTGCACGCGCTGATTGGTCTTGGCTGCAGTGGCTTGGACTTCTTCCATGTCTTCTCTGTTTTTGTCTACCAAAGTAGTGAAGGGTTTTGGTGTTGCAATCTGATCTACGCCTCCTGTTTTCTCTTTGCTTTCTTTGACTGACCTCTTTAGCATTTATTTTGCTTTTGTTGTTTCTACCGATTTTTCTTCTGGTTGATCTAATCCAAAGTGGGATCTTTATTTGTCTTTCCTGTAGATAAGGGCTGATCATTCCCTGTTGGTTGTTGAACTCACTGATCTTGCTTTTCCTGGGAAGGGCATGCTCTATAAGATATCCAAATTCATGGAAGATCACCTGAATGGGACGTTTTCATAGTCTAATAGCTGTTCCCATTCAATAAATCCTATTTC…
DN37019_c0g1i1.1
GGTTCATCTTAATTTGGAATGCAGCTCTCAAAAGAATAAATTCCATATATTTTCTTCCCAAGAAATTCTCACCTTGGAAAAACAGGCTGCAAAAGTCCATGGTTGTCAAAAACCTTAGATGGGTCAATCATAAAAGCCATGTAGATTTTGACCTTTGGGCTCCCACTTGTATTGAGAGTCCTCAGTTCTCCCATCGAAAAAGAAAATACAAAAGGCTTGTAATCAAGAAATAAGGGAATGTCAATAATATAATTCCACAATATTTTTTATCTTTTTGTATACTTCATCGCCAGGCATTTGTTTTTGATAAATGAAGCGGGAATCTATTTACGGGACCTGGTCTCCCAGCTTAAAATGTTTGCAGTATTTTGATATCCCTCCAGATTCCCAAACATGGTA…
DN37000_c0g1i1.1
TCCAAAAAATTCTCCAATACAATTGTCACGAGCCAGGGCATCCTAATGCAGACGACTTCTGCTTACAAGAGCATTTTGTTCTGTAACATGACCATGTTCTTGTCAAGCTTATTCTCCTGGGCATCCTGTTTCAGTACCGCTAAAACCAACAGTTCGTTCTGTAAATTGGCCATGTTGCTGTCAAGCTTATTCTCATTTTTTTCCTCCATTTGGGTATTGGTTTTTCCATTGGGTATTTCAATGCACTTACAGCAATGTATGTTCAGATGTCTGTTCTCCATCCCAAGTCTATCATCAACAAGAAGTATGGTCCCAAGGCGCAATATATCACAACAGATGTGGTTGTTGGAGGGGAGAATGCCCAACAGTTCAGGCAGAACAATTTTCAATGCTGTTTGA…
DN37028_c0g1i1.1
TTTGTTATTGATTTGTGTAGGAAGAAGACAAGTTTTCCATGCACAACCATTCCATTTCGGGGAGATGATACGCTGCCCAGGAGAATAAAATCAATGGAATTTGAAGGAAAGAAATTCACACATCAGCCATGAGCAATTTTCACACCATGTTTGGAAGGGAGAAGGAGGTTTGTCTTTTTCCATGCACAACCTGAAGATGTAAGGCTAGCTTCCATGCATCCCACGCAGCCTACAAAGAGAAACAAAACAACAGTTAAAATACAATCCACGCATCAGTCAAGACTAGGTCCCACGCCATGCTTGGAAGGGAAGAATGGAATTTGTTTTTTATTTGTGCACAGCTTGAAAAGAGGAGTATCCATGCAACATGCAGGAGAAAGACATAATAG
DN37095_c0g1i1.1
GTAGGATTGTCTTTTTTTTAGTAAAAGTTTATGATAATAGATATTGTTGTTTTCAACTGCATGGATACTGTACGGGATATGGCAATACATGATTGATTGTTAGAGTAGGGAAAATTGAGTGTAATTGGATGCAACTTGGGAGTTTTTTTAAAAATGTAGTGAATAACACTTATAATTCAGAGGGCCATGCCAGAATATATGTACATCTGTATACCCAGAGTGTCTCAAAACAATCTTGTAGCCCTCAGGAACAAAACAAAACTGACTAAATCAGGCTACTCTAACTTTTGACTTCTATCGTAGCCAGTACACTATAGACCAAAACATACTTAGAAAGGCTGACAAGCTTTACCGTGTTGTAAATAATAATAAAACTGCAAAAAGAGCTTGAGGGTGCCT…
DN37021_c0g1i1.1
AAACGACTAAACGCCTTGCAAAATCCAGCACAGGGTTTTGTTTTCGTGTGCTCTCAGTATACTGCGAAGGCCTGCAGATTTTGACATTTCGTTTTTCTTTGTTTTGAATCTCTGTACACAAGGTTCCTGTTTGTGAGTTAAACTTAGATGCACGGGTAGAGTTTGCGGCGGCGGATGTGGGAGGTGTGCGTATGCCGAGGTAACACTGAGCTGACAAGTATATCGGAAATTAGCTAGTCAAGGTTCCAGAGGAAACGAGAAACGTGGTCAGACTTTGTGGCCATTTACTGTAGGCAGCTATTATTTGAGTTCATAACAACATCATGAGAGGAGGTAGGAAAAACTTGAAGAAAGAAGCTCTTCAGGGTTGCCCTGAACCACAGGCAGGCCAAACTATAA…
DN37069_c0g1i1.1
CCGCAATGATCATCTTTGATAGAGACTCTTGGTTCTTGAGCAAGTTCTGCAAGACACTTTTGTCCTTCATGGATACAAAGCTGGCTTTGTCATCAACTTTGTATCCACGGATCAATTGCCAACCCAAAGTCGTCAATAGAACCTTTGTACATCCTCTCTTCTTGTACAACATTAAGCATCCATGTACTTGGGGTGAAAGTTTGCCTTTCATTTAGGACAACTACAACTAAAGCTAAACACAATCCTACCAGTCTCCATCCTTTTGAGATTTATCTCAAGTTTCACCTCCATGCCCCAATCAAAGTAGCATATTCTGTGTCACTAGATGTTGATAACGCTTCAATGTAAGAAGACATTGACTCTGTGGCCAAGTTTGCGGAGATGATACAAAACATTCAA…
DN37074_c0g1i1.1
GTTCTTTCCAGACTAGGATTTATTTTACTCAAAGTAAAAACTATAATTGAATAGCTGGTTGGCATGCTATTCAACAGGACAACTTTGACATCATCATTATTCACGTCAAATTTTATCCTAGCTAGCTCATTCATCAATGAATGAAACTTACAAACTCTCACCTTCTTCCATCGTAAGTCCAAACAACTTCTACTTCAAAGCAATTGTAGCGCTCCCAGCTTGTGATCCAAACAGCTTGTTCAATGTCTTTTATAGGTCTATATGATGCAAATAGGTGTCAGATAGCTTGAGGCCAATGATTGTTCTCTCTTTCTGGTTCTTCATAACCCATTTGATTGCTTCATCTGCATCTCTTGGTTTCATTGTTTTTCTGTCGACAATATCCC
DN37064_c0g1i1.1
CAAGGAACTATTTCAATCGTTGGGTAAATACGCATTAGAGTTTCTTTCATCAATAACCTTAAGAGAGGTCCCACGATCTACTAACTTCAAAAGCATTCAAGGGGGAAAACTACAGCCTACTACAAGACATTACAAGAGAGTTCAAAATCATTACCTTTCAACACCTTCGATCAACCAAGGTAATCCACTGCTACTCATCAAGGGAACACTTTCATCTAAGAGGGACAAAAGGGTTCAATGCAAGAGTTTAATGCGCAAGTAATTTGACACATAGCCTCCACTTGCGTAATTTAGATCTCACACAAGATCAATCATAGATAAAACCATCAGCTATCTTTGTAAGGCTTTGGCCACCCACTAAGGTACCAAGGGAAAATTACGCACATGAGTATTAAACTT…
DN37012_c0g1i1.1
GGAAGTCAATTCCAGCTCTACTCCCGAAAGAGGATTTGCTTGCCGTTTACCAACATCCAACTGAGATATTATGTTAGCTTCTGTTTACTTTACAGCGATTTCACCTTGCTGGAAAGAGGGAGATACTGTTTTGAAGAAAAATTCCAGCCTCATGCAAAATAAATTTGTGATGAAAATTTTACACCACCGGGAGCCGTTATTCTGCATTAATCTACACCCAGCTTTCTTGGAGAGGGCTTTATTGAAAGCTGTAATGTTCCTTAAGTGTTCAATCCTTCATTTTTTTTGAAAGTGCACATTTGAGACCACGAAACCAGGGGTT
DN37063_c0g1i1.1
AAAATTTTGATCGTAATCCAAATAACTTAAACTTATCCATGTGATTTTGTCATCATTTGGTTAGCTGGATCAAAATTTGGCATCCATGGCTGTAAATATGATCTCTAATTCTTTGTAAACCAAGGCCTTCCCTGACAAGCTTTATCTCTGTCCTCTGAACTCTCAAACATGGATAAGAAGAAGCCATGTTCCAGGACTCTTATTTCTACACTTCATTCCCCGTTTTTCTCTATCCATATACATAATTCTTTCATAGCATGCCAGTCACCTATGAATTTCTAATTAGGGCTTTTGCTAGTTTGAAACTTACCTCCGGATCTATCATTTTTGAATCCTTTGAAAATATATTTTTGATTTGCTATACCCTGCTCCTTTTCCTTGATTTCCACATTTTTTCAT…
DN37025_c0g1i1.1
GATTCCTTCTTGTTCTTAGTACCTAGCAATCTGCTTTCTGGGATTTATATATAGTTCCATTGGGTTAGACTTTAGCCTATCAGAAACCAGTTAGTTTAGTTTATTTGGAAATATAGGTGTTGACTGGAGTATTGATTCAGTATATTGTTAAATGGGTCCTTTGATTCACGATAGTACTGTGGTGGCATATTTTGTGTCGTTTGGGGTGTAGTTATTTTTAGGAACTATGGGATTGTTTTTGGCTAGGGTTACCTGGAGACTTTATGGGCTCTAGGTCTGTCCTAGGCCAGCCTGCCTTACCTTACAAGGGCTTATGGGACAATCCCCTGGAGATTGAACTCAAGGCTGCAACTCAGTGAGTGCCTCTTCTCACCAGTTGCTCTGGTTTGACGGACAGAA…
DN37077_c0g1i1.1
GCGCAAGTCTATACTGTATATGGCACAGAGCAAAAATGGTGATTTCATGGCTAGAAGGTCTTGTGCAAGCGCAAACAATGAACATACAACATGCATCGGCACCTCCGCGTTACACTTACAGACTTGTTGGGATGGTGCAAAGCTTGGAAGCTTGGAGCGGAATCAAAACATTACACATATGATTGAAAGATGATGCAAAACTAGGAAACCTTCAAAACGTGCGCGGCAGCGCATAATGCATTTTCAGGGGTTCACGTTAGAAGGAGAGACTCATCTTGATATCATGTATTCACCTACAAAACATGAGGTCATTAAACTCCCACAAGAGATACTCAAAGGCATGGTGTGTGTGGGCTTCTCACGCAGTGGTCTTAGTTAATGCAAATGGCAGGATCATCT…
DN37040_c0g1i1.1
GTTTGGCTAGAGGTTGAGCTCCTCCAGTGCTTGCTCGAGGTTGAGCACCTCCAGCGCTTGCTCGACCACTGGGTTGCCTCCCCCTGTGTGGTTATTCCGGTACCTCCAGATGCTCCTACTCATCACCGCCTCGGCCATGCGGCTCCCCTCCTTCGCCCCGAGGCCAAGGGTTTCACAAACAACACTCACAGAGCCGGTGGAGCCTTTCTCCTCATCGGCATTGGTCCCCTCGCTCTCGGCCCCCTTCCCCTGCTCATGGCAGGGTCTTTGGTCAGCTTGGTGATTCTAGTGGCGCTAGTTGGAATACCCCTCAACAGGGAAAATTCCCATGGCTGGCCCTTGCCATTTCTCCCTCACATCCGTCTTTTGATAATCACGAGTAGCAGTAACATCAACAAC…
DN37011_c0g1i1.1
AATGAAATATCCTTGATCACGGGTATCACTTTTATAGCTATCCCACTCACCTGTGAAGGAATTTACAGTTATCTGGAGTGAAATTTGATTACCCTCTACGCTGCTAATGTTTTCTTTACCTAGTGTTTTTGGAAGAAAGACTGACACCTATCACATTAATAAAAAATACCATTCATCAATAAGCACATGGCATCATAGTGTGCTACCTCTCATATACAATTGTGCCAATCAACATCCACAATGCAGAAACAGTTAAGCATGAACTTGAGTACCTAGGTCGTCTAAAACTATATGAAAGTTCATGATGCTTCTAAAGCCTTCATAAGTGTTCTTACATCTCTCACATTCGAGAGGGTAAAAACAGTAGAAAACCGGATCACATACCAAAGGACCAATGTG…
DN37083_c0g1i1.1
TGGAGGAGTGTAATTCACAATCAAAGTGGATCACTGAGGACGACAACCCCGTGTTTGTAGAGGAGGACCATGCACGGGTCGATTAGGCTGATTGTGAGGTGGAGCTTGTAGCACTGGGGGAGGAGTGAACCAGTACATCAAGGATAAAAATGTTGTGGTGGAGGATCTTGTTGATACGGTGGGCAGAATGATTACAGCTGCTTCCCTCCCATAACACAAAATTTTGCAGGGTCTAACATGGTCAATCTCATGTTGGGACGAGCAATGTAGGCTCTTCTCAACCTTAATTGTACATCAAGGATAAAAATGTTGCGGTGGAGGATCTTGTTGATACTGTGAGGGTGGGTAGAATGATTACAGCTGCTTCCCTGACATAACACGAAATTTCGCA
DN37008_c0g1i1.1
GTGGCAAACAATTGAAATCTCCATTCTAGAGATTGTAAAAGCCCAGGGTTTGGGAATTTGACTGTTTCTGAATTTGAAGGTTTGCTAATTATTGCATGGTTTTGGCTTCTCTTTGCTGATAAGGGGCTTGTTGTCAGTAAACCTCCAAAATTTGTGGAGCCAGTCTTCTGGTCTCCTCTGGACCCTGGTATCATCAAATTTAATTTTGATGGTGTTGCAAAGGATAACCCTGGTCCAACTGCTTATGGAGGTATTTTTCATAGTTTCATGGGCCAAGCTCTTTTGATTCTCTCTAGATATTCGAAACGACACCAAAAATATTGTCGAGGCCAAAGCTCTTCTCAAGGGATGGAAAAAATTAATAATTGAAGGCGACTCACAGTTAATTAATTAACGCAA…
DN37088_c0g1i1.1
AACCTTAGAATTCAGATTTGAAAAAAATGCATCAAAAATTGCAAGCACTTGCATTTACATCTGCTAAAAAAATTATAACAATTGACAGAAGGAAAAACTGTGAAGAGATCCGAAGAGGAGTTGAAAGGGATCAACTAAGCCCTAACTTGCATGGGCGAGTTGCTTATCTTCCTAACGTGCTTTCTCAATGAGATGCCTCATTAGCTCGACCAGCTCGTGGCTACTCTACAACCAACTTGGATTTATTTGCGAGCTCTAAACATTACGTAAGATCTTTCATGTCTCAGATTTGACCCAACTTGATTCTAGGCGAGTTTGACATCCAATCTCCCCTGGATCATGCTGCTCTCCTCCAAGCGGTTCGAACCCTTGTCCTAATCCAACATTGGCTTGCTCGAC…
DN37087_c0g1i1.1
CTTCCACTTGATCTAATGAACTATTATAATAAATTTCCCACCAACTCGTTTTCCCTGAACCCGTTTCTTTGTCCTGCTCAGAAAAGACAAATCTGGAATTTAGAGGTGTATTTCTGTAAAAGGGTGCTCTTAACACCATTCAAACTCACTGAGGGATCAGTACCATGTAAGTCTCAGTTTTACTTCAGGACCAATTTATGCAGGTAACAACATTGTTTCTGAAGGGTACTGATCTTCTAATTAGTAACGCAAGGCGGAAGCAACTGCAGATCTTGCTTCACAACAAAAACCAATCAATAGGAACTGACGCGAGAAAATATTTCAGTGAAAAAAATTCCATGGTTTGCCTTCTTACAACTTTGATCTTTCTAGTACATACATTCATGGGAGTCGAAATCA…
DN37036_c0g1i1.1
GGTCGCATTCTGCACTGGCCACATCGTTCCTGGTATCGGTTTCTCTGACGACCCTCTGCTTCAAGGCCGCAACTTCTCATACTCAGACACTCAACTGAGCCGTCTCGGTACCAACTGGCAAGAGCTGCCCATCAACAAGCCTGTGTGCCCTGTGATGAACCAGAACCGCGATGGTGCCATGCGCCACAGGATCACCAAGGGCTCAGTGAACTACTGGCCTAACCGCTTCGAGGCCACCCCACCTGCGAAGGTTGAGGACGGTGCATACGAGGACATCCCTACCAAGATTGAGGGCATGAAGACTCGCCTACGATCGAAGAAGTTCAGAGAGCACTACAACCAGGCTCAGCTCTTCTACAACTCTCTCGCACCTCACG
DN37085_c0g1i1.1
AAAAAAGTGTTTTACCCTCTTGGTAGTTTCAGAGGTGTCAATTCTAATAAAGCTCGTGAAATAGAGAATAAAATGCGAGGAGAAACAATTGGGAATTGAAGCTACAGAACCAAAAACCAGGGGCATGAAACCACTCATAAAGGATGCAACTCACTGGATGGAGTCTTTGGAAACAATTATCAGATGTTGTAAAGAACAAGTCATAAATCTACCTGGTTCGTAATACTTTTAACCGATTAAATATAGGTTGAACTGCTCCTTGCGTTACTGACCCTGTTCTCTTTGCTCTAATTTTTTACCTAGTGACTTCTTGACTTTTGCATTTGGTCCTGAGAATTACGAGCCCTCACCTATCTCATGCCATAAGTGTAGACACAAGTGGGCTAGATATTTTCCACA…
DN37037_c0g1i1.1
CCATGGGGTTACAAATTAATTGACCTGAGAGCACACACTCAGTCCAGAACGGACTAAATCACCAAAATTCATGGAAAAAAATCTGCCAAAATTAAGCATAGCCATCCCACTGGGGCAACGAAAATTAACACTACGTCATCAATCTGGCCGGTACTGCCTTTCAGCGGAAAAATTCATACTGGGACTGTTCCTCGTTAGAAGGATTGGAAGGAAAGGACTGCCAATTGACAGTTTATTGCATGTTATAACCCCTTTAAGAGCAGGGTAAAATTCACCATAGGTGTCATGCCATGCTCTACACATGTATTCTAATGTAAAACTGC
DN37020_c0g1i1.1
ACATATTGCAGGTAAAGAAAATATTGTAGCAGACTAGATACGTCGCAATCCTGTTCTCACAATGATGAATCATCCAAATATGCCAGATCCTGGATTTAATCTCACAAAAAGTAACAAATTTTCTGACATGAATATTTTGATCTAGGAACAAATCTTAAAAGGAGCGACTACAAGGTACACTAGATTTTCTCAAGCAGGTTATACTTCTCTACAAGCTTTTGGAGCTGTGTATGTAACAACCTGTCCCGATGGAAGGCTTGAAGGAAAGATTTTTATCTTTTGACTCTAGAATGAACTAACACTCAGAC
DN37086_c0g1i1.1
TGGTGAGAGTAGGAAGGAGAAGTACAGAACTTTCCCTCCTAGAATACATTCTGTATTGGAAAGCCAGTCGGGTGGACAAATTTTCCCCTGAATGAACAGCTTATAAGCAAAATGTTGGGGGGAAGCTCCTACGATCACAAGCTCATGTGTCATTACTTTTATTGTAACACCTTTTTACTGCAGGGTCAAAGGTCTGTCCAAAGTGTGAACGAGTGCGATCTTTTAAGTAGAGCTTATTGGAAGAAGTTGAAGATAAGATGGAGACGATTCTTGGGCTGACTGAGAATGCATAATTCTTTCAATTCAGAAATGGTAATCATTCACATACGAGATAGTTTTGCTTGTGGAAAGGATTACAGGCAAAATTGGTGAAAGCAAAACTTATTTTTCTGTGTAAGC…
DN37052_c0g1i1.1
CAACAGATAAATGAATTTCAATTGTACGAGGTAAGTGAAATAGATAAAATTTCAACGGCAGCTTCACACCCCAAGGAACCACCCCTTGAATTGTAGTATACAAACCAAAGCCAAAATTAGTAAACAACCTATAGAGGTGTGGAGGAAATTTATGGATGGTATGAAAAGAAAGTTTTGCTCTTCAAAATGACATTTCAGAAGCCTTAAAAAATGGTCAGCTCTTATGTGAACAGATAACTGGAAAGACTATAACAAATCAATAGGAAACTTAGCTGGAAGACTACTCCGCCTACCAACAAAGTATCAAACACTTAGTAAGGGAGAAGACGTAAAGCCTTACATTCAAGAATCTGCAATTCCCAAGTAATTCCAAAGATTTAGCTGACATCATGTCCTTAGA
DN37047_c0g1i1.1
TGAAAAAATCGAGAGAATTGGAAAAACGTGAAGAAGGGAAATTTTTAGTGTATTACGGGTTACAGGGGTGCGGATGGAACTGCTGTAGGTGGAACTAGGGTTTCTGGAACTGGTTTGGCACCCGCAATACAAATGGCCCTTTGTTGTGTGAATATGTGGATGAGCGGAGGCTTGGGGGTACATGTTCCCGTGGAGCTTGTGTTCCTCGCGGGATCAAAGTTACAAACACAAAAGGATGGAGAGGTGCGAGTTCGTTGAGTGTGGCCAGTGCGCCGATTACGGGCCAGGAAGGCCCGTGTGGAATAATTCGGTAGGGCGACATGGGACCGATGCGGGATTTGGAGACCCAAAAGGAACACGGGCTGCAGGGACGTGAGTTCCCTGCAGACCGGATTTTTC…
DN37058_c0g1i1.1
TTCTCTGTGTTTTGTGTCTGTTTATCTCATTTTGTCTGCATAAAGAGGAGAGGAACAGGGCAAGGGGAGGAGGGGAAGAAGGAAAAAGCCCTCTGCAACAGCATGGCATTCGTTTTGATTTGGAGGGCGCGGTGGAAAGCCTCTGCCCACAAAAACAGAAAGTCCGCCGCAAACTTATGGCAGTGGCATGGTGGTATACTTTAGCTGTTCAGAGAGTGTCTTCATGCCTACATAAAAAATGGTAATTACAGGCACAGGGGGGCGTCTCAAGATTGAGTTGCAGCAGAAACCTTATATTTTATGATGTTATGTCTCACAATGATAAGGACATAAGGTCTTCCTGCACCAAAAATGAAGCATTAATTCAATCAATCTGCTTAGCTAAAGATGGTGAATCCA…
DN37076_c0g1i1.1
AAAGGGGATTACCATAGGTACATGGCGGAGTTTAAGGCCGGCGAGGAGAGGAAAGCCGCGGCTGAGGATACCATGGTTGCTTACAAGGCTGCTCAGGATATTGCAGCTGCTGATATGGCGCCTACTCATCCGATTAGGCTTGGTTTGGCGTTGAATTTCTCCGTGTTTTACTATGAGATTCTTAATTCTTCCGACAAGGCTTGTGACATGGCCAAACAGGCTTTCGAAGAAGCCATAGCTGAGCTTGACACTCTGGGAGAAGAGTCCTACAAAGACAGCACTCTCATCATGCAGTTGCTCAGGGACAATCTCACCCTCTGGACCTCCGATATGCAGGAGCAGATGGACGAGGCGTGAGGA
DN37090_c0g1i1.1
CGCGCTGATCTGCTTGAACCCTCTGGTTTTGGTATAGGCAGATTAGTAATTCTCATCGTCACTCTGCCCTTGCCCACCATATCGTCATAAAAAATCAGAAAAAAAATCCAAGCTGAAAGATGAAGATGGAACGCCCGAACTGTGGCATGGGAAAGTTTGTACGAAACGCTTTTACAAAGGAAAAGGAGCATAATGGCATCCACTTTGAAGAATCTGATGATTCAGCATATGGAGGAAATGAGAAACCAGAACAATATCAATATACTAAAGATGGAACAATTGATAGATTTGGGAGACGGGCTATCAAAAGCAAAACCGGTGGCTGGAAAGCTGGTGGTTTGGTTTTGGTAAACCAGGGACTTGCTACACTTGCATTCTTTGGAGTGGGTGTAAACCTGG…
DN37084_c0g1i1.1
GTTTAATCTGTGTCATTTACGAAAGAGTAAAGCTTAACCTAGCCTGTCAAATTAAAAATATGGGGAGCCCTTCAAATTTGATCACAATTCACAATGCACATTTCCAATGCTTCAATTATAGCCATACAATGCCAATGACATCCACCACCAATCTCAATCTCACAACATTATGTAGAGGGGGTCGGTTGAAGGAGGTGCTTCACATTATGCTTACTAAACACAAACCCCCTGTAATCTCTTCCAGATAGCTTCAACTATTGTAGTCCTGCATTTCCAAGAAAGCCCTTACCCCACATCTTCAATATGGAGGAATTTAAGCTTGTCACACACATTTTTTTGCAAAATACCCCTATACATATGCTTGAAATGCAGAAATTCAGTGG
DN37057_c0g1i1.1
TCCTTGGTTTGCTGATATATTGTGCCCATGTAGAGCCTTAGCCAAGTCCATGATTGAGCCTATCAATGCATCAGACATTTCCCTTTGAGATTCCATGAACACATGTTGCATTTCTCTTTGGCTTTCCCTTTGAGATTCTCTCATGGCCAGCTATAACTCTCTTTGACTCCTTGTAATTACTTCTTGCATGAAACTCAGCTCATCTGTAGGAGGAGCTCTTTGATCTTGCTCATCCATAGTTCCTTTTCTTGGAGTCTGATTCCTTCTTTGATAGAATTGAGGTGTTTTTCCCTTGTGCATTCAAATCTAATCTCTTTCACAGGATGGCAAGGATCATCGCTCTGATACCACTATTATGTCCCC
DN37031_c0g1i1.1
ATAAATGGCAAAAGAAACTCCTTAAGGGCGATAAATACCCAACAAGAACATCACACCTGAAAACATGAATCCTCAAAATACTATTAGATTCATGCTAAGATGGATTTGGGCTACTCATAGACTTTTCTTATCTCCTTCGTTACTGCTGTCTGTAGGGACAATTGACTTGCATTTATGCAATCTTTTGAATCTTCAATGTGCTACCTTCTTGGAGGAGTTTGATTTATAACATTGGGTGCATATGTTAAATTAACCTCTTTTTTATTATATTTAGAGTTGCATATCTGAAAAAATGTCAGTTGTCGATGTTCCTTATGCATTCAAGTCCAACGATCTGCACACACACCAA
DN37056_c0g1i1.1
AGCTGATAAGAAGCGAGTGTTCGAGCGGGTCATGGCAAGGAATAATTACTCGCCTCTGGCCCAACACAAAGTATATAGACGTTATCGTGACCGGCACCATGGCCCAGTATATCCCTACTCTCAATTTCTACAGCGGCGGCTTGCCCCTCGTGTGCACCATGTACGCCTCCTCCGAATGCTATTTCGGCCTCAATCTCAGGCCCCTCTCCAAACCTTCTGAGGTCTCTTACACCCTGCTCCCCAACATGGCTTATTTCGAGTTCCTTCCGGTTCGCCGTAACGAGGACTTTTCCACAGACCTCCCCAGCAGTCTGAATGAGCAAGAGC
DN37017_c0g1i1.1
GAGAGTAAATTGAATGCCCTCAAGGTTTCCCTTTCTACATATAAAAATAAGAATTACCTATGTATTATTTACCCAGATCACAAAAACGTATTTCGGACTCCCGCCAATGTGGATTCAGATTGATTTGGCCGTTTGAGAAGTGTGTGAAGAGCTTCTGTTATTCAATGTGTTGATCTTGGAGAGCCATTTTCGTTTGGGTTTGATAGGGATGGCTGGGTACGAGGAAGACGATTACGATGAACTGTATGCAGATCTGTATGAGTATCTTGAAGATGGCAGACAGCTTCCCAAGACTTCTCTTCTTGAGATGGAGGAGAGGATTTCTCAGATCACCAAACAGTCACAGGAGATGCAAATCGAAATCGATACCTTGCAAAAACAGAACGACTCTTTACAACG…
DN37053_c0g1i1.1
ATTAATTCGCCGCCCTTGAAGTTGCTTTGCTGGAAAGTGTCAGAATCCGACAGGCTTCTTTCTGGTAATATTTTCCGGCAATGTCTATTTACCCATTCACCCCAGGAAGCCTCTGCAGAGCTATTTTACACTCACGGTAAGGTTTGGAAGCAAATGAAAAAACGAAAATTGTTTGGGAAAGCAGAGATAGAGATGATGCAAGCGTCGCAGAGAGGTCTCCTTCCGGTGATTGCAGAGGAAGGGGGCGTCCGCTCGCAGGATTTCTTTAACTGGGTCTCCTCTTGGTGGTGGTGGTGTTCTTGACAGATGTGTGGTCATTGCTGATTTGGTTTCTAATGGTTGGGGCGGCCGGTATTGTGGCCCATGTTGCGTTGAGGGCGGGGAAGGCGAAGGATTTAT…
DN37097_c0g1i1.1
GAATTATTTTGTAATTAAAGTTGTGATTGAATCTCTGCAGGTTGTCTTTGTTTTAATAACAAATTAGTGTTTTGAATTTGATAGTTGACATTTTAAAAATCCAGCCACTTGTGGTAACAATAGTTCTCTGCAAGAACTAGCAGTCGATGGAAATCACAATCGTGATATCTGACCAATGATATGCTTCTTATGCTATTTAAATGTCATATTTACCACACAAAATGTTTGTTACCTCACCTTTTTAATAATAGGCTAGGTAGCAGGTATGGGTATGGGGACCCAGTACACTAGTACAATGATTTTTGTTCCTGGGGCTTGGGAATGGATGTACAAAAATATATTTAAAAATAGCAAAAACAAAAGCCAAATAAGCAAAACTCAACCATATATATGAGAGTT…
DN37013_c0g1i1.1
AAAACGTCTTCTTTTAATCATACAGTAAAATACAACGCAAATTATACAAAAAAAAAGGGTGGAATGGGACCAAACCCTAGAAAAGATATCAGTTTTACAGGTTGCATCAATAGGGAGTTGACCTTTATCCTTTCCAATCTTTCGAAAACATGCACGAGTTATGTTAACAGTGGTATGAGGTGGTTATTCATTTCTTATTGCAAGGATAGAAGCCTGTATAATGTTTGTCCGATATAGATGGGGTAAAGAATCACATATCCTTGTGAGACTAGACAAGTTAGCCTTTTGAAACAGAAGGAGATGATATTTTGATGATGCTTTGAACACAGCTTTGGGATTATTTTACAAAACATCCACTGCAATGACCTTGGGCTACAGGGGAATTTGGAAATTTGAAGA…
DN37075_c0g1i1.1
GACATACTCTCAGTCATTAATATACAAGATTTGGGATAGGGTATGTACATCTACCAAAGTATATTGAAAGACGTTTTTATTTGGCAGTTTGTGTTGTTTCAAAGGCCCAGATAGTCATGTATGCAGCATAAGACAGGGGGATGACCTGCTTGACTAAATGCCTGAATGATATGTGGCCTTAGAACATCCCCCGATTAGGTTACATGGATTTGTTGTAGTGAGAAGAGGTGTAAGTTGGGCATGTGCATGTGACCTCTATCTCCCAGCCGGTGCAAATATGGGAGATTTTAAGCAGGGTTTGAATGTCCACCAAGCTATGTGATTGATTT
DN37035_c0g1i1.1
ATGGCAACAGGTACTCTCCAATTTACACAAATTGATGGTGAATAATCAGCTCTTTAACAGCCCTATCCGGGCAAAGCTTCCTCCTATTCCAAAACCCCGTGTTCATGCTAATAGCCTTGTCAAGCTGGGTAATGCTGGTGCAAATGTCAGGAATTTCTTCCCACCCAATCCTACCCAAATTCCTTCTCACTAGAGGCTAGCTGTCCTTTAAGCCGCTCTTCGGCCCCATTATTTGAGCATGAGAACACCCCTCTGAAATCCTTTTTCCTGAATGAACTTTAGGGTCTCTAAGCCGGTATTATACTCCAGGAAACTCGGGCAGC
DN37046_c0g1i1.1
GTTAGAGAATTTGAATATTGTTACAACTAGTTGCTATGCCGTAGGAATGTTCCTAGTTTCTAGTAAAAAATAGATTTGTTCAATACAAGGCCTTGAAACAGAAGGTTCATATATGCAAAATCAGCCTTGAAAGTATGGAGACCAGAGACCAAATCATGTATCCAATCAGCACAAGTCAAAACTACTTACAGCAAGACAAACAATTGCAAAATACAGTGTCTTGGCAGACAAAAGATGGGAGGCTCCAAACAGAGTGACCATATTAAAGTGCATGAAGCATCAAGTCTCAACATCTACAACTGAGTCTCATGCTCTCGGAATAGCAGATTCTAAAAAGCCACTCTTCTATATCAATCCATGGTGCCAAATTGAATTGTACTGAATTTAAGATAATCAGCG…
DN37032_c0g1i1.1
TGTCTAAGTCTGCTGGCCAGGCCCTTTTCACTTCCAAGCAACGTGTGTATTCTATCTTTAAGCAGCATCCCAACTTCAACTCAGTCAAGATGAAGTCCTCGTTATTCACTTTCGCTTCCGCCCTCGCCTTCTCCCAGGTTGCTTTCGCCGACGACTACTATCGGCAATTCGGTAACGCCTTCTCCACTGGCCCAGTTGCTACCAACTCGTTCATCCGCGAATCCAACACTACTTTGGTCTTGCCGGAAGTGAACAAGCCGCAGAATGGCAACCTTGCTCTTTGGGCAGGCATGGGAACGAGTGGTGGCGACCTTATTCAGGCCCTGGCTATCTCGGTAGCTGATGGCAGTGGTGGCTGCCCTGCCGCGCAAGGCACATGGTGCATTGTTGCCAGCACTC…
DN37067_c0g1i1.1
CCTTGCTCTCTTAAAGGGCTCCACACAATTCAATCCAAGCCTAAATTCAGATTATCTTAGATTCAGTTAGAATCATCAAGGTCTCCAGATATCCAATGTCGGATCTGCAAATTGTTGCTGTAATTGGTCAGGGAAAGAACGTGAAGGCTCAAGAGGTGGAAATGAGAGTACCCTTGTATTCTTTTGGCTGTGAACGAAAGATCAGAAAGGCCCTGTCCCATATAAAAGGATTGTACTCGGTGGAGGCAGAGTTAGAGCACCAAAAAGTGACAGTGGTGGGAATGGTAGATCGTAATGAGGTGTTAGAAGCCATCAGAGCCAAGCGAAAGGAAGCCCAGTTTTGGACAGATGATCAACATATTACTAAGCCCATGATTTCTGATCCGCCTGCCAAAAATT…
DN37093_c0g1i1.1
CTAGAAGCTTACCCCCCTGGTCACATCCAAAGTCGCTTATTGATATTTGACAGTGCGGTACAGTCTACAGGCCACGGTCATATGGGCGCAATGTCAACGTGAGCACGCAGCAATCATGACGGAGGAAAACGTGAAGGAAGTAGAGAGGTTAATGCAGTCAAAAATAACGCACAGATTTAGTGCCAATGGATTTCTGCATTTCTCCTACCAATGCCCATTTTCCTTCCTCGCGCCCCTCCTTCCATGGCTTGTCAGCAATTAATTGCTCAGTCATCTTTAGGCAGAGGGGATTCAAATGTGAGCCTTTCCCAAATGGCCGAGGATGACGTTAGGATGGGAGTACAATGTTGGTCTAATGGGCCATCAAGAAGGGATTTGCATGAACAATCTGCTGATGAG…
DN37004_c0g1i1.1
CTCCGCATAGATTTTCTCTGAGAGTTCCATTTGAGACATACTCATATACAAGCATTTGCTCGCTTTTCTCAAGGCAAAACCCATCAATCCTACAAGGTTTTTGTCACAGACTCTCAATAAGACCTCTATCTCGTTCTTAATTTCAACGCCATCTTGTGAAAATCCCTGTAATTCAAACCTTTTGATGGCTATTGTTCCACCCCCATTGGATAATTCACCTTTGTAACCTATAAAAGTACCCTGAATATATCACATACCACTGAAGCATAAATGCTTTAAAGAAACTCCAGTTGGATCACCCAATTTTTCATAAAGAAAATCCCCTTATTACAGTAAGTCTTTCCATACTCACAAGCAAGGAGCTCCTCTCCTGTATTTAGACACACTCCTACAAAATTG…
DN37010_c0g1i1.1
GCTGAGTTAGGGTATTTTCGAATGAATATGGTATTGTTGGATATAATTTGCAGAGTTCTGGTTTCCTTCTGACTTCTTGGTAAATCTTGGGTGAGGATATGGGTTGCATTTAACATGGTGCGGGGCAATTCATGGACCACATTCTAACACGGTGCGGGGTAATAAACGGACCACATTCTAACACTTTTATGGAAAACATTTTTACACCATAATGTTAGCCAACAATCTAACACATGTTAAGTGGGTTATGAGCCGCCTTAGCGTATCCAGGGGGATTTGAACTGGGTTAGTGTAACCTATTACTGCTACACGACAACTCTCAGGACATTTGCAGAGATTTTTGTTGAGTAAACTCGTACCCTTAGCAAATAATTGCTTTAAATTATATATTTTTTAATA…
DN37072_c0g1i1.1
CTTGTTTCTGTCAGTAAAATTTTAGTACTTAAAAGAAACTGTCGATGAATTCTGCTTAGAATTCAACAAAAACCAGAGTTTGAATAATCCGCGTTTTCTGACTTGAAGAAAAACCAGAGGTCGAAGAATCTGCGTTTTCTGAAATTCAACAAAAACCACCAGAGTTTGAAGAATATGTGTTTTCTCTTCCTGTACTTTTTCAGTTAAAAAAATGGAGAACAATAGCGAATTGTACAAACCGCGGGAGCAAGATTTCATGTTAAAGTGGGGTAATTGCAAACGTATGAGGTGCGTCAAAATACAAGTGAAATCTGCGGTCAAGAGAAGCTCCTTTCGTGTCGAAGCTCCCAACAAAATTGTGTCTCGAACAGGGCGTCGAATTCGCAATGAGAGGCTGTC…
DN37094_c0g1i1.1
CACAACACAAGAGTACTCGCTCTTACTTCTCACCACATCTCATATCAAATGGTCAGCAGCAGTTTCTCAAGCATGTCATCATCACCAAATGTATCAGTCCCAGTCTCATACTTCCCATCGATCAGACCCTCGGCATTAGCTGTCGGTACTGTCTATGAGCACCTCACATCAGCACTTGTCTACGGACCACTCTTCGGTCAGACCTGGCACAAAGCCATGAACAGCGACAAGAACAGTGAATTCTGGAAGACCAAGGAAGCACAGTCTGCAGTCGCTGCTTACGGTGGTAGTCTCCTCTCAAGTGGAGTGCAGACATACTGTATCTCTGCATTGATGCAATTGACTG
DN37082_c0g1i1.1
TTAGTAAAGCACGGTTTGAATATTACCTCTGTTCAGATTAATAATGAAGAATGAAGGAAAAAGAATCCCTTTTAGGTTTAAGGGGATGTAACAAAAAAGAGGAATCGCAGGGTAAAAGAAGAACAAGTTTTGTCTTTCACAATTGGCACTTGTAAATATGCCTGGAGAAAATTTGAAATACCTACCCAAGAAGAGAGTCTCAAAGAGTAACTTGACTATGCCCAATCATGTATTCTTATTGGGTTCAATATAAAGGGAGCCGGTGGAAATTGCAAATGGAAAATTTATTCTCAACCGAAAATGGTCAAGGAGAGTGGATATTTTAAATAAAGAATAAATCTGACTACTCTCTAATTTTAAATGATCTTTTTTCACAATTTATACAAACAAATGATTCCA…
DN37005_c0g1i1.1
CATGTTTCTGGGACATAGTGAGTAATCCAAAGAATATAAATTACTAGACATCTCTACAAATAAGGTTGTGATAAGTAGAGACTTGAAAATAGACAAGAAAGTTCCATATTTCTCAAAAGATGCTACACCTACTGATACTAATAATATTTGGATTCTTATTGATGATTGTGAATCACGTGCTAGTCCTAAAGTGGAAAAGAACATAAAAAGATCCACACCAAAAAAGTTTAGTTCAACTAAAGGATCTAGTAAAATAAACACTGATTCAACTAGTCAACTAAAAAGATAAAAGTGGTACTATAGAACACTGCAAGATGTTAAACAAGATGAAATTCCAA
DN37091_c0g1i1.1
CAATCCTCCTTAACGGACTCGATGATGCCAACCGTAAAAAAGTTTTACAAGACTCAAATGAACACTTGACACGGATTAACATCCGCCCAAGGAGGAGGAGCAAACTCGAAAATAGCAAGAAGAAGGTCACGGTTTCGACCCGCGGGAGAGATCATCTCAAATTTGATCTGCTTTTACAGGGTTTCTGAAGACAAAATGCTGGGGCGCCAAGCACTGAGATCCTTCCTGAGATCAGGAGGGGCTTCTGCAACACGAACCGCAGGAGGACGAATCTGGAGAAGGTCATTTGCAGATGCGCCGGCCACATCCGCGCCTTCCGCACACGAAGAATTCCTCGCGGCATGGAAGAAGGTAGCGCCAACCATAGAGCCTCCAAAGACCCCGTTGGCATTCATGGCC…
DN15267_c0g1i2.1
CTCTTTGAATCTTGTGGACGTGAGTAAAATCTTTCATTTCATTCACTTGCATATTTATTTTTGAAAAAGTAGGCATTACCCAAAGTTGAACGCGAACGGGAGCACGAGCAAATAAGGAAAGATTTTATGTTCGAAAAACCCTTGGAATTCCTTACTACAAAACCTTCAAACATAGTTTTAAGATCTTAGCTCTAAAACCCCTGCTCTATCCCTGTCAAAACCCTTGCACCTTACTCAACAAGTCCTTTGAACGTGCTCCATGGCGTCTCGTTACGGAGCGTATTCATTTTCTAGAGGTGCGAGGTCTGCATTTAACTCATTCAGAAATACTTCTACAGCATCACAATCAACGAGACCTCCTCGCAGAACAAGAAATCTGTTTGAAAATGGCAGCCCAAG…
DN15242_c0g1i2.1
GGCAATGGCTCGTGAATCGAATTTTTGGGGCTGCATAATCTTCATCTTCTCTTTATGTTCACATATTTTGAGTGGCACTCTCAACCATCCATGGCTAATATAATCACTTTTCAGAAACACCCAGATGTTTATTAGCGTTTAAATTTGCAGGGGTGTGGACTTTTTTTAGGAACATTCCAAGATCAGATTTTGGATGTCTGGAGCTGGGGAACTGTAGTGGAGGGTAGAGCAGTTTACACAGGTACCCACTTGTCCATTTTCTGTTTTTGGTGTGCTTTACTGCTTAGTTTATTCAAATGTTCATTTCATGTTTTTTGGTGTGATTTTCTGTTGAGTTTACGCAAAACACTCTGATGGTATGAACCAAAACATTAGGTTGTATGGTTTAGGTTTGTGGGA…
DN15239_c0g1i1.1
AAAAATATGGGAAGAAACCCATTCCCATTTAAAATGAAAAGATTATCTATGAATAAGCTTTTTAAAAGCCTTGATCTTTAAGAAAATCTTCTTTGATGGTTTCAGTAATTTTTACAAGCTTGCTGAAATTTATGTGAAGAACCCCAGCCCCATTTAGATTTAGTCTTGAAAGGTCATCTATGAATAGATCCCCTTCAAGAAAAACTCTCTGATAGTATCAATAAAATTCTTACCAAAATTATGTGAAGAAACTCAGATGCATTAATCATCATTTTTTCTCCCAAATGATGAAAATCTATTTGTCAGCTAAAAGTTTTTTGTGAAGGGCTACATTCAACCTTCATGTTTTCAATAGTTCTTAAACCCTTACTGAACCTTATGTGAACATGGTAATTTCTT…
DN15218_c0g1i1.1
GAGGAAAAAGAATTATTCCTTTGCCACCACAGTGAAAAGTTGGCAATTGCATTTGGATTGTTAAACATGCCTTCTAGGACAACCATAAGGGTTGTCAAGAACCTTCGCGTATGTGTTGATTGCCACACTGCGACCAAATTTATCTCCATGATTGCTGAAAGAGAAATTGTTGTGAGAGATGCGAACCGGTTTCATCATTTTAAACAAGGACAATGTTCTTGCAGAGATTATTGGTGATCCTAAGTGAAGCAATCTATGAGCACAGGCTTGTGCCATAACAAAGGTGCACCGTGTCAGACCTGCAGTGACAAAGAAGGGACCAGGTTTTTATTTCCAGATTCTAATTTATTTGTCCAAGATCTAGACCAAGCTGTTGACTTCATAAAATCAGTTGTATAC…
DN15204_c0g1i1.1
GTTTATTAGGTCGGTGCGACTGAAAAGGATAGCGCCTCTATGATTTCGATCTAACAAGTATGGGACCTATCTCGATCTCGATATTGATCGGGCCCAAGCACTTTTTTTTTCACGCTGACGGTTCGTTGACTTAACTGCCCTCACGTAAAGTTGCAAGGAAAACAAAATCCAGAGCTTTTTCCAAGGGAGAAAAGAGAGGGAGATGGAGGGGAATCACATCCTGACAGATCTGCAAGAAAAAAGGGAACATTTTAAAAGAATGGCGACAGAAGTGGGCTCAATGGCCTCTGAATTAAGAGATGCTCGGAGTCGCTTGGCGGCACAGGAGGCATCATTTGCCCGAGAAGCTACCCTTCGAAAGGCTGCTGAAGCGAAAGCGAGGAGTATGGAGGGCGAGCT…
DN15280_c0g1i1.1
ATGGATTTGAGCATATACACATTGTTTATCTCAATACCCATCTTGGCATTTTCTCTATGGATTGTTGGACTTCTAAGAAAATTCAGAAACAATGGTGTATATCCACCCTTGGTAGGCACAATGCTGAGTCATGTCATGAATTTTGAACGTTTGCATGACTATCATACAGAGCAAGCTGAGAGATATAAGACTTTTAGGGTGGCATATCCCACTTTTAGCTATGTTTTCACCACAGATCCTTTCAATGTGGAGCACATCCTCAAGACCAACTTCATAAATTATGTCAAGGGAATGTCTAGCTATGATATTATGAAAGATCTTCTTGGGGATGGTATTTTCAATGTTGATGGAGAGAAATGGAGGCAGCAGAGAAAGTTGGCTGGTTTGGAGTTTTCTTCT…
DN15295_c0g1i2.1
AGATAAAGTAAGTTAGGAAGGGGTCACCTTTGCTCGCCCAAGAGCCGTTTTCTTCGTTTCCAGGGGATTCAGCAATGTCCGCGTCATTAACTACCATGTTTAATATAATGTTTCTGTTTGCAGCGAAGGTGTAATCAAAGTTCCCGAAATTGCAGTTCCACATTCATCTTCTTAATGGAAACTAACCAATATTAATGTTTCGGAGATCATGCTGACTGACTAGAAGCTTTTTAAAGTATTGCAAGGGCTTGACAACACGATGAATTGTATATCTGTATCATATCGTCTCCCTCGCTCAGTTTTCTCAACCTGTCATTGCACGCTTTTATCCAGTCAACACGATGGTAGGAATGCTCATTTTATTGCCCCTCGTCGATTTGCAACCTCTACTCCACTAGT…
DN15276_c0g1i1.1
TTCAGTACCTGTCTTCGAATTAAAAGAAACTAACCAAGTAAAAATAAGACATTAACTACTTCATATCTTCGCATTTATCTTCTTCAGATATACGCACCTCTCATTCTTCAGATATACACACCTCTCATTTTCCATCTTCATTATCACCTCTCATTCTCTATCTTGTTCAGTGTTCTAAATTCTCTCTTCGTTGTTCTGTGTTCGAAATTAAAGGTCGGCAAATTTCTAAATCAGCGGCCTTAATTTTGTGTGAATATGAAGAGGATAACGCGCTCTGTTAATATGCCGTGTCTTGTACAGAAGATATAAAACAATGCTGGCGTTAGTTTCTAAATTAGCCTCTGTATCATATCTTATGGTGCAACTACGACTACCTCATCCCTCGTGCTCGTATAAGTA…
DN15270_c0g1i1.1
GAAACATACCCCTTTCTCCTTTGATTGGTTCACAAAAATAGAACCCATAGGTACTTCATTGTATGAAAGAAGAGGATCACCTATGCTCTCTGCAGTAGATTTCATACCCCCAAAATTCACGTTAGTGGATCTCATTCTTCAACACCCCTTCCCTGCAGTGTTTTGCCAACGATCCTTCAATTTATTCTTATCGATGCCTCTCCATCAGCACCTCCATTGCACTGTGATTGCTAATTTACTGGGCATGGTTTGATATTCAGATTCGGTTTTCCTGTGCACCATTTATTTGGAAGGTAAGGGATGCCATGCTGTGATTAAGAGAGTTGTCGATTGTGCAAAGGGAGCAAAGAAAAGATCGCAATTGAAGGGTTCCGCAGGTTTAAAGGCACATAGCTTCTT…
DN15200_c0g1i3.1
ATTCTTTTTAAAGATCCAACACTTATCCCAAGTACAAAGAAATTGAATGGTAAAAGTTGAAGATATCACTGTTTTTTGACATGCGTTTCCCTTTGGAAAGTTAGCATGGAGGAGAAGAGGGTGTGTGTGACAGGAGGAAGTGGATTCATCGGATCATGGCTTGTTCGTGAATTGCTGCAGCGGGGATACACAGTCCATGCAACTCTACAAAATTTAGCAGACCCAAATGAAAAAAACCATTTGCAAGCGTTGGAAGGAGCCAACCAAAGGCTCAAATTATTCCAACTGGATGTTTTGGACTATGATTTGATGGCTGCTGCAATCAACGGCTGTCAGGGTGTCTTCCATCTGGCCTCTCCTTGCACACTTGAAGAAGTCAAGGGCCCCCAGGTAGAGCTG…
DN15254c1g1i2.1
TGTGAGAGATGCAAATCGATTCCATCATTTCGACCAAGGACAATGCTCTTGCAGAGATTATTGGTAATGCTATTAGAGTCGTCAAGAACCTTTGAGTAGGTGTTGACTGTCACACTGCAGCTAAGTTTATCTCCAAGATTGTTGCAAGGCAAATCATTGTGAGAGATGCAAAGCGGTTCCATCATTTCAACCAAGGACAATGCTCATGCAGAGATGACTGGTAATGCTATTAGAGTCGTCAAGAACCTTCGAGTATGTGTCGACTGTCACACTGCAGCCAAGTTTATCTCCAAGATTATTGCAACACAAATCACTGTGAGAGATGCAAACCAGTTCGATCATTTCAACAAATGACAATGCTCTTGCAGAGATTATTGATGCTTGGAATGGAAAGCTGGA…
DN15290_c0g1i1.1
GGTCTCTGCAAGGTGGATAGTGTAGACGAAGCTCTCAGATTGGTAGCTAAAATGTTACAAGATGGTTGTTCTATGAATGTGATCACATACAGTACCCTGATTGATGGTCTTTGCAAGGCAGGTGAAGTCAATGAAGCTCTTGGATTAGCAGATAAAATGGAACGAGATGGTTGTTTTCCTGATAACATTACATATGGTACTCTGATTGATGGTCTCTGCAAGGTGGGTAAAGTAGAGGAAGCTCTTGCATTAGTGGATAAAATGAAACGAGATGGCTTTTCTCCAAATTACATCACATACAGTACCCTAATTGATGGTCTCGCCAAGCTGGGTAGAGTGGATTTAGCTCTCAGATTACTAGCTCAAATGAGACATGCTGAGTCTCCTCCAGATATTATT…
DN15290_c0g2i1.1
ACAATATCCTAATTAATGGTCTCTGCAAGGTGGGTAATGTAGATGAAGCTCTCGGATTGGTTGCTAAAATGGTAAAAAATGGCTGTTCTCTGAATATTATTACATACAATACCCTAGTTAATGGTCTCTGCAAGGTGGCTAGTGTAGATGAAGCCCTAGAATTAGTTGCTAAAATGGTACAAGCCGGTTTTTCTCTGAATGTAATTACATACAGTACTCTCATTGATGGTCTCTGCAAGACGGGTAAAGTAAATGACGCTCTTGGATTAGCAGATAAAATGATACAAGATGGTTGTTCTCCTAATAATGTCACATATGGTACCCTAATTGATGGTCTCTGCAAGGTGGGTAAAGTAGATGAAGCTCTTGGATTAGCAGATAAAATGATACAAAATGGTT…
DN15258_c0g1i1.1
GTCGATGTCGAGTACGCTGAGGATGGCCAGGCCCTCCCTGCTGAGGCTGCCAGCCACAACGTCGCCCTGAAGAGGGGCAACGACCTTCTTTCCGTCCCCGGTCTCTCCGCCGACAAGTCCCTCCTCCACCGCTCGCAGTCTCGTGCCTTCTTGTCCGACGATGGCATGCCCCAGCCCACTGAGTTCTTCCTCTCCTCCGACCCATCTGCCATCATCGAGCACACCAAGAAGGTGCTCTACCTCGAGGACGATGACATTGCCCACATCCACGAGGGTCAGCTCAACATCCACCGTCTGTCCAAGACCGACGGCACCAGCAACGTCCGTGCCATCCAGACCATCGAGATCGAGCTCCAGGAGATCATGAAGGGCCGCTTCGACCACTTCATGCAGAAGGAG…
DN15258_c0g2i1.1
GCACCATCAGGCGTTGCAGACGCCTGATTTTCATCGCTTGCGGTACTTCCTACCACTCTTGCATGGCTGTTCGTGGTGCTTTCGAGGATCTGACTGAGATCCCCATCTCCGTCGAGCTGGCTTCCGACTTCCTCGACCGTCAGGCTCCCGTCTTCCGTGACGACACCTGCGTCTTCGTCTCCCAGTCCGGTGAGACTGCCGACTCCCTCATGGCTCTCCGCTACTGCTTGGAGCGTGGCGCCCTGACTGTTGGTATCGTCAACGTTGTCGGCTCCAGCATCTCTCTCATGACCCACTGCGGTGTCCACATCAACGCCGGTCCCGAGATCGGTGT
DN15207_c0g1i1.1
ATCCAAAATGCGTTCTAGTTGTATGCACTGGTGCTTTGGTAGTTGTCCTGTCTCATCTACTCTTATAAAAGCTGTCCAAAGTTCGCAATTAAACTTGGCCTGTTCTAAACTGCGTAATACTCTTACAGAAGTTTGCTCTGCCATAACTTCAACCACCATGGGAGAAGCAGAAGTAAAAGTGATGAGAATTTCAAGCGTGGCACCTGCAATCCCAACAGCTAGGCACACCATGTTCCTCTCTAATTTGGATCTTATTTGGTTACCCATAAACAAACTTCCCAGGATTCTTTTCTACAAAACCTCTCAAGACTATTTTTCAACAGTAGACAGTCTACAGAAAAGCCTTTCTCAAGTCCTGGTGGATTTCTATCCATTGGCCGGCCGGTTAGAGAAGGGAGT…
DN15287_c0g1i1.1
GTCGGTCTCGCCCACATTCGCTTCCGTATGGCCTGGAAGGCGAACGGTCACAGCTTGGACGAGCTGCCCTACCAGGCCGCTCTTGGCGTCTGGGGCTCATACCTCTGCGTCCTGATCAACGTTCTCGCTCTTATTGCGTCGTTCTACACTGCGCTGTTCCCCGTCTCGGGTGACGCTCCTACTGCCTCCGTCTTCTTCCAGAATTACCTTGCCGGCCCACTCTTGATCTTCCTCTACCTTGTCTGGAAGGTCTACAGCTGGTTCACTCGCCCCGCCGACCGCCCAATCTGGGTCAAGATCAGGGACATCGATATCTACAGCGGCATGCGGGAGAGCCAGACTCTCGTCTCCGGCCAGGGCATGTCCCCCGAAGAGAGGCGCCACAGCATCGAGGGCATG…
DN15237_c0g1i1.1
GCTCTAGGTATATCAGCTAAAAATTTGTTTTTAAAAGCATTTGCGCCAAACGGTCGAGAAACACACAGAATTCTGCAGCAGATCGAGAGCTCGAAACTCCCTCAGTCACGACAGCCACCTGCAAAGGAGAGAAAATTTAACGTTGTTCGATATGTCAAGAACCGGCGTATATGTCGATGATTATCTCGAGTATGCAAGCACACTGCCGGCAGAAATACAGAGGCTTTTGTCGACAATGAGGGAGCTGGACGACCGATCGAACATGATGCTGAATCAGAATAGAGATCAGACAAGGCAATGTTTGAGTTTGCCTTCTCAGAGTTTGAAGAAAGCCACGCCTGAGCAAGAAGAAACAATCGAGAAGCTGAGGAAGGATATTGAGGTCAATCAGGAGAATAT…
DN15250_c0g2i1.1
GCATCTTCTTTCTCGTAAATAAACTATAAATCAAATGAGCTGCAACAGAATTCTGTCATTTATTTTAGAAAAACGACATCTTTTCCCCGTCCGCATACCTGTTTCCTAGCAGACGGTGCAATCTGAGTATCAAATCCTCTTCTTCCGGCGAAATCCTCCCCCTTTTCACATCCGGTCGAAGATAATTCATCCACCGCAATCTGCAGCTCTTCCCGCACCGAAGCAGACCTACAACAATCAATGTCAACGAAGAAATCACAGGAAAAAACCCTAATTTCAAGAAAGAAAAACCCTAATTCAATGAGCTTAAAAATACCTGCTTTGCCTGGAAGCGTTCTCCAGCCACCCTCGCCGTGAGTTTCAACATAATTTGATAAGCGAAGATCCTCTTCGGCCGTC…
DN15232_c0g1i1.1
GGGAGCGAGAAGGATGCGAATCAAACCCTCTCTCTGCTCGATCGCTGCTTCGACCATGCGACCTGCCCAATTTGAGTAAATTCTCATTTGGACACGAGCATGTTTTGCTTCTGCACTTTTCCCTCAAAACATACAAACATGAACGATCGTCTCATCGCATCTCCAGCTTTATCAATGCGTTTCATTTGATGAAGGGCTTTAGCTGATGCTCATTTGCCATTAATCTATTTGTAATAGGACTTTGTTCCATTGGCAGAGCAGATGCACGCAAGATTGTGGTCACAAAGAACTGAATAAGAAAAACTATCAACCAATTCTGCCATATCAAACAAAAACCAGTCCAATTGCAGGACGAATGTCTCGGTGCTTCACGTTTCCGCCTCCGGGGTATGCAAATGA…
DN15203_c0g1i1.1
AAAATCTTTAAACACATGCCCCAGCACCATACCCCTAATTTTTATATGACCACCGAGATATTTTAGGAAGGCCAGAGCAGAGACGGTGTAGTGCTTTTAGGTATCATGTAGAAGATGGTGTCACTGGCGTGGAGTGAGGAGGAATGGTGCATCCCTCCAGGTTTCTTCAGAGATGCCAACCCAGTAATTCGTTTTTGTTTGCAACTCCTTTGAAACACATCCGGTCCCGCGCTCGCTTATCGTTCATCCCGGAAGCAAAACCAATTTACAGGCATTTGGGCACTGATTCATCCGATGCAAAGTCAGAGGCAGAGGCTACTAATGTCGAAAACCCTAGTTTCGAACTTGAAAAGCCCTTGCAGTTACTTGACAAGTCGAGAAGCCTGTCCTTCAGACAAG…
DN15251_c0g1i1.1
AAATGAACAAATATTGGAATGAATATACATCTAGATGTATGTAAGCATTACATCTCGGTTAAGAAGGTATATCCTGTCTTGAATTGAAGATCATTTAGATTGCCATCTGGATTTTCAAGTGAATCTACTGAATTGAATTACATTTCATGCCATGACTCAATTATGGCTGACATAAATTTGCATATCTATCAAAGATAATGTATTTGTATAAATTAATAACAAGGAATTGTAATAATATATGAAGCAATCTGAGCTTAGTCGTAAGGTGGATGTTGGTTTGGAAGGTTAAAAAGTAGTGACAACAAAGTCGGTTAAAAGTTTGCAATGAAAGAGGTTTTATATGGTGACTGCCACTGGTAATGTCTGGAAATAGGCCCAAGTTTTGTAACTTTTTCTGAA…
DN15282_c0g1i2.1
CCATAAGAAAATCGCTTTCGATTAGCAGCTCTTTTAAAAGCGTTAAAGAGGTGCCCTCGTTTTCTTTTCCTCTCTGCGACTATCTCGTTTCTCTGCTGTGCTATTCTCGGCATCAAGCGACAGGAGTGAAGACCGTAGGGCAAAGTTTAACGGGTGTTTGTTCTGTTGTATATTTTTGACATTTTCTATTCTGGAGATCCAAAAGCATGTTGAAAGCTGTAAAACCTAAGACAAATCAAGCAAGGAGGGCTCTTGAAAAGCGTGCTCCAAAGCTTGTTGAAAATGTCAAGAAAATGCTAATTTTGCATGGCACAAAGACTAGCAATGTATTGAATACCGTCTTGACTGATATATTTCATCTCAAGAGGGCTGGTGGAAATGCTATCAAATACACCAAAA…
DN15225_c0g1i1.1
TTAATAATAAAATAAACATACAAAGAGCCAACAAGAGAAAAGCATTTATTAAATTGTTTATCCCTATGGAAAAATGCGACCAGCTTGGGGAGCAATTAGGAAATAGAAAAAGGCAAAAGTCTTGGGTCAAAAGTCATCCTCCCAAGGAAAATGCGACTTGGCCTAGAAAGGATGGAGGAAGGAAAATGCATAGAAAAAATCATTGTATGCTGATTGGATATTTTGGAGGTTGTCTTGGGTCTCTTCTTTCTTTATAAGGAGAGGTCGACTCGTGGGAACGCATTCTATGACCATTTGATATTTTTTTAATTTGCAGCTGAAGCTTGAATTTTTGCTTAAAATTTCTGAGGACGAAAACCCT
DN15225c1g1i1.1
TTGAATTTTTGCTTAAAATTTCTAAGGACGAAAACCCTTAGGATTCATCCCTCTTGTGGACGAAAACCCCAAGAGAATGTGAGGAATTTCTATTAAGGAAATTCTATTGAGCTACACAAATTTTAGTCATTTCCAGCAGTTGTACGAAGGAGTTTTTGCAGATTTCTAATCAAGGGTTTGAAGAAATATTGCAGCAGTGTTTATTCTATTCACCTCTAGCGGAGCAACCCACATTTTGGATGTATTGATGACATTCTAAGGTGTTTGTGGACTATTTTGAGAAAGTATTATAAAATCAGGGTTTTATGAATCATCTCCAATCATTTTCTGAGTTTTTGGATAAATAAAAGTGC
DN15260_c0g1i1.1
GTACCTCCCTTGCTCACTACCTAGACGGAGTCGCTTCCCAAACAGGTTACCACCATCGAGAAATGTGAGTGATGGCGATATCTTATAGGCAACACTGGGATGGACAAGTGCAAAAACAACCTCCAACAAGGTTGGAACACGATCTCCATTATTAACTCAACAATAGCGCTTACACTAATAATATTCACCTGCATTTTAAGTGGGTCTGTGTTGTGGGGAAGGACGACAGAGGAGGCGGTAGCAGTACATTTGCAGCACAAAAACCCAAGTGACAAGGAAATGGCCAAGAGTTTAATCTTGTGGTTACATGGGCTGGGGGATTCAGGTCCCAACAATATGCCCATTAAAAACTTCTTCTCTGCTCCCGAGTTCTCCAACACAAAGTGGCTATTCCCCTCT…
DN15241_c0g1i1.1
ATCAAATCGATCATTTTCAATATTCAGTCACTCTTTTGAAACGCACGCTTCCATTCAGATATACCCTTGTTATCACCAAACACAGCAAAAACAACCAACAGCATCCTCGCAAAAATGAAGTTCACACTCGCCACCCTCGCCAGCACCATGGCCGTCCTGGCCGCCGCCTCTCCCACCCCAGCGGCCCTCACCCGCCGCGCCGACATGTGCGGCGACTGGGACAACGTCGTGACCGGCGACTACACCCTCTACAACAACCTCTGGGGCAAGGGCGCCGCCACTTCTGGCTCCCAGTGCACCACGCTCGACAGCAAGAGCGGCTCCATCATCAAGTGGCACTCCTCCTGGTCGTGGGCCGGCGGCAAGAACAGCATCAAGAGCTTCCCCAACGTCGTCGTC…
DN15292_c0g1i1.1
ATTTTTTTAAACCTCATTTATGTATTATTTTTTGGTTTTCATTAGCAGGAGTTGGGTAGTTTCATGGGTTCCTTTTTATGTTAATTTCATACTTCATCATTATTTGTGGTTATCGGTACACCTATATGAGCCATGGCTGTGTTGTGAGGCGTCCTTTATGGTCCTCATAATTTTACGTAACATTTTCAAACCATTTTGTTTGATAATCATAAAAGTATTATTTTACTTACTGATTTGAAAGAGGTGTAGTAGCCATTTGTGATTTACATCTTTGATCTTCCTCTTTACAATACCATTTCTATCTTATCCTCTTTGAAGTTCTCTTTGAATGGGGGCTATGGTCTAGACTCCAAAGGTATGTGGAGTTACACATAAGGAGTATATGGTTGTTAATATCTT…
DN15279_c0g1i1.1
GTGGATAAAAACATTGGCTCCCCAATGCCCATGATTCAAACATAGGAGGTTAACAATAAAAAATCTCCTTTAGGAATGGTGGAGTCCTGCATTACTAAGTATTATCCCTCTCATTCTCTGTGCCTCCATTAGATATATGCTCCATTACACCAACAGTGTCCTTCACCTGTCTTTCTTTTTCAAACTATTTACCTACTTGTGGGGTTGATGCATTTTTTTTCCCTTGTGTTTTTTTAACACACTGGTTTTTGGTGTTGTGGGTATTTTTAGGCTTTTTCGTTGGGTCCCTCCAACATCCCTTATGTTCTCTTCAAGCAACTTTCTTTTTCACATGTTTTGGATGTTTGGAGAACTTCGCCAATAGAGATAGAGATTGGAGATGGTTTTCTTCCTTTATCT…
DN15289_c0g1i1.1
TTCGCATTCAACTCATTTCTCCAATTCCTACCCTGAAAGGTGTCATTAACTCTAGAATTCACACAGACATGGCAGCAACCTACATTGGAATGATGGACCCAGCGTATTTTGTTGGCAGAAATGAAATTCTCCAATGGATCAACACCACCCTAAATCTCCATCTCCAAAAAGTTGAAGATGCTGCATCTGGAGCAGTGCACTGCCAATTAATGGATGCCGCGCATCCAGGAGTAGTGCCAATGCACAAGGTTAATTTCGATGCCAAGAATGAATATGACATGATTAATAACTATAAAGTTCTTCAGGATGTCTTCAACAAGCTCAAAATATCCAAGCATATTGAAGTGAGTAGGCTAATAAAAGGGCGACCCCTTGATAACCTGGAGTTTATGCAATGGC…
DN15223_c0g1i2.1
GGGATAAAAATAGGGGCAATTGCTTTAAAGCGCCTCGCCAGATCCTATTTAAGTCACCTTCCATACTTGGAAGTCCACGCCACGCCATACCCGTAGAAAACAACGTTCGTCTCATCCATTCCCATTACAGTAAGTATTTGCCCCAAATTCCAAGATATTATCACTTTGATCACTCGTAAGCGGCGTAATTTTTGTTTCTGTTTGGTAGCAATGGCGGTGCCCTCGAGTGGTACCACCACGACAACGCTCTGCAACCACTGTGAAAGAGATGTACCGACTCCAAATTTTGATCTACACCATGCTCACTGTATACGTAATTTGGAGCGTTGCACTGTTTGTGGAGATATGATTCCAAAAACTCGTGCAAAGGAACACTACCAGGATACTCACACTCCAGTA…
DN15274_c0g1i1.1
CTTCTACGTCTTCGAGCCAACACAATTGCACAACTTCGCAAAGAGCGCAATCGCACAACATGGCAACGACACTCGCGCCATCGTCACCGACATCGTCGCCAACCTGCAAACCACCTCCGCCAAGCCGTACGTGAACCTCGACCAGGAATGGATCTTCAACAACGCCGGTGGCGCCATGGGTGCCATGTACGTAATTCACGCCAGCATCACCGAATACCTCATCATCTTCGGCACCGCTGTCGGCACCGAAGGCCACACCGGCCGCCACACCGCCGACGACTACTTCAACATCCTGACCGGCACCCAGCTGGCCTACGTCCCCGGCGAGTTCGAGCCCGAAGTCTACCCTGC
DN15293_c0g1i2.1
TACCACTCTCCACCACCACCAAAGAAACACTACGTGTACAAATCACCTCCTCCTCCAGTTAAGCACTATTCTCCACCTCCAGTTTACCACTCTCCACCACCACCAAAGAAACACTACGTGTACAAATCCCCTCCTCCCCCGGTTAAGCACTACTCCCCTCCTCCAGTTTACAATTCCCCACCCCCACCAAAGAAACACTACGTCTACAAATCTCCTCCTCCTCCAGTGAAACACTACTCTCCCCCTCCGGTTTACCATTCCCCACCACCACCAAAGAAACATTACGTGTACAAATCCCCTCCTCCTCCAGTTAAACACTATTCCCCACCACCGGTTTACCATTCTCCACCACCACCAAAGAAGCACTATGTGTACAAATCCCCTCCTCCTCCGGTTAAA…
DN15293_c0g2i1.1
AAACAATCAATGGGGTCTCCAATGGCCTCTTTAGTAGCAACTTTGCTTGTATTGACAATCTCTCTCACCTTTGTATCTCAATCAACCGCTAACTACTTCTACTCTTCTCCTCCACCTCCGGTTAAACACTACCAATACAAATCTCCACCTCCTCCTGTTAAGCATTACTCTCCCCCTCCAGTTTACCATTCTCCACCACCACCTAAAAAACACTACGAATACAAATCCCCTCCTCCTCCGGTCAAGCACTATTCTCCACCACCGGTTTATCACTCTCCACCACCACCAAAAAAGCACTACGAGTACAAATCCCCTCCTCCTCCGGTTAAGCACTACTCTCCACCACCGGTTTACCATTCTCCACCACCACCAAAGAAGCACTACGTCTACAAATCCCCT…
DN15219_c0g1i2.1
GGGACGGTCTCATTTTACGTCTGCAGTACTCTCTCTATCACTGGATACATCCTTTATATCCCCTTTGTCCAGATTAGAGTTGGTTCCCATAGACTCTGGTGCAAGACGAATCATCACGTTGATCGCATTAATGGGACTTGCTTGCTTTATAACCTTCAAGAGACAGAGATAGAGATGCACTTTATTTTCCCATGCCCCCTTATTATGAGATCAATGGGAGATTCTATCGTCTTTCTAGGAGGGCACAAACTCTTTCTGACTTCTTGAGGTATGAGGAATAAAAGTGTCTAGCCTTATACATATAGGAGGCCATGAGGCTTCTTGAGCACACTCTTCAGCCAGTTTCTAGGCCGTATTCTACCCAGCCGATAACTTCCTTCTTCACTGTGCTACCTTTAG…
DN15229_c0g1i1.1
CTTTTTTCTCCTTAACTTTCATCATCAATAATGCCTTTTTAATGAAAGTCTCAAAAATGGAATCTCAAGCTTAAGGGGCAATACTGTTTCTGCCCCATACACAAGTGATAAGGAGTTGCCATTGTAGGCATTTTAATACTTGTTTTGTATGCGCGGTAAGTTGTGTATACTTGGTCAAGCCAATCATCTCCATATTTATTCACTGATTTTGCTAAGATGTTTGCCATAGTCTTATGGGAGGCTTTGGCTTGTCCATTGCCTTGTGACTAATGAGTAGATAATTTATTCTTGATCTTGTATTTATCACACAACTTTTCAAGTGTTCTATTTTTGACAGAGGAGTCTTTGTCTGAAACAATAGTAGAAGGCAAGCCAAATTTTGAAACAATATTTTTCGTA…
DN15220_c0g1i2.1
GGTGGATATACAAATATTTCGGGGGATAGAAGTATTTTTGAGCCATTTACTACAAACTGGACGCAAGATTGGGATTTATATTTTTTGCCCCCAAAGGATTTATACAGAAAATTTACCGGGAAGGATTTGTCAAAAAAAGATGTCCATAAACTCCAACAAGAATGGGGAATGAAGAAGACAGTCCCAACTCCGGAACATCTGCAATATTCAATGCGGTCCTTCGTAGATGGTTGATGCAATATTATCTCATATCCAGTACGATTCAGTACGATTCGGCACTGTATGTGATGTGTTCTAGTTTCCCTTTTTTTGTGGGGATTTGAGATATATACAATATGTAAATTCCAGGAAACTGTTTCGATTGAGATCCGGTAACACAGCTTGGACGGAAGAAAATTT…
DN15215_c0g1i2.1
TGCCAAATCAGATTCACTTTGACGAATGTGGTTAGATAACGTCTTTCACATTCCTATGTGGCGTGGTGACACGGTTGTATGATTATTCAATGCTGCACGAAACTGTAATTTTTCTTCGAACGTGGGCATTGCTGTTGAATTCCGGATTTTCAATTCTCTTTTATTCCTCTGAAATAAATACGCTCTCAGATAAGAGATCATGAAAGAAATCCGCAATGATGAAAGAAATCATTGCCGATTTTAATGCTCCGAGATAAGAGATTCGGGGGAAAGAAATTTTTAAAAAATGCTCTGAGATACCTAAAATTGTTTACACCAGAAATTACTTGAGAAGTAGAACACTAATGGAAGTGAAGCGCATGACGGCGCAGTCTCTGGTCAACAGGCTGAAATCCGTAT…
DN15288_c0g1i1.1
CTTCGTCGTTAGCTAGCAGGAGAGGTTTGTGCGGCTGCCATTTCGATTCCAAGAGCTCTGAAGAATGGTGAGAATCAGTGTGCTTAACGACGCTCTTAAGAGTATGTACAATGCGGAGAAGAGAGGGAAGAGGCAGGTTATGATCAGGCCTTCTTCCAAGGTCATCATCAAGTTTCTCATTGTCATGCAGAAACACGGTTACATTGGTGAGTTCGAGTACGTTGATGACCACAGGTCTGGTAAGATTGTGGTTGAGCTCAATGGGAGGCTTAACAAATGTGGAGTCATCAGTCCTCGCTTTGACGTCGGAGTTAAGGAGATCGAAGGTTGGACCGC
DN15226_c0g1i3.1
AACTACCATCACATCTATTAGACTCTCCCAATCCGCTTCCCCCAACTCCAACAACCCATTAATCTACAATCACTGATTTAGATTTCCCTTCCCACCCAGCAGCCAGTCCATAGTTCAAGTAGTTGTAGCGCGTCTGCAGAACTTTCCTAATAAAGACAGTAACAAAGATAAGGAAAAGAAGAAAAACACACGAGTTGAAGAAATAATGGAACTGATCAAATGGAACAGTCAATATACACTCAAGGCTTCTTCACCTCTTCTGCAAAAACCAGGACCCAATTTAGTTTTTAATACGAAGTCCAAAGGCAATGCAAATCGACCCAATACACAGCTTTTCTCTAGTAGATTATGTTGCAGAGAAAACAGGGACCAATTGGTTAACCAATTCAAGGCAGGAGG…
DN15259_c0g2i1.1
TGATTGACTAAAATAAAAATAAAACTACACAAGCCTTGAGAAATCGAAATCAGCTCATATCAATGTCTGTAATTATTACATACAATTAATAAAATATTTTCAATCAAAAAAGTTATAAAATCAAATCCCAACAACACAATCACCAATGAACAAAGCATTAAGCAGCAGCAGTGCACATGGCCGCTGGTGGAGGTGGAGGACTGTCACGCTTGCCATCTCAGCCGCTGCCGCCGAGTAAATCTACTGTGTCAGGTATGGGTTCCGAACCGTCAGTAGCTTTTTTTTCTTCTTCTTCTTCCTTGGCTTATTTGGTTGGTGAGATGGAAACCGCAGGCAGGGAAACTTGTTATGAGACGGTGGCACCCAGGTGCCAAAGCTACCACTGCCACTGTCAATTTG…
DN15271_c0g1i1.1
CAACACACCACATCACAACAATGAAGCCCACACAAGCACTCATGGGCGGTGGCCCCAAGGTCCCGTACCCCAAGCACGTCTGGTCGCCCGCCGGTGGTTGGTACGCCCAGCCCAAGAACTGGCGCGCAAACACCGCCATCATGCTCGGTGTAGTCGTCGGAATCACAGCTATGGCGTGGAGCGTCAGCGCGGAGAGGGAGCACAGATACAAGATGCCCGAGCCTGACAGGTTCGCACCTTCGAGATACTGGTCGAAGCAGATTAGGGAGCACGAGGCTGCGCAGAAGCGCGAGGGATCCGCATAGAAAGAAGCACAGCAGTAAGGGTCCGATGTGGTATTAAGGCGTTTTTGGGAAACAGCGTGACGAGCG
DN15265_c0g1i2.1
ACTATTTTGTAGAACCCCTGAGAAACATCTTCAAACTAAAAGAAAACAACAAATCCGTACTACAAAGATGAATATATCCCCATTGTCGCTCGAATTAAATTCGTAAACGCCATTATTCATAATTGTCTCTCCCGCAGATGCATCAAGCGCTCTCTTCGAAGAAACATAAGTCTTCCTGTAGGATATACACACAAAATATACATTATATATAAATTCAAAGTAGATGCATGACACGGGTGGATATGTGGATGTGTCCACACTGTTACCGTTGTTCATAAGTGTTGCGCTCATTGCAATCGGCCTGGCATTTCTCAAAAACACCGCAGCGAAGTATTTAACAAACCCTAACCTAAGTTTTGATCCAGACCCAGTTAAAATTCAGCAGCCTCAGCAGGAGAA…
DN15210_c0g1i1.1
GCCGGAGCCGTCTCCATTTTGAATGAGCCCCTGCCGGGAAACTCTCATTTCCCTCGCTGCAGCCCAAAAAAAGATTTTTCCAAGTTTTTCATCGTTTTACCACTGGTTTTTTTTTAAACAACAGCAAAAGATTCAAACTTCTTCATCTCCTCTTGGAATAATACTTTCAAATGGCAGCAGACTCACAGGGCCTGGTTGCCGTGCTTCACGAAAAGGTCGAGAGTGATATACTTGCAATGGATTAGGATCGAACTCCGGACCTCTGTAAGTCTCCATAAAGGATCGAGCGCAGGAACCAACGGGTGGATAAAAATTGGAATAGCTTGTCTGCAGCTGCCAATGGAGGGATTCTGAAGAATATGGGCGTCCATTGGAGACAGAGCAGAGGGAACGCCATAT…
DN15230_c0g1i1.1
CCGTTATCTGGTGCGCTTCTGGTCAGACTTCATCGATCAAAAGTTGATAGAGGTCATGGGTCCGGTTTTCAGCGGTATTACCGCAAAACAAGAGTGTTGTGTGGAAGAAGGGGCAAGATGAATTCGCCCAAATGGCAATCACAATTGAAAGAGGAGCAGCAGAAATGGAGTTGAGAGGGCTCATTTACGTGGAGGGTAAGAACTGCCTGGGATACATGGAGCTGTGTTTTGCTCCCTATGTTGCTTTGTTTGGTGCCGTTGAAGAGTTGTTTGGTTTAAAGCTGCCAGGCAGTGAGAAATACCCCAAGTTGCAGAAATGGATTCAGAATTTGCTCACCAATGAAGAGGTGAAGTTAACGCTGCCCGACGTTGATAAGGTTATAAAGCATATCAAAGAGG…
DN15297_c0g1i1.1
GGAATTTATTGATGTAATTCATGAAAATTTCTCGTACCCACCTCCACCAGGGATTTAAACTTTCTTCGTATAAAACACTCTATCCGAAAATTGCCAATCTTGATTTTCCCAACGGAAAAATCTGGTCATCTCACACTTTGCAATCACATTTTCTTTGTTTCCACGCTCCTCCAAATCACTGGCTGATTTTGGCCAAGTCTTTTTTGGAGATTCGAAACGCCTGGGCAATCTTATTATTTTGAGATTCTGTTGCTGTGCTACTTGCCCACTCTCTGCCACAAGATCTTCAGCCGTTTTCATTTTTCTTTTACTCTCTTGATTGAAGAAAGGGAGCAGTTGTTATAAAAAGATTGTTTGGAGATTACAACAAGGCACTGTACAATGTATAATAAACAGAGC…
DN15275_c0g1i3.1
ATTCACTTAATATCCGAACACAACATCAACACTCCTTTATATCAAATCATCTACTAATATCCTACAAAATCGAGAAAATACCCAACAGATTTACATAAAAACCCAGCTCAAATGTTAAAAAAAAAATGCCCAACAAATTTACACAATACCCTTTAAAGTTTAGAAAATACTAAACAAAGTTACATACTAAAAACAAAGTTCACAAAAAACCCAACAGATTTACATTGGATACAGGAGGGAGGGTGTGGCAGACTGTTACGAAAGCAGAGATAGAGCTGGATGTCCTTTGTTTTGTATTACTGCCCAAGGGATCTATTATTGAATTTATTCTTTTTTTTGTGTCCCCTATGATTTCTTTGTTTTAAGGTCTCAGATTTGTAGCGGGCTAGTCGCAGAGCG…
DN15294_c0g1i1.1
CTATTTTTGAAAAAAGCAAAATTTAAGCACTTTCTTAGCAATTCTTAATTTTTATACTTTATCCCCATTCCTATCCTTGGAGCTGGAGCGGGTCCATATTTTACAAAAATGTCATGACATTCCTGCGTTTTTGTTTATGTATTAAAACACCGGATTGTTCTAAGCAACGTGAAATATTTCACGGTTGTTTTTCATCCGTGTTGTTTGTCGTGTTGTCGATGTCATAAATTTTGTTCTGCACAATTTCTGAAGAGAAACTTCTTCATCAGATTGCAGAGAAGGGAATGTGGATATTTCCATGTCTTTTTCTACCTTTTCCATGAAGCTTTGCCAGATCCAATACAATGCCATACTTTTTTCTAATACTTTTGCCCTTTGTGGAATGAATCTGGGAATTTC…
DN15264_c0g1i1.1
GTCCCATCTCAAAGAGGCGGGAGAATAAGATTTAGAATAACCATCATCACGGCAATGGACGACACCTACAAAATTGAAAAGCTAAATCAAAATCAACAATTCCGCAACCTTTCCTCCTCTTCTCCACCTGCTCCTCTGCCATTAGTGGACCCAGTCGACATTACAGCCAACCTTCTCCGCGATCTGGCCATCGCCGCCGCCATCTCCTCCTCTCATCAGGAGAGCGAAGAGGAGAAGCACCTGAAGACTGCATTGGAAGAGGCAAGCTTGGACGCTGGGGTTTCTCTTCCGCCTGCCGTGTCTTCTGCGGTTTTACTTTTATTTGCGAAAATATCTGGAGCACCAGAATTTAGGCTTGCGAAATGGCTAGCTTCTGCACGCAAACAGAGTAGAATGTTT…
DN15257_c0g1i1.1
ATTCTCAGTGGTGCAGCGCGTCTGAAGCAGAGTATGAGACTGAGAATGTGGGCAGACTTTTTTGTGCTCATTACACTTTCCATTGTAGCGGTATTCTCAGTCTCACTGCTCTCTGTGTCTGCTTATTATGGCGGCGAAGAAGACGGATGGAAAACTGCTTCGGCAACTTTCTATGGAGACTCTGACGCCCTCGGCACCATGGGTGCCTGTGGATACGGAGATTTATACAGGCATGGGTATGGAGTTAATACAGCGGCGCTGAGCAGTACTTTATTTTTAGGCGGGCAGTCCTGTGGTGCCTGTTTTGAACTAAAATGTGTAGATGATTTACTTTATTGCCACCACGGTACTTCGATTGTAATAACTGGGACCAACTTTTGTCCACCCAACTATGGCCTC…
DN15244_c0g1i1.1
AAAAACTAGAGTAAAGGATGTCAACTACCCTCACAACTATTGGATAATGCTCCATGACTGGCTCCTCTCCCCCATAAAGAGGCATTCAGCATACCGTTTATGCCGGAAGTAAAAGGGGTTCAGCTTTTTTTAAACCTGAAATCAGCGGCGGGGGCAGCAGCTGAATAACAGCAATCAAATTCAAGAGAAGACAAAAATGGCGTTAGTATTGATGTGCGGACAGCCTTGCAGTGGTAAATCAACAGCTGCTCAATGTCTCAGCCGAGCTCTTCAATCTCAATCATACAGTGTTCGTGTTATTGACGAGCTCTCCTTGCATATTGATCGCAACCAAGGCTACGCTGATATGCCTTCCGAGAAGAACTTGCGGGGTGTGTTGAGATCTGAGGTGGATCGATC…
DN15211_c0g1i2.1
GCAGGAAATAATAGGCCAATACTAGTTATGTGAAGCTAAGCATGCATTAGAACAGGTCTTTTCTGCTAATCTAGTTTACATTCACAGTGGCCACTGAATTTTTTTTTTGGAATTACATCATTTGTAGTCTCCAAGACCCTAATGCCTTGGAAATATATTCACCCAGTCAGGGGATTTACTTTTGTTTATGGATGCCTATTACTCAAATTTCAACCTTACATATATAAGCATATACATGTGCCAGTGCCTTAGCCCAATGCCCATCTGATGATCTTGTGGTTTGATTTGTTGATGCCTTTCCCAACTAGTACGGACTGCTTCAACTTGGAAGGAGATGTGAATGCAATGAGTGGATGTATCTCTTTTTGTTTCAGCTGTTTAGCTTTCATTGTCCAATCC…
DN15255_c0g1i1.1
TTTGTTAATAATCATTAAGAACCTGGCATTCTTCTCTTAGAATATTTATCAATAATTAAATAATCCAACAGAACAATTAACAGATAATAATGACAAGTGACAACGATATTGCAAATAGGGATAATGAAGATCAAGCATGTCTACAACTCCCATTTAAGAAAAGGATTATCGTTTTTGAGATGTGCAGTTTTTAATAGCAATATCCGTATAGAGATTTGCACTTACCAATTTCTTCAATCTCCAGTGATCCATGATATCTTGATTGAATCATTTCTCTTCTATATACATTGAATGAGCATCAATAATTGTGTTGGTTTCATCTTAGGTTAGAATTTAATAGTATGTTATACTTGGTCCACAAATTTGACTTGTAACACCAACCACCACAATGAAGGAATA…
DN15221_c0g1i1.1
AAAAAAAAAGACAGAATGTGTAAGAACAATACCAAAATCCTCGTCACAGCTCTTGTGATGGTTGTAACCGCCGCGTTGATGATTGAAGAAGCTACGAGCATTCCCATATGTGGCGTCAACACAAACGACTTGAAGAAATGTAGTCCAGCTGTCACTGGAAACAACCCACCACCTCCCACTCCCCAATGCTGCAAGGTGGCCAAAGCCGCTAATCTTGAATGTCTCTGCCCGTACTTCACCAGGTCCGGGCTTGACCCGGCAAAAATCAAGGCTCTAGGGACCAATTGTGGCATTACTAAAAATCCCTCCTGTTTGCCATGATTGAAGAACTGAGCTGGAAGGGACAAATGCTGGCCTGCCACAAGATTAAGTCTCTAAGTTGTTATGTCTTTTGTTGTT…
DN15240_c0g1i1.1
TGTTTTCTATTCTTCTGCGATTGTTCTTAGTGTTTATTTTTGTTTTAAGATTTAATATTTTCTTTTTCTTTTTTGGGGTATGGGGTTCGTTTCAGCGTGGCCATGCTGGTAGCTCTGTTGTTTTAATGTGCATTTTTGTTTTATTACGTGTGTTTTGTTTTGGAGAGTTATTCATTGTAGCAGCAGAGGCGGCGGGAGAACAAGCAGAAGAACAGGGAGACAAGTTTCTTCTCTGTTCAGGGAAGCTGTGAAGCATTGAGCAAGTCATATGGATGCTGTCGAGGAATCATGAGGGATGACGAATGCGAACATTGTGAGTCATCTTGTGATTTTGCTACACATTTCTTCTGCCACTGTTATGCCCTTTGTCAAGAAGGCTGCCTCACCTGGCTTCGATGG…
DN15206_c0g1i1.1
TGGCACTTTGTGCAAACGAAAACAGTTGCAGAAAAGGAGTTCCAACGTTAATACTTAATGGCCTCTGCAATGAATATTCTTGCGGAAATATACGTCAAGAGAAAATACTATGAGCAGGAATGTAAGAAGAACCGGGAGGAGGATGGAGAGAAGAAAAATGGCAGTAAAGTGAGGTGGGCGCGGTTGAAAAAGATGAAGAAGAAGCTTTCGGAAAGGTGCAATTGCAAGGTGGTTCCTCGGAATTCCAGTGGAGTTATCACAGAGAAAATCGATGGGCAGTAGCCAGACATTATCGTTACTGGGCACATGATGATGACATTTTCTCTCCTCTTTTCTTAGTTTTCCATCTACAGTGTTTTTTGTGCAGTAATTTAGTTTATAATGGATAACCCTAAGG
DN15233_c0g1i4.1
TTTTTCTCAATGATTTCAAACTGGAAGGAAAGACTGCATCAGAATCTTTCTACGCCCATTTAAACAATTTTTCACTTATCTAATATTTAATATGATTTTTGAGAGCTTTTATAGATACCCAATTTAAAGACAGAGCTTTCATGATTGCCCAGTTCAGTTTCAGTTCATGTTGAAGTCCTTTATTATTCAATAACAGCGGCCATAATTTCACAGTTTTTAGTAAGGTTTGCTCATTGATTTTTACAGGGGAAGGAGTAATACTAACATGGTAATACTTCAGAATGTGGCATTGCCCAGGAATAGTTTGTTCAGTACATTTCAAACAAGACCTACAAGACCAATCAAGGGCTGGAAAGTGAGATGGTCAACTTCGCACTTAACTATCTTCATGATAGATGA…
DN15217_c0g1i1.1
AAAAATTGGCCGGTAGAAATAAAATAGTAGTTTTGGAGGAGAAAATGGTCCTGAGCACACAAGGTTGAAGGATTCGTAACGCAGGCGCGAGGGGGCTTCTCGAATTCTTCATTTGACACTTGTAATACAAGGGTTTATAATTTAGAAGGGCTGAGGTTGGAGGGTTTTGACGATGATGATGGATGACACGTTTCTTGCATTATGCTCTGCATCGACATATCCAAATTGGTGAGGATCTATGATCAACATTGTTGAAACAAATAGGTATCTTTTGTAAAATTGGAGATGTCCTTATTTGTGGGAAATATTTCATCCCGTGTTCATCATAGTGAGCTTGAACGAGTGTTTCGGGGGTTTGGTAGGAGCAATTTAGAGCTGAAGGATGGTTATGGATTTGTT…
DN15236_c0g2i1.1
AATGAAGAACAGGTCCTCTAATGAAGAAGAGTGTTTTTATGCATAAGAGGCATTCCATATATTGTATGTCATTTCAAGGTAACTCCCATTACCTCTCACAGAAGATTAAAACTAGATCAAAAATCATGCCTCAAACAGAAGGCAATTGAACGGGAAAATGGGGTGGATGTGACACTTTTTTGTCAACAATATACACTTATAATTTGGATGCACCAGGAAAACACTGCCTGGGTAACTAGAGGTGAGACTAGTGAGGTTTTACTGTAGGCAGGGCCGGTGTTTCCTCTTTCAATCAGGTGTAATCTGCAGGTCACTAAACCCGCATAGGGTACCCAGAGGTGAGACGGTG
DN15222_c0g1i2.1
GAACAATGGGCTTTGTAGTATTGTACCATATGTATGTGGAAGATATTAGAAGACTTTGTAGCTGTTAATATCTGAATCTATTTCTCATTTGCCAGCATCCATTTCATTTATGCAAGGAGCAGGTTGAGATTTTTATTTTATCTCTGACCTTCCTGGATGGTCCTCTGTGTTTAGTCTATCAGAAGATTCTCATTCTTTTTCCATTCTTTCCCATTTCTCTCACTTTTCCTCCATTTCCCTTCATTTCCCCCCCGTTTCCCTTTTTGCATTCCTTTGGTATTTTCTGGTTAAATGTACTCTAAAAACCCATAAACATCATCTCACACAAGGGAACTGCCCCTCTCAACAGCAGAGGAAATCACTCTTTCAATGGCGATTTTTCCCATGTTACAGGATTCT…
DN15283_c0g1i1.1
AAGGGGGCCAGGTCACTCCAGTCAAACTACCAAGCGCATGACGTGTCGCACGAAGCTTAAAGCCCTAATTCCAGAGATTTTCTTGTACAATATTTGAAAAGAAATTGCGCGAGGGCGTACACCGAAACCAATCATACAAGATACTTATCAAGAGTTAAAACACACAGTGGTAAGTATCTACCAGAGCCATTGCCACACCTGCTACTGTGTGCTGCGTTCTGTGTTTTTGGGTGGCTCTGCGGAAGAATATGGACCCTGTGAGCAAGAAGCCCAAGATCCTTTCTAATGGAGGCGCCATCCCTAACACTCAGGAAAAGGAGTCAATATCGATTGGTTTAGGAAGCAAATCAAAGCCTTGCAACAAGTTTTTCAGTACATCTGGATGCCCATATGGTGAGG…
DN20299_c0g1i1.1
CCTTACTTTGATGGGGATATAAATCATTATGTATTGTCTTACCTAATTATGCAGATGCAGAAACAGAACCAGAGGAATATTTCAGAAGATATATGAAGCCATGAAGATTTTTTCCTAAAAACCATTGAGCCCTTTTCCTTCTGCTGTTTTTCTATGTGGGTCATTTGAAAGAGAGAGTCAGAACCTTAATTAGGCACATCACACAGTGTTTATGTATATTGTGTCAATGTTCTGGTTTTATTGAACCCTGTCTGTGTGTGGTTCAATAAGTGATATCAGGAGGGAGCTACACATTGGTACAACCATACATAGGGAATACGCCCTCAAGCGTAGAACGCCATTCAGCTTCAAAACCATAAAGGTTTGAGGCGAATACGCCATCAAAGTTAGAACAACTTA…
DN20237_c0g1i3.1
GCGGAATTCCTCTCGTCCGCTTCGATTCTCCGAACAACCACAAAAAAAATTTCTGCTCAGGGAGGAAAATAAATAAACAAATCTTCTCCGTAACAACAGAACTACCATTTCAATTCACAGAGTGATACAAAAGAAGAAAAAACTGCTACCCAATTCTCTGTTTCTTCGTAACAGTCGGCGTTTTTGCCACATGACAATGCATTAATGTCAAACTTAAAGCGGCCCATTAGCAGCGGCATCAATAGCAGCAGCAGCAATATTAATATTAGCAATAGTGCGGCCATGAAAAAACCCAAGTCACAGCAGTCTGTTATGTATTCTTTCGATAAAAACGGGGTTCAACATTATGTTTCGCCAGAGGACGGAATGCTGGTTGATCTCAAGAACGATGGTTCTTCC…
DN20218_c0g1i3.1
CCTTGTTGATGTACGTCCATTTCGATCCCTGTTCATTCATTCACTCGGCGTTTTCGTTCTTTGCGTGCGTCTTCGGTTTCTACTCTGACGTCAAAGCTTTAGTCTCCCAGAGATCGAGGGTTCAAATCTCACCGTTTTTTTTTTTAATTTGTGTTTTTACTCTGGCTCGGGGTCTCGGCGAAATCTCAGTCTTTTCTCTGAGCCTCGAGCGAGATCTGTCGTGGTTGTGTCGTTTGTAAAGATTTTGCTGTAAATAGAAGCCTACTCTTGTTCGACTTTTCGAAGAGTGACAAGGCATATACAGAGGTTGGTTGTGATTTTATTAACGTTGCATAATCAATATCTAGAAGTTTGATAATGGCCTCCAATGATAGTTTCTTGACGGAAGAGCAGCGGCAG…
DN20256_c0g1i4.1
GACGAGAACCAAACAAACACAAAGGTGCCGTCGGGGAGACTAAACCAAGTAAAATTTTGTAGTTAGATGCTCTCGTTTTGTCGCTGTTTACGAGATTACCATATTTTTATGTTGTAGTGGAAGACGCGAGCTGCATTGCATTGCATAGATACAGAAAAGAAAAGAAAGGAGAAGAGAAGAGACGAAGATGTCATTGGTACGATGCGGCAGGAGGCCTGCTATAAGTTTTTCCACTCACTCTTGCACGCCTAAGCTGCTACGGTCTTCAACTTCAATTGCATCATCCTGGGGAAGGGGACGGAGATGGGTTTGTCCATCAAGTGTCCAAGGGCCCCTTCTCAAGTGCAGTTCTTCTCACACAAGGATTAGGACCACTCTTTCAGCCAAGCCCACCGATGT…
DN20268_c0g1i2.1
ACTATGTTGTTCGTGATTAGATGGCAGTGATCAAGGACATTGGCTACAAATGTGAGTTTAGTGATACGTATGTATGTGGGTACTATGTTGTTCGTGATTAGATGGCAGTGATCAAGGACATTGGCTACAAATGCGAGTTTAGTGATACGTATGTATGATTTAGTACTCGTAACCATTTCTGATACGTATGTATGTGGGTAGAATGCTCTACGACCGTTTCTGGGTATTTGAGGTGGCAAGGATGACATACTCAGGCTACAGACGATTCAACATAACTTGCACCAAAACAACTTGATGTCTAGTGGCAATGGGTAACAACTATGTTGTTCGTGATTAGATGGCAGTGATCAAGGACATTGGCTACAAATGCGAGTTTAGTGATAAGCCTGTGAGTAGACT…
DN20262_c0g1i5.1
GAAAAACAGTTTCCTTCCAGTAGAAGATTCTCGTTTTGTTTTTCGGTTAATTGTAGCGGACTTTTCCCCGCCGTCGAATTGTTTGCGTAAGCGTTTTTGGCAAGGATTTCGATTAATTACACGCAAATATCCCAAATTCACACGACTTTTATAGCCCATCTCGGTCCCCACATTATTTCCATTGCTAGAATCTGCTTCCAACAGATCTGCAATTGTTCACGAGATCTTTTTGATATAAAAAACAATGGAAGCTCAAAATTCCAGCGACCACTGAATTGTTTTAATTAACAGTTTTGCTTGCAGAGTCTGAAATCGTTTTGAATTTCAATCTTAAAAGAAAAAAAAAATCCAGGTGGGAAATGATTTTTGAAATCGTCTGTCCCTCAAGTGTACGATCCG…
DN20257_c0g1i3.1
AAACGGATTGAACCCTTCCAAAATTGCGTTGAGCTTTAAGAAAGATGGTGTCCACACCTTCTCCACTACCGGAAAGCTTCCCTTCTCATATAAGACTTGCACATCTGCCTTCTTTTGTCCATTCTTCAAGCACCCTCCATTCCTCAAGCCTTTACCCAAATACCCTCTTCCACCCTTTAAATTTCCTCCTAAGCCTCATTACTTCCCTCCAATTTACAAGAAACCACTTCCTCCTATTTACAAGCCGCCAGTTCCAATCTACAAACCACCTGTACCAATTTACAAGCCTCCTGTGCCAATTTACCAACCACCTGTGCCGATCTACAAGCCGCCTGTGCCAATTTACAAGCCTCCTGTGCCAATTTACAAACCACCTGTGCCGATCTACAAGCCTCCAGT…
DN20244_c0g1i2.1
ACAGTATGCTGATCATATATGGTTTCAATATGCAAGAGAACTCTTGTTAATTCTATCTTCTGAAATAGCTGGTAATAAGACTGAGAATGCTCATTAGTTTACTCCTAAAATTGCCCAGAACAAGTCGCTGTTGAAAGGAGTTAAGGCAGATCACACTAATCAAAAACCTGACCTCATTGATAAGATTTACCTTGCCCACCTTTGCCCAGAACAGATCGCTGCCACAGAGAGATTATAACCATGCACACACACCCAAGTCGTATCCCATCAACAATGCAATAAACATTCAGGAGGAATTCGCTGGGCAATAGGAAATCATACAACACAGTTGTAATTGCTAAGACAATGTTTCAAACAGACCCTTAAGAGGTCGCTGCATTTATGGCACATTGGCAAACA…
DN20204_c0g1i4.1
AGTTTCCCCGTATTCTCATTAATATTTATAAAATATTGAAAAGCGGATAAGGAACTTACGAAGTAGCATGGTTATCCAAACCTGTCAAAAGATTACACCGGCGAAAATACGATACAATTTCCCACGGTTTTGCTAATTCCCACAACAACATTTCTGCGTGTCAACCAGGCCTTCAAACCCTCGTTTTCTTCTGACAGTTACACGGCTCAATAAGAACATGAATTATTTATAATTAGAACTGTAATGGCACCTTGAATTCCTTTGACTAACCAAAGCTTCCGCAAGAGTTGCATTTGAAGCTGAAGGTCTACAAATTTCAGAAATTTATCTGATATTAAGGTACGGGATTTACTGAGACGTGCTCAATTTTTTTTGGAAATTTTGAATTATGATGAATAG…
DN20236_c0g1i2.1
CTCGTTTGCACCTCCTTAAGAAGGAGGTGCTAGCATATAATGTTGTTATTTTTTTAATTTCCATAACAAAAACTTGCGAGTGTTTCCAACGTCAGAAGGATTCTTCAATTTATTTCCCCTGTCGTTTCTAATAGGCTGATATACAAGCGGTTTGGTAGCAATGGCTCAATAGCGCCTCAGCTGATGCAAACCAAGGGTTTCGTCCACCGTAAAACAGTCTGTAAATCTCGCGTCGATTCCATTTTTCCCGTGGATTGGTCGGGTGCTACCTGCTGTAAAATTGGCTTGGCCCCTAAAATTTGCTAAGCCAGCGATTCACGAATAAGCAATTTTTGTTTCTGCTCTGAATACAGATTTTCTGAGGGTTTGGAGCTTTTCCAGCTATGGGGTATGATGATG…
DN20282_c0g1i1.1
AACAAACCCACCTTTGGTTTTACCATCTCTTCGCTATCTTCGCTCCAAGACTCTCGTTCATTGTCGTTGTCGATCTTCTCATAATCTTGCGAAGTCTATCATCCACTTCTTCCACATACACAGCATCAACTACACATTCAAAATGAAGTACCAGCTTATCGCCCTTCCCGCTCTTGCGGCCTCCGTCGCTGCCCAGGACCTCAACTCCATCCTCGGCGTGCTCCAGACTGCCCTCCCCAGCTCCCTCGTCGCCGAGGCCATCACCAACTCCGCCGCCGTCGGCAGCGAGATCGCCTCCCAGTTCGCCGCTGGCGAGACTCCCTCGTGGTTCTCCGCCCTGCCCACCGACATCCAGGGCTACCTCGTCCCCACCGACCTCGCTGGCGTCTCCTCCCTGAC…
DN20285_c0g1i1.1
CTCTTCTTAATTTGTCAGCATTCTGCCGAACCTCGGCCCCATTTCAAGTCGTCTCGTCTGCAGACTTCCAGTAAAATAACAAAAAAAAAAAAACGGTTTCGACACTTCATTTCATTTCATTTCCTGCTACTTTCGCCTCGGCAGACTTTTTCAACCACCCTTGAATTGAAAACATCAAAAGTCAAATCACAAACCATACGCGGGATTATGAATATCAAGAAGAAAAAAATGAAAATGGCCAAGTTCGAGTCCAGCAAAGATCAAGAGAAAGAAGAAAAGTAACAGAACGAGTAGAAGTAGAATAGGATCAGCGATGAGAGTAATGGCGGTGGAGGCTTTGGTGCCGTCATGGGGGGAATTCAATCTTTCTTTAGCTGCGGCGTTACTCATCATTTTATT…
DN20287_c0g1i1.1
GATTTCCGCTCATGCTGTCAATTTTTAGCTCCACTTCCAGTGCATAAAAACCCTGAGAAATCAAAATGACACCCAGATGCCAACTCTATCCACCATTTTAAACCCACACTCCTTCCTTCCCCTATTTCGCAGAATGCTGCTCAGAGCCCGTTTGCATTGGCTCCAAGTTATCCGCACACCTTCTACCAATTTCCTTCCCAGTTATCCCTTCACCACAATCTCCCTCACAAGCAGAAACCCAAAACTCACTCTAAATGTAGCCACTGCCGCCAAATTTAGCTCAAAATCTACCGAGCCACTAACCACTAAAGATACAGCAGATGATGAAAATAGTACTGATAACAATGGAATCCCGCTGGACAGGCTTTTTGTGCCGCCAGGGGTTGACAGAAGTGAAAT…
DN20273_c0g1i1.1
AATAGTACTAGTGCGAAATAGTACTAGTGCCAAACGCAGGTACTAAAAAGGATGCCCAACATTGCATGCAAAAGCAGCACTTTCCCACGTTAGGTAAAAGAAATCAGTTGGGCTACCAAAATGTAACTCCATGAAAGAAAATGTAGCCTAGGAAGTTCTCAAGTACAATCCCTCCACAATTTTAGACCGTTACAAAGTTTTGCTCAAGATGGGCCATTTACAGACTTCTTCCTCCTCTCAAAAAAACAGAAGGAAACGTGAAATGGAGTCATTAAACCAAGAGACAAAGATCTCCAAAATGAAATGAGAAAGAAGACGCCGGCGTTCTAGAATTTTCCTGTTCATATAGATAATTTTTCACCCTGTATGCTTGGATTTCTCTTGTGTTTTTAAATGCTT…
DN20231_c0g1i2.1
TTCAATCCAACGAAGCTCTACAAAAATTATGTGGCCTCCATTATTGGTTTTTTGAGCTCGAATGGATGTTTTCATGGTCTCTATTGTGAGCCTTGCGAGTGTATCTTTGGATTCTTCTGCCATTTAAAAAAAAATTCAGCTCTATACTTTAGCGGCCATCCTAGAGGATTTTGATATCTTCTTTCTAATTTTGTTTGGGCTTAAAGGAACCCTAGTATAATTTTTATGGGGCCACCATTATCTGTATGAAGCTATGGTTTGACCATTAAAGGTGAATATGGAGCTCTTTTCCCTGATTTTCCTATCATAGGAATGTATTTTCTGAGTGTACTCTACATTTTTCTCTGAAATCAAAGCTTCGGTCATGGATGTTGTTTCTATTTAAGCTTCCTTGGGGTT…
DN20247_c0g1i1.1
AGGGATTCAACGTGGCAATACAAATGCCGTAATTGTTCCTAACAAATGTGGAAATGGAGTATCAAGCAATGCATTGACCAGTGAGAATCTGCAGGTGGGTTCCGTACTTGATTAACATATATCTTATATTCTTTGAGAAAATTGTATAGCAATTTTTCATTTGTATAGCAATTCTTCATGTGGAATGCCAAACTTTCTGTGGGTTGAGTCTGTTACCAAGCATGATAGCATACCTGTACTGTCTTTTTTTCTTTTGTGGGGATTAGTTTACTAGCATTTTGAAGTTACTATGGCTTTGGGCCAAATTGCACATACCTTGAATGTATGCTCATACGGGGGCCGCCATAGTATATTGCCCTGCAATGCACAGCATTGCTTTACCAGAATCAATCTGGATGC…
DN20253_c0g1i1.1
GTCCTCATCGAGTACGCCGCCAAGGAGTTCCTCAAGAAGAACAAGACCGCTGCCGACCCTCGCTCCAACGACCGCTCGCTCGCCAAGTTGACCCTCGAGGCCGAGGCTGTCAAGAAGTCCCTCTCCCTTGGCCAGTCTGCATCTTTCAGCATCGAGTCCCTTGTCGACGGCATCGACTTCAGCCTTACCGTCAACCGCACCCGCTACGAGCTCCTCGCCAACAAGGTCTTCATGTCCTTCACCCGCCTGATCGAGGCTGCCGTCAAGAAGGCCGAGCTCGACATCCTTGACATCGACCACATCCTCCTTTCCGGCGGTACCTCCCACACTCCTAAGATCGCCTCCAACCTCCGCTCGCACTTCCCCGAGTCTACCACCGTCACCTCTCCTTCCACCAGC…
DN20250_c0g1i1.1
AATTCACAACAGAAACATTCATATATTTGTTCTACAATACAGAAACATTCATATATTTGTTCTAACTTCTAATATATGATGCTGTGATCGTTGTACTGATCTGTAAATGCTCATCCTCTTAGCAGAATCAAAGGCAGTTGAATGTTTGGGTTGAATCTGTTTGGAAAAAACTGTCATATATACTATTTTGTTCTTCTTTGACTACTTCTATCTTGTAAAGAGGAGGGGTAGATTTACTGGAAGATAAAATAATAAAGTTTGTTGGCTGTTGATTTCATGAAAATAAATATATTGGTCAGAATTTCTGCGGGGTTGTTATAGTCATTAGTTTTATGGTCCAGTGTAATACAACTTAACATTTCTGAATGCATCTTTTTCTAGTTCGAGCGCTGCAAGGCC…
DN20250_c0g2i1.1
GGGAGTTAGACATTGTGAATGGCAGTAGCAAGTAGAGAAGTTTGATGGATTACATCACCTTCCATACTTCTTCTTTGGCTCTATACACAAAAACAATTAAAACAGCCCTAAATTCGAGAGCTCTAGCACTATCCAGTTCCCACACATTCAGAAACAGATCCAATAAATATAATCTTGTTTATCGCTCCTCTTCTTCTCCTGCTTTTTCTGTGGTATATGGAGTGCAGGAGGGTCCTTCCTGTATATTTGTTGGACCCGTGGAAACTGCTACTAAAGATATGCTTGAAGCTCTCTATCACCAGGCACGAGACTCTTATTATAGTGGGCGTCCTCTGATTCTTGATGACATGTTTGATAAAGTGGAGTTAAGGCTCCGATGGTATGGATCAAAGTCGGTTG…
DN20250_c0g4i1.1
GCTAAAACTGGTTCTTCTAGATAGAGTCTTGCAAATAATCTTATGGTTGACAAGCAGCCAAAGATTTCTCTATGCACGATAACTGTAAAAGGGAAGTCTTCTGTGAAACAATTTTGTATGACCACGAGTAGTTACAGAGTTTATAATCTAGAAAGTAATTTGTAATTGGGCTGTAGTTATGGATGGCGGAGGAGACCTTATATGCAAGGCTTTCTGGCGAATGGAAAGGGTAATGCAGATGAGAATAGTGTTCAAATAGTGCACAGAAGACTGTAACTGGCTAACTAGCAGGAATAATGACATGGTGCGGGCAATATTTAAACTATATATTTCTTCAAGGTTCATGTCCACTGGAACGAGGCAATGACATTCTGCAGTGTCAAGGACTAAATCTTGGAT…
DN20274_c0g1i7.1
GTTCTTTAAAAATAGAAAAAAAAAAAAAAACATCCACAAATAAATCATGCTTTTCTGGCTTAAGGACTCGCAGATATGATTTTTCTGGCTGCACCACAATGAATCCACCAATCTTTCTCGCCAACTACTTCAACTCTTTAATCATAATATTCTATTCCTAAAACTTCGCATCTCGTGTTTCCAACTACATGTCAAAAGAATGCGCCAAATATAATAAGTTATAACCCCCTTTAGGCGATAAAATCACAGCACCCAACCGTGAAGTCTTTGTGTTGAGCTGCAGAGAAATTGAAGCTGAAAATGGCCAGAAAGAAAATCAGAGAGTATGATTCCAAGCGACTATTGAAAGAACATTTGAAGAGGCTCGCTAATCTTCAGGTTGAGATCAAATCAGCCCAG…
DN20284_c0g1i1.1
CACGTCCACAACACACTCCAACAACACTCCAACACTTCCACATACCAACCACCAACCTTCCCAAATACCAAACAATCACCCACACACACACCCATCTACACCATGTCTTCCGAGGGAGAGCAGCCCGTCAAGCTCATCTCGAGCGACAACGTCGAGATCGTCACTGAGCGCAAGATCGCTGAGCGCTCCATGCTCATCAAGAACATGATCGAGGACCTCGGCGCCCCAGGCGAGGAGCCCATTCCCATCATGAACGTCTCCGAGAACGTCCTCAAGAAGGTGCTCGAGTGGTGCTCTCAGCACAAGAACGACCCCGCCCCGACCCAGGACGACGACGCCGATTCCCGCAAGAAGACCACCGACATTGAGGAGTGGGACCAGAAATTCATGCAGGTTGAC…
DN20296_c0g2i1.1
GTTTTCTCTTGTAAATATGTCTTCTTCTGTCCAGAATAAACCATTATTTTGTCGATTCTTCCCTGTCAGGGTGATACATGATTATTATCTTCAAAATCAAAACTGGTAAAGCAGCACAAATTGAGAACCTGAGAGCCGGGTTTCTCAAATAGTGCCCTACATTACTTGCAATAGGTAATGCTGCCCTGTTCAACCTTCTTGCTTCCCATGGTTGTGGTTTAAAACTTTAAACGGACACATGTCTTTAGTAAAATCTTTTTGTGCTAAAACATATCATGCAGTACACAGCTATATTCTTAGCATATACCTGAGAATTGCTGCTACAGGTTTATGTTTTACATGTGACATTGGTTGGATGCATGTGGTTGTTTACAAAGAGTAAATTCACTACCT
DN20291_c0g1i1.1
CCATTAAACCCGAGTCCTCGCTCTCACTCTCTCTCTCTGCGAAATTTCACGGGTTGGAAATGGCGACAGTTCCAGGACAATTGATCTGGGAGATCGTTAAGAGCAACAACTGTTTCTTGGTCAAACAGTTCGGAAGAGGCAACGCTAAGGTTCAGTTCAGCAAAGAGCAGAACAACCTCTGCAACCTTAACTCCTACAAGCACTCTGGTCTTGCAAACAAGAAGACAGTGACCATCCAGCCAGCTGACAAGGAACAAGGTGTTGTCCTCGCTACCACCAAGACCAAGAAGCAGAACAAGCCTAAGGTCTCTGTCAACAAGTCTATCCTCAAGAAGGAATTCCCCAGGATGTCTAAGGCTGTTGCTAACCAGGTGGTTGACAACTACTACAGGCCAGACT…
DN20292_c0g1i1.1
CATGGATGAACAGGAATTTGTCTCGCTCCTGCAGGCGCTTCTGCAGCCCGACACCCAGAAGGTCAAGGCGGCCACCGGCCAGCTCAACAAGACCTACTACTCCTCCCCTCAGTCCCTCCCTGCTCTCATCCACATCCTCACATCCCACCAAGACGACACCCTCCGCCACCTGGCTGCCGTCGAGGCCCGCAAGCTCGTCTCCAAGCACTGGGCTGCCGTCCCCGAGGCCCAGAAGCCCCAGCTGAGGGAGTCGCTCATCCAGAGCACCACCAACGAGGAGCAGCAGCTCGCGAGACACAGCAAGGCTCGCGTCGTCGCGGCTATTGCCAAGTTCGATCTCGAGGATGGACAATGGGGTGAGCTGCCCGGCATGCTCCAGCAGGCTGCCACCAGCAACGT…
DN20233_c0g2i1.1
GTCTTTCAATACCCTTTTAAATGTTCTTCTTAATTCGAAGCGTTTTGATTTGCTTCAAGCTATGTATAAAACAATGTACATTTCGCCTGATTCTTGCACATTTAATATTCTCATTAAAGCCCACTGTAATGCCAATCGATTAGAGGATGCACGCGAGCTGTTTGACAAAATGCCTGAACCGAATTTGGTAACCTATGGGACCCTCATAGATGCAATGTGTGAAACCATGAATGTAAACCAGGCTTTTCAGTTGTTTAATGATATGATTGACAAGGGATTGTGTCCTAATGTTTTCATTTATACTGCTTTGATGGGGGGACTGTGTAATGTGGGGAGGGTGGACGAGGCCTTGAATTTGAAGTTGGAGATGCTGAGTAAGGGGTTGAGACCGGATACTGT…
DN20290_c0g1i2.1
GGCCAAACTACAAACAACAGGCTGACAAAAGTGGTCTGTGGTAGCAGTGTCATGAGATTGACGCTTTCTGCCGAAAAAATGTCAGTCTAACATATGAACTCTTTTGGCAAGCCACAAATTGTACATTTGAGATGAAATTCTTGAATTGGACTTCACAGTTATAGGAAATGGCAATCCACACTTCTAGACAGAACCTGAAAGCCCCATCATCACTGCGCAAGTAGTTCAGTGGTACAGTTGTCCACGCACAAGGTGAAGACTGGTTTGAATTGTAATCTATCTGAAAATTCCTGACATGTGATAGTAGAGACTGTATTAGTGTAATGATTAATCAGAGACTGGCTTGAGGGATGGGAGTACGGTGCCGGAAATGGCAATTTACACTTCTGTAAAGAACTT…
DN20278_c0g1i2.1
GGACCCCTGATGGTTAGATATGAGTGAACACTGTTAAATTCCTGTAATTTACTGTGTGATGATAATTACTTGTGCGGATAAGAAGACTATTGGAATTTGGAATTTGGAATTTGGAAAGGGGTTAAAAACTTCAATATAAGGAGGGTTTGGAAGAGGTAAAGATCCGGCTTGTATTGTGAGTTTGAGTTTTCTTTTGGGTTAATATTCATTGTGGTTGGAGCTGTCTGGACTCTGCATGAAGTTTATTAAGCAGTAAAGAATAACCAGAGCCCTTTGTTCTTCACTACTTTGAATGTAGCTAAGTTTGGCAGTTAATCAGGTCTTGTCTGCAAGGTGAGTATTATTTCTAGGCCACTGTGTGTTTGAAGATTCTGTCCTGTTTGCAAGTGCATTTTTTTT…
DN20294_c0g1i1.1
ATTTTACATAGTGCCTATATCTCTTGGCATATCTTTCGTACATTTAAATAATATCGGTATGTTAGAGCCAAAAATAAAGTTAATAAAAGAAAGTTGAAGATGAGTTTGTGCATAAATGATCTGCTATAACTAATCAAATTGGTGACTTGTGCCAATTTATTCAAATTTTTGAATATTTCACCAATGAATTACAAGAGATATGAGTCTACTTGATTTTTTTTATTGAGTCATAAGAGTGCGTAATGAATTTGATTGAACTACTTAAAGATATATTCTCTACTAGTTACGACGGAGACGTTACCAGATGAAATGAGACCGGCTGCCTCTGACACTTTAGAAGAAATCGACTGCTGAAAACCTTGCCTGGAATATGTGTTGAAATCGGATCGCTGGTGTTGA…
DN20229_c0g1i2.1
GTTATATTTACTTACTGCAATATATTTGCAAGAAGCGAGAGCGGATTGAATTCACATCATCATCTTAAAACTACTGTCGACACTCTTTCGGGAGAAGTCTCTCTCAAATCAAAAAAACACTTCTTGGCGTGATTCTTTTCTAATCGAACATAGACCTCTGTACTCCATTATATGATTTCAGGGTTTAGGCCGTCGATCCTGCGCCCTCTGTGCTCATATTTTTCTGGGACTGTAACTTTGATACAATAGGGTTTATAACTCGGACTTGTGCTAGTCAGTTGACTTGATTGTTATCGATATAGCAAGTTCTTTACATTTTAAAGTTCAGTTGCTTCGAGGGAGAATCAGGATTTTGTAAAATTAGAGGATCACTGATATGCATTTGCTTCTAAATCGGAT…
DN20223_c0g1i1.1
GGAGGTCTGATGTTTTTATCTTTTTCTGTTTTTTTTTTTTCTGATTTTGCGTGTGGAGTGATGTCGGAGTCGCATGGCCATGCCTGTGTTTTGATTTATTTGTGTATGTCCCTTCGATATCCGTGTTGTTGTGTTTTCGGTGTCTTTCTGTATACTTTTTGCGAGATGAAGTCATGTATGAGGCTGAAGAATATCGTGGGGAGCCGAGAAATGGAGCGAGTCGGCTCAGACCAGACGGGTAAGCCATTTTGAAACAGCTTTCTGCTAATTTTGTCTTAGCTTGTCTTTGTGTATGGCCAAACCGAGTAAATATGAACAGGGTTTATTTTTAGCTATCGAGGGTTTCAGTGTTTCCCCCAGACTTATTTAGGG
DN20219_c0g1i2.1
CCAAAATATCCCTCCACCGCTTCCTCCTATATGGCGGGCTCTATACTATCTTATTTATTGGTAATTGAGGAGCTATTTAATCCCAAAAAATCTCCACTGGTAGCATGAACGGACGATAAGTTTTTTCCTTTTTGTTTCAGAGCTGTTCTCCAAAGCTATAATGGCGGTTTCTCTTTTGTTCAATGCCTCATCTTTGACAACCCTTCACACACGGGAAAAAATATCACCCGCATTGATTTCTACTCCGAAATTTCTCAATGTTGGAAGATCATCATGTTGCAGATTGGATTCCCCATCGCAGAAACAGCCACTGATAATTCTGTGTACCAAAGGAAACAACAACAACAACAACTCTGTGCCTGTAGCAGATCGACTGATTGCAGGAGTTGGGTACTTTCT…
DN20288_c0g1i3.1
ATTTGCCATTGGCTAAAGAAACTCGAGGGTGGGAGTTCAAAAACATTCACCGTTCCTCCTCTGTTGCTCCACAGATTTTTGTTTGGTGTCTGGATCGAATCGGAGAGTGCATCAATTTCATCAACTTACCTGGAAGGAATCTGTTAAAGGCATTCGGTGTGTAGAAAAGCCAAACATCAGCACCAACGCCTCATTGGTACCAATATCTACAACGCAATCCTCATGCATCCATTCATTTGATGGATATGCTCGATGATATATTTTCCAACGTCTGAATTTAATTCAACTTTATAACTGATTTGCAAGGTTTTGGATCAAGTTTTATACCAACTTCAATATGAATAGAGACATGCTTACAATCAATCATGATAAATGGTGAAAAAGTTATGAGCATATTGT…
DN20258_c0g1i1.1
ATTTGGGAGCTCTCCATGCCTTAGAGACATGAAGAAGAAACAGGAAAATTGTTTCTCAACACTTGTTTTTCTAATGAGTTTGCTTCATGTGCAGGATTGAAGACATGTGATGGAAGATTGTTGTCCTATTCATTTCATTAGGGCATTTTTGAGTGGGCAGCCTTGGAGCTTAGCAAGGTTCATCCTATTGATGACTCTTTATGCCATATTGAGGACACCATCTCTTGGAGCACATGTTATGGCGCTGATGACCTGTATTTTTGGATTGACATAAGTGAAATAAATTTGTTCTTTCCAACTCTTTGCCACTTGACAGGCACCGGATCGAGGCTTTGGATGCACCACCCCACATCTTCTATTTGGGGCATGATGCATGGATCTATGAGCTTGTTATTACTT…
DN20258_c0g2i1.1
TTGAAATGTGCTAGCCATTGTCCCATCATTTATATGAATGATATCATTTTGACCAGCTTCCTTATCACATCTATAATTCAGATTTTTGCCATGGGCATTTGATGATATGGTTGTTGGTGCTTGATTTTGGCTCATGGATGAATATTTGGGGATGGAAACCTACCATTCTAATTCTGATTTTTGAAGGGGAAATGCATGATTACAACAGTGTTTGGCGCCACATAACAGAGTTTGGGGACAGCCCATGCATGAGGAAGATTTGGGAGCCATCCATGCCTTGGAGACGCGAAGAAGAAACGGGAAAAGTGTTTCTCAACACTTGTTTTTCTAATGAGTTTGCTTCATGTGCAGGATTGCAGACATGTGATGGAAGACTGCTGTCCTATTCACTTCATGAGG…
DN20232_c0g1i2.1
AAAAATTGGAATTGGAATTGGCATTGGCATTGGCATGCGCATTGGCATTGTTGGAAAACAATGGAGTTGGGAGTTGCAGCGGCGGGGTTAGATTCAGAGGGGAGAACATTCTCCAGCACAGAAGAAATGTGGGCAGAGGAGATTGAAGGAGGAGATAAGAAAGAAGAATGGTATAAGAAAGGAGTCGGGTACTGGCAGAAAGTGGAGGCATCTGTAAATGGAGTGTTGGGAGGGTATGGACATGTCCATCTCACGGACCTGCAAGACAGCAATGCATTTCTCGCTTCCCTTCTGCGCAAACGGGGAGGGAAAGGGGAAGGGACAGACCATTTGGTTGCCTTGGATTGTGGAGCTGGTGTTGGGCGGGTCACGGAGAATCTTCTTCTCAACCATTTCCAC…
DN20209_c0g1i1.1
GACTTGCCTTGGGGAAGGGTCAAATAAGCCAAAAATGCGACTTGGTTGGAAAAGGAAATAATTAATTAAAAATTAATTATGTTGATTTGGAAAAAGTGCGACTTGTTCCTTTGGAGGGTTTTTTTAGCTATAAGAGAAAAATGCGACTTGGAAAAAGGGCATTAAAATTTCTATTATTTTTTTCCGGCAGTTAGCTCTGAGATTTTGCAGACAGAATCCAAGGACGGAAACCCTCTAGATTATTCCTCTTGCGGATGGAAACCCCAGGGGTAGTGAAAGAAGCTTCCATTCAGGGATCTTCATTGTATTCACAGGTTTTTATCATTCCAGCAGTTTGAAAGAGAAATAAATTGCAGCAGTGGGCATATAGACTTCTTTTAGAGTGGGACGACTTATTCT…
DN20203_c0g1i1.1
TGCCCTGCACACTGTTGGCTCGTTTATCCATAGATCTGCCCAAGCGACAGATTTTCGGACCAACAATATGGAGGTGCCATTTGTCGACGAATTCCATGTGTTTCCAAAAAAGCTTTGAACTCATTACTGGTGTATTCACCCCCTCAATCTGAGCGGAGTGTTTTTATTTTCTTACTAGTTGCATTTTCACAAGCTACTTTGAATTTCTTGAAAGTTTCAAAGGCTTGGTCTTTGGTGCGAATGCAATATACCCACATTTTCCGTGAGTAATCATCAACAAAGAGCATAAAGTATTGAAACCCTAAATGACTAGGTCTCATAGGTCCGCACAGATCGGTATGCACCAGATCAAGTTTACCACAGGTCCTGAATGTACTGCTTTTCTGAAAAGAAGCTCTA…
DN20279_c0g1i1.1
TATCATTGCAATCATGAGCGTCCAAACCGTCGAGACCAAGCCCTTCCAGGACCAGAAGCCTGGAACCTCCGGCCTCCGCAAGAAGGTCAAGGTCTTCCAGCAGCCCAACTACTCCGAGAACTTCGTTGCCTCCATTCTCGCCTCCATCCCCGAAGGTGCTGAGGGCGCCTCCCTCGTCGTTGGTGGTGATGGCCGCTACTACAACCCCGAGGTCACCCAGATCATTGCAAAGATCGGTGCCGCAAATGGCGTGAAGAAGCTCCTCATCGGCCAGAACGGCATCATGTCCACTCCCGCCGCCAGCCACCTCATCCGCATCCGCAAGGCCACCGGTGGTATCTTGCTCACCGCCAGCCACAACCCCGGTGGACCCAACGAGGACTTCGGCATCAAGTACAA…
DN20279c1g1i1.1
CAAGGACTTCAAGGTCCTCTTCGATGGCCTCAACGGTGTCACTGGTGACTACGGTGTCCAGATCTTCGAGAAGGAGCTTGGTATCGCTGGTAGCACCCAGAACTGCACACCCCAGCCCGACTTCGGCGGCTTCCACCCCGACCCCAACCTTGTCTACGCCCACACTCTCGTCGACGCTGTCGAGAAGAACCAGATCCACTTCGGTGCTGCCTCTGACGGTGACGGTGACCGCAACATGATCTACGGCGCTGGCTCTTTCGTCTCCCCCGGTGACTCGCTCGCCATCATCGCTCACCACGCTGAGCTCATCCCTTACTTCAAGAAGCAGGGTGTCTACGGTCTTGCCCGTTCCATGCCCACTTCCGGTGCCGTTGACCTTGTCGCCAAGAAGAAGGGTCT…
DN20267_c0g1i1.1
TGTGCCTGAAACTTTTGATGCAATTTTCGTAAAAAACCATACAAGATGAAAAGAGAAAATTTGGATGGGTTCTAAATATATTTTAATGTCACTCACGTCTCTCAATTTTGATTTTATGACGTTTCATCCTCTGGAGATGCAACATACATGTTTTTGAAGGGGCAGTGTTGAATGGAAAATTGTCGTGTGTGTGTTCGCCATCATAGAAGATTTATTTATAAAGTCAAATTGTGGATTCGAACTCGTGATGTGTCGTTGCAATTTATCTACCTTTGCATGTATTTTAAATAAGGGACATCGGCACATGTTTCAACTACAGGTGCCTTGGAAGATATGTCTGCAAAATCCCCTGGAGATATGCCCTGCAAAATTTGGAATCCTGCACAGGACATGCAAACA…
DN20267_c0g2i1.1
GTCATTAAATTCATTCATTCATTTCGTTGCAATATTTCCGGCGTGATTTTAAAATTTCTGCTGGTAACTGTGGCAGAAGTGGTCGCCGCCTACTCCATTCTATTTTCTCAAATGTTTGACGGTGGGAATGCTGGAGTAAGAGCCCTTCTCGGGCACCATCGTTCTGCATGTCTTCTCCGACTCATTGGTGACGCGCGATGCCATGAAACTGACATATTGGCAGATGTTTTAGCTGTAGGTGCTTTGGAAGATATGCCTGCAAAATCCCCTGGAGATATGCCTGCAAATTGTTGAAGTCCACATAGGATATGCCAACAATTCGACTAAATGTCTGGCAGACATGCGGTCTCATGGACTGAATTGATTGCAGAATATGCACCAAATGGTTTGTTGAAACTG…
DN20224_c0g1i8.1
GTGAAATGTTTGTTGTTCATAATGCAAAGGGCGTCCCTTTTTCGAGATGAAAGGGCGTCGTTCGCTATCACAAGCAAAGGGTCTGGTCGCAGGATTATACAATGAAGATCCTTAAAGGTTTTACTAAAATTAAACTTTTCGCTCAGCTAAATGTTGTCTATCTACGAGTGACCACTGACTGTAAAGTTATCCTTCGGTCTCTCATATTAAAAATATAAATCACGAATTCACTGAAATGGTGAGGTCATTTCCTTTCTAGACTACTTCGCCACTCCTATTCCAAGTCTTTATCTCAAATAATTTTTGAAATATTAGTGTTCTTAATCTTTCTCGCGGTTAAATTTTAGATATCTTGGATAGTGCTGGGGGCATTGTAGATAACAGTGGGCCTATTCATCC…
DN20263_c0g1i1.1
GTTGAATATGTGTTATAAGGAGTATGAGTGCATCATGTGCATGGGAACCAGAGTGTGTACGGATGACCCAAAAAAAACAGAAGGTTTGGTTTGGGACTGGCAAAGAAATGGAAGAGAGAGATCGACAGTTGGGAAAAGAGAGGATTAGCGGGAGAGTTTTGTCAAAAGCATCATCAAATTCAGAAAATCCGAGGGCAGCTAAGAATAGTGAGAAAAACCTTCAATTTCCCCTCACAAAAACATGTTTTGGAGACCAGACGAATGCATTTTACATGAGTTGGATACCACAATGTTTGTATTGCCATGAAGATCGTGTACGAAGTCAATGAATTTCATCGATTTCCTGGGACGTACAGGCCACTTTGCTCATTCTAGTGTTATTGTGGCGCCTTGAAGGTT…
DN20260_c0g1i1.1
AAAAAACACAAAATTGACGTCATCCACCCTCCGACTTTAGATTTCAGTCGCATAACACCACTTTTTCCTTCCAATCACGAGATTTTAAATCTATGTATGCCTTTCTGCAATATAATTCTACTTCGATTGTTGCATGCCAGCAGCTCTGATGAGATTTGAGATGCACAAGCTTTGCAGGTAGGCGAATTGTACTCGTTTTAGGAGACTGAAATTTACGCTGGGTTTTGGTAAGAAATCAGGGATTTTAGGGTTTTGAAGCGTGGAAGAATGGCGTCTTGGGCGGACGACTCCGTGACAGGAGAGAATGTGAATGACAATGGCAGCGCTGCTCCTGCGGTGCGGCCCTCCCGCGGCTCCTACGTACCTCCGCACCTGAGAAACCGTGCGGCTTCTACTGCG…
DN20212_c0g1i1.1
CACACATCCCTCACAATGGCCACCCAACGTCTCTCCAACGTCCTCTCCCACATCACCCCGGGCAAGTCCCCACTCGAGCAGATCACCTCCCAGAACCCCGACGATGTTGTCATCACACTCGCCATCCGCACTCCTCTGACCAAGGCCAAGAAGGGCGGCTTCAAGGACACTCCTCTGGATGGCCTGGTGTTCAAGATCCTCGAGCAGGTTGTCCGCAAGAGCAACCTCGACCCACAGCTGGTTGAGGACATTTGCTTGGGCAACGTCTCTGACGCCAAAGCTGCATACTACGTCCGCGCCGCCTGCCTTGCCGCTGGCTTCCCCACCACCACCGCCGCCAGCAGCGTCAACCGCTTCTGCTCCTCCGGCCTCAAGGCCGTCCAGGACATTGCTGCCCAG…
DN20212_c0g2i1.1
CGAGGATGAGATCACACCCATCACCGTCAAGGTCAAGGACCCCAAGACTGGCGAGGAGAAGGATGTCACCCTCACCAAGGACGAGGGCCCCAGGTGGGGCACCACCTTTGAGGGCCTCAACAAGATCCGCCCTGCTTTCCCCGACTTCGGCGACAAGTCTACTGGCGGCAACAGCAGTCAGGTCACCGATGGTGCCGCCGCTATCCTCCTCATGAAGAGATCCAAGGCCCTCGAGCTCGGTCAGCCCATTGTCGCCAAGTTTGTCGGAGCCACCGTTGCTGGTCTTGCGCCCAGGATCATGGGTATTGGCCCTTCGGTTGCCGTGCCCAAGCTTCTCACCAAGTACAACCTCACCATTGACGACATCGACCTTGTCGAGCTGAACGAGGCCTTCGCCTC…
DN20298_c0g1i2.1
TGCTCCCACCTGGGGCTTCTACGACGTCAACTTCCACGGCAAGAAGTTCGAGTTCCAGCGCCCATACGGCTCCTACGTGATGGAGAACGTGCTCTTCAAGGTCTCCTACCCAGCCGAGTTCCACTCGCAGACCGCCGTCGAAGCCGCCGAGAAGCTCAACGTCAAGCTGGCCGCCATGGGCAAGAGCGCCGCCGACATCGCGCACGTCGTCAACCGCACGCACGAGGCCTGCATCCGCATCATCGACAAGCAGCTCAAGCCCATGGACAACTTCGCCGACCGCGACCACTGCGTGCAGTACATGGTCGCCACCATGTTCGCCTTCAACCGCCTGACCGCCGAAGACTACACCGACGGCAGCGAAGCCGCGACGTCCGAACTCGTCGAGACCCTCCGCAA…
DN20269_c0g1i9.1
TAATGACCTCTTTAAAAAGCACAAATTCTTCACCATTAAACCAACCCGGTACATAGAAGCTCGACCTGCTATACCTACGCTTTGGAATCCCGTGAATCGTTTGCCTCTGGTGTTGCATTGAAGAGATCTGTTGCCGTCCTTCACGAGGGCATATTAATCGTTCAAGCTTCTTTTTCTTGTCCTTTTAACAGCTGGCCCCAGTAGTCAGTATCAATGGATTTTGATGAATATGAATATTTGGAGAAGAGCGTGGAAAATCCAGAAGATGAGAAAGACAGATTTCAACGGTCGAAGCGAACAAGTGAGGGTGCTGAACATGGGTTAAAAAGGGACAGGGATAGACCTAGAGCTAGGGCTAGCTCTAGGTCTGAAGAAGACACGAGAACTTCTCGTGACCAT…
DN20238_c0g1i1.1
ATGTACTTGTCATCTTATACTGTCAAGTGGGCATCCTTCCAACAAGAGGGGATCACGTCTCGGCTCCACCAGATTCCCTCAACAGTGCGACAATCTGACGTGGAATCCATCACGAAATATGTCCTTAACAGAACAGATTCAGGGTCTCATAGTTTTAGGAATGTTATAAGCGATTGGAGTTGCAGGGGCGCCAGGTCGAACTAAGGAACCATGGATTCGTACGCAATTTTACTGGTATTTTCTCTGATTTTCTCTGCGATTACACCACAATTCAAGGCTATTGAGGACGAAGATCCGACTGCCAAAATTATGCATGATTTTTCTGGTTACTTGCAACAACACTCTCACGGCTCGCCGGGCTCTCAGACTTTATTCGTGGATGAAGAAAATTTACAGCGC…
DN20210_c0g1i2.1
TTGGAAGTTCAAATAACACGATATTTACATTCAAAACAAAAGGCAAGTACACCGAACATAAAGTTGCAGGTATCTTAGCGTGTAATCTTCGTGTGGATCCGCTCGACATTTGAAGGCGTCAAAGGCGGCCGATTTTTTATTTTCTCCTTCCACAAAACCCAGTTGGCCATTAACAGGTATTTCAATATAACAAAGTCTATCAATGCAGTTCGTCAATCTGTGAAAAGTCCTTCAAGCCCGAAGAATTTAAGGTCAAGATCATCAAATTCCCCTATTTCTCCTTTGAAGCCGAGGGTTTGATGGCCGCGGACATGTCAAAGGAAGTGAAATTATGGAATGACAAGCGCGAGCGCGAAATGTATGACAATTTCGCAGACCTGTTCGCCATCATCCGAACCA…
DN20234_c0g1i3.1
GATAAGGTATATGGGATTCTGCAGAAGTAGTTCGAGTGACATGTGATTCAGAATGGGCATGGCTGCAGCAGTACCCCTCCAATTTACTATCACTCCCTCATTCCGTTCGGTTGATTCAGAATGGCTGATTCCTACTCATTCTTGTTGTACTTCTTATTCTTCTAGAGTTCTTCACCATAGATGTAACGCCATTTCTTCTTCCCTCCAAGAAAATTCAGTGCAAAATTTTCTGCCGAAACACGACTACATCAACAGCACAGTTGGTAGCAATGCAGAAGCTATGTGTAATGAACGAGAAATTCATGCACGGGATACTGTCTACGACATGGTATTGCAGTCTTCACCTCGGATCCATAAAGCCACTGAAATCAAGGGACTCCATGCCCAAGTCATCATAGC…
DN20208_c0g1i1.1
CTCCAGCATAACTCACTCGCCAGCACGTACTCTCTATAACTACCACCAAAACCAATCCCGCACAAACTACAGACAAAATGGCTGAGGAAGTCAAGGCCACCGAGAACCCCGCCGTCGAGGCCCCCGCTGCTGAGGAGAAGAAGCCAGTCACCGAGACTGTCGCTGAGACCGCCACTGCAGCCAAGGAGAACGTGTTCTCCATGTTCGGCGGTGGTGCAAAGAAGGAGGCCAAGAAGGACGACGAGGAGGAGAACGACCGCTCTGGCTCCGCAAAGGCACAGAAGGAGAAGGCCGCTGAGGGCGGTGACGATGATGACAAGGTCGAGGAGGAGGAGGCCGATGTGCACTTCGAGCCCGTCGTGCACCTCACCGAGAAGGTCGACACCAAGACCAACGAGG…
DN20241_c0g1i1.1
ATTATTGTCGGTACTTCTGATTGTTACAGTTGTTTTCATCACACTTAAAATGCCCACATAAACTTTACACAGGAATGTGAGGAATTTTGGGTCTGGGTTCTTTGATAGTCTCTGTAATTTCTGGTTTTTTTTGCTGGGTTTTTTCGTTGGGTAGTTGAAATTGTTTGGAAAAGTTATGGAGTGGTTCGATCATGTTGACCTGGATAATGAATATGATAAATTGAGAATCCGAATGAATCCTCCCAGGGTGGTAATTGATAATGAAGCCTGTGAAGATGCTACATTGGTCAAGGTTGACAGTGCCAACATACACGGCATCCTTTTGGAGGTTGTCCAAGTTTTGGCTGATTTTGACCTCATAATCCCCAAGGCTTACATATCTTCCCTTGGTGGATGGTT…
DN20246_c0g1i1.1
TCGTCTTAGATCTCCAGGTTTTTTTATTTTTATTAGATTCTCCATAGAATAAAGCAAGCGAATTCTTATCGTTACCCTATTCTAGCCGTTTCAGATGCTTTTTTGAGAGCGATTTGGGTTGTCGGTGGGAGATTTATATAAATACGGATGCTTTTGATTATGTTTGCAAATGCAACCGCCTCCAATCATTCAGTGTTTTTCTTCTCGTCTCTGTTTTTTTAACGTATGTGTGGCCACATATTTTTTCAATTTCTGCTTGGGTGTTTGTGAGACTGTGATTTGATTGAATGTTTTCTTTTCTCTGTTTCACTTTGGATTTGGTGGGTGCATTGCATTAAGGACGAAAGGCTGCTGCTCTGTTTCACAGTTTTGTAGACCCACTCAGCTGGACAGAGTTTA…
DN20205_c0g1i3.1
ATAGGTTGTGATCCTTGATCTAGATGCTTTTTGGAGCCGATCTATTTTTCATCAAAGTTGGATTTTGTTTCTTGTATAGAATACTTATTTGTTTTTCCATATTAATGTATTTTTATATCCTTTTGTTAACTGGGTGAACCTTGAGCGGGGCTCTTGAATGTATGTTTTGAGCTGGAATGCATAATGTGGAATCCAAATGCAGGGTGTGGGGTTCAACACAGCCCTGAATTTTGCAGTAAAAGAATGGTTTTCTTTTTTAAATCTATATCTAGTGAATCGAGTCCACTTGTGATCCCTATTGGATATTCAGCTAAAGATAAATTATGCTTCTCTAGGATGCTGACATCTGGATCACAGTATCAATGATTTTTACCATTTCTTGTGAAGCAAACCCTATTT…
DN20286_c0g1i1.1
ATGACTGTTACAGAGTATCCGTTGATAATCACCTGAAAATAAACAAATTGGTATGTGACAGGTGGAAGAAAGCGTATGTGACTGTTGGAGGTGAGCCGTTGGAAATGCCCTATAAAAACCCTTTATGAGGCACTGATTCTCCCATTCTTGTCTGGATTTGCTTTTTTCCTCCTCCTTTTTCTGTCTGTGTGTTTGCATGGCCATGCTGTGTTTCTTGAGTCATTTTATGTCTTTTATTTTTCTGTTTTGAGAAGGTTTTGTATGTCTATTTTATCAGAATTGGATTTCTGTGTTTCTGTATTTTTGTGGTGTGTATGGGAGGATAACATCGAAATTTGTGGACTTGACACGCGAGAAAGCAAAGGATGCATCATCTGCGTGAATACGAATGCAGAATCA…
DN20286_c0g3i1.1
CCCATTCTTGTCTGGATTTGCTTCATGTTGTTTTGTTTTTCTATGAGTCCATGAGTTTGCATGGCCATGATGTGTCTTTCGAGTCATTTTATGTCTTTTATTTTTCTGTTTTGAGAAGGTTTTGTGTATCAATGTTTTTAGAGTTGGGTTTTTGTGTTTTTGTGTTGTGTATGGAAGCATATCAAAGTCGCAAACTGGACAAGCGAGAAAGCAAAGGATGCATCTTCAGTGTGATTTTTTATTCAGCATTTTCCTCTTATTATGTATGTTAACGTTCTGGACATTGTTAGGTTTGGTATTGGGGGTTTTAGAAACCTCATTATGCACAAGGTTATCGAAGTTAGGGTTTAGATTTGTGTTTGGG
DN20239_c0g1i2.1
CTTAGGATAGGACTGACACTTACAATTTCTGATCAGATTCAATAGAACTAGATCTTCCCTTGGAAAGAGAGCGAGAATGTTTTAAGCTTAATCCCTAACTTGGACAAGAATTCTTTCAGTTGTTACCCTTGTGGTGGCATTGACCTTAATATTAAAATTAATTTCAATCTCTGGTCATTATTGTGGTGCTTGCTAAATTCAGGATGGAATTAAGAATGGAGTATTGGCAGTTCAGACACTGCGGAACAACATAATGGCCTCTACGTTGCTTGGCTCCACAGCCATCACCATGAGCTCATTGATTGGCGTGCTATTGAGCAGCACCTCTGGATTTGGAGTAGCAGAAGCTCTTATATATGGAGATCGTAGCAGTATTGGCTCTTCTATAAAATACTTCGC…
DN20207_c0g1i2.1
TAAATAGTAATTACACCTATTTTAAATTGACTTAGGTATTTCATTATAACCCTAAGTTAAAAATATTATCTTTTTTCCTATTTTAGTTATTACGAAATTAGAAAAGTCAAGTCTAAGCAAGCAGGCCAATAGGATTCAAGAGAATCACCTGGCCAATCAGATTAATAAATGAATTCACATGGCCAATCAGAGAATAAGTGATGTCAATTGGCCTATATGATTATTTGAAATTTCTAAGCTCAGGCTTTCTTTTGCTATAAATAAACTTTCTCCCTCACCTGTGCATGTTAGGATGCTGGGAGTTATTCAGGGAGAGGATGTAGCAGGAAAGGCCCAAGGATGCTTAAGAGTACCCAGGCACATGTAATACTCGTATTTAGGAGCT
DN20207c1g1i1.1
CACAAACTTTAAAACATTAACTACTACGACATTGACATCAGTTCGGCAACAATTGGATTTTCGTGAAATATGTAGCTTTCTTTTGCTTCTACCCTACAAGTCCTTTTCAATCTGGCACTGGGCTTTGTCGATTCACACATGGAAATAAAAGCATACAATAGGTACCGCAATAACTTCCACTTGTTTACTAAGGTGGCAGCGTAGACCGAATCAAATTGGAGGCTAAAATTCAAAATTCAGTAATCTCTAGGAGCCGGGTACAAAAGATTCCAGAAAAAAATTGTTGTTAAAAGTATCCTCTTCATCTGTTTGAGTCTACGGCACTAGACAAGATGCCTCAAGGAAGAATTTCTACCAACATTAATTCGCCGACTGTTGGTGTGTTTGTGGATATGGGCC…
DN20211_c0g1i10.1
TAAAATTTGTATTTTTTCAGCATCAGGAAACGGTAGAGCGTTCTGTATCTTATTTTTGGGCCATACGTACGATTCATTTTTAGTATAACTTAACAGGCGATTGATATAAAAGGCGTGCAAGGAAGTATTGATAAATGTCTCCGCACATCACGTAATTACAAAGGCGCCAAATCAGGGATAGCAAAGCAATGTATTAGAAACGACCGTGCAAAGAGCTCTGTAATATTTTGTTCCTCTGCAGATTTTTCTGGTTCTACGCCTGCTAAGCTCCCTTTCGCGTCGGTCTCTGTCTTTCGACATGGTGAGGTTCAGCCTGCATAACATTACTTACAATCTCCAATTTTTCTGTAAAATTCTCGAAAGATATATCCAGAAGGAAACTGGGATTTCTGTTGCGAG…
DN20281_c0g1i4.1
GGCCTGTTTTTGATGAATTTGAAAAGCACAGTGCAGAATAAATGCTCCAAAATAATGGCTGACTAGGTAGCACTTACCTCGATCTTGGAAATATTTGAAGATTCGAATAACACCCATATAAAAATGATAAGTATAAATAGCGAAATCATTCACGAGTGAAATCACTCACGACCTGTCCAAATTATCGTATATGGGTTGGAGGAGGAAGAAGAATTTGAAGATGGAGAATTTACAGGATGTGATGGAAGAAGCCAAACACAGGACAGTATTATATGCCATTCTCATCGCTGTTCTTGCCTACTGTCTTTCATTGACAAGCAGCTCTGTTTGGTTCAACATTCCAATATCCATTCTTTTAATATCAGTGCTCAGATACTTTTCCTTGGAGTTAGAGCTCCG…
DN20222_c0g2i1.1
AGGGATTTTGGCCTGTGCATCAATTGCCAGTAGCTGGTTCAATAGCGAAGCCATGAGCTATCAAAACGACAAGCACACAGCGGAGGGTTACCCCCCACCAGGTATTTTTCTTGTTAGCATTGTAGACCTGATCAATGTGTTCACTACGAATTTGGGGATGACTGTTTCATTGCTGAATTTAATGGAGAGTGAGGGTTAGTTGCACAATCTAATGAGTAATTGTTGATACTTTGCTAGCCAATTAGGCTTTTTTTATGATAACATTGGGCTCAGTATTGAAAATTTCTATCTGGTACAATTGGGCGATCGTTTTATTTCTGATACTGAAATTGGGTATTTGTT
DN20226_c0g1i2.1
GACAGTGATGGGAGTGAAGAGAGCACCAAACATGTGTGCCTCTGTTGGAATCCAAGGCATCGCTTGGGCTTTTGGTGGCATGATCTTTGCCCTCGTCTACTGTACTGCTGGAATTTCAGGTGGACACATCAACCCTGCGGTTACGTTCGGTCTGTTCTTGGCTAGGAAGTTGTCTCTGACCAGAGCTGTTTTCTACATGATTATGCAATGTCTCGGAGCCGTCTGTGGTGCCGGAGTAGTCAAGGGTTTCCAGCCAACGCCGTACCAGACTCTCGGTGGCGGTGCCAACACTGTCGCTCCTGGCTACTCCAAGGGATCTGGTCTCGGTGCTGAAATCATCGGAACCTTTGTTCTCGTCTACACGGTCTTCTCCGCCACCGACGCCAAGAGAAGCGCCCG…
DN20243_c0g1i1.1
GCAAGACCTTCAAGCGCAGCGGCACAATGCAGATGGAGATGGAGAAGGGCGGCACGCAGATGTTCTTTGATCTGTTCGTTGCTTTGTGCAACCACTGCGACGATATTGCGGAGCTTGGCAACGGCCGCCATCCACAACTCGACAAGTGATCGCACACGGCACGAAAATGTCATTGCTGCTCGGAGCAAGCCACACACCACAGAATGAAACCGCATCTCCCCTCAACAACCAAAAATCCAAAAACAACCAAACTGCACGAAGTCCTCCGGTAACACCAACGCGAGAATGGCACAAGCAAAACCGATCGCTCCGAGCAAGCTGATCTCAGCTCTCACCTCCATCTTTACGACGGCGCAAGGGTTTACTTCACTTCTCACGCGAAACACATCGGTTAAGCAA…
DN20225_c0g1i4.1
GGTCCAGTGGTCACTAACTTGTCCCTAGCGCGCTTTGCCACCCTCTGACCCACACGCTTATGGAATGAAAAACCACCACCTCTCGATCACTCTATCTTCCTTCCATGGAGTATATTAAGTCCTCCACACTGTATGCACTTAGCGATTCTAGTCCATGGGGTTCCCCTCCTATTAATAACAATATCATTATTATTATTGTAGAAGAAGACAAAGGAGACGGCACAGAGCAGCCGCCATGCCCGTGTTTGTGAGGGAGGGTTTGTTCATAGGGGACATCAAAGATGCAGCAGAGATCATCTCCAATGGCGGCTCACAGATAACGCACATATTATCTTTGCTCAGCTCGGCCTCCATTACTTTCTTTTCCGATTGGCGTCGCGGGTTCGAACCCCGAACCAA…
DN20270_c0g1i4.1
CGCTCGGTTGTAGAAAATTGAATCGGCAATAATAAAGATCCATACGAGAAGGCCTGCAAAACAACTGGTATAGGGCTTTTACCCCATGCCGGTGCTGAAAAACAGTTGGACTCTGCAGAGTAATCTTTCGTGCAGAGGAGATAGGTTATTGAGTTTGAACTGGATTAGAGTGTCTGTGAAAATTGTACGTGTTTTCCCTCTAATTTCTGCATTGATGGTTGTTTGGAAAGACACAACAATCTTGTCCCTCACCCGGCCTTGTAAATTCAAACTCTATAAAAACTCTTGTAAAAGTCATAGAAGAATGCAAAACATAGAAACATCTGCGACTGATATGCATTTGTGCAGTAGAGGCAATGCTGTCGCCTCAGTACTTTATGGATCCAATGATGGTTTTCT…
DN20214_c0g1i2.1
AACACGGTACTCAAGGATAATAGATCTATCTAAAACTGTTCGTGGCTATGAATAGTTGCTTCTCTTAGCTACTAAACGGTACCAAACTTCAATTATTGATTTTTGCTTAGATATCTGCATTCTACAAGTCAAGCGACTTCTGTATTGTAGTGGGTATTTTGGATCACATGGCTGCTCAGGCTTCCATGACCAGAACACATTTGTTGTATTCATCCGCTTCAACAAGAAAGAAGAAGGCTTTTGGCTATGCAGACAAAAGAAAAAGAACCCATTTCAGACAAGGTTTGCCAAGTTGTAGCAATTCCTGCAACGGTACCAAATGGAGAAGTACAAAAGCCAAGGCATTAACAGACAAGACCGTGACGGATGCAGCACCAGTGGAGAGTGAAGAACATGGTG…
DN20271_c0g1i1.1
GCTCTTTTCGCCGATTTGGCCACCGTCGCTGTCGCCTACGACAACGCTCACTCTGAACAGCGCCCCGTCGAATGGCAACTGCCAAAGATCTGGATCATCTCCGTCATCCTCGGTATCGAACTCGCCATCTTCACCTGGGTCATCCGCGGCACTCTCTACCTGCCCAACGGTGGTATTGTCCAGAACTGGGGTAACGTTCAGGAAATCCTCTTCCTCGAAGTCGCCCTCACTGAGAACTGGCTCATCTTCGTCACCCGTGGTGCCAGCACCTTCCCATCGTGGCAGCTCATCAGCGCCATTGCTGGTGTCGATGCCATCGCTACGCTCTTCTGTATCTTCGGATGGCTCAACCCTAACATCTACCAGCGCCCTCTGCCAAACCCAATGTCTTCCTTCCAG…
DN20248_c0g1i1.1
CCTCACCAAACTTGTAATAAGTATCCCTCGACCCTGCATCTCACTGTTGCGCTCTCCATCTCACTGAGTAGGATTCAACACAAAATGGAACTGAAAACTGTATTATTCCTCGTTCTTCTCTTCATATGCTCATCATCCGCAACTGCAGATGAGGACTCAGGATTGTGCGACAAAATCACATACTGTTTGATTTATTTATTCCCATTTGCGAATGTGATCATGGCTGGACACAGCCCGCCATCGGATTTCCTCTTCCATTTCTTCCCTGTGTCATACCCAACTGTAAGGCCATTTTTAACATATAATGCTTTGTTGCCTAGGGTTTCTTGCCTGCGGTTTGATGACACAATTTTTTGACAGGCTCGTTCGACGCAACCTGCACACCCTCGACGGCTCCTT…
DN35645_c0g1i1.1
TGTTTATTATGATGTTTATATGGATATCGTGACTCTAGCCATGTTGATGTTGTGTTAGATATAAAATATACAACTGGATATGTGTTCAAGTTTTTGGTACAGGTGCCATTACTTGGAGCAGTAAAAAGTAGCCAACAGCCTCCATTCCTTCTACTGACGCAAAGTATAGAAGTGCAATAGAAGCAACAAAAGAGGCCATGTGGCTAAAGCGATTGTTGGAAGAAATACAAATAGGAGCTAAAGGAAGTGCTCATCTTCTATGTGATAGCCAAAGTTGCATTACTCTTGCTAAAAATCCAGTTCAACATCAGAGAACGAAGCATATAGAGG
DN35661_c0g1i1.1
GTCTTTTTTCAAGAAGCCTCTTCAGGGGTGATATTTTTGATCCAATCCCTGAAGAGGGTCTTGAAAGGAGACCGAAAACGTTGGAAATCAGAAAATACACAACTCAGATTATTCCCGATATATCATTTACTTAAAAGTTAATTCAAATGCCAGAGAAAACAGTAGGTAGTTACAACACTTCAGCTATGCTGTGTTCTGTTGTTCCCGTGAAGGTGAAAGCCTGGATACATTGAAAAGATTACTCCTAAATACAGAAAAGAACCACGCTTGTGTTTTCTGTGTAAATGCAATCTATTGTGGACTTGTTTCTATTTTTAAGTTACCGTTTGACTGTTTCAAAATGTTGTTTTAATATCTTTCAGCAACTTTGTTTTGTTGCCTTGATTATGGAGCTACTTG…
DN35689_c0g1i1.1
AATATTCTTAGGCAAGTGGTTGACCAAAACTAGATTCTGAGGCAAGCAGTCTTTTCTTCATGCACGTGAAAAAAGTGCAGGGAATTTTTATAAAATTTGATTTGATCCTCCAATGTGTGAACCTTAGACACATTCTTTTCATGATACAAGCGTAAAATTTCCCCAAATGGAAACTTGACCAGGTGATGTGAATCTTCTTATGACTTGAACCTTGCACTTAAAGTTTTTATATCCCACTTTTCATGAGCATTACCTTTGTCCGTGGAAGGATGCTCACTTGATGGAGCTTATAATGTGAAATTAATTTAGGACTTTATAGCTCGTCTCATTGCCCCTTTACTTGGAGGTAGTAATATTCAACATTTTTAATCCTCCTATGAGCGATGTTCTCACTTTAGC…
DN35629_c0g1i1.1
CTTGAAATTGGATCAGCATCCTTGAAATTGGCTCTGCATTTTATGTATTCGTTTTTGTGAAGCTGGATGGGAAGATAAGATATTCAGGCTACAATATTTAACAAAAGTATTAAGGGAATATCTACAGGGAAACTACTAAACATTGATCAATGATAAGCAAGGGGAGAAAAATTGAATGATATTTCTGGCTATAAAAGTTTAAAAAAATGGCCCTATCCAAAATTATAGTTACGGTGATAGTTGTAACCTACAATGCCAGCCAAGGTGGTGGTGGTCAGGGAGTGTTATAGTGTGAGATGTCGATAAAAAGAATTACCTTAAATTTGAC
DN35653_c0g1i1.1
GTTTTACAAATCTGAGAGTGGGACTCAAAAATTGTGGGTTGTTCAGTGCTCTGTAATGACATGATACAAATTCTGGAATATCTGCAATACTTTGGGTTTCCTAACGCAATAAGTGGATCAGCCTACCATTACTAGTCATTTTCCCCACAATATTTGAGGGGTTGAACACCTCATATACTTTGGCACCGCATACTTTACACGAGGAACCCACATATGAAACAAGTGGAAGGAGGATAAGCTACTCGAGATTTTTTCCCATAAGATTAACAGGGTCAATACACCATCTGTAGCAGGGTTTGCATCTGGTCATCAGCATCATCGCAATATGTTTTCCCTTGGGCCATCACCTGCTGGACTGTGATGCATATCTTTTGCCAGGCTTGTGAACATTTGAATTTC…
DN35638_c0g1i1.1
TCAAGACAAAGACCAGATTGTTAAGGCAGTCTACAGGAGATAAAGATTTTGATCTGTGTTAGAAATTAGAAGAAGAACTTGTACAATGGCAGAAGGTGAAGATGATGAGCAGTCATTGAAGTACACATCCACATGGAGGCTTGCAATTGTATGTTTAGCGTTGGTGATTATATCCCTGACAATTGCCAGAGCATTTCACAGCCTTGGAAAGATTTTGAAGAGGAAGGAATTAAAAGCACTGCATGAAACCTTAGAAAAGATGAAAGAAGAGTTGATGCTTCTAGGATTTATTTCCCTATTCCTTACTGTTTTGCAAGGGCCCATCAATCATATTTGTGTTCCCAAACACACCACCAAAATATTGCTGCCATGTGTTAAGAATCCAGAAGAATATGGTGC…
DN35673_c0g1i1.1
ACGATGATGAGGACAGTGATGATAGCAGGTTTGATTCACTCGGGGCAATGATGGAGGCTGCTGAGACATCTTCTCTTTCCAGGGATCAGGCAAAGAAGCTTTTGCTTAGGATGGTGAATGTTGCATTGCGGGGTGATGACCCCTGGCAAGAAAGAACAATCAAGTTAATAGAGGACATAAACAAGATGCAGGTGGAGATGACAAGCCTAAGAAACTGTGTTCCCCTAAAAAATGAGGTGGTGAAGAAATATGCTAAGTACATTCAATGCGAGGATTGGAATGAAATCCTATTAAAGGCGTGGGAAGAGGCGAACAGGGTTTCGGGCAATGAAAGTGGTTTGTTGGATGTCCAATCTACAAAATTTTGTGATGATCCAGTGCTTGCACCTGCTATTTATA…
DN35625_c0g1i1.1
TAGTCAAACCCAACCTCATTTCCAGGTAGCCATCTTTACCATACATCGTTATGTGTTATTTGTTTTGTTTTCTCTTCTGTGTCTGTGGCAAGAAAACTCCAGAGGTGTATACAAAATTTCCCTGCCTTAATTAGAACTTCAGCAATCAGCTTACAAAGTGAGGAAATGGAGTTAGAAATTCAGCATTGGAAACTGAAATGCTCCCGCAGACTGAATTTACCTGTGGCGTTATCACTTTCATTCACAGAATTAAGCAAAACCCATAAAACCAATGTTATTGATGTAGAAGAAGATTAAAACGCAATACACGTATCCCACAATCCCGATGGCATTATGTAGAGAGATTCGGTTGAAAGAGGCGCTGTACATTCTGCTTACTACAAATAATCCCCCTGTAGA…
DN35678_c0g1i1.1
ATATTGTTCCTTTGCTTCCAAGTCTTTGAGCCTTCTTTTCATGCTTATTAACACCCTGACATATAGTTCTGGTGACCATCTTAGTGGTGTTGATGTGGGAGTGTGTCGTTCCTTGCTATCTTGGTTTTCCTCAACTCTTTCCCCTTTGTTTTCCAAGTCTGTTCCGTTCTCCCTTGATTGCTATAATAGTAATTGCCCACATATCTCTTTTTGTCATTCTTCTTGGTCCTCCGAAACCCACCCTTGATTTTGATGTGTGTTATTTCTCCCTTGCTGTATGTGGTGGGTGAGTTGAGTGTATTGCCTTACTGCCTACTTCGGTTTTACTTCATCCTGAAGTGATTTATTCAACTTTTCCTCACCTTTTTCCTGTCCTTGTGCTGCTTCTATTGTCTGTGC…
DN35601_c0g1i1.1
ACTGAACTAGTGTCATTAACAAATTGAAGGTGAGACAAAACTTCATCACCAACTTTGTAGCTAGAGAGCAATGATTGTTGTCATCACTTCACAAAGAGTTTGCCCAAGCCTTCAGCAAGAATGAGAAAGAGGTAAGGGAAACAAGGATCCCCTTGATGGAGACCCCGAGTGGCGCCAAAAGGTTAAGAAGGAAGACCATTAATTAAGATAGAGTATGTCGGAGAGCAAACACAACTCACGACCCAGTCAATCTAATCTTGAGAGAATCCGAAGGCTTTCAACATTCTAGACAAAAACTTCCATTCGACCTTGTCATAAGCCTTTGACATATCTAGCTTAATAAACATTCCTCTATTACCAGAAGTGTGCATTGAGTGAATTAACTCCTGAGCAAGGATT…
DN35672_c0g1i1.1
TCTTTATTTGGTTGTTGGAATGCTTTTAGCACTTAGCATTAGCTATTTTATTTCTTTTGAGTATATTTCCTACCGCCATCCTAATCTGTGAACTTGAATGTACATGTGATCTGGAGAAGCAAATTTCCAAATGCGTGGAAAATAGTATAAGGACATAGACACAACAAAGTTTGTAACATCTTGTAGGCTGCTTGTATTTCCTAGAAGATGCCTCTGGAGTTTGCCAGGTTTAACGATTTTTCTAACTTCTAGGGTACAATTTTCGACAAATAATGCCACACAAATGTAAGCTTCATGCTCTTATAAAATACGCTAATCTCTCCTGCCATGTTAATGACAAATATAAAGGGAAAAACACTAATTAGATTATATCTTTATTTATTT
DN35619_c0g1i1.1
CTCATCTCCAATGTTGCGAACAACGGATTTGACGGTCTTGTCATTGTTCCTCGCTGGGCTACTACAATTTACTACAACTGCGATACCCCTGACTGCACTACACAAGAATGGATCGACACTTCCGGTGGAAAGGGTGACTTCCAGACTCTTCTCACGGATGCCCGTGCAACCAACAGTCGCAACTTGCTCGGACTGCACCATGACCCCTTCATGTTCCACCAGGCCAACCTCAGATACTCCGACATGGCCAACACTGTGGTGAATGGTGTATCGCAGAAGCTCTCCCTAATTCAGATCTGGGTGGAGACCGTGGTGAACGAGATGACCCGCCTGGTCGACTGGCCCCTG
DN35621_c0g1i1.1
TTGGATTTGTTTGCTCGGTGCTTGTAGATCACATAAGAATATATCTCTGGGAGAATTTGTGGCAAAACTACTTTTTGAGTTGCATCTAACAAATGCCTCACCTTATATTCTTCTGTCAAACATTTATGCTGAAGTGGACAGATGGGGTGATGTTCAAGAGTTAAGGAAATTAATGAAAAACAGAGGAATCAAAAAAATACCCGGTTGTAGTTGGATGTAGTTCTTTTTTAAGGAGATCTCACTCTGACAAACACATGAGATCTATGCAAAGTAAAAGACTTTGTCGTGGGAGAAGGCAGCAGCAGGGTATATTTCA
DN35633_c0g1i1.1
CTTCCTTCAGTTATTTTTTTCTCTCACTAATGGCAAACAATGTTGGCATTCTGCTCCTCTCCATTCTCATCCTCCTTATTAGTACATCCCAAGAAAGTCAGGCTGATTATCATGAGCATTCCCATGGGCCAACTCCTCAGCCAGTAATAACTCCACCTCCAACTGCCCAACCCGTCAACGTTCCCATGCCTATGTATGGAGTCACACAAGGGAGCCTCCAACCCCAAGAATGCCCTGGGAGATGCACGGCTCGCTGCTCAGCAACGGCCTACAAGAAGCCGTGCTTGTTCTTTTGCCAGAAGTGTTGCGCAACGTGCCTGTGTGTGCCCTCTGGTACGTACGGAAACAAGCAGTTCTGCCCTTG
DN35627_c0g1i1.1
GGCACTTGATTTCTTACTTGCTGTTACAGAATTCTTTGTTCCTTCTATTCCAAGTGTTCTGTTAGATAATAATCTTGAAAATCCCTTGGATATAAGTGATGGTATCATTCTTGATCAGGCACTTTATTGTCAATGTCATGATGAAGTGACTATTTCCCCCATGCATCCCCTAGTTGTAGACGATGGAAGATATGATTCTTTCACTTATGATGGTAGAGGGGGGCGGCTTCGGTTGGTGACTAGAAATGGAGATGATCTGACTGAGCCTTCACAAGAAGCTTTAGTGTTCATAGGAAGTGGAAAAAATCTTCAATTCAAGAATGTGACTATCCAGAATGGAGAATATCTCGATTCATGCGTCTTATTAGGAGC
DN35679_c0g1i1.1
GCCTGATATGAGCAAGATCTTCAATGTGAGTTGCTCAATTTCCTTATGTTCTGGCTGGCTTGTTATTTTGAATGATTTTAACTATCAGATGTTTTTTTACTCGTGGTATATGATATGCTCTGTCAATATACAAATCTTGGATGATGTCATGTACATTTCAACCAATGGTTTTGGTGCATATTGTTGATTTATTTGGTGGACCTGGGGACATTGTGCTTCATTTGCTCGTGCTGTTGTGTATTTAATCCTGCATGCCACTAGAAAAGAAGTCTTGTAATAGGGGAAAATGGTGTAAACTCTTTATTT
DN35626_c0g1i1.1
CTTCCGTGCCCTAGAGCTGTGTCGTATTTTGAAAATACCGATGGATCAACATATCCTGTTTATTGTCTCTTTGTTTTGTTTGTTTTGCTGTAATTTGATTTCTTGCAGGTTGAGCTGAGCTCAGCATTGTACGGATTTCTGGGTTGTCAAAACAGTGAAACTGAGCACGGCAGAGGAGCTGAATCAAATTTGGCAACATAGCAATCAAAGATTCAGAATTTGAGGGGAGCATTGTTTTATATTGAATAAACAGCCAAAATGGTGCATGAGGAATCAATGGATTGGGGAAGGACAGGAATAAGCAATGTAGGGAGTAGAATAAATATGGCATAATATTTAGTGAGAAGATTGGTAGCTATTGAAGCC
DN35642_c0g1i1.1
CCCAGGCTGCCTCCTCTCCTTCCGGTGACCTCAAGACCGGTGGTTTCGCTACCTACTTCCACCAGAATGGTAACGCCGGTGCCTGTGGACAATACCACTCCGACTCCGAGTACGGAATTGCCATCGACTCCAACGGATACTGGGGACAGGACTTCTCTCAGGGATCTGATCTCTGTGGCAAGGTCATCAACATCAAGAACGACAACAATGGCAAGACCGTCACTGCTACCGTCTGGGATGTCTGCCCAACTTGCAACAACGGAAACTCTCTTGATCTCTCCGTCGGTGCCTTCAACGCAATCGCCACCGAGGCTGAGGGCATGGTCCCCATCTCTTGGTCTTTCGCTTAAGCTTGACGCTTAAACGTCTGCTCCTCGTTTTGGCCCACTATAGTTTCTC…
DN35664_c0g1i1.1
TTTGTAAGGGAGATTAAGGATGTTAACAGGGTGCGATCTTTTCACCATTTCCTGTTAAAACCTTTAGGAATAAACTTTATAAGGATCTCATCAACCAGTTGTCACATAGACCCCTCATTTACAAATAAGCCGAACTAGTCACCTGCCACATGCTCTTGTAGAATTCCTTTGGGGACCATCATGCCCTCAACATTTGTCATTCTCAAGATCTTTCATAGCTGCCTCCAAACTCTATGAGCTTAATCTCCCTGGAGAGGTAAATTCTCTTGTAAGTTTCTATCATTTGAGGGACATCCTTATTAACAAGCTCTTTGACAAACCCTGTTGAAGCGTG
DN35637_c0g1i1.1
CTTAACATCATCGATCATGGGATTCTCAGCTGGAAAATCTGACAAAGGAGCTACTCTCTTCAAGACAAGATGCGCACAGTGCCACACCTTAGAAGAAGGAGGCGGTAACAAAGTCGGTCCTAACTTGCACGGTCTCTTCGGACGACAGACAGGACAAGTAGAGGGCTTCTCATACACCGACGCAAACAAGAAGAAAGCCGTCATCTGGGGAGAGGACACCCTATTCGAATACCTCGAGAACCCAAAGAAGTACATACCCGGTACCAAGATGGCGTTCGGAGGACTCAAGAAGGAGAAGGACAGAAACGATCTCATCACTTACCTCAAGGAGGCCACCGCTTAATTACTCGAACTATAAATACCATATAGGATCGATAACGTGGAC
DN35644_c0g1i1.1
ATGTCCATCATTGGGAAAGGGAGCTCAAAACACTTGCTAAAATCCTTGATTACAACCCATACATAATTGCAACATTTTATGAAACCTAATCCCTAAAAAAGAATTCAAAACAAAAAAATGCAAGTAACATCCGAGGGACTGTTATATAACAGTTGCATAGAATGGTCGAAAGAGGATGATCCAGGTTCAAAACCCTGCACCACAAAGGAGCATATCCTAAAAATTCATTTTTCTAAAATAAAAAAACTTGCAGACATCTTGACAGTATGCAATGGAACACAGGGAAAGAAAACCAAGCAAAATGACT
DN35654_c0g1i1.1
GACAAAGGTTCGCAGAACGGAGGGCTGAATTAACAAATGAAGAATTGGATGCAGAAAGACGACAACATGCAAATAACATGACAATAATTCGTGAACGATCGTCTCAAAATGACTCACATGTATCAAGAGCAAGGTTACAAAGACATATTCGTTCAGGTCAGTTGCAAGAGGAGGAAAGACTACATAGACAAGAACTTCACCGCGAAGCATCTCAGAGGAATTATCGTAGAATCGCTGGTAATGTTGAAGCTAATTCTGGGGAAGAAAATTCAACATCGATGGATTGCGTGCTCGAAACACCAGAAAACTTGGCCCAAGATATAATGAATATAGATGTTGTAAATAATTTAGAGAATGATAGTGTGCGACAGGAGACAACATTACAACCAATACGAACAA…
DN35693_c0g1i1.1
GCGGCGTCAACGAGATTAAAGAAATCGCGCGCACAGCAGGTAACCAAGTCCTTACCGCCGGTGGCGTCGTCCGCGGCATCACAAACTGGGGCACTTTCCTCCTCCCCAAACCCGCCCGCAAGCAGGGCGCAACCTACCACAATGGCCACTACTTCATCATGCGCTTCGACTCGAGCGCAAAGACACAGCACGCCGTGAAGAGGACTCTTGGTCTGGATCCCCGCTTGATCCGCTACTCGATGGTTAAGGTTGGAACGAAGTTCGATGAGATTAGGGATGTTGGTGGAAAGGTGGATTGGGGAAATGGCACCACGCAATGATGAGGGGGAGAA
DN35660_c0g1i1.1
TTTGGCATAATAGACCTTTGGTCTATAACATTGCTCTTTAGCTGCAGGTAGGGAAAATTTTCCTACCACTATTTTGCTGTATGATGGAAGTGATTGTGGGGTTGAGGCCTCCTATGTATCAGTCTTGGTGACAGAACTTTCACTGTAAAGTCAAATTCCTATACCATTGGGCCTTTTCGTGTATTTCTGGACCTTGGGACCTTCTAACTATATCGGCATGGATGATTGAGGTTACTAAGGGTTTTCTTAATAGGGGCTGGCCCAAGCTCCACCACAGGTTTACCTTAACCTATTTCTTCATGAATGC
DN35680_c0g1i1.1
CCTCACCCGACACAGCACCCCTCCGTCGACCAGAGCGCAGGGTTTATGTATTCGCATTCGAACGCCATCCCAGATCCGCCGCCTGTGCAGCAACCATTCCGCATATCTCGGAAACCCCGTAGTAGCGGCCACGAACGCAACAACGGCTGACTCTCAGAGTAAGACCATCATCGCCGGTCAAAGAAAATATCTGCCTACAAAGTCCTCCACAAAGCCAACACTGCTAGATACGCAGCAACAGCAAACGCTGGCTCGCATCTACTGCATGTCTCTGCAAACTTTGTAGAGTCTGTCGCCTGTTAAATTCGCACCCCTTCGCTTCCCAAGCCCAAGCATCCAAATCCAGCAATACCGCAGCCAT
DN35636_c0g1i1.1
GTCACCAACAACTTGCACATTGCGCCGTCGACTTTCGAGAAGCTTGCTGCCCACCCGAACATTGTTGGCACGAAGCTCTCGCACGGGATCATCGACGACCAGACTCTGATCGCGGCTTCGCCTAACATCGACCACGAAAAGTTCTCTGTGTTCACTGGACTCGGCCAGAACCTGCTCCCTGTCCTCGCAATCGGAGGCGTTGCTGCCATCGACGGTCTCGCGGGTGTCTTCCCTCGCGTAGTCGTCCGTCTCTTCAACTTGTTCAACGAAACCATTGCCAGCGGTATCACGAAAGAAAACATCAAAGAGCTCCGCGACTTGCAGTTCAAGATCTGCGAGGGCGAGAAGCTCGTCGCTCGATGGGGAGTCGTGGGC
DN35675_c0g1i1.1
CTTCCGTAACATTTTGTACCCAAGTTTTTTTTGTACTTGTCCTTCTACCCTACCTGTTTCCTGGCAGCATAGGATTTACTTTAAGAACAGTTTCCTAAGTCATTCGACTCTATATTTTGCCTATTATCAGACATGGCCTGTTCATGTTAGTTGGGGTTTATAATATTTTATAGGTATTATAGCACATCTTGGGAATATGAAGCCTATGGTCGGCAGCGATGTGTACACTAAGTTAACTTTATTAATGCAAAGAGAAATTAACTTTTGTCTGTCATGAAAGAAATATGAAGCTAGGTAAGTCCAATTCACCCTTTTTGATGTGGGTACATGATTTTAGACTCTATATCATGCAGTTAGCACTAATAACCACAAGTTAAGAGTTACCATCTGCTGATTACT…
DN35697_c0g1i1.1
CCTCAAAATAATGCATTCTGAAGAGCTTCATATATTTTTTGGGTCTGAATGATGACTAACATTTCAAACAGTGATTGTATATAAGATTGTACAATTACACTTCTCCAGATGGCATTGGTGTTCCAGATTTCAAAAGAAACGTAAGATATTGAAATATTTTTAATGTGTTTTAGGCGGGATTTGTGTTGAAGCTTATCCATTGATGGATAGCTTGTTAAAATGCTCATCTGGGTGGTTTTTTCGACAGCTTTTGGCTAACATTTTATTCCGCAAATTCGTGATTAACTGCTTTTCTGGAGTACAAGGATGGACTTCCAACTGTGGTCTTTTACACGTGCTTTCCTATTTGCACCATCGC
DN35618_c0g1i1.1
AAAATACATTCCAATTACAATAGAGTATAAATTTTGGACCGGATTCTTCCAAACTTTGTCAAGAATTATTTTTGCCCTCCCGAATGGACTCAGATTTATGGACTTAAGCTTCTGATACTCTATATCAAGCAGAGAAAATTCTATCTACCAAAATGTAAAATATCCTACCCAGGCATCGGGAGGTTGAATATTAACTGTATGTAACATTGTAAGTATGAATCTACTGTCCTGAACATTGGGGGTGGAAGTTCCAATGTTCCCTACCTAAACATAATACATTCATATCTCGTGCCATAAACACATGAAAAATAAAGGAAAAACCAGGACTGCTTAGTCCAGGTTAGGATGCACAAGCAGACTAACTTGGATGGTAAGGCAAAAAAACATGAGGTTTCACAT…
DN35600_c0g1i1.1
TTTTTTTTTTTTCTTGGTTATGTTTCTTCATCTTGTTTGTTTTGGGTGATGGGTGCTCTGACCATCGACCTTCTTCGGCTCAGTGCCAAGGATGGTATTTCACCAAATTCGCTTGGACTCAAACTCAGCATAGTCTATTTTATTTCTTTCATTTCACGTATAATGAACCAATGGGCTGTTTATCACTTTTTTGGGGTGCTTTTTGATTAGTTGGTTGACCATTCAACCTTACAAACATATGTGATCTTTAGGCTGAGCGAATGTGACACACTATCATCTTCACCAATCAGACTACAACCCCTTTGATGTCTGCAATGAGTTTTGACATTGTATATTGGCCACTTTTTCCAGAAATCTCTTAGCAATTAAGACACGCCACAGTGTGCCAGAGTAGCGAAT…
DN35608_c0g1i1.1
TTTGTTTTTTTTTTCAGGGTTTCTGTTTTTATCTTTCTTCCAATTTATGGATGTTTTGCGGCTTTAAATGTTGTGTAAGGCGAGCGAAACGGCCGCCGGCTATGGCAGAATTGGCTTCGTCTGGTCATTTAGCGTCTGTGCATGGTCTTTGCAGGCGATTCGGTGAAGTTTTTGGGATTATGAGCGCAGGGAAAACTGTTTTTTTACTTCGGGTTTTTCACTGCTCTGCAAGCAGATTTCCCCAGGCGATTCGGTGGACAAATGATTTGTCGGCGCTTGTATTTTGTAAAAACGACGGGTAATCTCTTAGTTTTGCTAAATGAGGATATACAGTAGTTTCTGCGGCGGAATTGAGTAATTTAATTTCTGTTTGGAGTATTTAATGCTGTTAAGCAGTCA…
DN35641_c0g1i1.1
GCCTGATAGAGATGTAGTGTTGTACACTTCACTGAACAATATATAAGGTGAATGAAAAATTATCCCCTGCTGGACTTTCCACAAAGAGTCTCATACACCAAATTGGTCTTGCTTGATGGCGAACTAAAAACCTACATTTACCTTGTACCCATTCATAACTACCCTGTGCTTGCTTTGAAGTGATGTTTCACAAAGCTGTAGTGGGACTCTTGTTCTGGGAATGTGCCAAAAATGTAGAATATTTCTACCCAGACCGTCAGTCAGATACACCCATAATTACTGTTCTATCAACATGTGCTAATGAAGCTTCTCGTTTAGAGTTCATCTAACCACATCAATCCCCGATATAATTTTATATATCAGTTGAGATCAGAAACAGTGATCATTCTTATCGACAAG…
DN35656_c0g1i1.1
TGACAGATTTGGGTTTGTTGCATTTTTTCCTTGGTCTCCAAGTTCATCAATCCTCAACAGGAATTTCTATTGGACAAAGGACGTATGCTACAAACTTGTTACAGAAATTCAAAATGGCTGACTGTAAGCCATCTCCCACACCATTTTAATCAGGTATTGAATTGACTATTGATTGCAAGTCTCACCTTTTTCATGCCACTTTGTATAGACAACTAGTTGCGAGTCTTCTGTATCTTACTCATACTCGTCCTGACATTACTTTTGTTGTTAACCTTATGTCTTGTTCATCACATGAGCCTCATGAGAGTCACTGGCAAGCAGCAAAGCGAATTTTGAGATATATAAAAGGGACTTTGAATTTTGGCATCCATTATTCACCACAGGAGTCTTGTGATCCAT…
DN35613_c0g1i1.1
CTGACTAGCCACGTGGTTAGCTACTAGCTGCCTGGCATCTTTTGCATTTGGTGATCCCGTGCCCGACTTCATGCCACATGGCATGGATTCGAGTGCTCACAATCCCAACCAACGCTGGCTTGCTTGAACCTTTCTGGGGCGTGGATGCGCGAGATTTTACCATTTGGTGGCATTTCGTGCCTCCACACTTCGGATTGTTTTGCTCCTCAATCGGGCTGAGCTCCTCATCCTCGTTGGAATGCTGACACGTGGCATGACCCTGCCCCCTCAGTTCTTGCCTTAGTCGCTTGGAAGTTTTGCAAAACACTCAAGTATGCAAAGCCTTTGCTCTAGTTCCACTATACTAAGGAAGCACTTTTGTATATAAAGGCTGCCCACGCCCTTTGACTCCAAATGTGG…
DN35676_c0g1i1.1
TCTATTCCATCTGTCAACCTTGTGTAGGTGGAAAGTATCCATTTTCCACTAACAAATATTCTTTTTTAAGTTTGCCTTCTACTCATATAGGGTTTGGATTCCAAGGTAATGAAATTCATTGCAAATCTTGTGATTCCGGATAAAACAGGGTCCTCGCTTCCTCATCAATTTGAACACCCAAGAGTTACTGTAGATTTTCATTGCCCTCTTCGCACTAGGTTTAGCCGTAGTTTGTTTCCTGATGCCCTCCAGCATGTTTCTTAATGCCTTTTATGATGAAATCTACGTAATGTGTCGCAAAAAGAGCCCAAAATATAGGTGGACATTTCTCCATGCAAAGTGCTCTGGCAATCATGTAATTAGCAGTGTTCTCCATGACTGTTTGGACAACATTTTTGA…
DN35630_c0g1i1.1
CGCTTCTACGTAACCTAAGTGAAGAAAAACAAGAACGGAAGGAGTCGAAGAAAAACAACAAAACAATGGCTGACAACAGCAACAACAACAACAGTTATGGTGGCGGCGGCGGCGCCACCAGCCCCGTCAGCAGCCCCACCTCCTCCGGCGGCGGTGGCGGCGCATCCGGAGCACGCAGCGCCGCCATCCGCGAGCAGGACAGGCTCCTGCCCATTGCCAACGTGGGTCGTATAATGAAGCGTGCACTGCCTGCGAACGCCAAGATCTCCAAAGAAGCGAAAGAGACTGTGCAGGAATGCGTTTCAGAGTTCATCAGCTTCATTACAGGCGAGGCTTCCGAGAAATGCCACAAAGAAAAGCGGAAGACCATTAATGGCGACGATCTGCTCTACGGAATAT…
DN35628_c0g1i1.1
GGAATGTATGTTAATGTTAGTAGCTGGTTACTAAGAAAGGGTTGATTAAAACCGAGGTAAATCGCTATGTCTCTGGCTCTTCCTATGCCTTTACTCGAGGAGTTATGTTCTATCGCCTCTCAGACGAAGTGCTCTTAATTATAATGGCAAAGCTTCCTCCTATCACTCTTGTCAGAATGAGTGCTGTCTGTAAAAAATGGAATGAAATGCTGTGTTCAACTTATGCTATCAAAATGATCTATCGAAATGTGCCCGTCAACTATACAAAGTCCCCATGCCTACCTTTGTTGATAGAGATTTGGAAATGGAAATGCAAGATTTTTACAGAGTAATAGATGCTTGCAGGAACATCTACTGTTGGTCGGGGTCAGATAGGAACGCTGATTTACTTTTGAGCCT…
DN35694_c0g1i1.1
GATCTGTAACAACACCCTGCTTACTTCATCATCCATATAAAAGAAAAACAAAGATTATAGAGGGAAGAACCTAGAAAGACATACTTAGGGCATGGTCCCATGGAGGGGCTGGAGCTCCTATTTTTTTGCAGCAGAAGGTCACACAATTATTTTTAAAGCCACCTATAGGAATAATAGAATCTAGGCCTAAAAATAAGAGCTCTAGATTTTTTGACCCCTAAACTCAAGAGGTGGCTGGAGAGGGGGGCTAGGAGCTTGCCGCTATAGTTTAGGCTGATTTTTGTCTATGTGGAATATAATATGCATACCCGCCATTATTACAAATGAGTTGCAAATTACACTGGAGAGGATAACAATGTTTAGTTTTTGG
DN35634_c0g1i1.1
CAAATATTTTTTAGCCGTGAATGTGAATTTGTCATTTAACATGTTTATGATTCTCGCTAATTCCCTTCAAGATTTCAATGTATGGGGGGTACTGATCCTTGAAGTTGTGGAGAATCCTCCAATTCCAATTGATGTGACAAGAGGCTGGATTCACGATAATGTAGTTTTTGACCATGATAAGATTGCTGTTAGTTATGACTAGTTTCAAAGGAGCTAGTTCAGGAAGAGGCAAGATGGTTGTATCATCCCAGAAACTGGTGAGGACCTATTATTTCATTTGCCATGAGAGTTCAAACTTTAGCTATCAGATGACAGGCCCGTGCTTAGCCATTTTACCAGGAGGAAGGCAACGAATGTCTAGACCCAGAAAGATATTTCTGTCTTATGTTTGTGCACCAA…
DN35620_c0g1i1.1
GTCATCATCAAGTTTGGTCGGGATGAAGAAAACACTAGGTTCTCAAGCCTCGTTGCTACGTTGTTCTGCCTGTATGCAAATAATCCACTCTGATAAGAGTCTAAAGGGATCTTCTGATCAGGATCAGACCACTCTTGTCTCCCAAATTGATATTCAGGATCAGACCACTCTTGTCTCCCTAATTGATATTCAGGAAAAGTTGTCGTCTGATATCGTTAGTAGCACCTCCAAGACTCATCAAGGTAAGCGTCTCCGATCAAATTCAAAGATGCACAAGCCCAAAGCTCTTCTAAAGAAGAAGAAGAAGAAGAGCTCACGCAAAGCTGTATCCGCCACCTAAGTTACCAC
DN35658_c0g1i1.1
CCTCTTCATCTTCACTTGCGTTCGCTACAGATTCTCTACATTGTGCAGTCTCTATAGAGTCTTAGTAATGTCTTTCAAGAATCTATCCTCTGGTTCATCAACTAATTCTTCAAGCTGAACCTCTGGTGCTTCCTCTTCCTCTTCACTTGTGTCTGCTATAGTTCCTCTACGTTGTGCAATCTCTATAGCATCCAATCTAATTTAGTTTGCTCTAATCATCTCTACCAAGTCTGCAACTATGCATGCTCTAATTCCTCTTCCAGGAGGTACTCCTCTGTGCCATTTCTACTACTCACAACTCTCAACAAAGCAAGACTCTTTCACACCTACAGCAAACACACTGCAGCCTCACACACTCAACCAATCGGGAATGACCTGCTTCGATATCAAATGATGTAG…
DN35651_c0g1i1.1
GGCCAAAGTTAGTCTAATGTAATCCCTGTCCATTCTATACATTTTGTGGCAATGACTGGATATATATCAATGTTGGAAATTTTCAAAAAGTGATTGTTCTAGCTCCAATTTAGTCAACACCAATACAAGTAATTCTTAGCTCTAGTCTTGTTCACAGATACATGGCAATTGTAATGTGCTCCTCTTCTTAACTGTTGCTAAACTCTGCAAGCATTTAGTGGCCAGGTAATGTTTACTGTGATTTAATTGGGACGCAGGATGATAGATTTTTCCCCTAATTTAATACTAGATTCCACTTCTCTCTACATTATAAGTATCGTATATATCATTATTAAAATTGTACTGCATAATGTTTTGACAAATATAATTGAAAGATCAGTAACTGGGAGACTTCCTCCT…
DN35663_c0g1i1.1
AATTCTTGTAACACTTCAAAAAATATATAAGAGGTTGTGTTGTAACGGAAGTAGGAAAATCAGTGAGCTAAGAATTAAAAGGTGCAGTATCTGGAAGGGTGAAACCCCTTCCGTCTCCTAACTGGTTATAGATAGCCCAAAAAACAATCAAAAAAATTCTAACATACCAAGGAAATAAACCGAGAGTTTTCCATCGTTGTAGCGACCCACTGGTTTTCCAAAAAAGGTCTGCACATAGGGAGGATTCTCAACAAACCGAGTATCCATAACATTTAGACTCCAATGGATTGGTGGTAGTAACAGGTTTATTTACTAAATAATCCGCCATAGAAACC
DN35646_c0g1i1.1
ATAAAGCAGTCTTCACATAGTTTAGAGGTTGCATGAGAGGGTGTATGTGCTTCTTACCATTTAATCTGCTTTCCCTACTACCCCTTGGACGGTTATCAATGTGTTCCTTCTTCTTGGTCCTTGTTTCTTTAATAATTGGAGCTTCCCCCTTTCATACTATCTCCACACCTTGATCACCTGTGCTTGGGATGTCTTTGTGGCTCCTACCAAAGCCTAATTCTTCATCAATATGTTCTTCATCGACTGCTGTTATGGACAGTTCGGCAAGCTTACTATCATCTTGTTTATTTGGGAAATGGGTTCCAACCACCCTTTTCTCTTCCC
DN35668_c0g1i1.1
GGTTGAACATTAAAGCGTGAAACAATAGTTGTCATACCAAGTAAATTTGTGTGGATGTACTCAAGCTCAAGGCTAGTAAGAAATGTCATTGTGCAAATGTTTTGACTTGAACTGTTATCTACCATGATGCTCTTCGTTAAATGTGAGTCTATAAAAGCATGTATGAATAGTGGTCCCATGTAGGAATCATCACTAGGTATCTCATGGTCATAAAACGTGATAGCAGATAGTTGTTCATGCTCATTCTTGACAACGCTTGTGAAACCATCTACTGGGTGATAATTGGACACTTGTGGAGTCTATGAAGTTGGTGGAGGA
DN35615_c0g1i1.1
TAAGGGGCAGGAGTTTGAAGAGATATTTTGAGATGAGGAGCAGATGGTGGATGCCATCAGATCAGAAGCTTGGAGAATTTGTTCAAAGCCATTGCTAGAGAGGTGGGACCTAAGAGATTCCAGGCTGCTGTGCGGCTGGTACAAGAGAGATAACAACTGGTCCTTTGGAATAGCGAGACATGGAATGAGCAACAGAAGAAGAAGCAGTAGTCTATGGAAGATCAGAGATAGACCAAATACTAGCATACTGACAATTCTCCCAAAGTTTATTAATTTTTTGTTTTTGATTTTCACTCATTTTTTAAGAAAAATTTCAGTGATGAGGGCAGAACAGGATTCAATTTTTAACCATAAGTCAGGACTGAGAGAGAAGGCAAGCTCAAGTTGACGATTAAGAAG…
DN35607_c0g1i1.1
GGCCTGGTGAACTAGGTGGCGTCATTGTTGAAGGTTCCCTTTTGATGCCTTCTCATTAGTGTAAAAGCTCTTTGAGTAGCATACACTCTACACTCTGCAAAGTGAATAGAAACACTGGACAAGTGCTCTCTGCTTGTGCTTCATTGTGAATCCTGCATCACTTGGGTAGGGCCAACTCTAGGATCTCAACATCTGTGAGGGCATCACCACTCACTTTGCACACTAGTTTGTATGCGTCATCAACAAGTGCTAGACTCACGTCATTCAACTCAATTGGAGTATGGCGCTCACTTTGTGGGCAAGGGCGGTCTTCAAACGACTCATTCACCACTTCGTGATGTTCAATGTGGGACTGCACGCCATTTTGTGCGGGTGTAGAGCAAGTGGCTTCTTTTATTC…
DN35647_c0g1i1.1
TTGCCACGGGAATTATGAGCTTCGTCATGCATGAGGTGGTATATTTTGGGAGGAGTCTGCCGTGGATCATCATCGACCGGATACCTGCGTTGAACAAGTACAAGATCCAGAACCAAAAGATCCCGTCTGCGAAAGAGCAATGGGATTGCGCTATGCTCGTCCTCCTCTCCCATTTCACCGTCGAACTCCCTCAAATCTGGCTCTTCCACCCAATGGCACAATACTGTGGCCTCGAGACCAGCGTTCCTTTCCCAGCGTGGTGGAAGATGGCATACCAGATCGCGATCTTCTTCGTGCTCGAGGATACCTGGCATTACTGGACCCACCGCGCCATGCATTGGGGCCCGCTCTACAAGAACATCCACAAGATCCACCACCAATACTCTGCTCCTTTCGGTC…
DN35674_c0g1i1.1
GAAGATTTTGAGAATTCTTCATGGGCATTGAGAGTGTTTTTTCCCTGAGAGGATGTCTTTTGCAAATTCCGTGGTTTTGATTTGGAGCTTCCTGGTGTGAGGGAAATTTTAGTTGCAGTTTTTGCTTGGATTGAGCCTGTTTCGGGTTAAGCCTGGTGGTGGACAGATTTGGCATGGAATATCGGTTTTCAGAGGTGGGTAAGGCACATGGACTGTTTGATTGTATGCCACAATGAAGACCATGATTGCAAGATATGCAAAAAAGGTCTTGGGGTCATGTTTGCAGTGTGGAGCGCTTAGGAATAAGGTGGAAGCATGCGCAGGG
DN35677_c0g1i1.1
GTTGGACCTTCAACTTCTTTCAACTCAATTGGAATCCATTCATCACATTGATGGCAGATTGTGCGGTTTTAGGGGAGTTATAACTCAAGAAACTTGCAATTTTTTTGAGTATGTATTTTTAAATTTTCTGTGTTGGGACATAAGGGGCTTCTATCCGTCCCTCGTACGGCCAATGGACTGCTAGACGCCTCCTGGCCGTAACACAGATGGCTAACTGTCCCCTGCCATCTCCTACTGGAAAATAGATATCCCCAAAATGTTTCCTAAAAAAACAAATTTGGGGACGTTTCCTACTCATCCCTATGTCCCCGAACTGTCCCCTATAGGAGAC
DN35696_c0g1i1.1
AGAAGAGTTTGTGCTTGAAGATGGTGAATATATCACAAGTGTGATAGGCTACCATGACAAGATTTATGGTGTAGATGCACCAGCGATCATCTGTCTTAAATTCAAGACAAACAAGAGGACGTCCGACCCGTATGGAATGGACTCAGGAACTGAATTCGTGCTGGAGAAGAAAGACCACAAGATCGTTGGGTTCTATGGACAAGCTGGTAACTTTCTTTACAAGATTGGAGTTAAAGTGGCGCCCATAGCCAACTGATGCGGAACCAGTCTTATAATATGCCAGGAGTTTGAATAAGGTTTATTATGTGTATTTATGGAGTCGT
DN35699_c0g1i1.1
GTTCAAAATTACTTTGTAATGGTTAAATGGATGTCAGATTTAACATAGAAAATAAAATCTTAGACGGCCACACCATCACATTCCACCCCTTGCTTACATTGTAGAATGCCTATCGGTGTAACAAGGATATTTGGAAAAATCCTGCCCTTTTGAATTATGGCATGTTCTTTATTTCAATTCAATGCACTATCCCCGCCTGTCTCATTGACCATTTATTATGCACTAGAATTGATATGAGAAGGTATCCATTGTGGTCTACTTATGGAAATTTTGATCGAAATTTTGATCGACTGATTTAAATGTCTATATGC
DN35683_c0g1i1.1
GTTAACACCATGTCAAGGCCGAGGTAGTGAGATAGACATCCACTAATGCTGACTCTAGATGACGTGTTATTCTTGTGAAGGCCGAACCACTGAAGTACAAGGATGCATATATAGATAGAGGATGGCCCACAATGGAGTAAAGAACATGCTGAAAGCAACTCCCAATATTTTGTCATTCTCTAAATATGAGCTGAAGAATACCATAAGAACAAAAGAAAGACAGACTTTGAGTTCATGTCATCGATCAACTTATTGCATGATTCCAACATTGAAAATTCAGGGTTTACATAATTTACTAAGGGACCAGCCCTCAACTAAGTTTCTAAACTTCATATTGAATATAGTACTAACACAACACTTTCACACATATTACTTCCTATACAAAGTTTGGATGAGATC…
DN35604_c0g1i1.1
TTTGATCTTTCGATCCCCCAAACCAAACCAACAACCATCAAAATGCGTTTCTCCATCGCCGCCGCTGTTGCCGCTCTTGGCGCCGTCGCAAGCGCCGCCCCTACTGCCATCGTTGAGAACGCCATTATCACCGAACTCTCCATCCGTTACTACGACGTCCTTGAGGGCACCACTTTTGTCGTCGATGGCCAGAAGTGCACTTCCAACGACCCTTCGAAGCTCGCCAACAACGGGAGGATCGATTGCGCCGACCCAAAGTACGGCTTCTCCATTGAGGGCTCCAAATCGGACTACATCCTGCACCTCTACAAGCGGACCGGCGAAATCGGCA
DN35643_c0g1i1.1
TTGTATTCTTTGAAATTTTAGTAATTATGCCAAAAGGCGTCACTACAATGAAACACAAGGGGGGTGGGAGGAGTGAGTGTAATAGTGCGAGATGTCAAAAAAAATGTGTGACATTAAATTTGACATCCATTTGACTGTCATAGGGAATTTTATTCTTCCTTGGATATGAGAATAAAAAAATTGCAATATATTGGGCTAACAAAGGAGTTTGGAGCCTGTTATTTTTCTCCTGGAACGGTTTATTTGAGCCTAACACAGTGAAGTTGCTAGATTGTGGCTGACAGTCAGCGGGAAATTTTCAGAGAAGGTGACGGAGTTGTTAATCTTTGCGGGTATCCTTCAATGGGTGAAACTATGCGACCAATCCAAGATTGACACCTTGATTTAATACATCTTGGT…
DN35687_c0g1i1.1
GAAATGGCAAGGGCTTGCCTAGGGAACTTCCCTTATAACGGCGCTGCCTACCCTCTGGAGTAAAGAATTGTGTGACTGTAACCACCACTTCTGGTACTGCAGTTGGGAGATGGCTGTCGAGAAACCTGCGAAAAACTCTGCTGGCTGTGAGAACCACAATGCCTACAAATGTCGGTAAGGGGATTTAGATGCCACATGGCTAACTGCACATGGAGCAGAACACTTCTCCTGTGATCTAGAAAAGACTGAAGATATTCTACTTCTAGTTGTAATTTTCATCCTGGACTTGAATTTGAAGCATGACATTGAAGATAACTAGCACTTTGTTAGCAACAGAAAAACC
DN35652_c0g1i1.1
GGACACTTTGAATTTTTGGTTATGCCCTTTGGATTGACTAATGCACCCGCAACTTTCAAATCTTGCATGAATCGTGTCTTTAATCAACACCTGAGGAAGTTTGTTCTTGTCTTCTTTGATGACATCCTAGCGTACAGTAAAACATGGGAAGAGCACCTTCAACATTTGGACATAGTGCTGAGAATTTTGGAGCAGCAAACATTTTTTGCAAAAGAATCCAAGTGTGAGTTCGGAATGCCTGAAATTTTGTATTTGCGCCATGTAATTAATGCCCAAGGTGTTCACATTGATCAACAAAAGATCCAAGCCATCCTGGATTGGGCCCCACC
DN35655_c0g1i1.1
TAGTGATTGCAGGTTGCATGCTTGGATTGATAAAATTTAGAATATTTAGAATAGAATTGAATCGTCTTTCTTTATGAAATAAACTGACCCATGTATTCTACAACATTCCTCCATATACCAGCAAGCATTATAACGTCCTCATACTAGAAAGCATTTATAGGACCTTGAAGTTGCAATAAATAGGTTTAGAATGGTTTCCTAGGATGGATGCCAATCCGTAGATATCACCCTTTCATTTTCCATCAAGCAAACAATTGGAGAGATTTGCAGACATGATTGCAATTGGCATATTCTATTGCCGAGTAGAAACAATAGCTATAAATGCACAAGGTTGGCTAATCCTATTTAATTTGAAGGAATCTTTACAAATGGCTCTTTGAGATTACCACTCCTTGACTA…
DN2560_c0g1i1.1
CATATTATTCCGATACACGCCACTTTAGAAGCTATTGTGGCGAGCGAAGCGTGTGCACTGAGCGTGTCTTATCTTCTTCTTCACCCGCATCTCTCGTTCGTTTCTACTGTTTCCCTCCAAACAGATCACACTTCACCCTCTTTAAATGCCTTCGCGCGTTAACCTTCCATTCGATTTTACTCGGAGCAGAAAATTTGCATTAAGCTTCTAAGTAGGGCATTTGTTTTTTAAAATGGATTTGCCGCGGTACGAGTCCAAAGAGCGCTGCAGCAACAAGCGCGGAAGAGCCGTCGACGAGGAAGAAGAAAAGATGAGGCTTTCAAAGCGCAGTTCCGGCGAGTGGAGTTGTGAGCGCGGCGCCGCCTTGTCGGAGCTGTGGTGCAAGGACGAAGAAGAAAA…
DN2557_c0g1i1.1
TTAAATTCTTCAATTTTAATTAGATTTTTTTAATTAACAGTGAAAAGGGTTAAGGGGACCCTAACCCAGAAAAGGGGAGGAGAAAACAATAAAACATTTGAGGAACAAAACAAACCATGCTCTACCAATAACGCAAGCTATAAAAATCAACAGCAACACACATCACACAGCAAAACCAAAAACCATCAAACAATCTCAACAATAAAGCCTCTTCTCTTTGGATCTTAGCTACATCTTAAGGGGAGAGATTGTGCCTTTTTCCGATTGAAAACTTTCAAACCCTCATCCAAATTTGGATTTACATTTTCATTGTTATGGATTGGAATCAAAATTTCAATGTGCTCTATAGAGCGAGGGGATCCTTATAAGTGATCTAAAACATTCTTACATGTTGCACTT…
DN2573_c0g1i1.1
CCGGGTTCGAATCTTTCCCAGGCGAAAAACCCCGGCTAAAAAACATAGAGCAGGCGACAAGGAGCTCCGATTACAGTCAACGCTAAGGAAGCGATATATCGGGCTTCCGTTGCGTGGAGGGAAGAAAAAATCAGTTTCCCACACTTTCTTCAGCGCCAAGCTACCAATAGCCATCACAAACTCCAACAACACAATCAGATCATAACAATAATAATATTCGTACCATTTATTTATTGGTCATACCACATTTGGATCCTAATGTTGTGCTTTGCAACCGGTGGATTGCCTGCAAATCCATCGTCAGAGAATGTGGAAATGCAGGGTTGATTTTGTGTTCGATGGGAGGGAATCGTAACATGGTCCGCTCGGCAGCTGAGATGGAGCAGACGCGAAGTAAGA…
DN2540_c0g1i1.1
ACACGTGTAACACTAGTGTATTATGATAGGAGATGGGGAATCTAGAGCTCCTAAACTTCTAGGCTTGATCAACAACATAAGTCTAGTAGGTTGTGGTGTTTTGTTTCTTTTACAAAGGACACTCTAATTTTTGAATCTCCAGACTCAAATGTACGTTCAAGGTTAACGATTTCAGGGCTAATATTGATCACCCTAGATCGTAGCTTGAAATGACATTACCTTGAGTCATGTATTGCCGATGCTTGCACCTCTTTGAGGGGTATAAATATCTTTGTAGGTAGGTTGAGAACATCTTAATTCGGTTATTAGCTTTAACCTTTTCCGAATC
DN2550_c0g1i1.1
TCCTTGTTGTCAACAAGACTATCTTTGTTGAGTTCCTCCTCTTTTCTCATCTCAGTCATATCTTCTTCCAAATCTTCCTTAGAGCTGCTGATACACATATTGAACTTTATCTTTTTCGTGCCCCCCTCCATCACGTCCATCCTATCGCTCAAATCTTTGACCTGTTTATCCAACACTAGAATCTTCTGCTTGGAGTTCACCTGGGATGAACATATTTGTTTGGAAGGCCGAATGACTTCCATCATGGTTTCCCGATAGCCTGTATAACCCTATCCAAATACTGAACCTTGTTGATCAAACCCTCAATATCCCTATCACCACCATCTATACCCTTGTTCCTGGAAGTGCTAGCTTCACCTTTGCCTTCCACCCCTTTATCCAGCACTTCATCCTCCGTAG…
DN2594_c0g1i1.1
TTCACCTGCTAGCAAATTTTTCAAAGAGATATGGTAATATTAACATCTTAAATCCTGTAGGTCAAAGAGATCTGTAGAACAGTGAAGCATGTTCACTTGTTTAGAAGATTGTTTCGAGGACTGTTTAGATTTAAAATAAATTATCCACCCTTTCTTTGATTTCTTAATTTAAGATTTCATGTATGATTGCAAATATGTATGTAATTGGGCCTGACGTATAAAATACCGGCACATGGATTTCCAAGATGTTTTGTTTTCAATAATAATGTAATGCTAAAGTTTGAAGTCACCATTGCTTCATTGTCTACG
DN2546_c0g1i1.1
GACAAAGCCGCAGCCACCACCTACCGGCTGGAGCAAGCCTCCTCACCCAGGCAAGCCTCACCCAGGAAAGCCTCATCCAAGCGGCAGCGTGCCTCCTCCACCGCCAGCCAACGTGACCACGACGAAGACTGCTTCTCTTCCTCCGATCACCAAGTCAATCACGACGACTATCACGTCGACTGTGACTGAGAAGTGCCCAGTCTGCCCTGGCGGTTCTACGACTTACACTACTTGCCAAACGCTCACCTACCCGGTTCCCCCGGTCACCACATCAACTGCAACGATCACGAAGACCATTACAACTCTTGTCCCTTGCAGCTCCGAGGTGTCTTCGAACGGCCAATCATGGTGGACGACCTACCTCACGACCTCTTATTACACGACTGTCACAACTTCGTG…
DN2599_c0g1i1.1
GTTTTAGTTTGGGAATAAAATATATTGACTATTCTATGCATTTTCTTATTGAAAATATGTGTTCATAAAGGGAGACTCGGGGTGGCATATACATTGCAAAAAGGTTTGCCACTACCTAGTTGAATCATTTTATTTAATGTTTCAACCTCTTAGTCTTAATTATCCAATATTCTCTTTCTATATAGATAAACCCTGTCATCTATGTGGCCATTTTACTGCCTCTTTAAAACCATTATCTCAGCTATTTCTGAAGAGATGGTAAGCACAGATAAGACAAGCTGCTGGTAGGGAATGCTTCTTTGCACTAAGACTAGCACCTACACCTTTACGGGGTGCAAGGGAATTGCCGACATGCAATTTTTTCGGTAGAGATTCCCGGTGGAAGATCTCTGGCATACG…
DN2575_c0g1i1.1
AGACACTAGCGTCGCATTTGCACACTAGAGTGAAACGGTTTTGTCCTACTTGGTGCTAGTGTCTGGTGCTTTTTGCACTTTTTTGTCAATCTAGGTTGCTTCGTCTTTGTCGTTAATGACTTTTTGCACTTTTGTTTTTTCTAGAATCCTCATGCATGCACTTGTAATGATATAAACCCTAGTTTCTTGCACTAACACTCAAATAGGCATTAGATAACAAAAGCAGTGTGTGGTGGAGTTGGATTGCCCTTGGTGGCTAACCCTATTGTTGTTTCTAACCAAGCGTTGCACTATATTGCCCAAATTTGGGGCTCAAACTCCTTGTAGTTCTCCTAGTGCTCATGCAAGAGTTAATGCAAATCTAGGGTGCCTCCCCCAATGTTTACCCTTGTACCTCAA…
DN2522_c0g1i1.1
CAATATCATAATGAACTTGTTTTGGGCGGCCCTTCAATTTCTGCTTTTGCTGCCGATTTGTTGGGGTTTTACGTGTTTACATTATGAAAGGAATTTGTTGTTGCAGTTCAAAGCAGGTCTCCACGACCCCTCCCATCGACTCAACACGTGGAATGCTTCCACCAATTGCTGTGAGTGGAAAGGAATTCGGTGTGACCACGGCACAGGCCACGTCATTGCTCTGGATCTTCGCAACCCTCGTGGTTACATTCCGGCAAGCGCTTTGAGGAATTTAGCGGACGAAGCTTTTTCGCTGTTCTATGCCACTGGTGTTC
DN2597_c0g1i1.1
ACAAAGCTTATTTTGAAGTTCAATGGTGCATATAGTGCACAGTTTGATCATCAAGTATACAAGCAATAACACTAGCTTAATCATTAGTTTTCTTGGGCCTTGTTTGGATGATATAGAATTTCTTTCTGGGCTATATCAGAGGTTGATCAACACTTCAAGTTGCTGGTTTTGCTCTCCTTCCACAGCCATTCCAAACTTTTTCATTTCACAACTCCCTAATTTTGACTTAACGGGCTCTTGGTGTATAATGCACTTTGTTTATTAAATTTACTTAGGTAGGCATTTTCAGTTCTTTAGGTTATAGGATTTAACCAAAGATAGCATTCGGGGTAA
DN2511_c0g1i1.1
GATGTGATCACCGGCCGCCTGGAGCAGGGCAAGGTGAAGGATGGTGATGAGGTGATGTTCCTGCCCCGCCACACCGACGCCACCCCGTGCATCGGCAAGGTGTTCTCCGTGGAGATGCACCACAAGAAGATCCCGCAGGCCGTGGCCGGAGACAACGTCGGCATCAACATCAAGGGTCTGGCCAAGGAGAACATGCCTGAGTCTGGTGACATCATGGTCGTCAAGTCCGACAAGTCGCTCAAGGCCGCCAAGCAGTTCACCATGCAGGCGCAGGTGCTCGACTGCCCCAACCCTCTCAAGG
DN2504_c0g1i1.1
TTTAATGTATACATTGTCGCTGAAACTTGCTTTGATTGCAACTACAGAATAAGGAGTTTGTTGGGAGAACACTTTGACTCTTGGCTTGACACTCTGAGAGTATTACATGCCAAATGAGAAGGATTGAGTATTGTAATAGGACAATAGGAGACTGATTGTGGGGATCAGAACACTTTCTGGGAGTGAATTGACTCCTGGCTGATGGTTCTGAGTGATTGACAGATTTTCATTGATCATGTTCTCAGACAGATTTGAGGGTTCAGTGATAAACATACTAACTTGGGAGTCCATGACCTCCCCGAAAAATCTTGTTTTAGATCCATAGTACTAAAAGCAGAGGATCCGTTTGCAGTTTCTTAAATGAAAAATTCTACCAA
DN2532_c0g1i1.1
AATTCCCGCTATGGTTGGAATTCCATACCCTGGAAAAATATTTCAATGTACTGGAAAAATTGACAACAATCCGGGTTATCAACCTTTCTTTGATCAATTCCCATACTTCTGCAGGAAGAGAAAAGGAAATTGTTGTAAGTTAAACCGATGAACAAGGTAAGCTTACATGGCAAGAAGGTAATATTGGTACCATATGTGCAGCAACATGTTCCTACATATCATGAATGGATGAAGAACCCTGCACTTCTACAAGCTACTGGGTCGGAGCCCCTTACACTCCAAGAAGAATATGCCATGCAGCAGTCATGGGTTATAGACCCACAAAAATGTACTTTCATTGTGCTGGATAAGCAAAGAATTGTTGGAGAGTTCATCCATGGAGAGCCTCACGTTGAAGCC…
DN2529_c0g1i1.1
GTTGTATGTTTTCCATAAGTTACACTCTTTGAGGCTGTATAATCCGGCACAGACTGTGGGGTCTAGGGCATCGCCCCGGCTGGGGGATTTGGTGGTTTGGGAGCTGGCCCCCAAGATTTTTTTTGGGGTCCTTTTATAGGATTTTGGGCCCTTATAGGTGATTTAACCTCTGTTATTAGGGGTGGGTAGATAGCTCATGTTTATGGGGAACTGTTATGGGTTGTATTCCTGACCCATGGTTTTGGTACCCATTCTTTTGTAATACTGCCGTGACGGTTACTTATTGATGTGCTTACATATAGCTGGACATGTAGTAGTATATAGCAAAATTGAGAAGTACG
DN2548_c0g1i1.1
GAAGTGGAGAGAGGTGAGAAGAGGAGAGGGTTGACAGAATGCACCACAGACCAAAGATAGATTTCACATGGAACACCACTTCAAAACCCATTAAGCAAAGCTCCTAGAACCTATAAAAGCCATCAGAGTATGCATAATATACCCTGCAACGATAAGAGGTAAGAAGAGACAACAAAATAAACCATGGATGGACATATGCATCATAAAACATATTTTATTGCTCCAAAATGTTACATGGTACATCATTAATGGGCAAGAGGCAAGAAATGCCATTACAACGCCATGGGAGGAGGCTTAGATTCCGCATTCTACCCTAAGGAAGAAAGAGAGAGGGGGCAGAGGAGAAATAACGACCAACCCTCTGAATATGCCCCTCTTGTACAATATATAGAAGAATGA…
DN2530_c0g1i1.1
TTATATTGGAAATATGGAAATTCTTCAGCATCTGTGCCACTCAATGCTGGCAATCGCTTTGCAGCAGAAATCTTTTTTATCACATTGAAGGGAGAGAACACGATTTTAATGAGCAACTTCATACTAAAGATGCACAAAGAAAACCAGGACACGATCAGTTCAAAGAAGACTTGATCAAGATCATAAGGCAAGAGATACGACATTCTTCAATCGAAAGGACACGTCATCAAATTGAGTTCTTTCCCTTTGATGTGATAAAAAAGATTTCTGCTGCAAGGGGATTGCCAGCATTGAGTGGCATGGATGCTGACGAATTTGAGTGAAAGTGGCAGGACCAGGACAAGATGGAAGCGGAAGTTAATATTAAGTGCATGGTTCTGTTTAAAGAGGAGCTTGAGA…
DN2537_c0g1i1.1
GCCGTAAGAGCCAGATTATCGATGAATCTGGAAAGGTTTTTGTTCTTTTAATTCGTTAAATTTGTTCGGTCTTGGTGGATTTTGGGAAATGAAGAAAATTCGCAATGCCGAACGCATTCTATTTGTGTTTTTGATGAGAATTTGCACGTCAGTCTGATCCCGTATTTAATCTTTTTCTCTGAGAAATTTTTAGCGTCTTCTCGAAGCTTATCGACGGCCGAGTGCTGATGAATCTACATGATCAGCTCTCAACAAAATCGTAAGCGATATCAAATGTATGGACGGCTCTGTCTTTTCTTTTCTAGTTTTTTTGGAAAGAAAAGTAGCAGGGCCGTGCACATTCCTAATGATCAAAAATTAAATTCTTTTCGACCTTAATTTATTCTGGTTACT
DN2579_c0g1i1.1
GAGTGCTTCAGATTTGCTTGGGGGCCGCTCCTAGTGTATGCTCTTGTAATAGAGAATAATAGGAAGTTTGCTTGATGTTTTGATGGTGAAGACTAAGTGTTGCTAAGTATGTGTCAAGTGACTCCCTAGTGAATACCAAGTGAGTAAATGAATGGGCTTGATTTGTATTTATATTACTCCAAGGAAAATGTTTCGCACTAAGGCCGACCTAGAAAGGAAATGCCGACTCATGGAAAGACATTCATTTGAAAATTTGATCGTTACAAAGTTAAGGATAAAATCGCCCAACAGGGAGCAGGATCGACGGTCAATCCCATCTCTACTGAACAGTTTTGTCCTATTGGGGTAAGCACCGAATTGATGATTAGGAGAGGTTTGTATAGGAGGTACAATGTGTCT…
DN2572_c0g1i1.1
ATTTTTAGTAACAATTTGTCATTCTTGCTTGTAAAGCATGCAAAGGAGCACTGCTTCCTGCAATCGTTTATGAGTCACATCTGTTGATTGTAATCCCTTTTTTTGTTAATCCATTGCAACCTAGTTTGTGCTGGTATTGGTTGCAATGAGGTTCCATCAATGGTTGCAGCTAATGATTTCTCTTGTTATTTTGTTTACTATCTGCAATATCACACCTAACGTACACAATTTGATTGCAAGGGTCTGAGTATTGATATTCCCTGTCGCCACTTTGTTCCAATTAACTTATACCTTCACCTGATATGCAACCTAAGGCAGTTTCTGTTTCAAGATCTAATTTCTGTAAGGTAGAGTTTATGCCCTTTATGTTATTTTACCATTATAATTGAATA
DN2543_c0g1i1.1
TAATCACAACGACTACATCCGAACAAAAACCTTCCAAGCCAACACAGCTTCCTCAACCGCAGCCAGTTACCTCGACTACCAAGCACAACATCACCAGCCACACCCACAGCCACAGATTGTGTGACTCAGGCAGAGATCTCGCCATCATTAAACTCAACTTGACTCACGACGCAACCGACATTAAGGTCACAATGCCTTCTCACTTGCGACTCCAATCCAACTTCGAGCCTTTCACAGCCGACGCTTCTTACCAGACATCACCCAAGCTTTCATCAGCAAAGAAGCAAAAGATGTCTCTCACCCGCACATACGCCGTCGCCTCGACCGCCAGGTCGAAGCTTGGTCGCGAGGCCAGCCGTGCAGACCACAACCTGCGCCGCCTCGTCGGTCACGCCAACC…
DN2570_c0g1i1.1
CTGAAATCTGCCCTCAGATGTTTTTTTGAAGAAATCTTTGACTGTACTTTGCTGTTCTAGATGCTAAACCAACTCTGAATATGATGCCCTAGCTGAACTGGATGAATATTTGTACTTTGAATGATCACTGCAGTCCTTGGATGGAATTGTCGAGCTTAGATATGAGGGTTTCCGTCCTTAGATCTGTGTGTAAATGATGGTTTTCGTCCTCTATTCCTGATGTAGAAGCAAGAGCTACTTGCAGACAATGAAGTAGTCGATCAATTTCCCCAAAATCTACTTTTATACTTTATAAGGCCTTCTTCCAAAGTTGTCTAGCCTCTGCCACCATTGTCTTCACCCAATCTATCTTTCTAGTGTCTCCATCATTTCTCCAATGTTTCAAGTCATTGGATATTA…
DN2592_c0g1i1.1
TCTCTCGCAGAATTTTCAGCTACATTCTGCGCATTCCAGAGCTTAATATTCTTGGTCCATGGATTCCAGCGACGAGGTGACATCTGGAAGAACTTACCCAGGCGAGCACGAATTAGAGGAAGTCGAAGCAGAAGTGGAATCTCTGAACAAAGAAGAAGAACAAGTGATCCTTGTTGGCAGGAAGCGCAGGGGAGACACCAGACACCCCCTCTACAGGGGTGTGAGAAGGAGACCCAATTACGGCAAATGGGTAACAGAAATTCGGCAGCCCAAGAAGAAGTCACGAATTTGGCTGGGGAGCTATGACAGTGCAGAAATGGCGGCGCGAGCTCATGACGTGGCTGCCTTGGCTCTGAGAGGAGCGCGGGCGTATCTCAATTTCCCCGAGTCGGTCTCCTC…
DN2507_c0g1i1.1
GACATCAATTTATCTTTTTATACGCTCAATATGTTCATAAAACCCCACTCCCTTGCTGGTATTCACCCTTATTCTCTGCACCAGGATAATAATTATAATGGAAGTGGTTCGACCAATACCCATGAAATTGTTATTTGTTCAGATGGGCACAGGCTATGACCAGCATGGGCAGGACATAACCATGGCAGCCATGCGAGCTTGCAAGGATGCCATTTGGAGAAATTGTATCCCTGCATTCCACACAGGTATAATTCCAGGAGTAAACCAGGAACATATGAAGCTGAAGCTGAAGCTTGGTGTTCCTCGCTTCACTCAGAATTCTGTGGATACTGACAAAGTGAAATCAGTTTTTCCATATGGAGAAGTGATAGAAATAGAGGTGGTGGAAGGAGGGCTGGT…
DN2528_c0g1i1.1
GTCTCTTGGCTATTTGTTTCTTATGTATTTTTCTTTTGCTTATGGTTATTGAGGACATATATGTTATTCAAGATGATGATGTTTGAGATGAAGGCATTGTAAAGACTTGCTTTTTGACCTACTTGGGATCAGCAAGGCATGGTGTTGTTTCATCAAGGGTTTTACTTGTGGATTGTTTAATTGAATGCTACCTGCAGTTAGTATTTTGTACATTCACTTGGAGAAGTGGGGAGCAGGAATGCCATTTCAAATCACGGTAGGGCTATATTAGATATAACAAAAGTCATCAAGAGATGTGGGTGCGAGGACAGGGATGGGGTTGTCATCCTTCTATTGGAGTTTCCTGGTGAGTGGTGTTTTTGCATGCTTGAGGTCAGCACATAGATTAGATTGTTTCTG…
DN2531_c0g1i2.1
AGTTTCTCTGAATCGTTGCAGACAAGCGTATCGATACGGGAGGCAGCTAAACACAGGCCACTGAAGAGTGGCAGATCCCTTTCAGTGAGTACCCAACATTTCTTAAACTCTGATTTGGCATTTTGGGAATGAATTTGAGCTCTTAATGGTTTGTCTTCCTCGCACTGTTGAAGGGCTTTCATCGATGTTCTCAATTTGGGTTAAATTCAAAACTGGGTTTTAGGCACTAAATTTGGGTAGAAAAGATGAAATTTGGGTTTTATTCAAAAAATGTTTTTTCCGCACTGAATTCGCGTAGAAAAGATGTAATTTGATAGAAATTGGTTCTTGCCACTGGCATTGGACTTGTGATCATCTGGGTTCATTCACTTTGGCCTTAACTTTTCCATATCGGGCCTG…
DN2589_c0g1i1.1
AATTGACCATTATTTTTAAATATAAACAATATCAAATTCTTGCATGTTAAATATTTATCATGCCCGTACTTTGGTCGTCATTTTAACACAAGCACCCTTGATTTAAAATTCATCTGCTGCAAGTATTGTTCACAACAACATGTATCAACCTCGACATAGCCTCAACTAGCTAATGTGCCTTGACTATTTGTTCATCCAGGGTGAGCATATTTGTATTCCAATGTACTTAAAAAATAGGTCGTACTTCATCTTTTGTTATTTTTTTTTCCTTAGACCCCATGCTCAAGCTAATCATGGTCAACTATTTGGACTTCATGTAGGCTACACATTCAAATTGACGGGCCAACTTATCATTAAATTTGGGCCTGAGTTATTTTGTGAACTCCATTGGTTAAGCTG…
DN2584_c0g1i1.1
AACTATTGCGTCATAAAAGCCATGGAAGATACCCTTCCTTCATATTTACTTATTATTATATTACCTCGAATGAACCCCACCGCCCACTTTAAGGGAATCTGATCTGATCCTCTCAATCTTCTTGCCTTCGTTGTGCCAACACAGCATACAATATTCTCCAGTTCCACTACTACCACAAGAAGAAGAATAAGAAGAAGAAGAAACAACATCCCTGCATCTGCCCTTCCAGAGGGCACTGCCAATGGCTTATTATGGAGCAACATGGAATCCCCTATACCTACAGGCCATGATGGAGTTAAGAAGAAGAACGTTTGGCTTTGGCATGCTGCCTTTCAGACATGAAGATCCTACCTACATACCCATAGATTGGAGTGAGACCACGGATGCCCACATATTTTC…
DN19223_c0g1i2.1
CGAAAAGAGGATGGAAATCAAACTTTCCCATTCTCACACGGCCACATCTTGACTTTTAGAAAGCAAGGCGAATCGCAAGCTGCTCCACATGCGATCCAACTTAACCTCTTTTCAAACTTGAAACCCACCACGTTTATGACCAGACCGCAACTCCCTCGAGATAGAAAATTGTACAAATTACGCTACGCCTACTTTTGATTTATTCAGAAAAGAGGAAGACGGCAACGTCTACGGTCAAACCTGCAATGGTCATAAGTATGAAGTTTACTCGTTGCACGGTGAAATTCATAGCGGAGCTTTGAATCGCATTCGCCGCCTGTAAGTAATGTGGAATATATAAACTGATGGGGGCGCCGGTGTATCAAGGGAGAAGATCCATCAAGTCTTGGAAGCTATTCG…
DN19263_c0g1i1.1
ACATTCTCGCGTTTTATCTCCCTTTACTACTGAGAGTGAGAAATCTAGAAGGTGCGCGAATTTCCTTCTACGTGGCGCTCTCCATCCTTTTAAAATCGCAATCTGGAGCACGCATTTTTTGTGAGAAGGTGTCTGATAACGATACTGGTCAGTTAAATTTCTTCATTTGTAGCAAAGTTTTCAACTGGTTTGGAGTCCAGATGGCGGTTTCGAAAGGGGTTTTGTTGTGCGTGCTGTGCGTGATAATCCAGGCAAATATTGGGTGCGAGGGTTTCGTTCCAGTATTGAGCCCTCGTTGGAACCCCCTTGATGAATTATGGCAGGTGGATCCCTTCAAGATTCTAGAAGTAAATCCTCTCTCCACACGTGGCGAAGACATTGGCCAAGTGTCCTTAACCA…
DN19294_c0g1i1.1
AAATCGAACAATTTTACCTATATTGTTTGTTCAATTTAGGGATGAAACACCTTTTTTTTAACCATGTCATTCGCTGCATTATCTGGATTGTTAAGTTAATGGATAATTCTGTATCCAGTACCTCCCTTTAAAGTTGTTTCAAGTAGCATCTACTAGCAGTTGGGCAATGACTTTCCTCCTCTATCCAGATGTGATTCTTAAACCATTGGTCCTATAGAGGGGGGCTATCAAATATATTACACAGTGAGTGGACCTGAGGAAATTAGGAATTCTTTTGCAAGTAATTGGGTGTCTGGTTTACAAATTTGTTTTCTTTGTACATGATGATTCTTTGAAAATTGGTAATTAATATTTTATAAAGAAAACGACAAAAAAGTTTAAACTGCACCCTGCTGCAAT…
DN19274_c0g1i2.1
CTGCAAATGGCTCACAACCAGATTACTGCCCCGGCCGCCTGATTCATCGCCTCCGACATTACATCTACACTTGGCACAAACAGATCAGTGGCCGCCTTTCTTGACTCCCCGAATCAATTGGCCGCCTTTTAATATTATACTTTGGGAGGGAATCAATAATTCGGAAGAATCCACGGCCATGCATTGGCGGTTTTGATCGATAATAACCATGACGTGACTGTAACCGAAGAAAGTTCTGTATATCTATCCCTTCTGAAGTCTATGGGGAAAAGGATCTAGACTGGTAATTTATTAGTTTGAAGTCCATGGCTAACCAAAGACAGGAAAATTCAATCTTGGAAGAAGAAGGTGAATTAATTGGTACCCAAATACAAGAAGAATCAGAAATGGAAGAAGAGA…
DN19254_c0g1i1.1
AATGACTGACACCATACTCTGATGACACATCTAGAGACACGGAAGCAATGAAGCGGCCAAAACAGGCGACAATTCCGATTCCTATTCAAAGACGACAGTGCTTGTTCTCTAAAATCCAAGGCAGTTATCAAACTTTGAGAGCTTTTCTTCCCAAAGTACTGGTATTAGTTTTTAGTCATGGCTAGTTGTAAGAGGGGATTCGTTGCAGGAAACAAAGAGTTATTATGGATTTGGAAAAATGAAGGTGGGAATTATAGGAGCAGGAATGAGTGGAATTCTTGCAATTAAATATTTACTCAATATAGGTCTGAATCCCACTGTATTTGAAGCCAAACAAGGAATAGGAGGAGTTTGGAGAGAAACATTTGCATCAACAAAGCTACAGACTCCTCGTCCTGC…
DN19299_c0g1i2.1
TTATTATAATAATAATTAATTATCAAATAAATGTCGCATTCAACACCATCCAAAAAACCCTCGCCCGCTCCCATCTCTTCGTCGTACACACACAAGACGCAGCGAGGGTTTCTCACCTTTTTTGGTTTTGCGTTCCCTTCATAAGATTCATTTCATCCACCCCCACGTCTAGTGTTCGAATCGCATCGCCGCCGCTATCGCAGCACAGGTTATAAAAGCAGGAAGGAAAGAAGGAAAGCATGAGCAAGCAAGGAGGCTCAGAGGATCAGCTCTCTCCTTACAACATGGCGGATCTTGGCGCAACCTTGCCGACTGGCTCCGCAGCTTTAAGTGCAGAGGATCGTGCTGGTTTGGTTAATGCTTTGAAGGATAAGCTGCAACACCTAGCTGGGCAGCAAT…
DN19207_c0g1i7.1
CAGAAAGAACCAGGGTATTGGCACATCAATCCCCTCGAGTGTGTACCTTAAGGGGCACAATGGGAAAGGGATGGGGTCAGTTCATAGCACCTTGTGAGATATTGTTGTGTCACTTTACCTAGGTTGCACTAGCATGCTTTAGCCTTCCTACTACTACTTTATGGCCACTTGATATCCTCAATTTTACCACTTCTATATCATCTTCCTATGTTAGCCGTCCTACTACCACTTTAAGACCACTTGATATCCTCAGTTTTACCATCTCTATATCATCTTGTAGCACCTTCAAATTCACCTTCAAGTCCCCTTCACACCTCCTCCAAGTGTCTTGCTCCACCCTTCCTCCTCTTTCCTCCACCTTAGCCTAGATGGATTGTTCGTGGCCAACGCCATCAACCA…
DN19225_c0g1i1.1
CATGGAATGGCACTGTTGTGATGAAATGGAACTAGGCATGGATTAGGTTTGGTTGGTTGGATAGATTAAGCAGTCACTGTATCAGTTTATTTTGGTTTTTACTTTTTTCTCTGCTTAGGGTTGGTACCTAAGCGTTTCGAGTTCGAATCCCGTGGAGTCCCTAAAATTGATTTTTTCGGGACAAGAAAAAGTTTGCATCGATTTTTGGAAGGGTTTCGAGTTTGAATCTCATTTTGCCCCAAAATTCAAATTTGCGAGAAGAACAAAGGTACCTATTTAAGAGATTCGGGGTTCGAGTCACACAGTCATGCCCCGGGATTGAAATGTAAAAAGTAGTGGATGAGGTTTAGGCTTTGCGTCTCTCTCGTAATGCGGCCGCGTTGGAAATGCAGGTAATTT…
DN19289_c0g1i1.1
TGCAACTCCAACAAATATTTTGCGCATCTGACCGTTGAATCAATTCACATTTTAACAATGGGGACTAAGGTATTCGGTCCAAAAAGCGTTTATCTCTACAGTCCTTCAATGCCTTCTCTGCAATCCCCAGTGAGACAAGCTGGGTGCAACGGGGAAATGTCTCAAAGGCTTTTACTGCCAAAAAATTTTTCACTGAAAACCAGCAGGAGGAATTGCAGAGTAAGATCTGGTGGAATAAGTATGGAGGAAATGCTGAACATTGGGCAGTTACAGGAACAGGCTCCTCTAGAGCTACAAGGCTTCATGGACAAAGTGTCTGCGTGCAATCGAGGAAGTGATAAAAAATCGGAGTTTCTACCTTTCATTGTTGAGAAGAATATTGTTGGCTTTATCCATCTA…
DN19261_c0g1i1.1
ATCTCGTTCGGAATGTAGAAGAGAAGCTTTGTACTGAGTGCTTTTTCTGAGTGTCAGGTAAACTACCTCCGAGTGTTTCTCACACACCCTGAATAACATTTTAGCAGCTCTTAATATTGCAGAGCTATCTTCTTATTCGAAATACACACCCAATGATTGAGAGAAGTCACAATCGAAAACATTTCACAGGCGAGGCAGTTTAAGTTTCAGAATCCATGGAAACAATCCGATCAAGAGCCCCAAATGCATGGTCCACAAATAGATTACAAAACAATCAACTGTCTACAAATACATTGCAGAACAATCAACCGACGAATGACCCAAAAATCTTTACATATGACGAAAATTCTGATGATACCAGCGGTGAAGAAGATGATTGCAACGCACCTGATCAGAATG…
DN19261_c0g2i2.1
CATTCTCTTTACACATGTTCTACATGTTTTCTTCAATAAAGTTTCTGTGTAGAAGTTCAATGTTTACTTTTCTCAAGTTGAAATACAAGTTATGACATTGGGAGACCTCAAACTGTGCTTGCTTTGTCTTGAAGATTCCTATTGTAGAAAATAAGACATTGTTATCAAACATCAATATGAGCACTAGTACTATTTTCCTTTGAAGAAATTAATTATAAGCTTTCTAACAATATTTGTTTGTGTTCAATTATCTGCTTTCTAAAGGATAAGGTAGAGCAAGGTGATGCTGCACCAAAGCGAAGAAAACGGCGTGGACAAGTGCAGGCAAAGTATCAGCCCTCAAAGTTGCAGGTGGGTTGTTTCTTCCCCTTTTTGCTATTGCCCATTCAGGTTTCAGGT…
DN19261_c0g3i1.1
TAAATACTTATAACATTATTGGCCATCAATGTTCTCCACTCATGCACCCACACATGCCAAAGTCCAAGTCGATGTGGGGTGTAAATGTGCCTCTTGGCACAAACTATGTATGGCACTGCATTTGTTTATAATCTTGTATTTCTTTATTTTGTCAGGCAAATCCAATAATGAATATGCCTGACCAGCCTGAACCTGACGTCACAGATATAGTCTGATATTGGCTCTTGTGCTTTCTTCTTTTACTTTTCTTAGGATATTTGAAGCTTTTGCATCCTGAATTTTAGTTTGGATATTTTGCATCCTATTTTTTAATAACAGAATCTCCTATCAGTCA
DN19270_c0g1i3.1
GGTACTAATGCCGCATCACGCTTGTTTCATTTGACATGGCACCCTTTTATACACTTACACGTTGGAAGTAGCACTGTTTTAACATTATAATTAAATAACATCAGTACGAGTGAAACCCTAGAAACACACCTAGTAGTCTATATAAGTGTATAGGGTTTCTCAAAATCGACATTTGAAGGAGCCATAGGAGAGCGGCACAGAGGAGGTGGTTATCGACAACACAGCTGAAGCAATGCCGTCACACAAGACTTTCATAATCAAGAAGAAGTTAGCCAAGAAGATGAGACAGAACAGGCCTATTCCTCATTGGATCAGGATGAGGACTGATAATACTATCAGGTACAATGCAAAGCGCAGGCATTGGCGCCGAACAAAACTTGGTCTGTGACACACAGGATG…
DN19212_c0g2i1.1
AACGAAACTTCCATCTTCCCCCGTCCACAGATTACCAAAATGTAAGACATTTCCACTCACCACGAAATCGCTGTAGCACCGGTCCTCTTTAACTTTGTTTCCGCTACTTCATCATTTATCTCCTCACCACAGCATCCCTTTGATATCATATTATTTTGTATCGTGGATTCCAATAATGGGTGAACAAGGGTTTGAATTCCCCGTTTCTCAGGCTTTCCTTTCTCCGGAAGCGGCACTTCTACACAAGGCCAGGTGTTTGGAGGGAAAGCAGGCACAGATGGAGTCCCCTTCGGACTTTGTTTTACTTAACGGCGCTGAAGAGCGCGATGATCAGAGAATGGGCTCTTCTGATCGAGACCCACTGCTTATCCCAACACAGCTTCCTCGGCCATTCGCAAA…
DN19212_c0g1i3.1
CCAGACATTTGTAAGTTGCAGTGAAACTTCCATTCCGAGAATTTTACAGTGAGTAGACATATGCAGTCGCCACGAAATTACAGCACTTCTTTCCGTCCAACACCACTCCTTTCTCATTTCTTTCCGTCCTTCCGCATCGTATTATGTTGTATGGTCGAGTCTCTACCGATCGAGGGAAAAAGAAAATGGGCGAACAAGTGTTCGATTTTTCCGTTGTGCAGGGTTTTCGTTCGCCACAAGCGGCACTTCTACACAAAGCGAGATATCTGGAGGGAAAGCAGCAAGAGATGGAGTCCATGGAGCCTTCCGACTTTGTTTTCCAGAGTGACTCATCTTCGAATGATCACAAGATGGTGTCTTGTTGTCCGTCTCTATCAATCCCTGCTCCGACCGCAACAC…
DN19212_c0g3i2.1
TCTGCTCGAGTCTCTAACAAGGCGAAAACAAAATGGGCGAACAAGCTGGGTTCGATTTCCACGCTTTCCCGGGTTTTCATTCGCCGCAAGCAGCGCTTCTACACAAAGCCAGATATGTGGAGGGAAATGAGCAACAGCTGGAGTCCCTGGAGCCTTGCGACTTTGTTTTCCCGAATGGTGAATGCGATGAATCATCTGTGACTGATCAGAATATGGTCATGTCTTATTCTCCGTCTCCAGCAACCTCTTTTGTCACCGGATCAACTCAGCCTCCTGTTCACCCAACCCCAAGAAGTAGCCAGCGGAGCGCTAAGAGAACGTCTGAACAAGCTGTGAGATTCGCATTTAAAACCAAATGTGAATCGGATAATTTGGAAGATGGGTATAAGTGGCGAAAGT…
DN19257_c0g1i1.1
GGAATAGATTCCCTCCAAACACCGCGAATACTTGTGGAAAGTTGAACCCACATCCGTAAGACAGAGGTCTGTGACCGAGCTATCTATAAATTACTTTAGACCATCTGTAACCTCTAATGGCGAACTCCTAGAATATCCTCGGGTTGTCCTGTTAAATACACTACCATGAATTTAAGAGATCCAAAACAATAATTTTTTGTTCAATGCCCTTCAACTCTCTTAGACTATAGTCTGAACCGGTGTAAACAATTCTTGATTCTGGGAATGTTTTTCGGGGTTTTTACAACACCATCGATGGGGATTTGACAAGGCAGATTCCCTCCCCTTCTTACAATGCCATTGCCAACCCTCAGTGCCACATATCTTGTTTTATTACACATAATTACCCTGCACTATTCT…
DN19240_c0g1i1.1
AAACCGCTTTCCCAGATTGGGAATCCCACCAGATCCTTCCAAAAGTCCGATTTTTATTTATGATAATTAATTTGTTTCATAATTGAAGAACTGGAGTTGAACACATAATAATAGGGGGCGGAGAAGAAAGAGGAAAACGGGGAATTGCGAGACTCCGCGTGCAGGAGAGCATGCGGTGCTGCACGTTCCAAGCAGTACAGTCCCTTAACGACCGAAAACAGTAGTCTTGGCATTTTTTAATTTTTTTCCAGGGCTGTTTTATTGACTGGACTGAGATATCTGCATTGCACTGCATGGAATCTGAAATTTCAGAGTTTTTCTGAGACACCCACAAGCTTGTTTCCAGTTTTCTCTCTTTTTATAGGATATTTAGTGTCAGTAAGACATTGGGTTCTCCGC…
DN19259_c0g1i2.1
AATGAACATGCTTCGTCGTGTTGAGCCTTATGTGACCTACGGATTCCCTAACTTGAAGAGTGTTAAGGAATTGATCTACAAGAGAGGATACGGAAAGCTCAACTCCCAGAGGGTTGCTTTGACTGACAACTCTATCGTAGAGCAGGCTTTGGGTAAACATGGGATCATCTGCGCTGAGGACTTGATCCACGAGATTCTAACAGTTGGACCTCATTTCAAGGAGGCTAACAACTTCCTGTGGCCATTCCAGCTCAAGGCACCGCTCGGTGGACTGAAGAAGAAGAGGAATCACTACGTTGAAGGTGGTGATGCTGGAAACCGTGAAAACTTCATCAATGAGCTTATCAGGAGGATGAATTAGATGTTTTCTTTTTCCAATATCCGTTTTATTACCTATGT…
DN19275_c0g1i2.1
ATTCTTTTCTTTTTCTGATTGCTGTGAAACCACTACCAGCTAGCTTATCAAGACAAATCCTTTGGGTTTCTTTCTTTGTTTTCGCAGTTGTACAAGTATATCATGTCATCAGATATTGCGGCGTGGGAATTGGCACTAGCTCTGAAGCGACCATTGAAGACTGGACTTTATGAGCTTCATACCATTTATGAAGAGGAGAATGAAGAAGAGAGCACAGATTCACAGATCACCAGATTTGACTTCAAACACATAGTAATCTTAATGGGTATTTTGATATCCCTGCTTTTTCTACTGGCTCGTCCTCTTCTCAGAGCAAGTTCTCTTGTATTGAACTAGAGGCTGTGTAATATTTTTTGGTTTGCAGACAGAAATCTGTCAAGATTTTGCAAACAACGACCG…
DN19208_c0g1i1.1
GTAAGTAACGCAGTTGCTCAAGAGTCAAAACCTTCCCAAGTCCATGCCCGATGGAAAAACACTACTTAAACAGACTTACAGTCTTGTTACTCCATCCAAGCACTCTGTTTTGTTGTTGTTGTTGATTCTGCATAGCCTGCTCTGTTTTTCCTAATCTTTTCAAGGAGAAGGAATTTGATGGGGAAATACGCGGAGATGTTAGATCTGGGAGTGAGAATTGCAGCAAGGTTCCATTCGCACTGCCCTCAAACCGCTCGATTGTATTATCATCCTCCCAATCCCAATTCCAATCAAAACCAGATCAATTGCAATTCCAGCTCCAGAAGCGAGGTGTCCCCAACACAGGTCGCAGTGACATTTGAGATGATGTGTGCGTGTGCCGCAATTTAAATTTATGCC…
DN19203_c0g1i4.1
GGGTAACAAGAGGGTGTTTGCTGCCTTTTCCACAATGAATTGTGCATCAAGAGCCCTCGAAAAAACCCGTTCGTGTGCCCGTAGTAGCCGCCAAGAATTTTTTTAGAGGAGCCACTGGAGGTCCAGAGAACCCGCTGCCTCCACTTTTGCCATCTGTGCTGACACTGTCGGCTCTACCTGGCCGTCCCCCATCCGCAGCTTCCTTTGGCCTTGGCATCGACGGGTAAGGGTTAGGGCTTTGCGGCGCGTCCATTCTGTGTCCTTCGCCAAACCTCCAGGCAGATTCAAGTCCGGTGTTTCCCTGCACGACCGCACTTCCCCATTGCTAAAGCCCTACCAGAACTGGCGGCGTAGCCACATCGGAGCTAGGGTTTTTGCGAGCCTTCATTTTTGTCTCGT…
DN19277_c0g1i2.1
GGAGAGGGGAGCGGCTGTTGTGGTATTTATATGTGAATAACATCATATCTTCATTTTCGGGTGAAAGGAAGAGAATGAAGTCAAGCAAGGAAGATGATCGCAAAAAAGAAAGCAGCTTGAATTTGGACTGGCGACTCAATCAAACTCTCAGAAATGTTCAAGGATTGCTTAAAGGGCGCAGTTTTCCTGGTAAAGTTCTATTGAGCAGAAAAACAGAGGATGCCGTTGATTCTTGCTCATCTGAACCCACTTCAACTAGTGGCAGAAGTGACTTAGAAAATGTGTTAGGTACAAGCCAAAGTTCTGAGGGTACTACAAAGAGAGATGCTCATGGTGATAGCAGCACAACAAGTCATGCAACCGCAGAAAATTCAGGCCCATCTTTTAATAATGAGGGCA…
DN19236_c0g1i2.1
CGGTCCTAAGGTAGCGAAATTCCTTGTCGGGTAAGTTCCGACCCGCACGAAAGGCGTAACGATTTGGGCACTGTCTCAACGAGAGACTCGGTGAAATTTTAGTACCTGTGAAGATGCAGGTTACCCGCGACAGGACGGAAAGACCCCATGGAGCTTTACTGCAGTTTGATATTGAGTGTCTGTACCACATGTACAGGATAGGTAGGAGTCTATGAGATCGGGACGCCAGTTTCGAAGGAGACGTTGTTGGGATACTACCCTTGTGTTATGGCCACTCTAACCCAGATAGGTGATCCCTATCGGAGACAGTGTCTGACGGGCAGTTTGACTGGGGCGGTCGCCTCCTAAAAGGTAACGGAGGCGCCCAAAGGTTCCCTCAGAATGGTTGGAAATCATTCG…
DN19290_c0g1i1.1
AGGGCACGCTAATATTGATCACAAAAGCTTCTGAAATGTTGATCACCCTCACCTCCAAAATTCGAAACTCATCTTAAAAATAAAAAAATAAACCAATTCCTTTACTCAGCCATGGATGCATTAGCTGCCTTGAAAGAAACTTCTTCATGGTTACCTTCATTGGGTAGGACTGCTTCCGATCGGAAAACGTATGTTTCTACACATAGGCTTAGGTTTAACAAGGAAAGGAAATGGAATTGTCGAATTAACTTCTCCGCCATTGATACCCTTGCTATTAAGGGAAACCCAAAACTTGACTGTAAGGAAATAAGCAGGAATTTCAACAAAGAAATTTCAACAGGTAACAGTAGATATGCAATTTTCTTGCAGAGATGCATTGCCGTGAGAGCCTTGATAGAG…
DN19247_c0g1i2.1
TGTATAAAAGACCTAAAGGTTCCGAATTTTGATTGTACAGGTTGTATCCGTATACTCTGCACTTATTCAATCAGTTTTTTTCTGTTTTTCCATCAGATCTCTGCTGGAATAAGTGATCTGTTTGAGGATATAATCTGTACCCGTTTCCAGTGTGCTGTTGTCTCCTGGTGTTGACATGGGATGGATCTCTTTGTCAAATCCAAAGGAAGTGTCAAATACCTGGTTGAGGTCATTGCCATTGGTGCCCTCGCCATCATTTATTTTGAATTCGCATCGTAACATGGTATCCGTTAAGAGATCCAAAGGTATTGCGGTGGCCAAGGTTTTAAGCTTCCATGGTCGGAATGTTGTTGGCGGCACGACAAAAGTGTTTGCATCTTTAACCCTCGGTGAGAATCT…
DN19295_c0g1i1.1
ATTTCTTCTAACTGGGCGGCAGTTATTTCTGAATAAACAAACCATTTATGGGATTCAAATTTTCAATCTCTCCGCCTCTACTTTTGTGGCGGGGCTACTCTCAACTTTCAACTTAGCTACCGTTTCATTCAAACCCTGGCGATGTGACCACACGCTCAAGGATTGAAAATAGCAGACATAAATATGCAAAGCCGTAATGGTAAAACACCTCCTTCAAGCCAAGTTGATCATTTATCCAGTCTGGTGCCTCAAAATTCATTGCACTCCAACCATTCCTGCTTAAAAATATTCACCCGTCATAAAAATTCTACGGCGCTTTTTCCCGTCTAGTAATTAAACATACGCAAGAATGCCAGTGGCCTCAATTGAGTCGGGACAGCTTTGCAAGGTATGGGAAAT…
DN19265_c0g1i2.1
GACAGTTTCCACAAATTCCGGGCCCCTGTATAATTTTATTACTACAAATGAAATTTGAATTTGGGGGTGCTCATAAGCAGGAGCAAGTGGCTGAGCCCTGATCCTCTCCAGCTCAGAGTTGAAATCAATTGATTGCGGTTATACAATTGGGCTAAGTATTGATTTTCTCAAGTTTTTTTTATTGAAACTCATCGATATATCATATTAAATTAATAATAAGAGTGTAATAAGTTACAACAAAAGTGGCTGGCAGGTATGCACATTCCTGAAAGCAAGAAAAATCTGGAAATACACATGGTAATACAAACTGCTTTAAGCTACAAAAACTTGGCTAACAAAGCCAACGGAAAAGAGAACTAGGCACAAGCCTTGGTAGCTCTGGGAGGAGGTGGCGGATCA…
DN19216_c0g1i5.1
TGGGAATTGAGAATTATTTATCCTGTCCCACCTTGTTTGGCAGTTTCCATCAATGGAGGGAAAGATGCGATAAAAGTAACCATGGTTGGCATTCTTGTCTTTAAGACTAGATTCTAGTTGCTGTCGTCACAAACTGAAAATTTGAAGATCCTTTACGCTTCCATAAACTTCCTTGTTCGTTCATGTGAATAAACTTGTCAAGGAAGACCCCCAAATCTCTACAATTTAGTTTAGGGTTATGTTGATCTGAAGAGTTTTGAATTGAGGGCGGTTTGTTTTGAAATTTCATTGGTTTTGAATCTTGATGGGGTTCTTTGAATCTGGGAGTCCATGGGGATTGCAGGCCTTATTGAGGAGAAAACAGGTGGATTCAGCTCATACTAAGGCTCACGATGGTCA…
DN19239_c0g1i1.1
GTGAACTTGAAAACCGAAAGCTGTTGAATCTCATAAATGATCTACCTGGAGATCATCCATACACTTATTATGGCAGCAATTCGGAGCTATATATAGTTCAACATGATGTCTTGCGAAGCTTGGCTATTTATTTGGCGGCCAATGAGCAAACTGGAAACATATGCAAAAGGCTGAGACTATTTCCAAACAGTTGGAAAGCGCACTCCGATGAAAATATTAATGCTGAAATTGTGTCGATTCACAATACAGGTTCAATGAATGAGAAGCTATGGTCTGAGGTGGAGTTCCCAGAGGCCCGGGCTCTTGTATTAATATTTTCTGAAAATGAGTGTTTTCTTCCAGCATTTTTACAGACCATGTCGAAATTGAAAGTTCTCATTATAATCAACCAGAATTCCA…
DN19239_c0g2i1.1
[truncated: 98,933 more rows]
