# Supplementary material for: Endophytic fungus Pseudodidymocyrtis lobariellae KL27 promotes taxol biosynthesis and accumulation in Taxus chinensis
Source: BMC Plant Biol. 2022 Jan 3;22:12. doi: 10.1186/s12870-021-03396-6 (PMC8722197; doi:10.1186/s12870-021-03396-6)
Supplement: Supplementary file 7 — Additional file 7: Table S3. GO and KEGG enrichment analysis. (XLS 20 kb) [file 12870_2021_3396_MOESM7_ESM.xls]

## Sheet: Sheet1
Table S3. GO and KEGG enrichment analysis.
groups	Tested term	pvalue<0.05	pvalue<0.01	padj<0.05	padj<0.01
GO：
Y0.5H vs CK0.5H(Down)	2647	1084	551	796	403
Y0.5H vs CK0.5H(Total)	3375	1172	673	673	433
Y0.5H vs CK0.5H(Up)	2126	752	375	375	117
Y6H vs CK6H(Down)	2524	930	441	415	275
Y6H vs CK6H(Total)	3543	952	593	565	463
Y6H vs CK6H(Up)	2388	933	429	638	258
KEGG：
Y0.5H vs CK0.5H(Down)	110	25	19	19	9
Y0.5H vs CK0.5H(Total)	114	21	13	9	4
Y0.5H vs CK0.5H(Up)	103	15	9	4	3
Y6H vs CK6H(Down)	108	12	5	4	2
Y6H vs CK6H(Total)	115	20	11	10	7
Y6H vs CK6H(Up)	106	26	13	12	9
