# Supplementary material for: Endophytic fungus Pseudodidymocyrtis lobariellae KL27 promotes taxol biosynthesis and accumulation in Taxus chinensis
Source: BMC Plant Biol. 2022 Jan 3;22:12. doi: 10.1186/s12870-021-03396-6 (PMC8722197; doi:10.1186/s12870-021-03396-6)
Supplement: Supplementary file 8 — Additional file 8: Table S4. DEGs involving in KEGG pathways after KL27-FB treatment. (XLS 202 kb) [file 12870_2021_3396_MOESM8_ESM.xls]

## Sheet: KEGG enrichment
Table S4 DEGs involving in KEGG pathways after KL27-FB treatment.
ID	Term	All unigenes	Y0.5H vs _cK0,5H					Y6H vs _cK6H
			unignes	pval	padj	Enri_chments_core	Gene	unignes	pval	padj	Enri_chments_core	Gene
ko00010	Glycolysis / Gluconeogenesis	195	60	0.0239303	0.160474	1.23611	DN10340_c0g1i1.1; DN1041_c0g1i1.1; DN12260_c0g1i1.1; DN12936_c0g1i1.1; DN13455_c0g3i1.1; DN17083_c0g2i1.2; DN17179_c0g1i1.1; DN17404_c0g1i4.2; DN18064_c0g1i1.1; DN18514_c0g1i2.1; DN18514_c0g2i1.1; DN19305_c0g1i5.1; DN19619_c0g1i7.1; DN20279_c1g1i1.1; DN20892_c0g1i1.1; DN21675_c0g1i1.1; DN21746_c0g3i4.2; DN21808_c0g1i1.1; DN22290_c0g1i2.1; DN22290_c1g1i2.1; DN22550_c0g1i1.1; DN22550_c0g2i1.1; DN22…	43	0.411842	0.928664	1.01601	DN11493_c0g1i1.2; DN12134_c0g1i1.1; DN14213_c0g1i1.2; DN14338_c0g1i1.2; DN16545_c0g1i1.1; DN17083_c0g2i1.2; DN18822_c0g1i1.1; DN18973_c0g1i2.2; DN19305_c0g1i5.1; DN19619_c0g1i7.1; DN20279_c1g1i1.1; DN20411_c0g1i15.1; DN20673_c0g4i1.2; DN21746_c0g3i4.2; DN22563_c0g1i1.1; DN22651_c0g2i1.1; DN22727_c0g1i1.1; DN23069_c0g1i3.2; DN23069_c0g2i1.2; DN23199_c0g1i2.1; DN23551_c0g1i4.1; DN23655_c0g2i9.2; DN…
ko00020	citrate _cycle (TcA _cycle)	118	48	4.60178e-05	0.00174868	1.63417	DN10853_c0g1i1.1; DN12355_c0g2i1.1; DN18064_c0g1i1.1; DN18276_c0g1i1.1; DN18717_c0g1i1.1; DN20601_c0g1i1.1; DN20601_c0g2i1.1; DN20628_c0g2i1.1; DN20628_c0g3i1.1; DN20652_c0g1i1.1; DN22040_c0g3i1.1; DN22345_c0g1i3.2; DN22563_c0g1i1.1; DN22651_c0g1i1.1; DN22651_c0g2i1.1; DN23613_c0g1i2.1; DN23978_c0g1i2.1; DN24183_c0g1i2.1; DN24401_c0g1i2.1; DN24424_c0g1i1.1; DN24735_c0g1i1.1; DN24755_c0g1i1.1; DN2…	27	0.329004	0.772153	1.05426	DN11493_c0g1i1.2; DN14338_c0g1i1.2; DN18276_c0g1i1.1; DN18822_c0g1i1.1; DN20628_c0g2i1.1; DN22040_c0g3i1.1; DN22345_c0g1i3.2; DN22563_c0g1i1.1; DN22651_c0g2i1.1; DN23613_c0g1i2.1; DN23978_c0g1i2.1; DN24183_c0g1i2.1; DN24401_c0g1i2.1; DN24424_c0g1i1.1; DN24735_c0g1i1.1; DN24755_c0g1i1.1; DN24853_c0g1i1.1; DN24941_c0g2i4.2; DN24987_c0g1i1.1; DN25377_c0g1i1.1; DN25423_c0g1i1.1; DN25489_c0g1i3.1; DN2…
ko00030	Pentose phosphate pathway	75	16	0.714887	0.999985	0.857034	DN10340_c0g1i1.1; DN15629_c0g1i1.1; DN16180_c0g1i1.1; DN17404_c0g1i4.2; DN20191_c0g1i2.1; DN20279_c1g1i1.1; DN21746_c0g3i4.2; DN24484_c1g1i2.1; DN24817_c0g1i5.1; DN24911_c2g8i1.1; DN25604_c1g1i1.1; DN25667_c0g1i4.1; DN32535_c0g1i1.1; DN36587_c0g1i1.1; DN477_c0g1i1.2; DN8149_c0g1i11	12	0.857639	1	0.7372	DN20191_c0g1i2.1; DN20279_c1g1i1.1; DN21746_c0g3i4.2; DN24484_c1g1i2.1; DN24817_c0g1i5.1; DN24911_c2g8i1.1; DN25393_c4g1i5.1; DN25604_c1g1i1.1; DN25667_c0g1i4.1; DN32535_c0g1i1.1; DN34583_c0g1i1.1; DN477_c0g1i12
ko00040	Pentose and glucuronate inter_conversions	100	26	0.347908	0.88383	1.04451	DN10244_c0g1i1.2; DN1040_c0g1i1.2; DN1041_c0g1i1.1; DN1075_c0g1i1.1; DN12260_c0g1i1.1; DN16120_c0g1i2.1; DN17760_c0g2i1.2; DN18514_c0g1i2.1; DN18514_c0g2i1.1; DN19340_c0g1i3.2; DN20557_c0g1i6.1; DN21512_c0g1i1.1; DN22727_c0g1i1.1; DN23574_c0g1i6.2; DN24379_c1g1i2.2; DN25142_c0g1i3.1; DN26051_c0g1i4.1; DN26140_c0g1i6.1; DN2939_c0g1i1.2; DN31597_c0g1i1.1; DN31628_c0g1i1.1; DN33270_c0g1i1.1; DN34279…	26	0.121698	0.455077	1.19795	DN10244_c0g1i1.2; DN13719_c0g1i1.2; DN19340_c0g1i3.2; DN19587_c0g1i1.2; DN19747_c0g1i4.2; DN20557_c0g1i6.1; DN21512_c0g1i1.1; DN22491_c0g1i1.1; DN22649_c0g1i1.1; DN22727_c0g1i1.1; DN23506_c0g1i1.1; DN23574_c0g1i6.2; DN25142_c0g1i3.1; DN25166_c0g1i1.1; DN25990_c1g3i3.1; DN26051_c0g1i4.1; DN26140_c0g1i6.1; DN26140_c0g2i1.1; DN28937_c0g1i1.1; DN2955_c0g1i1.1; DN30294_c0g1i1.1; DN30673_c0g1i1.1; DN31…
ko00051	Fructose and mannose metabolism	88	20	0.629556	0.999985	0.913033	DN10340_c0g1i1.1; DN11122_c0g1i2.2; DN11503_c0g1i1.2; DN12180_c0g1i1.1; DN13455_c0g3i1.1; DN15251_c0g1i3.2; DN17404_c0g1i4.2; DN17760_c0g2i1.2; DN19714_c0g1i2.1; DN21512_c0g1i1.1; DN21746_c0g3i4.2; DN21808_c0g1i1.1; DN22789_c0g2i1.1; DN22898_c0g1i1.1; DN24911_c2g8i1.1; DN25667_c0g1i4.1; DN32535_c0g1i1.1; DN35636_c0g1i1.1; DN36587_c0g1i1.1; DN477_c0g1i12	19	0.449075	0.974407	0.994801	DN10413_c0g1i3.2; DN11122_c0g1i2.2; DN11503_c0g1i1.2; DN15116_c0g1i2.2; DN15251_c0g1i3.2; DN21512_c0g1i1.1; DN21746_c0g3i4.2; DN22898_c0g1i1.1; DN23706_c0g1i2.2; DN24911_c2g8i1.1; DN25393_c4g1i5.1; DN25667_c0g1i4.1; DN25867_c0g2i2.1; DN29531_c0g1i1.1; DN30151_c0g1i1.2; DN30948_c0g1i1.2; DN32535_c0g1i1.1; DN33679_c0g1i1.2; DN477_c0g1i12
ko00052	Galactose metabolism	87	18	0.7824	0.999985	0.831175	DN13003_c0g1i4.2; DN13455_c0g3i1.1; DN17880_c0g1i1.1; DN20279_c1g1i1.1; DN20901_c0g1i4.2; DN22263_c0g1i5.2; DN22986_c0g1i4.1; DN24011_c0g1i1.1; DN24800_c0g1i2.2; DN25026_c1g1i7.2; DN25026_c1g2i6.2; DN25026_c1g4i1.2; DN26005_c1g1i19.1; DN26140_c0g1i6.1; DN32535_c0g1i1.1; DN34937_c0g1i1.2; DN477_c0g1i1.2; DN6944_c0g1i22	22	0.170844	0.577855	1.16511	DN14213_c0g1i1.2; DN17880_c0g1i1.1; DN18213_c0g1i2.1; DN20279_c1g1i1.1; DN20901_c0g1i4.2; DN22263_c0g1i5.2; DN22734_c0g2i1.2; DN22986_c0g1i4.1; DN23309_c0g2i3.2; DN23706_c0g1i2.2; DN25026_c1g1i7.2; DN25026_c1g2i6.2; DN25026_c1g3i1.2; DN25026_c1g4i1.2; DN25788_c0g3i6.1; DN26005_c1g1i19.1; DN26140_c0g1i6.1; DN26140_c0g2i1.1; DN32535_c0g1i1.1; DN477_c0g1i1.2; DN4844_c0g1i1.1; DN6944_c0g1i22
ko00053	Ascorbate and aldarate metabolism	56	18	0.0814498	0.343899	1.29129	DN1041_c0g1i1.1; DN11870_c0g1i1.1; DN12260_c0g1i1.1; DN14198_c0g1i1.2; DN18514_c0g1i2.1; DN18514_c0g2i1.1; DN22655_c1g5i3.2; DN22727_c0g1i1.1; DN23154_c5g2i3.1; DN23683_c0g1i3.2; DN23781_c0g1i1.1; DN25082_c2g2i2.2; DN25855_c2g5i1.1; DN25855_c2g8i3.1; DN26051_c0g1i4.1; DN31597_c0g1i1.1; DN32276_c0g1i1.1; DN33270_c0g1i11	15	0.138704	0.498466	1.23415	DN22727_c0g1i1.1; DN23154_c5g2i3.1; DN23683_c0g1i3.2; DN23683_c0g2i7.2; DN23781_c0g1i1.1; DN23887_c0g1i4.2; DN24286_c0g1i1.2; DN24377_c0g1i12.1; DN25082_c2g2i2.2; DN25855_c2g8i3.1; DN26051_c0g1i4.1; DN2955_c0g1i1.1; DN31746_c0g1i1.2; DN33557_c0g1i1.1; DN9120_c0g1i11
ko00061	Fatty acid biosynthesis	55	19	0.0381259	0.228755	1.38781	DN15560_c0g1i1.1; DN15576_c0g1i2.2; DN16212_c0g1i1.1; DN16735_c0g1i1.1; DN18704_c0g3i2.1; DN19971_c0g1i1.1; DN20148_c0g1i1.2; DN21388_c0g1i3.1; DN22992_c0g2i2.1; DN23354_c1g6i1.2; DN24966_c0g2i7.2; DN25771_c0g1i5.1; DN28841_c0g1i1.1; DN3698_c0g1i1.1; DN4197_c0g1i1.1; DN6986_c0g1i1.2; DN7069_c0g1i1.2; DN70_c0g1i1.1; DN7861_c0g1i11	13	0.296125	0.736974	1.08905	DN15576_c0g1i2.2; DN19017_c0g1i2.1; DN19971_c0g1i1.1; DN20148_c0g1i1.2; DN21388_c0g1i3.1; DN23354_c1g6i1.2; DN24588_c0g1i5.1; DN24626_c0g1i1.2; DN24631_c0g1i1.1; DN24966_c0g2i7.2; DN25771_c0g1i5.1; DN25771_c0g2i1.1; DN6986_c0g1i12
ko00062	Fatty acid elongation	27	4	0.839213	0.999985	0.595162	DN1928_c0g1i2.2; DN22723_c0g2i3.1; DN22724_c0g1i1.1; DN30454_c0g1i12	7	0.216039	0.65491	1.19454	DN1353_c0g1i1.2; DN17432_c0g1i1.2; DN1928_c0g1i2.2; DN21776_c0g1i1.2; DN22723_c0g2i3.1; DN22724_c0g1i1.1; DN23605_c0g5i12
ko00071	Fatty acid degradation	68	26	0.00479257	0.0515419	1.53604	DN1041_c0g1i1.1; DN12260_c0g1i1.1; DN15576_c0g1i2.2; DN16252_c0g1i2.1; DN17073_c0g1i1.1; DN18514_c0g1i2.1; DN18514_c0g2i1.1; DN20892_c0g1i1.1; DN21388_c0g1i3.1; DN21955_c0g1i11.1; DN22550_c0g1i1.1; DN22550_c0g2i1.1; DN22727_c0g1i1.1; DN24653_c5g7i1.2; DN24966_c0g2i7.2; DN25502_c0g1i2.1; DN25771_c0g1i5.1; DN26051_c0g1i4.1; DN27185_c0g1i1.1; DN31386_c0g1i1.1; DN31597_c0g1i1.1; DN33270_c0g1i1.1; DN3…	20	0.0487618	0.274888	1.35515	DN12134_c0g1i1.1; DN15576_c0g1i2.2; DN16545_c0g1i1.1; DN20411_c0g1i15.1; DN20673_c0g4i1.2; DN21388_c0g1i3.1; DN21955_c0g1i11.1; DN22727_c0g1i1.1; DN24588_c0g1i5.1; DN24653_c5g6i1.2; DN24653_c5g7i1.2; DN24966_c0g2i7.2; DN25771_c0g1i5.1; DN25771_c0g2i1.1; DN26051_c0g1i4.1; DN26446_c0g1i9.1; DN2955_c0g1i1.1; DN6986_c0g1i1.2; DN9120_c0g1i1.1; DN9999_c0g2i11
ko00072	Synthesis and degradation of ketone bodies	9	5	0.00972137	0.0807334	2.23186	DN16252_c0g1i2.1; DN17073_c0g1i1.1; DN21245_c0g1i2.2; DN24925_c0g1i2.1; DN26685_c0g1i11	2	0.307606	0.736974	1.02389	DN21245_c0g1i2.2; DN24925_c0g1i21
ko00073	cutin, suberine and wax biosynthesis	43	17	0.0106228	0.0807334	1.58825	DN15595_c0g1i1.2; DN18497_c0g1i1.2; DN21757_c0g1i1.2; DN21971_c0g1i8.2; DN22026_c0g1i1.2; DN22241_c0g1i1.1; DN22483_c0g1i1.2; DN22536_c0g1i1.2; DN22536_c0g2i1.2; DN22729_c0g1i2.1; DN23762_c1g1i1.2; DN24047_c0g2i2.2; DN2446_c0g1i1.1; DN24630_c0g3i3.2; DN25292_c1g1i1.2; DN7492_c0g1i1.1; DN7509_c0g1i22	31	1.97134e-13	1.13352e-11	3.32168	DN11452_c0g2i1.2; DN15595_c0g1i1.2; DN18497_c0g1i1.2; DN19731_c0g1i2.2; DN20156_c0g1i7.2; DN21757_c0g1i1.2; DN21971_c0g1i8.2; DN22241_c0g1i1.1; DN22483_c0g1i1.2; DN22536_c0g1i1.2; DN22536_c0g2i1.2; DN23401_c0g1i2.2; DN23735_c0g1i5.1; DN23762_c1g1i1.2; DN23762_c1g3i2.2; DN24047_c0g2i2.2; DN24630_c0g3i3.2; DN24762_c0g3i6.2; DN24871_c0g3i1.2; DN25292_c1g1i1.2; DN25606_c0g1i1.2; DN2649_c0g1i1.2; DN29…
ko00100	Steroid biosynthesis	49	19	0.0100633	0.0807334	1.55775	DN11641_c0g1i1.1; DN12182_c0g1i1.1; DN17054_c0g1i3.2; DN17212_c0g1i1.1; DN17212_c0g2i1.1; DN17439_c0g1i1.2; DN18053_c0g1i1.1; DN18053_c0g2i1.1; DN19880_c0g1i5.1; DN20302_c0g1i2.1; DN2094_c0g1i1.1; DN21542_c0g1i1.2; DN23192_c0g1i12.2; DN23665_c0g1i1.1; DN23696_c0g1i1.1; DN23882_c0g1i1.1; DN24375_c1g2i11.2; DN36188_c0g1i1.2; DN4810_c0g1i12	17	0.0114253	0.102216	1.59852	DN11641_c0g1i1.1; DN15276_c0g1i1.1; DN17054_c0g1i3.2; DN17439_c0g1i1.2; DN18053_c0g1i1.1; DN19880_c0g1i5.1; DN20302_c0g1i2.1; DN2094_c0g1i1.1; DN21542_c0g1i1.2; DN23163_c0g1i1.2; DN23192_c0g1i12.2; DN23665_c0g1i1.1; DN23696_c0g1i1.1; DN23882_c0g1i1.1; DN24375_c1g2i11.2; DN26809_c0g1i1.1; DN35647_c0g1i11
ko00130	Ubiquinone and other terpenoid-quinone biosynthesis	33	6	0.749554	0.999985	0.730426	DN20085_c0g2i2.2; DN22677_c0g1i1.1; DN24154_c0g1i10.2; DN24778_c0g1i2.1; DN25969_c0g2i3.1; DN36750_c0g1i11	7	0.427834	0.94617	0.977348	DN17649_c0g1i3.2; DN20085_c0g2i2.2; DN22554_c0g1i1.1; DN22677_c0g1i1.1; DN24154_c0g1i10.2; DN24778_c0g1i2.1; DN25969_c0g2i31
ko00190	Oxidative phosphorylation	298	123	6.09267e-11	3.47282e-09	1.65817	DN10604_c0g1i1.2; DN10988_c0g1i1.1; DN113_c0g1i1.1; DN12279_c0g1i1.1; DN12899_c0g1i3.2; DN14224_c0g1i1.1; DN14327_c0g1i1.1; DN15133_c0g1i1.1; DN15460_c0g1i1.1; DN15738_c0g1i1.1; DN15866_c0g2i1.1; DN16057_c0g1i1.1; DN16218_c0g1i1.1; DN16420_c0g1i1.1; DN16502_c0g1i1.2; DN17569_c0g1i1.1; DN17602_c0g1i1.1; DN17667_c0g1i2.1; DN17850_c0g1i1.1; DN17859_c0g1i1.1; DN18145_c0g1i1.1; DN18276_c0g1i1.1; DN186…	61	0.67296	1	0.943146	DN10948_c0g1i1.1; DN12899_c0g1i3.2; DN13206_c0g1i1.2; DN14139_c0g1i1.2; DN15738_c0g1i1.1; DN16062_c0g2i1.2; DN16420_c0g1i1.1; DN17602_c0g1i1.1; DN17667_c0g1i2.1; DN18145_c0g1i1.1; DN18276_c0g1i1.1; DN18857_c0g1i1.1; DN18939_c0g1i1.1; DN19212_c0g1i6.2; DN19684_c0g1i2.1; DN19760_c0g1i1.2; DN20060_c0g1i1.1; DN20079_c0g1i1.1; DN20271_c0g1i1.1; DN20327_c0g1i2.2; DN20441_c0g1i1.1; DN20492_c0g1i2.1; DN2…
ko00195	Photosynthesis	86	6	0.999985	0.999985	0.28028	DN1191_c0g1i1.2; DN18272_c0g1i1.1; DN19212_c0g1i6.2; DN20070_c0g3i1.1; DN20792_c0g1i14.2; DN22793_c0g1i121	9	0.99497	1	0.48218	DN10531_c0g1i1.1; DN19212_c0g1i6.2; DN20070_c0g3i1.1; DN20792_c0g1i14.2; DN21795_c0g3i1.1; DN22793_c0g1i12.1; DN24181_c3g6i1.2; DN32376_c0g1i1.2; DN5975_c0g1i12
ko00196	Photosynthesis-antenna proteins	32	1	0.998805	0.999985	0.125542	DN26001_c1g6i11	1	0.996139	1	0.143984	DN26001_c1g6i11
ko00220	Arginine biosynthesis	54	13	0.482193	0.999985	0.967139	DN10416_c0g1i1.1; DN10416_c0g2i1.1; DN11645_c0g1i1.1; DN1399_c0g1i1.1; DN17139_c0g1i1.1; DN17324_c0g1i1.1; DN19101_c0g1i2.1; DN23259_c0g1i1.1; DN23633_c0g3i2.1; DN24222_c0g1i4.1; DN25385_c0g1i1.1; DN25875_c0g1i3.1; DN4137_c0g2i12	8	0.858613	1	0.682592	DN17324_c0g1i1.1; DN19101_c0g1i2.1; DN23259_c0g1i1.1; DN23633_c0g3i2.1; DN24222_c0g1i4.1; DN25385_c0g1i1.1; DN25875_c0g1i3.1; DN8654_c0g1i11
ko00230	Purine metabolism	200	37	0.981743	0.999985	0.743209	DN10408_c0g1i1.1; DN11593_c0g1i2.1; DN12138_c0g1i1.1; DN15072_c0g1i1.1; DN15103_c0g2i1.1; DN15629_c0g1i1.1; DN16781_c0g1i4.1; DN17083_c0g2i1.2; DN17191_c0g1i1.1; DN17730_c0g1i1.1; DN17915_c0g1i2.2; DN20174_c0g2i2.2; DN20279_c1g1i1.1; DN20543_c0g1i1.1; DN20543_c0g2i1.1; DN21668_c0g1i1.2; DN22173_c0g1i13.1; DN22696_c0g1i2.1; DN22821_c0g1i1.1; DN22821_c0g2i1.1; DN23034_c0g2i9.2; DN23199_c0g1i2.1; DN…	31	0.983712	1	0.714162	DN11188_c0g2i1.2; DN11459_c0g1i1.1; DN11593_c0g1i2.1; DN13975_c0g1i1.1; DN16781_c0g1i4.1; DN17083_c0g2i1.2; DN17191_c0g1i1.1; DN17915_c0g1i2.2; DN17922_c0g1i2.1; DN18636_c0g1i4.2; DN20174_c0g2i2.2; DN20279_c1g1i1.1; DN21482_c0g3i1.1; DN21668_c0g1i1.2; DN22173_c0g1i13.1; DN22696_c0g1i2.1; DN22820_c0g1i1.1; DN23199_c0g1i2.1; DN23211_c0g1i1.2; DN24365_c0g1i1.1; DN24677_c0g1i4.1; DN24951_c0g1i4.1; DN…
ko00240	Pyrimidine metabolism	150	23	0.997121	0.999985	0.615993	DN10897_c0g1i1.1; DN12138_c0g1i1.1; DN12400_c0g1i1.1; DN15072_c0g1i1.1; DN16134_c1g1i1.1; DN17915_c0g1i2.2; DN20174_c0g2i2.2; DN21668_c0g1i1.2; DN22173_c0g1i13.1; DN22243_c0g1i1.1; DN22834_c0g1i1.2; DN23034_c0g2i9.2; DN23335_c0g1i5.2; DN23825_c0g1i5.2; DN23957_c0g1i1.1; DN24677_c0g1i4.1; DN2467_c0g1i2.2; DN33367_c0g1i1.1; DN34916_c0g1i1.1; DN36682_c0g1i1.1; DN4721_c0g1i1.2; DN9028_c0g1i1.2; DN902…	30	0.654332	1	0.9215	DN10897_c0g1i1.1; DN11188_c0g2i1.2; DN11459_c0g1i1.1; DN12400_c0g1i1.1; DN16134_c1g1i1.1; DN16767_c0g1i2.2; DN17915_c0g1i2.2; DN17922_c0g1i2.1; DN18636_c0g1i4.2; DN20174_c0g2i2.2; DN21482_c0g3i1.1; DN21668_c0g1i1.2; DN22173_c0g1i13.1; DN22243_c0g1i1.1; DN22820_c0g1i1.1; DN22834_c0g1i1.2; DN23335_c0g1i5.2; DN23825_c0g1i5.2; DN23957_c0g1i1.1; DN24220_c4g2i2.2; DN24677_c0g1i4.1; DN2467_c0g1i2.2; DN2…
ko00250	Alanine, aspartate and glutamate metabolism	89	27	0.0954541	0.375233	1.21875	DN10408_c0g1i1.1; DN10416_c0g1i1.1; DN10416_c0g2i1.1; DN11645_c0g1i1.1; DN13825_c0g1i6.1; DN1399_c0g1i1.1; DN14805_c0g1i1.1; DN15258_c0g2i1.1; DN16498_c0g1i1.1; DN16498_c0g3i1.1; DN17139_c0g1i1.1; DN17369_c0g1i1.1; DN19101_c0g1i2.1; DN22243_c0g1i1.1; DN22644_c0g1i3.2; DN22834_c0g1i1.2; DN23259_c0g1i1.1; DN23633_c0g3i2.1; DN23957_c0g1i1.1; DN24222_c0g1i4.1; DN25385_c0g1i1.1; DN25875_c0g1i3.1; DN33…	17	0.674148	1	0.880084	DN13825_c0g1i6.1; DN16498_c0g3i1.1; DN19101_c0g1i2.1; DN22243_c0g1i1.1; DN22607_c0g1i10.1; DN22644_c0g1i3.2; DN22834_c0g1i1.2; DN23259_c0g1i1.1; DN23633_c0g3i2.1; DN23838_c0g1i1.1; DN23838_c0g2i3.1; DN23950_c0g1i6.2; DN23957_c0g1i1.1; DN24222_c0g1i4.1; DN25385_c0g1i1.1; DN25875_c0g1i3.1; DN8654_c0g1i11
ko00254	Aflatoxin biosynthesis	5	4	0.00095088	0.0216801	3.21388	DN16212_c0g1i1.1; DN28841_c0g1i1.1; DN6301_c0g1i1.1; DN7861_c0g1i11	0
ko00260	Glycine, serine and threonine metabolism	95	23	0.506278	0.999985	0.97262	DN12202_c0g1i1.1; DN12936_c0g1i1.1; DN14391_c0g2i1.1; DN16268_c0g1i1.1; DN16849_c0g1i1.1; DN17160_c0g1i1.1; DN17768_c0g1i2.2; DN18064_c0g1i1.1; DN19631_c0g1i1.1; DN20772_c0g1i7.2; DN22290_c0g1i2.1; DN22290_c1g1i2.1; DN22529_c0g1i8.2; DN22563_c0g1i1.1; DN23633_c0g3i2.1; DN24848_c1g4i1.1; DN25421_c0g1i1.1; DN26003_c0g1i1.2; DN33244_c0g1i1.2; DN5139_c0g1i2.1; DN6781_c0g1i1.2; DN9784_c0g1i1.1; DN9991…	12	0.98337	1	0.582	DN16077_c0g1i2.2; DN16268_c0g1i1.1; DN17768_c0g1i2.2; DN18325_c0g1i1.2; DN19631_c0g1i1.1; DN22563_c0g1i1.1; DN23633_c0g3i2.1; DN24848_c1g4i1.1; DN25421_c0g1i1.1; DN3375_c0g1i1.1; DN3375_c1g1i1.1; DN5139_c0g1i21
ko00261	Monobactam biosynthesis	10	3	0.221462	0.647351	1.2052	DN20543_c0g1i1.1; DN20543_c0g2i1.1; DN24951_c0g1i41	1	0.673645	1	0.46075	DN24951_c0g1i41
ko00270	cysteine and methionine metabolism	117	26	0.710314	0.999985	0.892743	DN1041_c0g1i1.2; DN12580_c0g1i2.2; DN12580_c0g2i1.2; DN14628_c0g1i1.2; DN14628_c0g2i1.2; DN16138_c0g1i8.1; DN16268_c0g1i1.1; DN19101_c0g1i2.1; DN22393_c0g1i2.1; DN23138_c0g1i1.1; DN24822_c0g2i6.2; DN25011_c0g1i1.1; DN25489_c0g1i3.1; DN25531_c0g1i1.2; DN25589_c0g6i1.1; DN25828_c0g1i3.1; DN26199_c0g1i2.1; DN26445_c2g1i2.1; DN29355_c0g1i1.2; DN30401_c0g1i1.2; DN30560_c0g1i1.2; DN31296_c0g1i1.2; DN33…	21	0.809842	1	0.826987	DN12580_c0g1i2.2; DN12580_c0g2i1.2; DN14055_c0g1i2.2; DN16138_c0g1i8.1; DN16268_c0g1i1.1; DN16392_c0g1i2.1; DN17478_c0g1i1.1; DN17786_c0g1i3.2; DN18973_c0g1i2.2; DN19101_c0g1i2.1; DN20279_c0g1i1.2; DN22393_c0g1i2.1; DN24822_c0g2i6.2; DN25087_c0g1i3.2; DN25489_c0g1i3.1; DN25802_c0g1i15.1; DN25828_c0g1i3.1; DN26199_c0g1i2.1; DN26445_c2g1i2.1; DN34626_c0g1i1.1; DN461_c0g1i11
ko00280	Valine, leucine and isoleucine degradation	66	19	0.188143	0.564428	1.15651	DN1041_c0g1i1.1; DN12260_c0g1i1.1; DN13859_c0g1i1.1; DN15935_c0g1i1.1; DN16252_c0g1i2.1; DN17073_c0g1i1.1; DN18064_c0g1i1.1; DN18514_c0g1i2.1; DN18514_c0g2i1.1; DN21245_c0g1i2.2; DN22563_c0g1i1.1; DN22727_c0g1i1.1; DN24925_c0g1i2.1; DN26003_c0g1i1.2; DN26051_c0g1i4.1; DN26685_c0g1i1.1; DN31597_c0g1i1.1; DN33244_c0g1i1.2; DN33270_c0g1i11	11	0.799601	1	0.767916	DN17478_c0g1i1.1; DN17786_c0g1i3.2; DN21245_c0g1i2.2; DN22563_c0g1i1.1; DN22727_c0g1i1.1; DN23838_c0g1i1.1; DN23838_c0g2i3.1; DN24925_c0g1i2.1; DN26051_c0g1i4.1; DN2955_c0g1i1.1; DN9120_c0g1i11
ko00290	Valine, leucine and isoleucine biosynthesis	32	5	0.844425	0.999985	0.62771	DN16624_c0g1i2.1; DN17366_c0g1i1.1; DN25033_c0g1i1.1; DN2613_c0g1i1.2; DN29041_c0g1i11	10	0.0683085	0.337383	1.43984	DN11771_c0g1i1.1; DN17366_c0g1i1.1; DN17478_c0g1i1.1; DN17786_c0g1i3.2; DN24926_c1g2i1.1; DN25033_c0g1i1.1; DN2613_c0g1i1.2; DN29041_c0g1i1.1; DN8300_c0g1i1.2; DN9558_c0g1i11
ko00300	Lysine biosynthesis	19	4	0.530364	0.999985	0.845757	DN14633_c0g1i1.1; DN22644_c0g1i1.1; DN30271_c0g1i1.2; DN3463_c0g1i11	2	0.814642	1	0.485	DN15986_c0g1i1.2; DN22644_c0g1i11
ko00310	Lysine degradation	43	14	0.0925081	0.375233	1.30797	DN1041_c0g1i1.1; DN12260_c0g1i1.1; DN14633_c0g1i1.1; DN16252_c0g1i2.1; DN17073_c0g1i1.1; DN18514_c0g1i2.1; DN18514_c0g2i1.1; DN20652_c0g1i1.1; DN22040_c0g3i1.1; DN22727_c0g1i1.1; DN26051_c0g1i4.1; DN31597_c0g1i1.1; DN33270_c0g1i1.1; DN5139_c0g1i21	7	0.745549	1	0.750058	DN11729_c0g1i1.2; DN22040_c0g3i1.1; DN22727_c0g1i1.1; DN26051_c0g1i4.1; DN2955_c0g1i1.1; DN5139_c0g1i2.1; DN9120_c0g1i11
ko00330	Arginine and proline metabolism	68	15	0.648865	0.999985	0.886179	DN1041_c0g1i1.1; DN12260_c0g1i1.1; DN1227_c0g1i1.1; DN14805_c0g1i1.1; DN18462_c0g1i1.1; DN18514_c0g1i2.1; DN18514_c0g2i1.1; DN19101_c0g1i2.1; DN22393_c0g1i2.1; DN22727_c0g1i1.1; DN26051_c0g1i4.1; DN29355_c0g1i1.2; DN31597_c0g1i1.1; DN33270_c0g1i1.1; DN5308_c0g1i11	13	0.636063	1	0.880845	DN15587_c0g1i1.2; DN17416_c0g1i6.2; DN19101_c0g1i2.1; DN21006_c0g1i18.2; DN22393_c0g1i2.1; DN22727_c0g1i1.1; DN23506_c0g2i2.2; DN24962_c2g1i13.1; DN26051_c0g1i4.1; DN2955_c0g1i1.1; DN4441_c0g1i1.2; DN9120_c0g1i1.1; DN9214_c0g1i12
ko00340	Histidine metabolism	29	9	0.162298	0.500053	1.24676	DN1041_c0g1i1.1; DN12260_c0g1i1.1; DN18514_c0g1i2.1; DN18514_c0g2i1.1; DN22727_c0g1i1.1; DN24580_c0g2i2.2; DN26051_c0g1i4.1; DN31597_c0g1i1.1; DN33270_c0g1i11	7	0.283111	0.723507	1.11215	DN11556_c0g1i1.2; DN22727_c0g1i1.1; DN24580_c0g1i2.2; DN24580_c0g2i2.2; DN26051_c0g1i4.1; DN2955_c0g1i1.1; DN9120_c0g1i11
ko00350	Tyrosine metabolism	67	22	0.05247	0.262265	1.31913	DN12202_c0g1i1.1; DN1491_c0g1i1.1; DN18769_c0g1i1.2; DN19101_c0g1i2.1; DN20892_c0g1i1.1; DN21043_c0g1i2.2; DN21628_c0g3i1.2; DN22550_c0g1i1.1; DN22550_c0g2i1.1; DN23700_c0g1i2.2; DN23785_c0g1i1.1; DN24574_c0g1i2.1; DN24653_c5g7i1.2; DN25310_c0g1i1.1; DN25310_c0g2i1.1; DN25502_c0g1i2.1; DN27185_c0g1i1.1; DN31386_c0g1i1.1; DN36572_c0g1i1.1; DN37745_c0g1i1.1; DN9784_c0g1i1.1; DN9999_c0g1i11	19	0.0733441	0.337383	1.3066	DN12134_c0g1i1.1; DN1491_c0g1i1.1; DN16077_c0g1i2.2; DN16545_c0g1i1.1; DN19101_c0g1i2.1; DN19807_c0g1i2.2; DN20411_c0g1i15.1; DN20673_c0g4i1.2; DN21043_c0g1i2.2; DN21628_c0g3i1.2; DN23180_c0g1i1.1; DN23700_c0g1i2.2; DN23785_c0g1i1.1; DN24574_c0g1i2.1; DN24653_c5g6i1.2; DN24653_c5g7i1.2; DN25310_c0g2i1.1; DN36897_c0g1i1.1; DN9999_c0g2i11
ko00360	Phenylalanine metabolism	49	16	0.0800158	0.343899	1.31179	DN10460_c0g1i1.1; DN11551_c0g1i2.1; DN12202_c0g1i1.1; DN19101_c0g1i2.1; DN19108_c0g1i2.2; DN20085_c0g2i2.2; DN22362_c0g1i1.1; DN22851_c0g1i1.2; DN24243_c0g2i1.1; DN24243_c1g1i2.1; DN25173_c0g3i2.2; DN25969_c0g2i3.1; DN26378_c0g2i1.1; DN35303_c0g1i1.1; DN36750_c0g1i1.1; DN9784_c0g1i11	16	0.0248387	0.19043	1.50449	DN10460_c0g1i1.1; DN16077_c0g1i2.2; DN17649_c0g1i3.2; DN19101_c0g1i2.1; DN19195_c0g2i2.1; DN19548_c0g1i4.2; DN20085_c0g2i2.2; DN22362_c0g1i1.1; DN22554_c0g1i1.1; DN22851_c0g1i1.2; DN23506_c0g2i2.2; DN24243_c1g1i2.1; DN24243_c1g2i1.1; DN24734_c0g1i2.1; DN25173_c0g3i2.2; DN25969_c0g2i31
ko00380	Tryptophan metabolism	62	21	0.040208	0.229185	1.36071	DN1041_c0g1i1.1; DN11551_c0g1i2.1; DN12260_c0g1i1.1; DN14666_c0g1i1.1; DN16252_c0g1i2.1; DN16447_c0g1i1.1; DN16447_c0g2i1.1; DN17073_c0g1i1.1; DN17627_c0g1i1.1; DN18514_c0g1i2.1; DN18514_c0g2i1.1; DN21631_c0g3i5.2; DN22040_c0g3i1.1; DN22050_c0g1i5.1; DN22319_c0g2i1.1; DN22727_c0g1i1.1; DN24243_c0g2i1.1; DN24243_c1g1i2.1; DN26051_c0g1i4.1; DN31597_c0g1i1.1; DN33270_c0g1i11	25	0.000254421	0.00417977	1.85786	DN12544_c0g1i1.2; DN14666_c0g1i1.1; DN16447_c0g2i1.1; DN17627_c0g1i1.1; DN1813_c0g1i1.1; DN21631_c0g3i5.2; DN22023_c0g1i2.2; DN22038_c0g1i18.1; DN22040_c0g3i1.1; DN22050_c0g1i5.1; DN22319_c0g2i1.1; DN22727_c0g1i1.1; DN23506_c0g2i2.2; DN24243_c1g1i2.1; DN24243_c1g2i1.1; DN24396_c0g1i2.1; DN26051_c0g1i4.1; DN2955_c0g1i1.1; DN33659_c0g1i1.2; DN35767_c0g1i1.1; DN37729_c0g1i1.1; DN3895_c0g1i1.2; DN912…
ko00400	Phenylalanine, tyrosine and tryptophan biosynthesis	53	11	0.698634	0.999985	0.833789	DN13102_c0g1i4.2; DN14302_c0g1i1.2; DN18606_c0g1i4.1; DN19101_c0g1i2.1; DN19166_c0g1i1.1; DN21419_c0g1i4.1; DN21847_c0g1i5.1; DN22317_c0g1i1.2; DN22913_c0g1i2.2; DN32687_c0g1i1.1; DN37399_c0g1i11	9	0.742895	1	0.782405	DN13102_c0g1i4.2; DN18606_c0g1i4.1; DN19101_c0g1i2.1; DN19166_c0g1i1.1; DN21419_c0g1i4.1; DN22317_c0g1i1.2; DN22913_c0g1i2.2; DN23787_c0g1i1.2; DN35796_c0g1i12
ko00410	beta-Alanine metabolism	53	16	0.146004	0.462345	1.21278	DN1041_c0g1i1.1; DN12202_c0g1i1.1; DN12260_c0g1i1.1; DN13825_c0g1i6.1; DN13859_c0g1i1.1; DN15935_c0g1i1.1; DN18514_c0g1i2.1; DN18514_c0g2i1.1; DN22393_c0g1i2.1; DN22644_c0g1i3.2; DN22727_c0g1i1.1; DN26051_c0g1i4.1; DN29355_c0g1i1.2; DN31597_c0g1i1.1; DN33270_c0g1i1.1; DN9784_c0g1i11	13	0.246567	0.682544	1.13014	DN13825_c0g1i6.1; DN16077_c0g1i2.2; DN17416_c0g1i6.2; DN21006_c0g1i18.2; DN22393_c0g1i2.1; DN22644_c0g1i3.2; DN22727_c0g1i1.1; DN23838_c0g1i1.1; DN23838_c0g2i3.1; DN26051_c0g1i4.1; DN2955_c0g1i1.1; DN9120_c0g1i1.1; DN9214_c0g1i12
ko00430	Taurine and hypotaurine metabolism	17	9	0.00295547	0.0374359	2.12683	DN11645_c0g1i1.1; DN13825_c0g1i6.1; DN1399_c0g1i1.1; DN17139_c0g1i1.1; DN17708_c0g1i2.2; DN22644_c0g1i3.2; DN24933_c0g1i12.1; DN26287_c0g1i6.1; DN28736_c0g1i11	7	0.0177406	0.145726	1.89721	DN13825_c0g1i6.1; DN17436_c0g1i1.1; DN17708_c0g1i2.2; DN22644_c0g1i3.2; DN24933_c0g1i12.1; DN26287_c0g1i6.1; DN28736_c0g1i11
ko00450	Selenocompound metabolism	36	13	0.0441429	0.239633	1.45071	DN12475_c0g1i2.1; DN14628_c0g1i1.2; DN14628_c0g2i1.2; DN16134_c1g1i1.1; DN16268_c0g1i1.1; DN20543_c0g1i1.1; DN20543_c0g2i1.1; DN23138_c0g1i1.1; DN23346_c0g3i1.2; DN24951_c0g1i4.1; DN26445_c2g1i2.1; DN30560_c0g1i1.2; DN8548_c0g1i11	7	0.535333	1	0.895902	DN12475_c0g1i2.1; DN16134_c1g1i1.1; DN16268_c0g1i1.1; DN24951_c0g1i4.1; DN26445_c2g1i2.1; DN36117_c0g1i1.2; DN36635_c0g1i11
ko00460	cyanoamino acid metabolism	65	26	0.00225446	0.032676	1.60694	DN14549_c0g1i1.1; DN16136_c0g1i1.2; DN17768_c0g1i2.2; DN18882_c0g1i1.1; DN20772_c0g1i7.2; DN21320_c0g1i1.2; DN22371_c0g1i20.2; DN22450_c0g1i6.2; DN23164_c0g2i2.2; DN23164_c0g3i12.2; DN23296_c0g1i2.1; DN23633_c0g1i9.2; DN24569_c0g1i1.2; DN24782_c0g1i22.2; DN24855_c0g1i14.2; DN24855_c0g2i1.2; DN24933_c0g1i12.1; DN25191_c0g1i9.2; DN25421_c0g1i1.1; DN25626_c0g1i10.1; DN26134_c1g2i1.1; DN26287_c0g1i6.…	27	8.45243e-05	0.00243007	1.91388	DN14549_c0g1i1.1; DN17768_c0g1i2.2; DN18882_c0g1i1.1; DN21320_c0g1i1.2; DN22371_c0g1i20.2; DN22442_c0g2i4.1; DN22442_c0g3i1.1; DN22450_c0g1i6.2; DN23164_c0g2i2.2; DN23164_c0g3i12.2; DN23296_c0g1i2.1; DN23633_c0g1i9.2; DN23959_c0g1i3.1; DN24242_c0g1i2.1; DN24782_c0g1i22.2; DN24832_c0g1i2.1; DN24855_c0g1i14.2; DN24855_c0g2i1.2; DN24872_c0g1i3.2; DN24933_c0g1i12.1; DN25191_c0g1i9.2; DN25421_c0g1i1.1…
ko00480	Glutathione metabolism	133	36	0.243027	0.675735	1.0874	DN10574_c0g1i2.1; DN12138_c0g1i1.1; DN1265_c0g1i1.1; DN14198_c0g1i1.2; DN16180_c0g1i1.1; DN17915_c0g1i2.2; DN18054_c0g1i2.1; DN18457_c0g1i1.1; DN18462_c0g1i1.1; DN20628_c0g2i1.1; DN20628_c0g3i1.1; DN21206_c0g1i1.2; DN21668_c0g1i1.2; DN21980_c0g1i1.1; DN21980_c0g2i2.1; DN22393_c0g1i2.1; DN23031_c0g1i1.1; DN23154_c5g2i3.1; DN23793_c0g2i1.1; DN24085_c1g1i7.2; DN24085_c1g2i1.2; DN24104_c1g1i1.2; DN24…	36	0.0551513	0.288291	1.24714	DN11291_c0g1i1.1; DN17915_c0g1i2.2; DN18054_c0g1i2.1; DN20096_c0g1i1.2; DN20628_c0g2i1.1; DN21206_c0g2i1.2; DN21482_c0g3i1.1; DN21668_c0g1i1.2; DN21980_c0g1i1.1; DN21980_c0g2i2.1; DN22393_c0g1i2.1; DN23031_c0g1i1.1; DN23154_c5g2i3.1; DN24085_c1g1i7.2; DN24085_c1g2i1.2; DN24104_c0g2i1.2; DN24104_c1g1i1.2; DN24467_c1g1i3.2; DN24712_c0g3i2.2; DN24933_c0g1i12.1; DN25082_c2g2i2.2; DN25110_c0g4i2.1; DN…
ko00500	Starch and sucrose metabolism	248	69	0.122746	0.451388	1.11773	DN10244_c0g1i1.2; DN1075_c0g1i1.1; DN11122_c0g1i2.2; DN13455_c0g3i1.1; DN14549_c0g1i1.1; DN15077_c0g1i1.1; DN16136_c0g1i1.2; DN16348_c0g1i1.1; DN16744_c0g1i1.1; DN17543_c0g2i1.2; DN18882_c0g1i1.1; DN19092_c0g1i4.2; DN19340_c0g1i3.2; DN20279_c1g1i1.1; DN20384_c0g1i1.1; DN20557_c0g1i6.1; DN20901_c0g1i4.2; DN21133_c1g2i1.1; DN21562_c0g1i1.2; DN22063_c0g1i6.2; DN22188_c0g1i1.2; DN22263_c0g1i5.2; DN22…	77	0.000171076	0.00327897	1.43055	DN10244_c0g1i1.2; DN11122_c0g1i2.2; DN12554_c0g1i3.2; DN13521_c0g1i1.1; DN14549_c0g1i1.1; DN15077_c0g1i1.1; DN16744_c0g1i1.1; DN17543_c0g2i1.2; DN17570_c0g1i2.1; DN18213_c0g1i2.1; DN18882_c0g1i1.1; DN19092_c0g1i4.2; DN19207_c0g1i4.2; DN19340_c0g1i3.2; DN19587_c0g1i1.2; DN19747_c0g1i4.2; DN19996_c0g1i2.1; DN20279_c1g1i1.1; DN20557_c0g1i6.1; DN20583_c0g1i1.1; DN20901_c0g1i4.2; DN21133_c1g2i1.1; DN2…
ko00510	N-Glycan biosynthesis	48	7	0.937572	0.999985	0.585863	DN13172_c0g1i1.1; DN1684_c0g1i2.2; DN18879_c0g1i1.1; DN20467_c0g1i1.2; DN21461_c0g1i6.1; DN240_c0g1i1.1; DN25266_c0g1i21	4	0.987421	1	0.383958	DN1684_c0g1i2.2; DN20467_c0g1i1.2; DN23672_c0g3i1.2; DN25266_c0g1i21
ko00511	Other glycan degradation	20	4	0.581028	0.999985	0.803469	DN17480_c0g1i2.2; DN22591_c0g2i1.2; DN23620_c0g1i4.2; DN24403_c0g1i21	6	0.122673	0.455077	1.38225	DN16897_c0g1i3.2; DN17480_c0g1i2.2; DN22591_c0g2i1.2; DN22776_c0g1i2.2; DN23620_c0g1i4.2; DN24403_c0g1i21
ko00513	Various types of N-glycan biosynthesis	37	4	0.971047	0.999985	0.434308	DN13172_c0g1i1.1; DN18879_c0g1i1.1; DN20467_c0g1i1.2; DN240_c0g1i11	2	0.99282	1	0.249054	DN20467_c0g1i1.2; DN23672_c0g3i12
ko00514	Other types of O-glycan biosynthesis	4	0					1	0.207453	0.65491	1.15187	DN6701_c0g1i11
ko00520	Amino sugar and nucleotide sugar metabolism	144	32	0.739963	0.999985	0.892743	DN11122_c0g1i2.2; DN13455_c0g3i1.1; DN15258_c0g2i1.1; DN16372_c0g1i1.2; DN17369_c0g1i1.1; DN17543_c0g2i1.2; DN17774_c0g1i1.1; DN18309_c1g1i1.1; DN19092_c0g1i4.2; DN19714_c0g1i2.1; DN20279_c1g1i1.1; DN21562_c0g1i1.2; DN22601_c0g1i7.2; DN22833_c0g1i1.2; DN23571_c0g2i5.1; DN23685_c0g1i3.2; DN24001_c0g1i1.1; DN24001_c0g2i1.1; DN24001_c0g3i1.1; DN24267_c0g1i9.2; DN24639_c0g1i7.1; DN25114_c0g1i12.2; DN…	38	0.0716418	0.337383	1.21587	DN11122_c0g1i2.2; DN11987_c0g1i3.2; DN15116_c0g1i2.2; DN16372_c0g1i1.2; DN17543_c0g2i1.2; DN18025_c0g1i3.2; DN18309_c1g1i1.1; DN19092_c0g1i4.2; DN19786_c0g1i3.2; DN20279_c1g1i1.1; DN21562_c0g1i1.2; DN22011_c0g1i3.1; DN22470_c0g1i2.2; DN22601_c0g1i7.2; DN23571_c0g2i5.1; DN23682_c0g1i11.1; DN23682_c0g2i1.1; DN23706_c0g1i2.2; DN23950_c0g1i6.2; DN24001_c0g2i1.1; DN24001_c0g3i1.1; DN24013_c0g1i3.1; DN…
ko00531	Glycosaminoglycan degradation	26	0					1	0.985973	1	0.177211	DN23244_c2g1i62
ko00561	Glycerolipid metabolism	83	20	0.507987	0.999985	0.968035	DN1041_c0g1i1.1; DN12260_c0g1i1.1; DN17880_c0g1i1.1; DN18514_c0g1i2.1; DN18514_c0g2i1.1; DN19307_c0g1i1.1; DN22727_c0g1i1.1; DN22795_c0g1i2.1; DN22873_c0g1i2.1; DN23585_c0g1i1.1; DN24892_c0g5i6.1; DN25026_c1g1i7.2; DN25026_c1g2i6.2; DN25026_c1g4i1.2; DN25323_c2g1i11.2; DN26051_c0g1i4.1; DN31597_c0g1i1.1; DN32313_c0g1i1.2; DN33270_c0g1i1.1; DN37794_c0g1i11	20	0.248243	0.682544	1.11024	DN16031_c0g1i2.2; DN16627_c0g1i3.1; DN17762_c0g1i2.1; DN17880_c0g1i1.1; DN20981_c0g1i1.1; DN22727_c0g1i1.1; DN23585_c0g1i1.1; DN24402_c1g1i4.2; DN24892_c0g5i6.1; DN25026_c1g1i7.2; DN25026_c1g2i6.2; DN25026_c1g3i1.2; DN25026_c1g4i1.2; DN25222_c0g1i1.1; DN25323_c2g1i11.2; DN25788_c0g3i6.1; DN26051_c0g1i4.1; DN2955_c0g1i1.1; DN8417_c0g1i2.1; DN9120_c0g1i11
ko00562	Inositol phosphate metabolism	67	16	0.510766	0.999985	0.959366	DN11870_c0g1i1.1; DN13859_c0g1i1.1; DN15935_c0g1i1.1; DN21808_c0g1i1.1; DN21988_c0g1i1.1; DN22655_c1g5i3.2; DN23374_c0g1i9.1; DN23683_c0g1i3.2; DN23781_c0g1i1.1; DN24211_c0g1i2.2; DN25816_c0g2i1.1; DN25855_c2g5i1.1; DN25855_c2g8i3.1; DN29855_c0g1i1.2; DN32276_c0g1i1.1; DN32381_c0g1i11	16	0.273756	0.715498	1.1003	DN11501_c0g1i1.1; DN20901_c0g1i1.1; DN22717_c0g1i5.2; DN23683_c0g1i3.2; DN23683_c0g2i7.2; DN23748_c0g2i1.2; DN23781_c0g1i1.1; DN24211_c0g1i2.2; DN24377_c0g1i12.1; DN25143_c0g1i6.2; DN25143_c0g3i2.2; DN25380_c1g1i7.2; DN25816_c0g2i1.1; DN25855_c2g8i3.1; DN3179_c0g1i1.2; DN36290_c0g1i11
ko00563	Glycosylphosphatidylinositol(GPI)-anchor biosynthesis	29	4	0.882727	0.999985	0.554117	DN17233_c0g1i2.1; DN18549_c0g1i4.2; DN21461_c0g1i6.1; DN23974_c0g3i31	4	0.786542	1	0.635517	DN17233_c0g1i2.1; DN18549_c0g1i4.2; DN22288_c0g1i2.2; DN23974_c0g3i31
ko00564	Glycerophospholipid metabolism	91	14	0.980566	0.999985	0.618053	DN12775_c0g1i2.2; DN15491_c0g1i1.1; DN15491_c0g2i1.1; DN17429_c0g1i4.2; DN18705_c0g1i1.1; DN20907_c0g1i1.1; DN22873_c0g1i2.1; DN23287_c0g7i1.2; DN25323_c2g1i11.2; DN25816_c0g2i1.1; DN26751_c0g1i1.1; DN3036_c0g1i1.1; DN32313_c0g1i1.2; DN8947_c0g1i11	16	0.795494	1	0.81011	DN11501_c0g1i1.1; DN12775_c0g1i2.2; DN13673_c0g1i3.2; DN15491_c0g1i1.1; DN16031_c0g1i2.2; DN16627_c0g1i3.1; DN19253_c0g1i1.2; DN20809_c0g1i5.1; DN20907_c0g1i1.1; DN21537_c0g1i2.2; DN24402_c1g1i4.2; DN25222_c0g1i1.1; DN25323_c2g1i11.2; DN25816_c0g2i1.1; DN2702_c0g1i1.2; DN28446_c0g1i11
ko00565	Ether lipid metabolism	30	3	0.961841	0.999985	0.401734	DN22873_c0g1i2.1; DN23287_c0g7i1.2; DN25816_c0g2i11	5	0.660283	1	0.767916	DN11501_c0g1i1.1; DN13673_c0g1i3.2; DN20809_c0g1i5.1; DN24402_c1g1i4.2; DN25816_c0g2i11
ko00590	Arachidonic acid metabolism	23	4	0.71323	0.999985	0.698669	DN23031_c0g1i1.1; DN23721_c1g5i1.2; DN24933_c0g1i12.1; DN26287_c0g1i61	6	0.216405	0.65491	1.20196	DN13673_c0g1i3.2; DN23031_c0g1i1.1; DN23721_c1g5i1.2; DN24933_c0g1i12.1; DN26287_c0g1i6.1; DN36451_c0g1i11
ko00591	Linoleic acid metabolism	27	7	0.352145	0.88383	1.04153	DN16624_c0g1i2.2; DN17778_c0g1i1.2; DN19144_c0g1i3.2; DN21174_c0g1i2.2; DN22096_c0g1i2.1; DN24603_c0g1i9.2; DN25243_c0g1i152	9	0.0501969	0.274888	1.53583	DN13673_c0g1i3.2; DN17778_c0g1i1.2; DN19144_c0g1i3.2; DN20820_c0g1i5.2; DN21900_c0g1i2.2; DN22096_c0g1i2.1; DN24603_c1g1i1.2; DN25243_c0g1i15.2; DN26285_c0g1i271
ko00592	alpha-Linolenic acid metabolism	60	12	0.76382	0.999985	0.803469	DN16027_c0g1i3.2; DN19144_c0g1i3.2; DN21955_c0g1i11.1; DN22096_c0g1i2.1; DN23064_c0g1i1.2; DN23078_c0g1i8.2; DN23820_c0g2i17.2; DN24193_c0g1i5.1; DN24653_c5g7i1.2; DN25133_c0g2i3.2; DN25451_c0g1i6.1; DN6038_c0g1i11	18	0.0466469	0.274888	1.38225	DN13673_c0g1i3.2; DN14651_c0g1i1.2; DN16027_c0g1i3.2; DN17632_c0g1i1.2; DN19144_c0g1i3.2; DN19294_c0g1i1.2; DN20673_c0g4i1.2; DN21900_c0g1i2.2; DN21955_c0g1i11.1; DN22096_c0g1i2.1; DN22131_c0g1i1.2; DN23064_c0g1i1.2; DN24193_c0g1i5.1; DN24653_c5g6i1.2; DN24653_c5g7i1.2; DN25133_c0g2i3.2; DN25451_c0g1i6.1; DN26446_c0g1i91
ko00600	Sphingolipid metabolism	48	6	0.972173	0.999985	0.502168	DN17880_c0g1i1.1; DN25026_c1g1i7.2; DN25026_c1g2i6.2; DN25026_c1g4i1.2; DN28597_c0g1i1.1; DN9086_c0g1i12	15	0.0417192	0.26654	1.43984	DN13053_c0g2i1.2; DN16185_c0g1i1.2; DN16860_c0g2i1.2; DN17880_c0g1i1.1; DN21076_c0g1i1.2; DN24414_c0g1i1.2; DN24470_c1g1i3.1; DN25026_c1g1i7.2; DN25026_c1g2i6.2; DN25026_c1g3i1.2; DN25026_c1g4i1.2; DN25788_c0g3i6.1; DN8177_c0g1i3.2; DN9086_c0g1i1.2; DN9793_c0g1i12
ko00603	Glycosphingolipid biosynthesis-globo series	22	4	0.672724	0.999985	0.730426	DN17880_c0g1i1.1; DN25026_c1g1i7.2; DN25026_c1g2i6.2; DN25026_c1g4i12	8	0.032963	0.233661	1.67545	DN17880_c0g1i1.1; DN25026_c1g1i7.2; DN25026_c1g2i6.2; DN25026_c1g3i1.2; DN25026_c1g4i1.2; DN25439_c0g1i1.2; DN25788_c0g3i6.1; DN3130_c0g1i12
ko00620	Pyruvate metabolism	142	48	0.00603616	0.0573436	1.35798	DN1041_c0g1i1.1; DN10853_c0g1i1.1; DN12260_c0g1i1.1; DN12355_c0g2i1.1; DN16212_c0g1i1.1; DN16252_c0g1i2.1; DN17073_c0g1i1.1; DN17083_c0g2i1.2; DN17179_c0g1i1.1; DN18064_c0g1i1.1; DN18514_c0g1i2.1; DN18514_c0g2i1.1; DN18704_c0g3i2.1; DN18765_c0g1i1.1; DN20601_c0g1i1.1; DN20601_c0g2i1.1; DN22563_c0g1i1.1; DN22644_c0g1i1.1; DN22651_c0g1i1.1; DN22651_c0g2i1.1; DN22727_c0g1i1.1; DN23199_c0g1i2.1; DN23…	30	0.518823	1	0.973415	DN11493_c0g1i1.2; DN14338_c0g1i1.2; DN17083_c0g2i1.2; DN17536_c0g1i1.1; DN17536_c1g1i1.1; DN18822_c0g1i1.1; DN18973_c0g1i2.2; DN22563_c0g1i1.1; DN22644_c0g1i1.1; DN22651_c0g2i1.1; DN22727_c0g1i1.1; DN22955_c1g2i3.1; DN22972_c0g1i5.2; DN22972_c0g2i1.2; DN23199_c0g1i2.1; DN24255_c0g1i8.1; DN24365_c0g1i1.1; DN24401_c0g1i2.1; DN25423_c0g1i1.1; DN25489_c0g1i3.1; DN25943_c0g1i5.1; DN26051_c0g1i4.1; DN2…
ko00630	Glyoxylate and dicarboxylate metabolism	144	41	0.135554	0.46067	1.14383	DN10416_c0g1i1.1; DN10416_c0g2i1.1; DN1194_c0g1i1.1; DN14666_c0g1i1.1; DN16252_c0g1i2.1; DN16447_c0g1i1.1; DN16447_c0g2i1.1; DN16849_c0g1i1.1; DN17073_c0g1i1.1; DN17627_c0g1i1.1; DN17768_c0g1i2.2; DN18064_c0g1i1.1; DN20772_c0g1i7.2; DN22319_c0g2i1.1; DN22529_c0g1i8.2; DN22563_c0g1i1.1; DN23130_c1g11i1.2; DN23156_c0g1i7.1; DN23336_c0g1i1.1; DN23336_c0g3i1.1; DN23633_c0g3i2.1; DN24222_c0g1i4.1; DN2…	37	0.102371	0.436024	1.18387	DN11375_c0g1i1.1; DN12054_c0g1i1.2; DN14666_c0g1i1.1; DN16447_c0g2i1.1; DN17536_c0g1i1.1; DN17536_c1g1i1.1; DN17627_c0g1i1.1; DN17768_c0g1i2.2; DN18325_c0g1i1.2; DN22023_c0g1i2.2; DN22038_c0g1i18.1; DN22319_c0g2i1.1; DN22563_c0g1i1.1; DN23156_c0g1i7.1; DN23156_c0g2i1.1; DN23633_c0g3i2.1; DN24222_c0g1i4.1; DN24396_c0g1i2.1; DN24941_c0g2i4.2; DN25377_c0g1i1.1; DN25421_c0g1i1.1; DN25489_c0g1i3.1; DN…
ko00640	Propanoate metabolism	48	18	0.0171663	0.12231	1.5065	DN13170_c0g1i1.1; DN13859_c0g1i1.1; DN15935_c0g1i1.1; DN16212_c0g1i1.1; DN16252_c0g1i2.1; DN17073_c0g1i1.1; DN17179_c0g1i1.1; DN18064_c0g1i1.1; DN18704_c0g3i2.1; DN20298_c0g1i2.1; DN22563_c0g1i1.1; DN24183_c0g1i2.1; DN24853_c0g1i1.1; DN26003_c0g1i1.2; DN28841_c0g1i1.1; DN29932_c0g1i1.2; DN33244_c0g1i1.2; DN7861_c0g1i11	6	0.921567	1	0.575937	DN18973_c0g1i2.2; DN22563_c0g1i1.1; DN23838_c0g1i1.1; DN23838_c0g2i3.1; DN24183_c0g1i2.1; DN24853_c0g1i11
ko00650	Butanoate metabolism	28	9	0.134898	0.46067	1.29129	DN13825_c0g1i6.1; DN16252_c0g1i2.1; DN17073_c0g1i1.1; DN17366_c0g1i1.1; DN21245_c0g1i2.2; DN22644_c0g1i3.2; DN23130_c1g11i1.2; DN24925_c0g1i2.1; DN26685_c0g1i11	7	0.248847	0.682544	1.15187	DN13825_c0g1i6.1; DN17366_c0g1i1.1; DN21245_c0g1i2.2; DN22644_c0g1i3.2; DN23838_c0g1i1.1; DN23838_c0g2i3.1; DN24925_c0g1i21
ko00660	c5-Branched dibasic acid metabolism	13	1	0.871781	0.999985	0.309027	DN17366_c0g1i11	1	0.808999	1	0.354423	DN17366_c0g1i11
ko00670	One carbon pool by folate	27	4	0.839213	0.999985	0.595162	DN15859_c0g1i1.1; DN17768_c0g1i2.2; DN20772_c0g1i7.2; DN25421_c0g1i11	3	0.86839	1	0.511944	DN17768_c0g1i2.2; DN25421_c0g1i1.1; DN8606_c0g1i11
ko00710	carbon fixation in photosynthetic organisms	109	25	0.636398	0.999985	0.921409	DN10340_c0g1i1.1; DN17404_c0g1i4.2; DN18765_c0g1i1.1; DN19101_c0g1i2.1; DN20191_c0g1i2.1; DN21675_c0g1i1.1; DN21746_c0g3i4.2; DN21808_c0g1i1.1; DN23604_c0g1i2.1; DN23633_c0g3i2.1; DN24096_c0g1i12.2; DN24255_c0g1i8.1; DN24484_c1g1i2.1; DN24777_c0g2i2.1; DN24911_c2g8i1.1; DN25011_c0g1i1.1; DN25124_c3g1i2.1; DN25489_c0g1i3.1; DN25531_c0g1i1.2; DN25667_c0g1i4.1; DN25943_c0g1i5.1; DN30138_c0g1i1.2; DN…	22	0.599144	1	0.929954	DN12054_c0g1i1.2; DN18822_c0g1i1.1; DN19101_c0g1i2.1; DN20191_c0g1i2.1; DN21746_c0g3i4.2; DN22955_c1g2i3.1; DN22972_c0g1i5.2; DN22972_c0g2i1.2; DN23551_c0g1i4.1; DN23633_c0g3i2.1; DN24255_c0g1i8.1; DN24484_c1g1i2.1; DN24777_c0g2i2.1; DN24911_c2g8i1.1; DN25124_c3g1i2.1; DN25393_c4g1i5.1; DN25489_c0g1i3.1; DN25667_c0g1i4.1; DN25943_c0g1i5.1; DN29263_c0g1i1.1; DN30512_c0g1i1.1; DN34626_c0g1i11
ko00730	Thiamine metabolism	18	3	0.690971	0.999985	0.669557	DN24012_c0g1i9.2; DN27482_c0g1i1.1; DN6254_c0g1i11	2	0.783422	1	0.511944	DN23659_c0g1i2.2; DN24042_c0g2i21
ko00740	Riboflavin metabolism	15	3	0.534964	0.999985	0.803469	DN23785_c0g1i1.1; DN24574_c0g1i2.1; DN37745_c0g1i11	2	0.663357	1	0.614333	DN23785_c0g1i1.1; DN24574_c0g1i21
ko00750	Vitamin B6 metabolism	16	3	0.591336	0.999985	0.753252	DN18728_c0g1i2.2; DN20723_c0g1i8.1; DN409_c0g1i11	3	0.469839	1	0.863906	DN1647_c0g1i1.1; DN18728_c0g1i2.2; DN20723_c0g1i81
ko00760	Nicotinate and nicotinamide metabolism	22	2	0.938354	0.999985	0.365213	DN20029_c0g1i1.2; DN22690_c0g1i22	4	0.53683	1	0.837727	DN17177_c0g1i2.1; DN20029_c0g1i1.2; DN22607_c0g1i10.1; DN22690_c0g1i22
ko00770	Pantothenate and coA biosynthesis	38	5	0.938358	0.999985	0.528598	DN16624_c0g1i2.1; DN17366_c0g1i1.1; DN22396_c0g2i7.1; DN25033_c0g1i1.1; DN2613_c0g1i12	7	0.602503	1	0.84875	DN17366_c0g1i1.1; DN17478_c0g1i1.1; DN17786_c0g1i3.2; DN22396_c0g2i7.1; DN24926_c1g2i1.1; DN25033_c0g1i1.1; DN2613_c0g1i12
ko00780	Biotin metabolism	25	3	0.902211	0.999985	0.482081	DN15560_c0g1i1.1; DN22992_c0g2i2.1; DN23354_c1g6i12	4	0.659323	1	0.7372	DN19017_c0g1i2.1; DN23354_c1g6i1.2; DN24626_c0g1i1.2; DN24631_c0g1i11
ko00860	Porphyrin and chlorophyll metabolism	59	3	0.999939	0.999985	0.204272	DN13978_c0g1i2.2; DN21720_c0g1i1.1; DN21946_c0g1i32	5	0.993884	1	0.390466	DN13978_c0g1i2.2; DN16443_c0g1i1.2; DN21788_c0g1i3.1; DN21946_c0g1i3.2; DN28703_c0g1i11
ko00900	Terpenoid backbone biosynthesis	64	10	0.947735	0.999985	0.62771	DN14537_c0g1i4.1; DN148_c0g1i1.1; DN16252_c0g1i2.1; DN17073_c0g1i1.1; DN17344_c0g1i1.1; DN18779_c0g2i1.1; DN21245_c0g1i2.2; DN21990_c0g1i26.2; DN24012_c0g1i9.2; DN24925_c0g1i21	12	0.655341	1	0.863906	DN13344_c0g1i1.1; DN14537_c0g1i4.1; DN17344_c0g1i1.1; DN18779_c0g2i1.1; DN21245_c0g1i2.2; DN21990_c0g1i26.2; DN22520_c0g1i1.1; DN23243_c0g1i2.2; DN23357_c0g1i3.1; DN24478_c0g1i10.2; DN24542_c0g2i1.1; DN24925_c0g1i21
ko00902	Monoterpenoid biosynthesis	15	5	0.145727	0.462345	1.33911	DN12882_c0g1i2.2; DN2417_c0g1i1.1; DN25295_c0g1i5.1; DN25311_c0g2i4.2; DN25535_c0g1i12	4	0.210624	0.65491	1.22867	DN11229_c0g1i1.1; DN22502_c0g1i5.1; DN25295_c0g1i5.1; DN25311_c0g2i42
ko00903	Limonene and pinene degradation	16	9	0.00156369	0.0297101	2.25976	DN1041_c0g1i1.1; DN12260_c0g1i1.1; DN18514_c0g1i2.1; DN18514_c0g2i1.1; DN22727_c0g1i1.1; DN26051_c0g1i4.1; DN31597_c0g1i1.1; DN33270_c0g1i1.1; DN33274_c0g1i11	4	0.255212	0.682544	1.15187	DN22727_c0g1i1.1; DN26051_c0g1i4.1; DN2955_c0g1i1.1; DN9120_c0g1i11
ko00904	Diterpenoid biosynthesis	38	10	0.338116	0.88383	1.0572	DN23799_c1g1i3.2; DN24279_c0g1i23.2; DN24572_c0g3i1.1; DN24622_c0g2i15.1; DN24650_c1g2i11.2; DN24842_c0g1i2.1; DN24842_c0g2i1.1; DN24946_c0g1i3.2; DN25174_c0g1i2.2; DN35360_c0g1i12	16	0.00124311	0.0178698	1.94	DN12445_c0g1i1.2; DN22533_c0g1i1.1; DN23298_c0g1i16.1; DN23799_c1g1i3.2; DN24572_c0g3i1.1; DN24842_c0g1i2.1; DN24842_c0g2i1.1; DN24882_c0g1i3.2; DN24946_c0g1i3.2; DN25174_c0g1i2.2; DN25174_c0g2i3.2; DN25558_c0g1i1.2; DN26506_c0g1i3.1; DN26506_c0g3i11.1; DN26871_c0g1i1.1; DN915_c0g1i12
ko00905	Brassinosteroid biosynthesis	16	4	0.365848	0.887375	1.00434	DN21049_c0g1i10.2; DN23466_c0g1i1.1; DN23539_c0g1i2.2; DN23670_c0g2i11	5	0.112529	0.446235	1.43984	DN21049_c0g1i10.2; DN23466_c0g1i1.1; DN23539_c0g1i2.2; DN25784_c0g1i22.1; DN29827_c0g1i12
ko00906	carotenoid biosynthesis	32	3	0.974345	0.999985	0.376626	DN13065_c0g1i3.1; DN23592_c0g2i1.2; DN24160_c0g1i12	6	0.560046	1	0.863906	DN12926_c0g1i1.1; DN18706_c0g2i1.2; DN19289_c0g1i2.2; DN23257_c0g1i9.1; DN23592_c0g2i1.2; DN24160_c0g1i12
ko00908	Zeatin biosynthesis	17	2	0.83421	0.999985	0.472629	DN17512_c0g1i1.2; DN7599_c0g1i11	4	0.301775	0.736974	1.08412	DN17495_c0g1i1.2; DN20567_c0g1i6.1; DN6623_c0g1i1.2; DN7599_c0g1i11
ko00910	Nitrogen metabolism	57	20	0.029553	0.187169	1.40959	DN10416_c0g1i1.1; DN10416_c0g2i1.1; DN11645_c0g1i1.1; DN12974_c0g1i1.1; DN1399_c0g1i1.1; DN17139_c0g1i1.1; DN17918_c0g1i1.1; DN20278_c0g1i8.2; DN21109_c0g1i1.1; DN21140_c0g1i3.2; DN23259_c0g1i1.1; DN23727_c0g1i12.2; DN24222_c0g1i4.1; DN24880_c1g1i27.2; DN25875_c0g1i3.1; DN26022_c0g1i4.1; DN29046_c0g1i1.1; DN32751_c0g1i1.1; DN4137_c0g2i1.2; DN8690_c0g1i11	15	0.156024	0.54372	1.2125	DN20278_c0g1i8.2; DN21109_c0g1i1.1; DN21140_c0g1i3.2; DN22318_c0g1i5.1; DN23259_c0g1i1.1; DN23727_c0g1i12.2; DN23727_c0g2i8.2; DN24222_c0g1i4.1; DN24671_c0g2i2.1; DN24880_c1g1i27.2; DN25875_c0g1i3.1; DN26022_c0g1i4.1; DN32751_c0g1i1.1; DN8654_c0g1i1.1; DN9121_c0g1i21
ko00920	Sulfur metabolism	49	15	0.137393	0.46067	1.2298	DN11452_c0g1i1.1; DN17032_c0g1i1.1; DN20543_c0g1i1.1; DN20543_c0g2i1.1; DN21359_c0g1i1.1; DN21359_c0g3i1.1; DN21359_c0g4i1.1; DN23019_c0g1i2.1; DN23618_c0g1i4.1; DN24951_c0g1i4.1; DN26602_c0g1i1.1; DN32289_c0g1i1.2; DN36916_c0g1i1.1; DN8362_c0g1i1.1; DN8659_c0g1i11	8	0.766557	1	0.752245	DN11452_c0g1i1.1; DN19782_c0g1i5.2; DN20279_c0g1i1.2; DN21359_c0g1i1.1; DN23019_c0g1i2.1; DN23618_c0g1i4.1; DN24951_c0g1i4.1; DN6298_c0g1i11
ko00940	Phenylpropanoid biosynthesis	165	62	8.78523e-05	0.00250379	1.50955	DN10460_c0g1i1.1; DN11385_c0g1i1.2; DN11551_c0g1i2.1; DN14549_c0g1i1.1; DN14748_c0g1i1.2; DN15207_c0g1i1.1; DN16136_c0g1i1.2; DN16648_c0g1i1.1; DN17031_c0g1i1.2; DN17984_c0g1i1.2; DN18882_c0g1i1.1; DN19108_c0g1i2.2; DN19263_c0g1i1.2; DN19412_c0g1i1.2; DN20085_c0g2i2.2; DN20529_c0g1i5.2; DN20780_c0g1i2.2; DN20780_c1g1i3.2; DN22362_c0g1i1.1; DN22371_c0g1i20.2; DN22448_c0g1i6.2; DN22450_c0g1i6.2; DN…	81	8.16265e-16	9.38704e-14	2.26186	DN10460_c0g1i1.1; DN10670_c0g1i2.2; DN11385_c0g1i1.2; DN12392_c0g1i3.2; DN14549_c0g1i1.1; DN14568_c0g1i1.2; DN15207_c0g1i1.1; DN15690_c0g1i3.2; DN15945_c0g2i1.1; DN15945_c0g3i1.1; DN16648_c0g1i1.1; DN16831_c0g1i1.2; DN17031_c0g1i1.2; DN17649_c0g1i3.2; DN17853_c0g1i3.2; DN18014_c0g1i1.2; DN18882_c0g1i1.1; DN18925_c0g1i1.2; DN18925_c0g2i1.2; DN19195_c0g2i2.1; DN19263_c0g1i1.2; DN19412_c0g1i1.2; DN1…
ko00941	Flavonoid biosynthesis	57	15	0.335626	0.88383	1.0572	DN11385_c0g1i1.2; DN15207_c0g1i1.1; DN18756_c0g1i1.2; DN19263_c0g1i1.2; DN22426_c0g1i2.2; DN23210_c0g1i3.2; DN23210_c0g2i1.2; DN24385_c0g2i3.1; DN24682_c0g1i4.2; DN24682_c0g2i9.2; DN25173_c0g3i2.2; DN25582_c0g1i1.1; DN26378_c0g2i1.1; DN35057_c0g1i1.1; DN36750_c0g1i11	27	4.02374e-06	0.000154243	2.1825	DN11385_c0g1i1.2; DN15207_c0g1i1.1; DN15405_c0g1i1.2; DN17649_c0g1i3.2; DN18756_c0g1i1.2; DN19195_c0g2i2.1; DN19263_c0g1i1.2; DN19548_c0g1i4.2; DN20285_c0g1i2.2; DN20340_c0g1i1.2; DN20352_c0g1i2.1; DN21458_c0g1i1.1; DN21575_c0g1i3.1; DN22426_c0g1i2.2; DN23066_c0g1i15.2; DN23210_c0g1i3.2; DN23210_c0g2i1.2; DN23761_c0g1i1.2; DN23784_c0g1i2.2; DN24156_c0g1i11.2; DN24385_c0g2i3.1; DN24682_c0g1i4.2; D…
ko00944	Flavone and flavonol biosynthesis	9	1	0.697259	0.999985	0.446372	DN13192_c0g1i22	3	0.10966	0.446235	1.53583	DN13192_c0g1i2.2; DN23761_c0g1i1.2; DN24825_c0g1i32
ko00945	Stilbenoid, diarylheptanoid and gingerol biosynthesis	25	9	0.0691332	0.315247	1.44624	DN11385_c0g1i1.2; DN15207_c0g1i1.1; DN19263_c0g1i1.2; DN23210_c0g1i3.2; DN23210_c0g2i1.2; DN25173_c0g3i2.2; DN26378_c0g2i1.1; DN33274_c0g1i1.1; DN36750_c0g1i11	11	0.00314638	0.0361834	2.0273	DN11385_c0g1i1.2; DN15207_c0g1i1.1; DN17649_c0g1i3.2; DN19195_c0g2i2.1; DN19263_c0g1i1.2; DN19548_c0g1i4.2; DN20285_c0g1i2.2; DN23210_c0g1i3.2; DN23210_c0g2i1.2; DN25173_c0g3i2.2; DN6308_c0g1i21
ko00950	Isoquinoline alkaloid biosynthesis	27	13	0.00229306	0.032676	1.93428	DN12202_c0g1i1.1; DN1491_c0g1i1.1; DN19101_c0g1i2.1; DN21043_c0g1i2.2; DN21628_c0g3i1.2; DN23700_c0g1i2.2; DN23785_c0g1i1.1; DN24574_c0g1i2.1; DN25310_c0g1i1.1; DN25310_c0g2i1.1; DN37745_c0g1i1.1; DN6938_c0g1i1.2; DN9784_c0g1i11	11	0.00682497	0.071352	1.87713	DN1491_c0g1i1.1; DN16077_c0g1i2.2; DN19101_c0g1i2.1; DN19807_c0g1i2.2; DN21043_c0g1i2.2; DN21628_c0g3i1.2; DN23700_c0g1i2.2; DN23785_c0g1i1.1; DN24574_c0g1i2.1; DN25310_c0g2i1.1; DN6938_c0g1i12
ko00960	Tropane, piperidine and pyridine alkaloid biosynthesis	16	3	0.591336	0.999985	0.753252	DN12202_c0g1i1.1; DN19101_c0g1i2.1; DN9784_c0g1i11	2	0.708015	1	0.575937	DN16077_c0g1i2.2; DN19101_c0g1i21
ko00965	Betalain biosynthesis	12	5	0.0531902	0.262265	1.67389	DN18769_c0g1i1.2; DN23785_c0g1i1.1; DN24574_c0g1i2.1; DN36572_c0g1i1.1; DN37745_c0g1i11	3	0.25235	0.682544	1.15187	DN23785_c0g1i1.1; DN24574_c0g1i2.1; DN7950_c0g1i12
ko00970	Aminoacyl-tRNA biosynthesis	65	5	0.999662	0.999985	0.309027	DN17163_c0g1i1.1; DN23346_c0g3i1.2; DN29970_c0g1i1.1; DN31752_c0g1i1.1; DN7922_c0g1i11	0
ko01040	Biosynthesis of unsaturated fatty a_cids	47	12	0.383328	0.910404	1.02571	DN15560_c0g1i1.1; DN15991_c0g1i1.1; DN19304_c0g1i1.1; DN22724_c0g1i1.1; DN22992_c0g2i2.1; DN23354_c1g6i1.2; DN23623_c0g1i3.1; DN26319_c1g1i4.1; DN30454_c0g1i1.2; DN3911_c0g1i1.1; DN6038_c0g1i1.1; DN70_c0g1i11	15	0.0345412	0.233661	1.47048	DN15991_c0g1i1.1; DN17108_c0g1i1.1; DN19304_c0g1i1.1; DN19922_c0g1i2.2; DN22724_c0g1i1.1; DN23354_c1g6i1.2; DN23623_c0g1i3.1; DN24631_c0g1i1.1; DN26319_c1g1i4.1; DN26319_c1g3i1.1; DN26319_c1g4i1.1; DN29167_c0g1i1.1; DN30828_c0g1i1.1; DN35583_c0g1i1.1; DN35896_c0g1i11
ko02010	ABc transporters	53	15	0.227208	0.647542	1.13698	DN11351_c0g1i2.1; DN12749_c0g1i1.2; DN15359_c0g1i2.2; DN16335_c0g1i1.2; DN17755_c0g1i1.2; DN24736_c0g1i1.1; DN24895_c0g2i11.2; DN25322_c0g2i1.2; DN26384_c0g5i1.1; DN26384_c0g6i1.1; DN26384_c0g7i2.1; DN2767_c0g2i1.2; DN27705_c0g1i1.2; DN28317_c0g1i1.2; DN34614_c0g1i12	15	0.0936609	0.414269	1.30401	DN11351_c0g1i2.1; DN1220_c0g1i1.2; DN12749_c0g1i1.2; DN15359_c0g1i2.2; DN16335_c0g1i1.2; DN17755_c0g1i1.2; DN18473_c0g1i3.2; DN24736_c0g1i1.1; DN25129_c0g1i2.2; DN25457_c1g6i1.1; DN26384_c0g5i1.1; DN31699_c0g1i1.2; DN32400_c0g1i1.2; DN6493_c0g2i1.1; DN791_c0g2i12
ko03008	Ribosome biogenesis in eukaryotes	125	31	0.461312	0.999985	0.996302	DN12394_c0g1i1.1; DN1339_c0g1i1.2; DN1339_c0g2i1.2; DN17967_c0g1i1.1; DN18754_c0g1i3.1; DN19400_c0g2i1.1; DN20875_c0g1i1.1; DN20875_c1g1i1.1; DN21537_c0g1i2.1; DN21792_c0g2i1.1; DN22095_c0g1i1.1; DN22115_c0g1i2.1; DN23023_c0g1i1.1; DN24622_c0g1i3.2; DN24703_c0g1i5.1; DN24724_c0g1i2.1; DN24724_c0g2i1.1; DN24974_c0g1i2.1; DN25301_c1g1i4.2; DN25410_c0g3i1.1; DN27488_c0g1i1.2; DN28896_c0g1i1.2; DN291…	20	0.930522	1	0.7372	DN12939_c0g1i1.1; DN17967_c0g1i1.1; DN18754_c0g1i3.1; DN19400_c0g2i1.1; DN20875_c0g1i1.1; DN20875_c1g1i1.1; DN21537_c0g1i2.1; DN21537_c0g3i1.1; DN21792_c0g2i1.1; DN22095_c0g1i1.1; DN22115_c0g1i2.1; DN23023_c0g1i1.1; DN24703_c0g1i5.1; DN24724_c0g1i2.1; DN24974_c0g1i2.1; DN25301_c1g1i4.2; DN25346_c1g1i3.2; DN25410_c0g3i1.1; DN3349_c0g1i1.1; DN8116_c0g1i11
ko03010	Ribosome	770	352	2.30512e-42	2.62784e-40	1.8365	DN10062_c0g1i1.2; DN1020_c0g1i1.1; DN10275_c0g1i1.1; DN10363_c0g1i1.1; DN10474_c0g1i1.1; DN10604_c0g1i1.1; DN10642_c0g1i1.2; DN10645_c0g1i2.1; DN10769_c0g1i1.1; DN10801_c0g1i1.1; DN10801_c0g2i1.1; DN11108_c0g1i2.2; DN11144_c0g1i1.2; DN11211_c0g1i1.1; DN11305_c0g1i1.1; DN11337_c0g1i1.1; DN11360_c0g1i2.1; DN11501_c0g1i1.2; DN11608_c0g1i1.2; DN11755_c0g2i1.2; DN11760_c0g1i1.1; DN11854_c0g1i1.1; DN12…	207	0.000106688	0.00245382	1.23864	DN10245_c0g1i1.1; DN10310_c0g1i1.1; DN10363_c0g1i1.1; DN10930_c0g1i1.1; DN11337_c0g2i1.1; DN11501_c0g1i1.2; DN11807_c0g1i1.1; DN1181_c0g1i1.1; DN11830_c0g1i1.1; DN12210_c0g1i2.2; DN12373_c0g1i1.2; DN12418_c0g1i1.1; DN12713_c0g1i1.1; DN12885_c0g1i1.1; DN13180_c0g1i1.2; DN13227_c0g1i1.1; DN14386_c0g1i1.1; DN1483_c0g1i1.1; DN15325_c0g1i1.2; DN15496_c0g1i2.1; DN15717_c0g1i1.1; DN15769_c0g1i1.1; DN159…
ko03013	RNA transport	249	58	0.69587	0.999985	0.935767	DN10185_c0g1i1.1; DN13487_c0g1i2.1; DN13981_c0g1i1.1; DN14407_c0g1i1.1; DN15166_c0g2i1.2; DN15276_c0g1i1.2; DN15874_c0g1i1.1; DN15874_c0g2i1.1; DN15947_c0g1i2.1; DN16556_c0g1i1.1; DN16556_c0g2i1.1; DN16807_c0g1i1.1; DN16807_c0g2i1.1; DN16819_c0g1i1.1; DN17664_c0g1i1.1; DN17664_c0g2i1.1; DN18481_c0g1i1.1; DN18754_c0g1i3.1; DN19683_c0g1i1.1; DN19991_c0g1i1.1; DN19991_c0g2i1.1; DN20096_c0g1i1.1; DN2…	41	0.978005	1	0.758664	DN10326_c0g2i1.1; DN10953_c0g1i1.2; DN12206_c0g1i1.2; DN12939_c0g1i1.1; DN13487_c0g1i2.1; DN14407_c0g1i1.1; DN15947_c0g1i2.1; DN16819_c0g1i1.1; DN16836_c0g1i1.2; DN17664_c0g2i1.1; DN18481_c0g1i1.1; DN18754_c0g1i3.1; DN19683_c0g1i1.1; DN19991_c0g1i1.1; DN21044_c0g1i1.1; DN21044_c0g2i1.1; DN21075_c0g1i1.1; DN21196_c0g1i10.2; DN21296_c0g2i1.1; DN21296_c0g3i1.1; DN21466_c0g1i4.1; DN21991_c0g1i1.2; DN…
ko03015	mRNA surveillance pathway	129	15	0.999877	0.999985	0.467133	DN11535_c0g1i1.2; DN11904_c0g1i1.2; DN12897_c0g1i1.1; DN13796_c0g1i1.1; DN16556_c0g1i1.1; DN16556_c0g2i1.1; DN16807_c0g1i1.1; DN16807_c0g2i1.1; DN18279_c0g1i1.1; DN19528_c0g2i1.1; DN21196_c0g1i10.2; DN23662_c0g3i1.2; DN23783_c0g1i5.2; DN33723_c0g1i1.2; DN6744_c0g1i12	6	1	1	0.214302	DN13796_c0g1i1.1; DN18279_c0g1i1.1; DN21196_c0g1i10.2; DN23662_c0g3i1.2; DN23783_c0g1i5.2; DN5514_c0g1i12
ko03018	RNA degradation	131	22	0.983418	0.999985	0.674669	DN15684_c0g1i4.2; DN16556_c0g1i1.1; DN16556_c0g2i1.1; DN18101_c0g3i1.1; DN19120_c0g2i2.1; DN21196_c0g1i10.2; DN21583_c0g1i9.2; DN21679_c0g1i1.2; DN22705_c0g1i2.2; DN23564_c0g1i1.1; DN24576_c2g2i1.2; DN25785_c0g1i2.1; DN26021_c0g1i1.1; DN26021_c0g5i1.1; DN26496_c0g1i1.2; DN29142_c0g1i1.2; DN32535_c0g1i1.1; DN32876_c0g1i1.2; DN34820_c0g1i1.1; DN35048_c0g1i1.2; DN4735_c0g1i1.1; DN477_c0g1i12	12	0.999895	1	0.422061	DN19120_c0g2i2.1; DN21196_c0g1i10.2; DN21583_c0g1i9.2; DN23564_c0g1i1.1; DN23655_c0g2i9.2; DN25785_c0g1i2.1; DN26021_c0g1i1.1; DN26021_c0g2i1.1; DN26021_c0g5i1.1; DN32535_c0g1i1.1; DN477_c0g1i1.2; DN6847_c0g1i12
ko03020	RNA polymerase	47	3	0.998992	0.999985	0.256426	DN15072_c0g1i1.1; DN20174_c0g2i2.2; DN23034_c0g2i92	4	0.985132	1	0.392127	DN11459_c0g1i1.1; DN20174_c0g2i2.2; DN22820_c0g1i1.1; DN28148_c0g1i12
ko03022	Basal transcription factors	42	2	0.999362	0.999985	0.191302	DN17262_c0g1i2.2; DN19665_c0g1i21	2	0.997352	1	0.219405	DN17262_c0g1i2.2; DN19665_c0g1i21
ko03030	DNA replication	80	6	0.999946	0.999985	0.301301	DN1579_c0g1i2.1; DN21802_c0g1i8.2; DN22173_c0g1i13.1; DN23166_c0g6i1.2; DN25597_c0g1i1.2; DN8719_c0g2i11	18	0.369622	0.850131	1.03669	DN1114_c0g1i1.2; DN11188_c0g2i1.2; DN13945_c0g1i4.2; DN17922_c0g1i2.1; DN19363_c0g1i2.2; DN20917_c0g1i1.1; DN21472_c0g2i7.2; DN21802_c0g1i8.2; DN21821_c0g1i2.2; DN22173_c0g1i13.1; DN23125_c0g1i1.2; DN23166_c0g6i1.2; DN24721_c0g1i1.2; DN31463_c0g1i1.2; DN33924_c0g1i1.2; DN35326_c0g1i1.2; DN7077_c0g1i1.2; DN9710_c0g1i12
ko03040	Spliceosome	279	48	0.998934	0.999985	0.691156	DN11430_c0g1i1.2; DN12165_c0g1i1.1; DN14944_c0g1i1.1; DN15161_c0g1i1.1; DN15194_c0g2i1.2; DN16058_c0g1i4.1; DN16110_c0g1i2.2; DN16807_c0g1i1.1; DN16807_c0g2i1.1; DN18000_c0g1i1.2; DN18200_c0g1i1.1; DN18374_c0g2i1.1; DN20575_c0g2i1.2; DN20706_c0g1i2.1; DN2076_c0g1i1.2; DN20915_c0g2i1.1; DN21089_c0g1i1.1; DN22169_c0g1i8.1; DN23098_c1g1i1.1; DN23098_c1g2i3.1; DN23098_c1g3i5.1; DN23142_c0g3i1.1; DN23…	36	0.999917	1	0.594516	DN11430_c0g1i1.2; DN13964_c0g1i1.1; DN14944_c0g1i1.1; DN15194_c0g2i1.2; DN16058_c0g1i4.1; DN18000_c0g1i1.2; DN18382_c0g1i2.1; DN20575_c0g2i1.2; DN20706_c0g1i2.1; DN20915_c0g1i2.1; DN21517_c0g1i2.1; DN22169_c0g1i8.1; DN23098_c1g1i1.1; DN23098_c1g2i3.1; DN23098_c1g3i5.1; DN23662_c0g3i1.2; DN23783_c0g1i5.2; DN23979_c0g1i7.1; DN24244_c1g4i4.2; DN24448_c0g1i1.1; DN24703_c0g1i5.1; DN24786_c0g2i4.1; DN2…
ko03050	Proteasome	54	3	0.999801	0.999985	0.223186	DN18250_c0g2i2.2; DN24268_c0g2i3.2; DN6762_c0g1i11	2	0.99978	1	0.170648	DN18250_c0g2i2.2; DN24268_c0g2i32
ko03060	Protein export	60	12	0.76382	0.999985	0.803469	DN15076_c0g1i1.1; DN17111_c0g1i2.2; DN17399_c0g1i2.2; DN17581_c0g1i1.1; DN19656_c0g1i1.1; DN2047_c0g1i1.2; DN22100_c0g3i2.2; DN22735_c1g1i2.1; DN24095_c0g1i1.1; DN30550_c0g1i1.2; DN5014_c0g1i1.1; DN7027_c0g1i12	7	0.965295	1	0.537541	DN12987_c0g1i1.1; DN17111_c0g1i2.2; DN17399_c0g1i2.2; DN21232_c0g2i1.1; DN22735_c1g1i2.1; DN23560_c0g1i1.1; DN24095_c0g1i11
ko03410	Base excision repair	45	5	0.98168	0.999985	0.446372	DN16579_c0g1i2.1; DN19324_c0g1i5.2; DN22173_c0g1i13.1; DN23231_c0g1i2.2; DN23780_c0g2i32	7	0.791443	1	0.716722	DN11188_c0g2i1.2; DN12097_c0g1i1.2; DN16579_c0g1i2.1; DN22173_c0g1i13.1; DN23231_c0g1i2.2; DN23780_c0g2i3.2; DN9710_c0g1i12
ko03420	Nucleotide excision repair	84	9	0.999094	0.999985	0.43043	DN1579_c0g1i2.1; DN21802_c0g1i8.2; DN21981_c0g1i5.2; DN22173_c0g1i13.1; DN23166_c0g6i1.2; DN23216_c0g1i1.2; DN25597_c0g1i1.2; DN3856_c0g1i1.2; DN8719_c0g2i11	11	0.968753	1	0.603363	DN11188_c0g2i1.2; DN20917_c0g1i1.1; DN21472_c0g2i7.2; DN21802_c0g1i8.2; DN21981_c0g1i5.2; DN22173_c0g1i13.1; DN23166_c0g6i1.2; DN23216_c0g1i1.2; DN29542_c0g1i1.2; DN33924_c0g1i1.2; DN9710_c0g1i12
ko03430	Mismatch repair	64	7	0.995605	0.999985	0.439397	DN15041_c0g1i1.1; DN1579_c0g1i2.1; DN21802_c0g1i8.2; DN22173_c0g1i13.1; DN23166_c0g6i1.2; DN25597_c0g1i1.2; DN8719_c0g2i11	9	0.914116	1	0.647929	DN20917_c0g1i1.1; DN21472_c0g2i7.2; DN21802_c0g1i8.2; DN22173_c0g1i13.1; DN23166_c0g6i1.2; DN24128_c0g2i1.2; DN33924_c0g1i1.2; DN35628_c0g1i1.2; DN9710_c0g1i12
ko03440	Homologous recombination	70	6	0.999559	0.999985	0.344344	DN1579_c0g1i2.1; DN21802_c0g1i8.2; DN22173_c0g1i13.1; DN23166_c0g6i1.2; DN25597_c0g1i1.2; DN8719_c0g2i11	9	0.957332	1	0.592393	DN1657_c0g1i1.2; DN20917_c0g1i1.1; DN21472_c0g2i7.2; DN21802_c0g1i8.2; DN22173_c0g1i13.1; DN23166_c0g6i1.2; DN33924_c0g1i1.2; DN6337_c0g1i2.2; DN7773_c0g1i22
ko03450	Nonhomologous end joining	20	1	0.975272	0.999985	0.200867	DN30809_c0g1i12	1	0.951209	1	0.230375	DN26153_c0g1i12
ko04070	Phosphatidylinositol signaling system	55	9	0.909286	0.999985	0.657384	DN17231_c0g1i1.1; DN22655_c1g5i3.2; DN23374_c0g1i9.1; DN24211_c0g1i2.2; DN25855_c2g5i1.1; DN25855_c2g8i3.1; DN29855_c0g1i1.2; DN3036_c0g1i1.1; DN32381_c0g1i11	10	0.672693	1	0.837727	DN1190_c0g1i1.1; DN16627_c0g1i3.1; DN20737_c0g1i3.1; DN20901_c0g1i1.1; DN22717_c0g1i5.2; DN23748_c0g2i1.2; DN24211_c0g1i2.2; DN25855_c2g8i3.1; DN2702_c0g1i1.2; DN3179_c0g1i12
ko04075	Plant hormone signal transduction	172	37	0.828853	0.999985	0.864196	DN11365_c0g1i2.2; DN11695_c0g1i1.1; DN12942_c0g1i3.1; DN1314_c0g1i2.2; DN13211_c0g1i1.2; DN13699_c0g1i2.2; DN15431_c0g1i2.1; DN15967_c0g1i2.1; DN16160_c0g1i1.1; DN16932_c0g1i6.2; DN16990_c0g1i2.2; DN17906_c0g1i3.1; DN18224_c0g1i3.1; DN18552_c0g1i1.2; DN19724_c0g1i26.2; DN20048_c0g1i8.2; DN20313_c0g1i3.1; DN20618_c0g1i5.1; DN20701_c0g1i1.1; DN22993_c0g1i10.1; DN2307_c0g1i1.1; DN23250_c0g1i1.1; DN2…	52	0.00298975	0.0361834	1.39296	DN11365_c0g1i2.2; DN11525_c0g1i1.1; DN11695_c0g1i1.1; DN12949_c0g1i1.2; DN1314_c0g1i2.2; DN13699_c0g1i2.2; DN15431_c0g1i2.1; DN15685_c0g2i1.1; DN16160_c0g1i1.1; DN16523_c0g1i1.2; DN16932_c0g1i6.2; DN16990_c0g1i2.2; DN18224_c0g1i3.1; DN18552_c0g1i1.2; DN19382_c0g3i1.2; DN19600_c0g1i5.2; DN19724_c0g1i26.2; DN19808_c0g1i1.2; DN20048_c0g1i8.2; DN20065_c0g1i4.1; DN20313_c0g1i3.1; DN20701_c0g1i1.1; DN2…
ko04120	Ubiquitin mediated proteolysis	144	17	0.999937	0.999985	0.47427	DN1407_c0g1i1.1; DN18817_c0g1i1.2; DN19628_c0g1i3.1; DN20284_c0g1i1.1; DN20376_c0g1i7.2; DN21852_c0g1i4.1; DN21981_c0g1i5.2; DN22598_c0g1i10.1; DN23216_c0g1i1.2; DN23613_c0g1i11.2; DN23937_c0g5i1.2; DN23989_c0g1i3.1; DN32069_c0g1i1.1; DN35603_c0g1i1.2; DN3856_c0g1i1.2; DN387_c0g1i1.1; DN6541_c0g1i12	25	0.882115	1	0.799913	DN10855_c0g1i1.1; DN10855_c0g2i1.1; DN1407_c0g1i1.1; DN15393_c0g1i1.1; DN16604_c0g1i1.1; DN18697_c0g1i1.2; DN18817_c0g1i1.2; DN19628_c0g1i3.1; DN19941_c0g1i2.2; DN20284_c0g1i1.1; DN21852_c0g1i4.1; DN21909_c0g1i3.1; DN21981_c0g1i5.2; DN22598_c0g1i10.1; DN22987_c0g1i6.2; DN23216_c0g1i1.2; DN23220_c0g1i2.2; DN23613_c0g1i11.2; DN23823_c0g3i1.2; DN23937_c0g5i1.2; DN25010_c1g4i5.2; DN25356_c0g2i3.1; DN…
ko04122	Sulfur relay system	14	3	0.474924	0.999985	0.86086	DN27482_c0g1i1.1; DN29036_c0g1i1.2; DN6584_c0g1i12	0
ko04130	SNARE interactions in vesicular transport	32	0					4	0.855094	1	0.575937	DN14973_c0g1i1.1; DN21947_c0g1i1.2; DN8169_c0g1i2.2; DN8223_c0g1i21
ko04141	Protein processing in endoplasmic reticulum	313	97	0.00497335	0.0515419	1.24499	DN11308_c0g1i1.2; DN11430_c0g1i1.2; DN12165_c0g1i1.1; DN13011_c0g1i1.1; DN13172_c0g1i1.1; DN13685_c0g1i2.2; DN14790_c0g1i3.1; DN14800_c0g1i2.1; DN14869_c0g1i2.2; DN14944_c0g1i1.1; DN15076_c0g1i1.1; DN15161_c0g1i1.1; DN15173_c0g1i1.1; DN16058_c0g1i4.1; DN16642_c0g1i1.1; DN16768_c0g1i1.1; DN17170_c0g1i2.2; DN17581_c0g1i1.1; DN17799_c0g1i1.1; DN18000_c0g1i1.2; DN18200_c0g1i1.1; DN18374_c0g2i1.1; DN1…	58	0.909623	1	0.853786	DN11430_c0g1i1.2; DN12987_c0g1i1.1; DN13685_c0g1i2.2; DN13964_c0g1i1.1; DN14800_c0g1i2.1; DN14869_c0g1i2.2; DN14944_c0g1i1.1; DN16058_c0g1i4.1; DN16438_c0g1i1.1; DN16642_c0g1i1.1; DN16771_c0g1i1.1; DN16836_c0g1i1.2; DN17170_c0g1i2.2; DN18000_c0g1i1.2; DN18961_c0g2i1.1; DN19310_c0g1i1.1; DN19712_c0g1i1.1; DN19941_c0g1i2.2; DN20284_c0g1i1.1; DN20545_c0g1i1.1; DN20545_c0g2i1.1; DN20545_c0g3i1.1; DN2…
ko04144	Endocytosis	216	50	0.696481	0.999985	0.929941	DN11430_c0g1i1.2; DN12165_c0g1i1.1; DN14300_c0g1i3.1; DN14470_c0g1i1.2; DN14944_c0g1i1.1; DN15161_c0g1i1.1; DN16058_c0g1i4.1; DN17009_c0g1i2.1; DN17155_c0g1i1.1; DN17334_c0g1i6.2; DN17660_c0g1i1.1; DN18000_c0g1i1.2; DN18200_c0g1i1.1; DN18374_c0g2i1.1; DN2076_c0g1i1.2; DN20915_c0g2i1.1; DN21089_c0g1i1.1; DN21573_c0g1i4.2; DN21795_c1g1i3.2; DN23098_c1g1i1.1; DN23098_c1g2i3.1; DN23098_c1g3i5.1; DN23…	41	0.816424	1	0.874571	DN10468_c0g1i1.2; DN11430_c0g1i1.2; DN13964_c0g1i1.1; DN14300_c0g1i3.1; DN14470_c0g1i1.2; DN14944_c0g1i1.1; DN16058_c0g1i4.1; DN17155_c0g1i1.1; DN17334_c0g1i6.2; DN18000_c0g1i1.2; DN20631_c1g4i2.2; DN20809_c0g1i5.1; DN20915_c0g1i2.1; DN21135_c0g1i1.2; DN21573_c0g1i4.2; DN21795_c1g1i3.2; DN23098_c1g1i1.1; DN23098_c1g2i3.1; DN23098_c1g3i5.1; DN23100_c0g1i3.2; DN23479_c0g1i1.1; DN23513_c0g2i4.2; DN2…
ko04145	Phagosome	116	30	0.356633	0.88383	1.03897	DN14327_c0g1i1.1; DN15076_c0g1i1.1; DN15549_c0g1i1.1; DN17581_c0g1i1.1; DN19040_c0g1i1.1; DN19656_c0g1i1.1; DN20060_c0g1i1.1; DN21062_c0g1i1.2; DN2132_c0g1i1.1; DN21473_c0g1i2.2; DN21727_c0g1i7.1; DN22242_c0g1i2.1; DN22997_c0g2i1.1; DN23911_c0g2i2.1; DN25474_c0g1i1.1; DN25534_c0g1i1.1; DN26145_c2g2i5.1; DN26322_c0g1i1.2; DN28603_c0g1i1.2; DN29723_c0g1i1.2; DN30550_c0g1i1.2; DN31649_c0g1i1.2; DN34…	16	0.979676	1	0.635517	DN16112_c0g1i2.2; DN18495_c0g1i2.2; DN18806_c0g1i1.2; DN20060_c0g1i1.1; DN20901_c0g1i1.1; DN21062_c0g1i1.2; DN21371_c0g1i4.2; DN21473_c0g1i2.2; DN22242_c0g1i2.1; DN22997_c0g2i1.1; DN23911_c0g2i2.1; DN23964_c0g1i1.2; DN25474_c0g1i1.1; DN25534_c0g1i1.1; DN26145_c2g2i5.1; DN3153_c0g1i12
ko04146	Peroxisome	116	26	0.692051	0.999985	0.900439	DN14666_c0g1i1.1; DN15576_c0g1i2.2; DN16447_c0g1i1.1; DN16447_c0g2i1.1; DN17627_c0g1i1.1; DN19085_c0g1i1.1; DN20628_c0g2i1.1; DN20628_c0g3i1.1; DN21388_c0g1i3.1; DN22059_c0g1i1.2; DN22319_c0g2i1.1; DN22728_c0g1i1.1; DN22776_c0g1i2.1; DN23746_c0g1i5.2; DN24630_c0g3i3.2; DN24966_c0g2i7.2; DN25484_c0g1i10.1; DN25771_c0g1i5.1; DN3698_c0g1i1.1; DN3882_c0g1i1.1; DN4665_c0g1i1.1; DN5139_c0g1i2.1; DN6038…	35	0.0115549	0.102216	1.39019	DN13707_c0g1i1.1; DN14666_c0g1i1.1; DN15576_c0g1i2.2; DN16447_c0g2i1.1; DN17627_c0g1i1.1; DN17833_c0g1i9.1; DN19085_c0g1i1.1; DN20628_c0g2i1.1; DN21388_c0g1i3.1; DN22023_c0g1i2.2; DN22038_c0g1i18.1; DN22059_c0g1i1.2; DN22319_c0g2i1.1; DN22776_c0g2i1.1; DN23401_c0g1i2.2; DN23735_c0g1i5.1; DN23746_c0g1i5.2; DN24396_c0g1i2.1; DN24588_c0g1i5.1; DN24630_c0g3i3.2; DN24762_c0g3i6.2; DN24966_c0g2i7.2; DN…
ko04626	Plant-pathogen interaction	148	43	0.101447	0.3855	1.1672	DN12133_c0g2i1.2; DN15173_c0g1i1.1; DN16768_c0g1i1.1; DN16940_c0g1i1.2; DN17148_c0g1i1.2; DN17231_c0g1i1.1; DN18801_c0g1i1.1; DN20198_c0g1i1.2; DN20313_c0g1i3.1; DN21297_c0g2i1.1; DN22574_c0g1i2.2; DN23514_c0g1i2.1; DN24079_c0g1i25.2; DN24133_c0g1i2.1; DN24207_c0g1i10.2; DN24272_c0g1i2.1; DN24272_c0g2i1.1; DN24272_c0g3i1.1; DN24447_c0g1i9.2; DN25275_c2g1i5.2; DN25334_c1g5i6.1; DN25380_c0g1i6.1; D…	29	0.697034	1	0.902821	DN1190_c0g1i1.1; DN16438_c0g1i1.1; DN16940_c0g1i1.2; DN17148_c0g1i1.2; DN17621_c0g1i1.2; DN18801_c0g1i1.1; DN20198_c0g1i1.2; DN20313_c0g1i3.1; DN20737_c0g1i3.1; DN20816_c0g1i2.2; DN21113_c0g1i1.2; DN22351_c0g2i6.2; DN23514_c0g1i2.1; DN23856_c0g2i1.2; DN24079_c0g1i25.2; DN24096_c0g2i1.1; DN24133_c0g1i2.1; DN24272_c0g1i2.1; DN24447_c0g1i9.2; DN24564_c0g1i5.2; DN25275_c2g1i5.2; DN25334_c1g5i6.1; DN2…
ko04712	circadian rhythm - plant	31	0					5	0.693205	1	0.743145	DN19659_c0g1i3.2; DN20919_c0g1i9.1; DN23220_c0g1i2.2; DN26362_c0g2i3.1; DN27201_c0g1i12
ko04933	AGE-RAGE signaling pathway in diabetic complications	15	6	0.0552137	0.262265	1.60694	DN24211_c0g1i2.2; DN32381_c0g1i1.1; DN36076_c0g1i1.2; DN5542_c0g1i1.1; DN5542_c0g2i1.1; DN9059_c0g1i11	1	0.868921	1	0.307167	DN24211_c0g1i22
