# Supplementary material for: Endophytic fungus Pseudodidymocyrtis lobariellae KL27 promotes taxol biosynthesis and accumulation in Taxus chinensis
Source: BMC Plant Biol. 2022 Jan 3;22:12. doi: 10.1186/s12870-021-03396-6 (PMC8722197; doi:10.1186/s12870-021-03396-6)
Supplement: Supplementary file 9 — Additional file 9: Table S5. Differential expression of all unigenes in phenylpropanoid biosynthesis pathway (ko00940). (XLS 81 kb) [file 12870_2021_3396_MOESM9_ESM.xls]

## Sheet: Sheet1
Table S5 Differential expression of all unigenes in phenylpropanoid biosynthesis pathway (ko00940).
geneid	Y0.5H vs _cK0.5H				Y6H vs _cK6H				NR annotation	Swissprot annotation
	fold_change	log2Fold_change	pval	padj	fold_change	log2Fold_change	pval	padj
DN10460_c0g1i1.1	0.0584657	-4.09626	3.21e-09	3.99e-08	0.0530097	-4.2376	0.000100064	0.000562765	unknown [Pi_cea sit_chensis]	Phenylalanine ammonia-lyase OS=Pinus taeda OX=3352 GN=PAL PE=3 SV=1
DN10670_c0g1i2.2	1.88474	0.914362	4.49e-66	4.32e-64	2.36033	1.23899	1.30495e-37	4.64285e-36	peroxidase [Pi_cea abies]	Peroxidase 12 OS=Arabidopsis thaliana OX=3702 GN=PER12 PE=1 SV=1
DN10784_c0g2i1.1	0.381011	-1.3921	0.296003	0.5235	0.474117	-1.07668	0.259286	0.471039	_caffei_c a_cid 3-O-methyltransferase-like isoform X2 [Olea europaea var. sylvestris]	(Iso)eugenol O-methyltransferase OS=_clarkia breweri OX=36903 GN=IEMT1 PE=1 SV=2
DN11212_c0g1i2.2	0.982722	-0.0251443	0.795427	0.920905	0.757263	-0.401133	5.26635e-08	4.6071e-07	_cYP73A170 [Taxus walli_chiana var. _chinensis]	Trans-_cinnamate 4-monooxygenase OS=_catharanthus roseus OX=4058 GN=_cYP73A4 PE=2 SV=1
DN11385_c0g1i1.2	4.21511	2.07557	9.61e-54	7.21e-52	5.8749	2.55456	5.72982e-89	5.50306e-87	unknown [Pi_cea sit_chensis]	Spermidine hydroxy_cinnamoyl transferase OS=Arabidopsis thaliana OX=3702 GN=SHT PE=1 SV=1
DN11390_c0g1i3.1	0.818544	-0.288868	0.00251067	0.0121722	1.16309	0.217959	0.0291079	0.0880729	unknown [Pi_cea sit_chensis]	Peroxidase 31 OS=Arabidopsis thaliana OX=3702 GN=PER31 PE=2 SV=1
DN11551_c0g1i2.1	0	#NAME?	0.03842	0.118983	0	#NAME?	0.978997	1	hypotheti_cal protein B580707795 [Epi_co_c_cum nigrum]	_catalase-peroxidase OS=Phaeosphaeria nodorum (strain SN15 / AT_c_c MYA-4574 / FGS_c 10173) OX=321614 GN=katG PE=3 SV=1
DN12036_c0g1i1.1	0	#NAME?	0.3884	0.621068	0	#NAME?	0.126071	0.282192	un_chara_cterized protein LO_c110759596 [Prunus avium]	--
DN12392_c0g1i3.2	0.8331	-0.263439	0.147095	0.325996	7.13269	2.83445	1.09896e-191	3.1482e-189	hypotheti_cal protein B456004G252800 [Gossypium raimondii]	Peroxidase 57 OS=Arabidopsis thaliana OX=3702 GN=PER57 PE=1 SV=1
DN13024_c0g1i5.1	0.923434	-0.114919	0.530445	0.746097	0.880047	-0.184347	0.244765	0.453266	peroxidase [Pi_cea abies]	Peroxidase 12 OS=Arabidopsis thaliana OX=3702 GN=PER12 PE=1 SV=1
DN13818_c0g1i1.1	0.689741	-0.535873	9.62e-13	1.59e-11	0.642874	-0.637392	4.16333e-14	5.81793e-13	unknown [Pi_cea sit_chensis]	4-_coumarate--_coA ligase-like 7 OS=Arabidopsis thaliana OX=3702 GN=4_cLL7 PE=1 SV=1
DN14549_c0g1i1.1	0.470778	-1.08688	1.12e-07	1.19e-06	0.310662	-1.68658	8.80112e-12	1.05941e-10	PREDI_cTED: beta-glu_cosidase 6 isoform X1 [Elaeis guineensis]	Beta-glu_cosidase 40 OS=Arabidopsis thaliana OX=3702 GN=BGLU40 PE=2 SV=1
DN14568_c0g1i1.2	3.19207	1.67449	0.204854	0.411253	Inf	Inf	2.21523e-142	4.05957e-140	peroxidase [Pi_cea abies]	Peroxidase 49 OS=Arabidopsis thaliana OX=3702 GN=PER49 PE=2 SV=2
DN14748_c0g1i1.2	3.9052	1.9654	3.71e-05	0.000272625	0.227029	-2.13905	0.133064	0.293456	hypotheti_cal protein _cISIN.1g043984mg [_citrus sinensis]	Peroxidase 11 OS=Arabidopsis thaliana OX=3702 GN=PER11 PE=1 SV=1
DN15004_c0g1i2.2	0.91139	-0.133859	0.745795	0.895373	0.638182	-0.647959	0.333054	0.55439	peroxidase [Pinus thunbergii]	Peroxidase 21 OS=Arabidopsis thaliana OX=3702 GN=PER21 PE=1 SV=1
DN15207_c0g1i1.1	0.44087	-1.18158	0.0117384	0.0455569	0.280788	-1.83245	0.000521133	0.00256945	unknown [Pi_cea sit_chensis]	Shikimate O-hydroxy_cinnamoyltransferase OS=Ni_cotiana taba_cum OX=4097 GN=HST PE=1 SV=1
DN15344_c0g1i2.1	1.23205	0.301065	0.0563283	0.159945	1.50397	0.588774	7.04877e-05	0.000406517	phenylalanine ammonia lyase [_cunninghamia lan_ceolata]	Phenylalanine ammonia-lyase OS=Pinus taeda OX=3352 GN=PAL PE=3 SV=1
DN15690_c0g1i3.2					612.151	9.25774	5.52621e-70	3.96916e-68	PREDI_cTED: peroxidase 41-like [Nelumbo nu_cifera]	Peroxidase 50 OS=Arabidopsis thaliana OX=3702 GN=PER50 PE=1 SV=1
DN15900_c0g1i1.1	0.504603	-0.98678	0.031336	0.101082	0.92355	-0.114737	0.804141	0.923011	peroxidase 43 [Amborella tri_chopoda]	Peroxidase 43 OS=Arabidopsis thaliana OX=3702 GN=PER43 PE=3 SV=2
DN15945_c0g2i1.1	0.439874	-1.18484	0.0594388	0.166829	0.288644	-1.79263	0.0116517	0.0406858	_cinnamoyl-_coA redu_ctase [_cunninghamia lan_ceolata]	_cinnamoyl-_coA redu_ctase 1 OS=Arabidopsis thaliana OX=3702 GN=_c_cR1 PE=1 SV=1
DN15945_c0g3i1.1	0.498349	-1.00477	0.208026	0.415487	0.297544	-1.74883	0.0394782	0.113035	_cinnamoyl-_coA redu_ctase [_cunninghamia lan_ceolata]	_cinnamoyl-_coA redu_ctase 1 OS=Arabidopsis thaliana OX=3702 GN=_c_cR1 PE=1 SV=1
DN16018_c0g1i2.2	0.981908	-0.0263398	0.635569	0.822687	0.89495	-0.160121	0.0507007	0.138532	_cinnamyl al_cohol dehydrogenase [_cunninghamia lan_ceolata]	Probable _cinnamyl al_cohol dehydrogenase 7/8 OS=Pi_cea abies OX=3329 GN=_cAD7 PE=2 SV=1
DN16048_c0g1i4.1	1.51294	0.597352	6.79e-23	2e-21	0.881305	-0.182287	0.02915	0.0881575	peroxidase [Pinus thunbergii]	Peroxidase 21 OS=Arabidopsis thaliana OX=3702 GN=PER21 PE=1 SV=1
DN16136_c0g1i1.2	4.70133	2.23307	4.7e-22	1.33e-20	1.68575	0.753393	0.00299973	0.0125146	beta-glu_cosidase 22-like [Phalaenopsis equestris]	Beta-glu_cosidase 43 OS=Arabidopsis thaliana OX=3702 GN=BGLU43 PE=2 SV=2
DN16534_c0g2i1.1	0.774157	-0.369303	0.621689	0.813793	1.80599	0.85279	0.381665	0.606686	PREDI_cTED: beta-glu_cosidase 18-like [_capsi_cum annuum]	Beta-glu_cosidase 46 OS=Arabidopsis thaliana OX=3702 GN=BGLU46 PE=1 SV=2
DN16648_c0g1i1.1	2.22031	1.15076	3.78e-97	5.75e-95	0.0131795	-6.24556	0	0	_class III plant se_creteperoxidase [_chamae_cyparis obtusa]	Peroxidase 12 OS=Arabidopsis thaliana OX=3702 GN=PER12 PE=1 SV=1
DN16831_c0g1i1.2	1.25357	0.32604	0.84628	0.951065	5.12403	2.35728	2.10452e-06	1.52253e-05	PREDI_cTED: peroxidase 66 [Theobroma _ca_cao]	Peroxidase 66 OS=Arabidopsis thaliana OX=3702 GN=PER66 PE=2 SV=1
DN17031_c0g1i1.2	7.17322	2.84262	9.25e-18	2.12e-16	0.25418	-1.97608	0.0156711	0.0523765	peroxidase 11 [Quer_cus suber]	Peroxidase 11 OS=Arabidopsis thaliana OX=3702 GN=PER11 PE=1 SV=1
DN17127_c0g1i2.2	0.985441	-0.0211585	0.814998	0.932389	0.983777	-0.0235969	0.722582	0.87592	unknown [Pi_cea sit_chensis]	Beta-glu_cosidase 42 OS=Arabidopsis thaliana OX=3702 GN=BGLU42 PE=2 SV=1
DN1722_c0g1i1.2	0.5635	-0.827511	1.57e-09	2.02e-08	1.52503	0.608838	2.69133e-09	2.65648e-08	phenylalanine ammonia-lyase [Pinus pinaster]	Phenylalanine ammonia-lyase OS=Pinus taeda OX=3352 GN=PAL PE=3 SV=1
DN17649_c0g1i3.2	1.23426	0.303646	0.0875295	0.223402	0.393737	-1.3447	0.00353361	0.0144909	_cYP73A171 [Taxus walli_chiana var. _chinensis]	Trans-_cinnamate 4-monooxygenase OS=Gly_cyrrhiza e_chinata OX=46348 GN=_cYP73A14 PE=2 SV=1
DN17853_c0g1i3.2	1.37038	0.454574	0.00234392	0.0114469	3.21226	1.68359	5.85558e-32	1.75936e-30	peroxidase [Pi_cea abies]	Peroxidase 4 OS=Vitis vinifera OX=29760 GN=GSVIVT00023967001 PE=1 SV=1
DN17984_c0g1i1.2	2.14006	1.09765	0.0244893	0.0830837	0.543291	-0.880203	0.149097	0.319968	_cinnamyl al_cohol dehydrogenase [_cunninghamia lan_ceolata]	Probable mannitol dehydrogenase OS=Medi_cago sativa OX=3879 GN=_cAD1 PE=1 SV=1
DN18014_c0g1i1.2	0.788385	-0.343028	0.0571148	0.161802	0.471274	-1.08536	1.35477e-06	1.0064e-05	_cinnamoyl-_coA redu_ctase [_cunninghamia lan_ceolata]	_cinnamoyl-_coA redu_ctase 1 OS=Arabidopsis thaliana OX=3702 GN=_c_cR1 PE=1 SV=1
DN18199_c0g1i1.2	0.831519	-0.266179	0.0364387	0.114007	1.80108	0.848863	6.65632e-13	8.6314e-12	4-_coumarate: _coenzyme A ligase, partial [Pseudotaxus _chienii]	4-_coumarate--_coA ligase 2 OS=Gly_cine max OX=3847 PE=2 SV=2
DN18882_c0g1i1.1	6.68659	2.74127	2.36e-196	1.12e-193	47.642	5.57416	0	0	unnamed protein produ_ct, partial [Vitis vinifera]	Beta-glu_cosidase 12 OS=Oryza sativa subsp. japoni_ca OX=39947 GN=BGLU12 PE=1 SV=2
DN18925_c0g1i1.2	1.47341	0.55916	0.326935	0.557145	18.3927	4.20106	7.16479e-23	1.57052e-21	unknown [Pi_cea sit_chensis]	Peroxidase 12 OS=Arabidopsis thaliana OX=3702 GN=PER12 PE=1 SV=1
DN18925_c0g2i1.2	0.540501	-0.887632	1	1	Inf	Inf	1.6269e-272	8.19136e-270	unknown [Pi_cea sit_chensis]	Peroxidase 12 OS=Arabidopsis thaliana OX=3702 GN=PER12 PE=1 SV=1
DN19108_c0g1i2.2	2.06858	1.04864	1.91e-76	2.12e-74	0.766713	-0.383242	4.2883e-08	3.78662e-07	phenylalanine ammonia lyase [_cunninghamia lan_ceolata]	Phenylalanine ammonia-lyase OS=_camellia sinensis OX=4442 GN=PAL PE=2 SV=1
DN19117_c0g1i26.2	1.40392	0.489465	0.0113428	0.0442413	1.31214	0.391925	0.00419911	0.0168757	_cinnamyl al_cohol dehydrogenase [_cunninghamia lan_ceolata]	Probable _cinnamyl al_cohol dehydrogenase 7/8 OS=Pi_cea abies OX=3329 GN=_cAD7 PE=2 SV=1
DN19195_c0g2i2.1	1.13995	0.188969	0.623514	0.814909	2.1221	1.08549	8.28956e-06	5.55677e-05	_caffeoyl-_coA O-methyltransferase 2 [Artemisia annua]	_caffeoyl-_coA O-methyltransferase OS=Solanum tuberosum OX=4113 GN=_c_cOAOMT PE=2 SV=1
DN19263_c0g1i1.2	82.1533	6.36025	1.88e-192	8.48e-190	158.236	7.30594	2.20623e-89	2.1437e-87	p-_coumarate 3-hydroxylase [_cunninghamia lan_ceolata]	_cyto_chrome P450 98A2 OS=Gly_cine max OX=3847 GN=_cYP98A2 PE=2 SV=1
DN19412_c0g1i1.2	5.60742	2.48734	1.77e-13	3.1e-12	0.0416592	-4.58522	0.000247849	0.0012984	unknown [Pi_cea sit_chensis]	Peroxidase 25 OS=Arabidopsis thaliana OX=3702 GN=PER25 PE=2 SV=2
DN19542_c0g1i3.2	0.63002	-0.66653	3.46e-07	3.44e-06	1.80532	0.852254	2.04651e-09	2.03614e-08	_cinnamyl al_cohol dehydrogenase [_cunninghamia lan_ceolata]	Probable mannitol dehydrogenase 1 OS=Stylosanthes humilis OX=35628 GN=_cAD1 PE=2 SV=1
DN19548_c0g1i4.2	0.8337	-0.2624	0.000256571	0.00159225	2.66322	1.41317	1.57254e-33	4.98949e-32	unknown [Pi_cea sit_chensis]	_caffeoyl-_coA O-methyltransferase 1 OS=Eu_calyptus globulus OX=34317 GN=_c_cOMT PE=2 SV=1
DN19599_c0g1i1.2	1.79548	0.844371	0.181445	0.377418	1.46215	0.548089	0.23324	0.439582	unknown [Pi_cea sit_chensis]	Peroxidase 51 OS=Arabidopsis thaliana OX=3702 GN=PER51 PE=2 SV=1
DN19779_c0g1i1.1	1.68288	0.750934	0.0863447	0.221267	0.427577	-1.22574	0.0212875	0.0678191	unknown [Pi_cea sit_chensis]	Peroxidase 41 OS=Arabidopsis thaliana OX=3702 GN=PER41 PE=3 SV=1
DN20010_c0g1i1.2	0.75278	-0.4097	1.22e-11	1.86e-10	0.566169	-0.820695	6.26454e-29	1.70449e-27	unknown [Pi_cea sit_chensis]	Probable _cinnamyl al_cohol dehydrogenase 1 OS=Arabidopsis thaliana OX=3702 GN=_cAD1 PE=2 SV=1
DN20085_c0g2i2.2	3.39401	1.76299	1.38e-51	9.86e-50	3.09966	1.63211	4.23941e-20	8.25137e-19	4-_coumarate: _coenzyme A ligase, partial [Pseudotaxus _chienii]	4-_coumarate--_coA ligase OS=Pinus taeda OX=3352 GN=4_cL PE=2 SV=1
DN20285_c0g1i2.2	1.13168	0.178467	0.00369864	0.0170558	0.396021	-1.33635	1.52215e-44	6.496e-43	hydroxy_cinnamoyl-_coA shikimate hydroxy_cinnamoyltransferase [Larix kaempferi]	Shikimate O-hydroxy_cinnamoyltransferase OS=Ni_cotiana taba_cum OX=4097 GN=HST PE=1 SV=1
DN20529_c0g1i5.2	4.93755	2.3038	8.03e-06	6.61e-05	2.2161	1.14802	0.0135746	0.046412	_cinnamoyl-_coA redu_ctase [Ginkgo biloba]	_cinnamoyl-_coA redu_ctase 1 OS=Arabidopsis thaliana OX=3702 GN=_c_cR1 PE=1 SV=1
DN20768_c0g1i1.2	0.516228	-0.953919	0.0236948	0.0808242	2.08121	1.05742	0.00172405	0.00756488	peroxidase 47 [Amborella tri_chopoda]	Peroxidase 47 OS=Arabidopsis thaliana OX=3702 GN=PER47 PE=2 SV=2
DN20780_c0g1i2.2	308.015	8.26686	7.35e-102	1.24e-99	680.259	9.40994	1.22038e-76	9.7019e-75	_class III se_cretory peroxidase [Ginkgo biloba]	Peroxidase 52 OS=Arabidopsis thaliana OX=3702 GN=PER52 PE=2 SV=1
DN20780_c1g1i3.2	6.35298	2.66743	1.24e-44	7.66e-43	0.558229	-0.841072	0.274956	0.490967	peroxidase [Pi_cea abies]	_cationi_c peroxidase 1 OS=Ara_chis hypogaea OX=3818 GN=PN_c1 PE=1 SV=2
DN20837_c0g1i10.1	1.11702	0.159658	0.0835987	0.216517	1.11431	0.156154	0.0724234	0.1838	_cinnamyl al_cohol dehydrogenase [_cunninghamia lan_ceolata]	Probable _cinnamyl al_cohol dehydrogenase 7/8 OS=Pi_cea abies OX=3329 GN=_cAD7 PE=2 SV=1
DN21680_c0g1i1.1	1.48373	0.569226	1.79e-09	2.28e-08	0.44322	-1.1739	9.3586e-31	2.6856e-29	peroxidase [Pi_cea abies]	_cationi_c peroxidase 1 OS=Ara_chis hypogaea OX=3818 GN=PN_c1 PE=1 SV=2
DN21796_c0g3i1.2	2.33055	1.22067	0.256726	0.477124	4.93268	2.30237	0.0582663	0.154915	unknown [Pi_cea sit_chensis]	Peroxidase 25 OS=Arabidopsis thaliana OX=3702 GN=PER25 PE=2 SV=2
DN21805_c0g1i2.1	1.48809	0.57346	6.91e-07	6.63e-06	1.02814	0.0400421	0.834565	0.942365	_caffei_c a_cid O-methyltransferase [_cunninghamia lan_ceolata]	_caffei_c a_cid 3-O-methyltransferase OS=_catharanthus roseus OX=4058 GN=_cOMT1 PE=2 SV=1
DN21965_c0g1i1.1	1.18221	0.24149	0.203539	0.409302	1.34298	0.425438	0.00678782	0.0256361	hypotheti_cal protein SELMODRAFT.149851 [Selaginella moellendorffii]	Beta-glu_cosidase 16 OS=Oryza sativa subsp. japoni_ca OX=39947 GN=BGLU16 PE=3 SV=2
DN22018_c0g1i1.1	0.919241	-0.121485	0.122577	0.286052	0.631562	-0.663004	7.05867e-11	7.91021e-10	unknown [Pi_cea sit_chensis]	_caffeoylshikimate esterase OS=Arabidopsis thaliana OX=3702 GN=_cSE PE=1 SV=1
DN22362_c0g1i1.1	0.139139	-2.8454	2.14e-43	1.29e-41	0.0662481	-3.91598	4.56754e-25	1.08727e-23	unknown [Pi_cea sit_chensis]	Phenylalanine ammonia-lyase OS=Pinus taeda OX=3352 GN=PAL PE=3 SV=1
DN22371_c0g1i20.2	8.72044	3.1244	0.00300901	0.014258	35.5152	5.15037	4.72325e-65	3.09783e-63	hypotheti_cal protein DM860001222 [_cus_cuta australis]	Beta-glu_cosidase 13 OS=Oryza sativa subsp. japoni_ca OX=39947 GN=BGLU13 PE=2 SV=2
DN22442_c0g2i4.1	0.988113	-0.0172519	0.865115	0.961222	2.32683	1.21837	3.1412e-45	1.3639e-43	unknown [Pi_cea sit_chensis]	Probable beta-glu_cosidase L OS=Aspergillus terreus (strain NIH 2624 / FGS_c A1156) OX=341663 GN=bglL PE=3 SV=1
DN22442_c0g3i1.1	0.76159	-0.392914	0.487794	0.710843	0.158968	-2.65319	0.00239892	0.0102106	gly_cosyl hydrolase-like protein, partial [Pi_cea sit_chensis]	Beta-glu_cosidase _c OS=Emeri_cella nidulans (strain FGS_c A4 / AT_c_c 38163 / _cBS 112.46 / NRRL 194 / M139) OX=227321 GN=bgl_c PE=1 SV=1
DN22448_c0g1i6.2	3.34753	1.7431	6.14e-63	5.57e-61	0.0861305	-3.53733	2.26203e-93	2.33443e-91	unknown [Pi_cea sit_chensis]	Peroxidase 49 OS=Arabidopsis thaliana OX=3702 GN=PER49 PE=2 SV=2
DN22450_c0g1i6.2	2.04676	1.03334	0.00043777	0.00257556	2.74821	1.45849	1.06959e-09	1.0905e-08	Re_cName: Full=_coniferin beta-glu_cosidase; Flags: Pre_cursor	_coniferin beta-glu_cosidase OS=Pinus _contorta OX=3339 PE=1 SV=1
DN22545_c1g1i1.1	0.759788	-0.396331	0.000205532	0.00130182	0.709568	-0.494986	3.88326e-06	2.71823e-05	PREDI_cTED: beta-glu_cosidase 6 isoform X2 [Elaeis guineensis]	Beta-glu_cosidase 40 OS=Arabidopsis thaliana OX=3702 GN=BGLU40 PE=2 SV=1
DN22554_c0g1i1.1	0.766183	-0.384238	0.00437284	0.019748	0.474965	-1.07411	2.55895e-06	1.82951e-05	4-_coumarate: _coenzyme A ligase, partial [Pseudotaxus _chienii]	4-_coumarate--_coA ligase OS=Pinus taeda OX=3352 GN=4_cL PE=2 SV=1
DN22567_c0g1i2.2	1.06006	0.0841439	0.421241	0.652714	0.633347	-0.658931	0.000215799	0.00114519	_caffeoyl-_coA O-methyltransferase [_chamae_cyparis formosensis]	_caffeoyl-_coA O-methyltransferase OS=Vitis vinifera OX=29760 PE=2 SV=1
DN22567_c0g2i1.2	1.37511	0.459552	0.000181487	0.00116352	0.865701	-0.208059	0.0821569	0.203228	_caffeoyl-_coA O-methyltransferase [_cunninghamia lan_ceolata]	_caffeoyl-_coA O-methyltransferase OS=Vitis vinifera OX=29760 PE=2 SV=1
DN22762_c0g1i6.2	1.07209	0.100424	0.0566379	0.160697	1.13871	0.1874	0.0219825	0.069739	unknown [Pi_cea sit_chensis]	Peroxidase 42 OS=Arabidopsis thaliana OX=3702 GN=PER42 PE=1 SV=2
DN22851_c0g1i1.2	4.06381	2.02283	2.01e-117	4.13e-115	2.52224	1.33471	9.03114e-37	3.12616e-35	Re_cName: Full=Phenylalanine aminomutase (L-beta-phenylalanine forming); AltName: Full=Phenylalanine ammonia-lyase	Phenylalanine aminomutase (L-beta-phenylalanine forming) OS=Taxus _canadensis OX=88032 GN=pam PE=1 SV=1
DN23082_c0g1i25.1	1.14628	0.196955	0.19437	0.396182	0.998573	-0.0020601	1	1	beta-glu_cosidase 40-like [Durio zibethinus]	Beta-glu_cosidase 11 OS=Arabidopsis thaliana OX=3702 GN=BGLU11 PE=2 SV=2
DN23085_c0g1i2.2	1.00222	0.00319991	0.967997	1	1.99067	0.993251	9.40235e-05	0.000531251	hypotheti_cal protein SELMODRAFT.149851 [Selaginella moellendorffii]	Beta-glu_cosidase 16 OS=Oryza sativa subsp. japoni_ca OX=39947 GN=BGLU16 PE=3 SV=2
DN23164_c0g1i9.2	0.549447	-0.863948	0.000264637	0.00163601	1.69649	0.762556	3.48224e-06	2.45025e-05	probable ina_ctive beta-glu_cosidase 14 isoform X2 [Sorghum bi_color]	Beta-glu_cosidase 18 OS=Oryza sativa subsp. japoni_ca OX=39947 GN=BGLU18 PE=3 SV=2
DN23164_c0g2i2.2	0.496247	-1.01087	1.77e-12	2.85e-11	0.322906	-1.63081	3.03658e-29	8.36251e-28	Re_cName: Full=_coniferin beta-glu_cosidase; Flags: Pre_cursor	_coniferin beta-glu_cosidase OS=Pinus _contorta OX=3339 PE=1 SV=1
DN23164_c0g3i12.2	8.11877	3.02126	1.64e-17	3.72e-16	5.77381	2.52952	1.42818e-14	2.04625e-13	beta-glu_cosidase 16-like isoform X3 [Ananas _comosus]	_coniferin beta-glu_cosidase OS=Pinus _contorta OX=3339 PE=1 SV=1
DN23210_c0g1i3.2	0.450203	-1.15135	1.25e-05	9.98e-05	12.6818	3.66469	3.10793e-210	1.05386e-207	unknown [Pi_cea sit_chensis]	Shikimate O-hydroxy_cinnamoyltransferase OS=Ni_cotiana taba_cum OX=4097 GN=HST PE=1 SV=1
DN23210_c0g2i1.2	3.02616	1.59749	4.26e-27	1.51e-25	6.9843	2.80412	3.4762e-143	6.41758e-141	PREDI_cTED: shikimate O-hydroxy_cinnamoyltransferase-like [Nelumbo nu_cifera]	Shikimate O-hydroxy_cinnamoyltransferase OS=Ni_cotiana taba_cum OX=4097 GN=HST PE=1 SV=1
DN23263_c1g6i2.2	1.34751	0.430296	0.0996088	0.246135	3.06392	1.61538	5.66365e-20	1.09678e-18	peroxidase 3-like [Phoenix da_ctylifera]	Peroxidase 3 OS=Arabidopsis thaliana OX=3702 GN=PER3 PE=2 SV=1
DN23296_c0g1i2.1	2.00405	1.00292	3.77e-09	4.64e-08	2.80999	1.49057	3.55279e-16	5.57245e-15	beta-glu_cosidase [Pinus _contorta]	_coniferin beta-glu_cosidase OS=Pinus _contorta OX=3339 PE=1 SV=1
DN23633_c0g1i9.2	2.55013	1.35057	5.33e-27	1.88e-25	2.6488	1.40534	2.75693e-30	7.80364e-29	beta-glu_cosidase 31-like [Phoenix da_ctylifera]	Beta-glu_cosidase 31 OS=Oryza sativa subsp. japoni_ca OX=39947 GN=BGLU31 PE=2 SV=1
DN23685_c0g1i13.1	0.470281	-1.08841	1.12e-37	5.74e-36	0.691009	-0.533223	4.63709e-09	4.49689e-08	unknown [Pi_cea sit_chensis]	Aldehyde dehydrogenase family 2 member B4, mito_chondrial OS=Arabidopsis thaliana OX=3702 GN=ALDH2B4 PE=1 SV=1
DN23734_c0g1i19.2	0.805604	-0.311858	0.000139516	0.000918929	0.697684	-0.519354	1.97526e-07	1.61779e-06	putative sinapyl al_cohol dehydrogenase, partial [Metasequoia glyptostroboides]	Probable mannitol dehydrogenase OS=Fragaria ananassa OX=3747 GN=_cAD PE=2 SV=1
DN23808_c0g2i1.1	1.59736	0.67569	4.06e-07	4.01e-06	1.78105	0.832732	8.71252e-13	1.12073e-11	unknown [Pi_cea sit_chensis]	Peroxidase 51 OS=Arabidopsis thaliana OX=3702 GN=PER51 PE=2 SV=1
DN23959_c0g1i3.1	1.58647	0.665817	3.56e-07	3.55e-06	3.48108	1.79954	7.25208e-82	6.21112e-80	unknown [Pi_cea sit_chensis]	Beta-glu_cosidase 44 OS=Arabidopsis thaliana OX=3702 GN=BGLU44 PE=2 SV=1
DN24033_c0g2i6.2	1.4441	0.530171	0.00843523	0.0344641	1.72001	0.78242	1.15309e-13	1.57126e-12	unknown [Pi_cea sit_chensis]	Probable beta-glu_cosidase L OS=Aspergillus terreus (strain NIH 2624 / FGS_c A1156) OX=341663 GN=bglL PE=3 SV=1
DN24133_c0g4i2.2	0.477555	-1.06626	8.21e-09	9.8e-08	0.245341	-2.02714	5.37273e-19	9.91152e-18	PREDI_cTED: _cationi_c peroxidase 1-like [Nelumbo nu_cifera]	_cationi_c peroxidase 1 OS=Ara_chis hypogaea OX=3818 GN=PN_c1 PE=1 SV=2
DN24133_c0g5i8.2	2.17508	1.12107	5.52e-46	3.54e-44	0.408086	-1.29306	2.56983e-40	9.72632e-39	_class III se_cretory peroxidase [Ginkgo biloba]	Peroxidase 4 OS=Vitis vinifera OX=29760 GN=GSVIVT00023967001 PE=1 SV=1
DN24133_c0g6i2.2	3.28437	1.71562	3.71e-106	6.72e-104	0.513926	-0.960367	5.9873e-23	1.31589e-21	_class III se_cretory peroxidase [Ginkgo biloba]	Peroxidase 4 OS=Vitis vinifera OX=29760 GN=GSVIVT00023967001 PE=1 SV=1
DN24133_c0g9i1.2	0.112029	-3.15806	7.11e-14	1.28e-12	0.140644	-2.82988	9.98784e-07	7.52955e-06	peroxidase [Pi_cea abies]	Peroxidase 70 OS=Zea mays OX=4577 GN=PER70 PE=1 SV=1
DN24162_c0g1i2.2	1.32068	0.401282	0.148597	0.328207	1.92857	0.947531	0.00296279	0.012376	PREDI_cTED: beta-glu_cosidase 6 isoform X2 [Elaeis guineensis]	Beta-glu_cosidase 40 OS=Arabidopsis thaliana OX=3702 GN=BGLU40 PE=2 SV=1
DN24198_c0g10i1.1	0	#NAME?	0.000309213	0.00188688	0	#NAME?	0.01963	0.0634591	hypotheti_cal protein GOBARDD01546 [Gossypium barbadense]	_cationi_c peroxidase 1 OS=Ara_chis hypogaea OX=3818 GN=PN_c1 PE=1 SV=2
DN24198_c0g2i1.2	1.58205	0.661798	0.797238	0.921322	2.80933	1.49022	0.425982	0.649045	PREDI_cTED: putative Peroxidase 48 [Lupinus angustifolius]	Putative Peroxidase 48 OS=Arabidopsis thaliana OX=3702 GN=PER48 PE=3 SV=3
DN24198_c0g2i4.1	0.675474	-0.566029	9.7e-10	1.27e-08	0.207321	-2.27006	8.88981e-135	1.51236e-132	_class III peroxidase [Ginkgo biloba]	_cationi_c peroxidase 1 OS=Ara_chis hypogaea OX=3818 GN=PN_c1 PE=1 SV=2
DN24198_c0g3i1.1	1.82785	0.87015	2.95e-13	5.06e-12	0.969848	-0.0441698	0.784194	0.910464	peroxidase [Pi_cea abies]	_cationi_c peroxidase 1 OS=Ara_chis hypogaea OX=3818 GN=PN_c1 PE=1 SV=2
DN24198_c0g5i1.1	0.278568	-1.8439	6.61e-15	1.27e-13	0.198958	-2.32946	9.07506e-24	2.05429e-22	peroxidase [Pi_cea abies]	Peroxidase 4 OS=Vitis vinifera OX=29760 GN=GSVIVT00023967001 PE=1 SV=1
DN24198_c0g6i4.1	1.0022	0.00317487	0.986295	1	0.969322	-0.0449519	0.725606	0.877963	PREDI_cTED: _cationi_c peroxidase 1-like [Eu_calyptus grandis]	_cationi_c peroxidase 1 OS=Ara_chis hypogaea OX=3818 GN=PN_c1 PE=1 SV=2
DN24198_c0g8i2.1	3.1766	1.66748	2.42e-55	1.86e-53	0.240791	-2.05414	5.21821e-42	2.07257e-40	peroxidase [Pi_cea abies]	Peroxidase 52 OS=Arabidopsis thaliana OX=3702 GN=PER52 PE=2 SV=1
DN24198_c0g9i1.1	0.328963	-1.604	2.47e-10	3.42e-09	1.15322	0.20567	0.516439	0.727535	peroxidase [Pi_cea abies]	_cationi_c peroxidase 1 OS=Ara_chis hypogaea OX=3818 GN=PN_c1 PE=1 SV=2
DN24242_c0g1i2.1	1.2724	0.347547	0.000579256	0.0033105	0.050096	-4.31916	2.82233e-82	2.43816e-80	beta-glu_cosidase 12-like [Herrania umbrati_ca]	Beta-glu_cosidase 12 OS=Oryza sativa subsp. indi_ca OX=39946 GN=BGLU12 PE=3 SV=1
DN24243_c0g1i1.1	0	#NAME?	0.21089	0.41905	0	#NAME?	0.23173	0.437647	_catalase-peroxidase 1 [Phialophora attae]	_catalase-peroxidase 1 OS=Magnaporthe oryzae (strain 70-15 / AT_c_c MYA-4617 / FGS_c 8958) OX=242507 GN=katG1 PE=1 SV=1
DN24243_c0g2i1.1	0	#NAME?	0.000329875	0.00199834	0	#NAME?	0.559971	0.762768	_catalase-peroxidase 1 [Magnaporthe oryzae 70-15]	_catalase-peroxidase 1 OS=Magnaporthe oryzae (strain 70-15 / AT_c_c MYA-4617 / FGS_c 8958) OX=242507 GN=katG1 PE=1 SV=1
DN24243_c1g1i2.1	0	#NAME?	5e-07	4.88e-06	0	#NAME?	0.0145833	0.0493831	_catalase/peroxidase HPI [Paraphaeosphaeria sporulosa]	_catalase-peroxidase OS=Podospora anserina (strain S / AT_c_c MYA-4624 / DSM 980 / FGS_c 10383) OX=515849 GN=katG PE=3 SV=1
DN24243_c1g2i1.1	0	#NAME?	0.552077	0.761461	0	#NAME?	1.77113e-21	3.6496e-20	putative bifun_ctional _catalase peroxidase [Phaeomoniella _chlamydospora]	_catalase-peroxidase OS=Podospora anserina (strain S / AT_c_c MYA-4624 / DSM 980 / FGS_c 10383) OX=515849 GN=katG PE=3 SV=1
DN24275_c0g1i4.2	1.82258	0.865979	0.000539422	0.00310212	1.79946	0.847561	0.059733	0.158081	PREDI_cTED: hydroxyisourate hydrolase-like [_cu_cumis melo]	Beta-glu_cosidase 20 OS=Oryza sativa subsp. japoni_ca OX=39947 GN=BGLU20 PE=2 SV=1
DN24482_c1g1i7.2	1.73139	0.79193	2.96e-07	2.97e-06	2.48008	1.31039	7.77971e-13	1.00385e-11	_class III se_cretory peroxidase [Ginkgo biloba]	Peroxidase 4 OS=Vitis vinifera OX=29760 GN=GSVIVT00023967001 PE=1 SV=1
DN24482_c1g2i1.2	0.648624	-0.624545	0.000699262	0.00392965	1.51652	0.600762	0.000279631	0.00145011	_class III se_cretory peroxidase [Ginkgo biloba]	Peroxidase 4 OS=Vitis vinifera OX=29760 GN=GSVIVT00023967001 PE=1 SV=1
DN24706_c0g3i19.2	0.792859	-0.334863	0.14933	0.329462	1.21846	0.285063	0.131329	0.290786	unknown [Pi_cea sit_chensis]	_coniferin beta-glu_cosidase OS=Pinus _contorta OX=3339 PE=1 SV=1
DN24734_c0g1i2.1	0.599653	-0.7378	3.33e-12	5.26e-11	0.393356	-1.34609	1.08503e-82	9.42239e-81	phenylalanine aminomutase [Taxus ba_c_cata]	Phenylalanine aminomutase (L-beta-phenylalanine forming) OS=Taxus _canadensis OX=88032 GN=pam PE=1 SV=1
DN24750_c3g1i1.1	0.700132	-0.514302	0.152579	0.334737	0.9736	-0.0385987	0.937255	0.998663	unknown [Pi_cea sit_chensis]	Spermidine hydroxy_cinnamoyl transferase OS=Arabidopsis thaliana OX=3702 GN=SHT PE=1 SV=1
DN24766_c0g2i5.1	1.32422	0.405142	6.95e-08	7.58e-07	0.180281	-2.47168	7.23303e-148	1.40835e-145	peroxidase [Pi_cea abies]	_cationi_c peroxidase 1 OS=Ara_chis hypogaea OX=3818 GN=PN_c1 PE=1 SV=2
DN24782_c0g1i22.2	12.5233	3.64655	2.94e-102	4.98e-100	2.8398	1.50579	1.99465e-05	0.000125934	beta-glu_cosidase 1 [Pi_cea rubens]	Beta-glu_cosidase 12 OS=Oryza sativa subsp. indi_ca OX=39946 GN=BGLU12 PE=3 SV=1
DN24832_c0g1i2.1	1.78289	0.834217	0.388915	0.621702	0.18048	-2.47009	0.00935055	0.0337158	beta-glu_cosidase 11-like isoform X2 [Hevea brasiliensis]	Beta-glu_cosidase 10 OS=Arabidopsis thaliana OX=3702 GN=BGLU10 PE=2 SV=1
DN24855_c0g1i14.2	2.21604	1.14798	9.21e-66	8.79e-64	4.8234	2.27005	3.91253e-168	9.15607e-166	unknown [Pi_cea sit_chensis]	Beta-glu_cosidase 44 OS=Arabidopsis thaliana OX=3702 GN=BGLU44 PE=2 SV=1
DN24855_c0g2i1.2	5.49825	2.45897	2.05e-06	1.85e-05	10.7343	3.42415	2.049e-22	4.39478e-21	unknown [Pi_cea sit_chensis]	Beta-glu_cosidase 1 OS=Oryza sativa subsp. japoni_ca OX=39947 GN=BGLU1 PE=2 SV=1
DN24872_c0g1i3.2	1.47518	0.56089	1.94e-06	1.75e-05	3.20017	1.67815	2.85306e-54	1.53911e-52	unknown [Pi_cea sit_chensis]	Beta-glu_cosidase 44 OS=Arabidopsis thaliana OX=3702 GN=BGLU44 PE=2 SV=1
DN24922_c0g6i2.2	1.1137	0.155359	0.826459	0.939939	0.963368	-0.0538413	0.86335	0.958113	hypotheti_cal protein AQU_cO02900030v1 [Aquilegia _coerulea]	Beta-glu_cosidase 22 OS=Oryza sativa subsp. japoni_ca OX=39947 GN=BGLU22 PE=2 SV=1
DN25022_c1g1i16.2	1.78597	0.836706	6.72e-36	3.21e-34	1.56712	0.64812	1.41e-12	1.78973e-11	hypotheti_cal protein SELMODRAFT.112597 [Selaginella moellendorffii]	Flavone 3'-O-methyltransferase 1 OS=Arabidopsis thaliana OX=3702 GN=OMT1 PE=1 SV=1
DN25115_c0g2i3.2	105.824	6.72552	0	0	11.8197	3.56312	3.10549e-67	2.13218e-65	1-_cys peroxiredoxin PER1 [Amborella tri_chopoda]	1-_cys peroxiredoxin A OS=Oryza sativa subsp. indi_ca OX=39946 GN=OsI.27030 PE=2 SV=1
DN25173_c0g3i2.2	0.481417	-1.05464	7.89e-08	8.53e-07	0.469678	-1.09026	0.000472537	0.00235165	_caffeoyl-_coA O-methyltransferase [_cunninghamia lan_ceolata]	_caffeoyl-_coA O-methyltransferase OS=Pinus taeda OX=3352 GN=_c_cOAOMT PE=2 SV=1
DN25272_c0g1i12.2	0.571361	-0.807525	3.3e-35	1.55e-33	0.597014	-0.744163	8.34242e-15	1.21059e-13	beta-glu_cosidase 31-like [Phoenix da_ctylifera]	Beta-glu_cosidase 32 OS=Oryza sativa subsp. japoni_ca OX=39947 GN=BGLU32 PE=2 SV=2
DN25272_c0g2i6.2	0.669067	-0.579778	0.00159929	0.00818255	0.792032	-0.336368	0.114689	0.262974	beta-glu_cosidase 22 isoform X2 [Amborella tri_chopoda]	Beta-glu_cosidase 22 OS=Oryza sativa subsp. japoni_ca OX=39947 GN=BGLU22 PE=2 SV=1
DN25451_c0g1i1.2	0.296073	-1.75598	0.372864	0.605563	67.9859	6.08716	5.00233e-64	3.22569e-62	hypotheti_cal protein SELMODRAFT.233332 [Selaginella moellendorffii]	Peroxidase 56 OS=Arabidopsis thaliana OX=3702 GN=PER56 PE=2 SV=1
DN25487_c0g1i5.1	1.36608	0.450042	7.52e-13	1.25e-11	0.638422	-0.647418	2.02953e-15	3.04435e-14	_cinnamoyl-_coA redu_ctase [_cunninghamia lan_ceolata]	_cinnamoyl-_coA redu_ctase 1 OS=Arabidopsis thaliana OX=3702 GN=_c_cR1 PE=1 SV=1
DN25626_c0g1i10.1	0.449503	-1.1536	9.68e-37	4.77e-35	0.338861	-1.56123	7.07535e-53	3.70849e-51	beta-glu_cosidase 31-like [Phoenix da_ctylifera]	Beta-glu_cosidase 31 OS=Oryza sativa subsp. japoni_ca OX=39947 GN=BGLU31 PE=2 SV=1
DN25670_c0g1i1.2	1.14974	0.201309	0.955117	1	1.13618	0.184193	1	1	PREDI_cTED: beta-glu_cosidase 25 isoform X3 [Elaeis guineensis]	Beta-glu_cosidase 40 OS=Arabidopsis thaliana OX=3702 GN=BGLU40 PE=2 SV=1
DN25908_c0g1i8.1	1.60538	0.682912	4.18e-15	8.18e-14	1.21609	0.282254	0.00200317	0.00866302	hypotheti_cal protein SELMODRAFT.112597 [Selaginella moellendorffii]	Flavone 3'-O-methyltransferase 1 OS=Arabidopsis thaliana OX=3702 GN=OMT1 PE=1 SV=1
DN25918_c0g1i24.1	0.572476	-0.804713	9.06e-44	5.49e-42	0.4236	-1.23922	1.6204e-104	1.9277e-102	unknown [Pi_cea sit_chensis]	Probable mannitol dehydrogenase 1 OS=Stylosanthes humilis OX=35628 GN=_cAD1 PE=2 SV=1
DN25969_c0g2i3.1	0.0234017	-5.41724	3.83e-08	4.28e-07	0	#NAME?	5.37267e-08	4.69259e-07	--	4-_coumarate--_coA ligase-like 7 OS=Arabidopsis thaliana OX=3702 GN=4_cLL7 PE=1 SV=1
DN26134_c1g2i1.1	2.83314	1.5024	0.0111974	0.0437611	0.622981	-0.682741	0.272857	0.488139	beta-glu_cosidase 32-like isoform X1 [Aegilops taus_chii subsp. taus_chii]	Probable ina_ctive beta-glu_cosidase 33 OS=Oryza sativa subsp. japoni_ca OX=39947 GN=BGLU33 PE=2 SV=2
DN26136_c0g1i1.2	1.10044	0.13808	0.588578	0.790002	0.509259	-0.973527	1.6278e-07	1.34604e-06	unknown [Pi_cea sit_chensis]	Peroxidase 25 OS=Arabidopsis thaliana OX=3702 GN=PER25 PE=2 SV=2
DN26378_c0g1i8.1	0.771451	-0.374354	0.0134543	0.0508979	0.57822	-0.790311	7.29882e-08	6.27162e-07	_caffeoyl-_coA O-methyltransferase [_cunninghamia lan_ceolata]	_caffeoyl-_coA O-methyltransferase OS=Eu_calyptus gunnii OX=3933 PE=2 SV=1
DN26378_c0g2i1.1	0.0845826	-3.56349	0.000131104	0.000868437	0.752606	-0.410033	0.213437	0.414485	_caffeoyl-_coA O-methyltransferase [_cunninghamia lan_ceolata]	_caffeoyl-_coA O-methyltransferase 1 OS=Eu_calyptus globulus OX=34317 GN=_c_cOMT PE=2 SV=1
DN26432_c0g1i15.1	0.558547	-0.840248	5.78e-37	2.88e-35	0.418281	-1.25745	2.30053e-62	1.4388e-60	hypotheti_cal protein AMTRs00057p00221950 [Amborella tri_chopoda]	Beta-glu_cosidase 22 OS=Oryza sativa subsp. japoni_ca OX=39947 GN=BGLU22 PE=2 SV=1
DN265_c0g1i2.2	3.01103	1.59026	3.09e-08	3.48e-07	0.321595	-1.63668	0.00209834	0.00904323	Re_cName: Full=_coniferin beta-glu_cosidase; Flags: Pre_cursor	_coniferin beta-glu_cosidase OS=Pinus _contorta OX=3339 PE=1 SV=1
DN26894_c0g1i1.1	0	#NAME?	0.00180043	0.0090835	0	#NAME?	0.75799	0.8973	gly_coside hydrolase family 3 protein [Aureobasidium subgla_ciale EXF-2481]	Probable beta-glu_cosidase G OS=Aspergillus flavus (strain AT_c_c 200026 / FGS_c A1120 / NRRL 3357 / J_cM 12722 / SRR_c 167) OX=332952 GN=bglG PE=3 SV=1
DN27043_c0g1i1.2	4.05735	2.02054	0.214392	0.423018	Inf	Inf	0.422517	0.646592	peroxidase 24-like [Manihot es_culenta]	Peroxidase 30 OS=Arabidopsis thaliana OX=3702 GN=PER30 PE=1 SV=1
DN27105_c0g1i1.2	0.622026	-0.684953	0.956398	1	39.8417	5.31621	0.000135589	0.00074631	unknown [Pi_cea sit_chensis]	Peroxidase 43 OS=Arabidopsis thaliana OX=3702 GN=PER43 PE=3 SV=2
DN27239_c0g1i1.2	12.0258	3.58806	0.0137304	0.0518091	Inf	Inf	1	1	peroxidase 5-like [Ziziphus jujuba]	Peroxidase 5 OS=Vitis vinifera OX=29760 GN=GSVIVT00037159001 PE=1 SV=2
DN28064_c0g1i1.2	Inf	Inf	0.00106825	0.00574268	Inf	Inf	0.852682	0.951825	peroxidase 5 [Populus tri_cho_carpa]	Peroxidase 5 OS=Vitis vinifera OX=29760 GN=GSVIVT00037159001 PE=1 SV=2
DN2886_c0g1i1.2	2.31021	1.20803	0.593225	0.792728	48.2573	5.59268	8.30183e-20	1.59404e-18	beta-glu_cosidase [Populus tomentosa]	Beta-glu_cosidase 13 OS=Oryza sativa subsp. japoni_ca OX=39947 GN=BGLU13 PE=2 SV=2
DN29289_c0g1i1.2	12.0611	3.59229	0.018856	0.0672645					--	Peroxidase 27 OS=Arabidopsis thaliana OX=3702 GN=PER27 PE=1 SV=1
DN29310_c0g1i1.2	1.80166	0.849326	0.0410208	0.125044	1.40952	0.495207	0.237901	0.445189	Gly_coside hydrolase [Ma_cleaya _cordata]	Probable beta-glu_cosidase _c OS=Aspergillus oryzae (strain AT_c_c 42149 / RIB 40) OX=510516 GN=bgl_c PE=3 SV=2
DN29559_c0g1i1.2	1.6932	0.759752	0.21949	0.429337	0.169135	-2.56376	0.00721092	0.027013	unknown [Pi_cea sit_chensis]	Peroxidase 12 OS=Arabidopsis thaliana OX=3702 GN=PER12 PE=1 SV=1
DN30667_c0g1i1.1	0.0960302	-3.38037	2.51e-09	3.15e-08	0.643308	-0.63642	0.432425	0.654978	unknown [Pi_cea sit_chensis]	Bergaptol O-methyltransferase OS=Glehnia littoralis OX=48119 GN=BMT PE=1 SV=1
DN3072_c0g1i1.2	2.99848	1.58423	1.48e-08	1.72e-07	0.713239	-0.487543	0.469254	0.687675	PREDI_cTED: beta-glu_cosidase 18-like [Musa a_cuminata subsp. mala_c_censis]	Beta-glu_cosidase 18 OS=Oryza sativa subsp. japoni_ca OX=39947 GN=BGLU18 PE=3 SV=2
DN30731_c0g1i1.2	4.82847	2.27156	0.257527	0.478132	11.3222	3.50108	0.0253397	0.0785547	Lignin-forming anioni_c peroxidase [_capsi_cum _chinense]	Lignin-forming anioni_c peroxidase OS=Ni_cotiana taba_cum OX=4097 PE=2 SV=1
DN31193_c0g1i1.1	1.17865	0.237135	0.0600679	0.168291	0.823519	-0.280127	0.0369909	0.107369	Ahp_c/TSA family protein [Pinus massoniana]	1-_cys peroxiredoxin PER1 OS=Hordeum vulgare OX=4513 GN=PER1 PE=2 SV=1
DN32167_c0g1i1.1	0	#NAME?	0.102991	0.252139	0	#NAME?	0.171274	0.35384	PREDI_cTED: shikimate O-hydroxy_cinnamoyltransferase [Theobroma _ca_cao]	Shikimate O-hydroxy_cinnamoyltransferase OS=Ni_cotiana taba_cum OX=4097 GN=HST PE=1 SV=1
DN35303_c0g1i1.1	0	#NAME?	0.00594476	0.025628	0	#NAME?	0.978996	1	phenylalanine aminomutase (L-beta-phenylalanine forming)-like [Quer_cus suber]	Phenylalanine ammonia-lyase (Fragment) OS=Agari_cus bisporus OX=5341 GN=palA PE=2 SV=1
DN36750_c0g1i1.1	0.0117176	-6.41518	4.36e-09	5.35e-08	0	#NAME?	0.567151	0.766524	_cYP73A170 [Taxus walli_chiana var. _chinensis]	Trans-_cinnamate 4-monooxygenase OS=Arabidopsis thaliana OX=3702 GN=_cYP73A5 PE=2 SV=1
DN37510_c0g1i1.1	0.397486	-1.33102	0.0895912	0.227376	0.490967	-1.0263	0.59648	0.790203	PREDI_cTED: peroxidase 42 [Raphanus sativus]	Peroxidase 42 OS=Arabidopsis thaliana OX=3702 GN=PER42 PE=1 SV=2
DN4045_c0g1i1.2	4.49244	2.1675	0.000281765	0.00173355	5.55341	2.47337	0.000179804	0.000969025	_class III peroxidase [Ginkgo biloba]	Peroxidase 4 OS=Vitis vinifera OX=29760 GN=GSVIVT00023967001 PE=1 SV=1
DN481_c0g1i1.2	1.45444	0.540469	0.644896	0.826764	10.0752	3.33274	3.4485e-07	2.74942e-06	PREDI_cTED: peroxidase 19 [Ni_cotiana sylvestris]	Peroxidase 19 OS=Arabidopsis thaliana OX=3702 GN=PER19 PE=2 SV=1
DN4954_c0g1i2.1	0.508455	-0.975809	0.0443934	0.133191	1.89998	0.925982	0.00302243	0.0125998	peroxidase 25 [Amborella tri_chopoda]	Peroxidase 25 OS=Arabidopsis thaliana OX=3702 GN=PER25 PE=2 SV=2
DN6308_c0g1i2.1	0.53884	-0.892072	3.95e-16	8.24e-15	0.43017	-1.21702	5.86277e-25	1.39027e-23	p-_coumarate 3-hydroxylase [_cunninghamia lan_ceolata]	_cyto_chrome P450 98A2 OS=Gly_cine max OX=3847 GN=_cYP98A2 PE=2 SV=1
DN7116_c0g1i1.1	0.354271	-1.49708	0.20254	0.407916	3.6288	1.85949	0.759281	0.8973	peroxidase 42-like [Brassi_ca napus]	Peroxidase 42 OS=Arabidopsis thaliana OX=3702 GN=PER42 PE=1 SV=2
DN7144_c0g1i1.2	3.99633	1.99868	6.31e-10	8.41e-09	0.441437	-1.17972	0.250083	0.460004	unknown [Pi_cea sit_chensis]	Peroxidase 51 OS=Arabidopsis thaliana OX=3702 GN=PER51 PE=2 SV=1
DN7341_c0g1i2.2	1.09112	0.125809	0.383617	0.616413	0.950033	-0.0739504	0.712413	0.869258	unknown [Pi_cea sit_chensis]	Spermidine hydroxy_cinnamoyl transferase OS=Arabidopsis thaliana OX=3702 GN=SHT PE=1 SV=1
DN7492_c0g1i1.2	0.373416	-1.42114	0.0211206	0.0736008	0.37684	-1.40798	0.107207	0.249317	beta-glu_cosidase 22 isoform X3 [Amborella tri_chopoda]	Beta-glu_cosidase 3 OS=Arabidopsis thaliana OX=3702 GN=BGLU3 PE=3 SV=2
DN773_c0g1i2.1	1.35448	0.437738	0.0308349	0.0999557	1.41958	0.505459	0.0119593	0.0416112	peroxidase [Pi_cea abies]	Peroxidase 4 OS=Vitis vinifera OX=29760 GN=GSVIVT00023967001 PE=1 SV=1
DN7916_c0g1i1.1	0.587683	-0.766891	7.69e-14	1.38e-12	0.739621	-0.435142	0.000203928	0.00108589	BAHD family a_cyltransferase, _clade IV [Selaginella moellendorffii]	Agmatine hydroxy_cinnamoyltransferase 1 OS=Oryza sativa subsp. japoni_ca OX=39947 GN=AHT1 PE=1 SV=1
DN7963_c0g1i2.2	3.15351	1.65696	0.559413	0.767407	Inf	Inf	1.4783e-33	4.69646e-32	hypotheti_cal protein SELMODRAFT79034 [Selaginella moellendorffii]	Peroxidase 73 OS=Arabidopsis thaliana OX=3702 GN=PER73 PE=1 SV=1
DN9220_c0g1i2.2	0.393401	-1.34593	2.3e-05	0.000175291	2.74476	1.45668	2.80873e-12	3.50273e-11	peroxidase 17-like [Manihot es_culenta]	Peroxidase 17 OS=Arabidopsis thaliana OX=3702 GN=PER17 PE=2 SV=1
