# Supplementary material for: Endophytic fungus Pseudodidymocyrtis lobariellae KL27 promotes taxol biosynthesis and accumulation in Taxus chinensis
Source: BMC Plant Biol. 2022 Jan 3;22:12. doi: 10.1186/s12870-021-03396-6 (PMC8722197; doi:10.1186/s12870-021-03396-6)
Supplement: Supplementary file 10 — Additional file 10: Table S6. Differential expression of random selected genes. [file 12870_2021_3396_MOESM10_ESM.xlsx]

## Sheet: Sheet1
Table S6 Differential expression of random selected genes
Y0.5H vs CK0.5H
gene_id	baseMean	baseMean_control_CK0_5H1	baseMean_case_Y0_5H1	foldChange	log2FoldChange	pval	padj	expression_CK0_5H1_1	expression_CK0_5H1_2	expression_CK0_5H1_3	expression_Y0_5H1_1	expression_Y0_5H1_2	expression_Y0_5H1_3	NR id	NR annotation	Swissprot id	Swissprot annotation
DN23243_c0g3i1.2	3954.12	2657.96	5250.29	1.9753	0.982075	8.71e-85	1.09e-82	66.5058	69.427	69.2103	132.394	136.531	141.589	AMX21442.1	geranylgeranyl diphosphate synthase [Taxus wallichiana var. chinensis]	P80042|GGPPS_CAPAN	Geranylgeranyl pyrophosphate synthase, chloroplastic OS=Capsicum annuum OX=4072 GN=GGPS1 PE=3 SV=1
DN24279_c0g1i23.2	4408.25	2828.22	5988.29	2.11734	1.08225	8.02e-36	3.83e-34	44.8873	45.6298	41.695	90.2944	102.458	90.5316	AAZ41362.1	taxadiene synthase [Taxus mairei]	Q9FT37|TASY_TAXWC	Taxadiene synthase OS=Taxus wallichiana var. chinensis OX=29808 GN=TDC1 PE=2 SV=1
DN23627_c0g1i1.2	1640.99	499.216	2782.77	5.57427	2.47878	7.88e-258	5.55e-255	13.0934	12.5967	11.2903	70.464	68.8905	69.2093	AAV54171.1	taxoid 2-alpha-hydroxylase [Taxus wallichiana var. chinensis]	Q6JTJ0|T7H_TAXCU	Taxoid 7-beta-hydroxylase OS=Taxus cuspidata OX=99806 PE=1 SV=1
DN25136_c0g2i3.1	7611.78	5916.9	9306.65	1.57289	0.65342	1.59e-53	1.18e-51	229.416	220.63	210.932	347.843	346.669	357.764	AFD32421.1	5-alpha-hydroxylase [Taxus x media]	Q6WG30|T5H_TAXCU	Taxadiene 5-alpha hydroxylase OS=Taxus cuspidata OX=99806 PE=1 SV=2
DN26002_c0g2i1.1	6892.48	4536.72	9248.25	2.03853	1.02753	4.56e-122	1.02e-119	124.275	115.835	115.243	244.512	243.094	245.796	ACR78247.1	taxoid 7-beta-hydroxylase [Taxus mairei]	Q6JTJ0|T7H_TAXCU	Taxoid 7-beta-hydroxylase OS=Taxus cuspidata OX=99806 PE=1 SV=1
Y6H vs CK6H	baseMean	baseMean_control_CK0_5H1	baseMean_case_Y0_5H1	foldChange	log2FoldChange	pval	padj	expression_CK0_5H1_1	expression_CK0_5H1_2	expression_CK0_5H1_3	expression_Y0_5H1_1	expression_Y0_5H1_2	expression_Y0_5H1_3	NR id	NR annotation	Swissprot id	Swissprot annotation
DN23243_c0gi1.2	4332.61	3808.85	4856.37	1.27502	0.350523	1.5976e-08	1.47525e-07	91.6127	95.3671	97.5719	130.101	132.013	130.168	AMX21442.1	geranylgeranyl diphosphate synthase [Taxus wallichiana var. chinensis]	P80042|GGPPS_CAPAN	Geranylgeranyl pyrophosphate synthase, chloroplastic OS=Capsicum annuum OX=4072 GN=GGPS1 PE=3 SV=1
DN24279_c0g1i23.2	7112.17	8738.42	5485.92	0.627793	-0.67164	2.19896e-31	6.48192e-30	127.653	130.547	136.817	97.8299	79.0571	92.2167	AAZ41362.1	taxadiene synthase [Taxus mairei]	Q9FT37|TASY_TAXWC	Taxadiene synthase OS=Taxus wallichiana var. chinensis OX=29808 GN=TDC1 PE=2 SV=1
DN23627_c0g1i1.2	3529.28	1513.82	5544.74	3.66275	1.87293	7.56747e-40	2.83828e-38	39.8871	33.2026	35.2664	150.936	147.765	130.47	AAV54171.1	taxoid 2-alpha-hydroxylase [Taxus wallichiana var. chinensis]	Q6JTJ0|T7H_TAXCU	Taxoid 7-beta-hydroxylase OS=Taxus cuspidata OX=99806 PE=1 SV=1
DN25136_c0g2i3.1	10411.8	11987.1	8836.5	0.73717	-0.439932	1.09288e-15	1.66745e-14	428.474	433.608	432.912	359.877	328.345	345.729	AFD32421.1	5-alpha-hydroxylase [Taxus x media]	Q6WG30|T5H_TAXCU	Taxadiene 5-alpha hydroxylase OS=Taxus cuspidata OX=99806 PE=1 SV=2
DN26002_c0g2i1.1	15339.5	17579.1	13099.9	0.745196	-0.424309	7.33801e-16	1.13067e-14	447.105	435.668	449.19	347.406	357.231	368.849	ACR78247.1	taxoid 7-beta-hydroxylase [Taxus mairei]	Q6JTJ0|T7H_TAXCU	Taxoid 7-beta-hydroxylase OS=Taxus cuspidata OX=99806 PE=1 SV=1
