# Supplementary material for: Endophytic fungus Pseudodidymocyrtis lobariellae KL27 promotes taxol biosynthesis and accumulation in Taxus chinensis
Source: BMC Plant Biol. 2022 Jan 3;22:12. doi: 10.1186/s12870-021-03396-6 (PMC8722197; doi:10.1186/s12870-021-03396-6)
Supplement: Supplementary file 11 — Additional file 11: Table S7. Annotation of unigenes. (XLS 8884 kb) [file 12870_2021_3396_MOESM11_ESM.xls]

## Sheet: Sheet1
Table S7 Annotation of unigenes
geneid	NR annotation	Swissprot annotation
DN0_c0g1i1.2	--	--
DN10000_c0g1i2.2	uncharacterized protein LOC18444562 isoform X1 [Amborella trichopoda]	Protein LONG AFTER FAR-RED 3 OS=Arabidopsis thaliana OX=3702 GN=LAF3 PE=2 SV=1
DN10001_c0g1i1.2	uncharacterized protein LOC112015829 [Quercus suber]	--
DN10001_c0g2i1.2	--	--
DN10002_c0g1i2.1	--	--
DN10003_c0g1i3.2	Zinc finger protein 4 [Morus notabilis]	Protein LATE FLOWERING OS=Arabidopsis thaliana OX=3702 GN=LATE PE=2 SV=1
DN10004_c0g1i1.2	--	--
DN10007_c0g2i1.2	--	--
DN10008_c0g1i1.1	--	--
DN10008_c0g1i1.2	phospholipid--sterol O-acyltransferase isoform X1 [Amborella trichopoda]	Phospholipid--sterol O-acyltransferase OS=Arabidopsis thaliana OX=3702 GN=PSAT PE=2 SV=2
DN1000_c0g1i1.1	--	--
DN10010_c0g1i1.1	--	--
DN10012_c0g1i2.2	PREDICTED: myosin-7 isoform X1 [Eucalyptus grandis]	--
DN10013_c0g1i1.2	--	--
DN10014_c0g2i1.2	--	--
DN10016_c0g1i1.2	PREDICTED: uncharacterized protein LOC105058569 isoform X1 [Elaeis guineensis]	--
DN10018_c0g1i1.2	prolycopene isomerase, chloroplastic isoform X1 [Jatropha curcas]	Prolycopene isomerase, chloroplastic OS=Daucus carota OX=4039 GN=CRTISO PE=2 SV=1
DN10019_c0g1i1.1	hypothetical protein A1O9_00237 [Exophiala aquamarina CBS 119918]	--
DN1001_c0g1i2.2	unknown [Picea sitchensis]	--
DN10020_c0g1i1.1	uncharacterized protein RCC_00858 [Ramularia collo-cygni]	Transcription factor TBF1 OS=Candida albicans (strain SC5314 / ATCC MYA-2876) OX=237561 GN=TBF1 PE=1 SV=2
DN10020_c0g1i1.2	Pentatricopeptide repeat [Macleaya cordata]	Putative pentatricopeptide repeat-containing protein At3g23330 OS=Arabidopsis thaliana OX=3702 GN=PCMP-H32 PE=3 SV=1
DN10021_c0g1i4.2	--	--
DN10022_c0g1i1.1	--	--
DN10022_c1g1i1.2	unknown [Picea sitchensis]	40S ribosomal protein S19, mitochondrial OS=Arabidopsis thaliana OX=3702 GN=RPS19 PE=1 SV=2
DN10024_c0g1i1.2	unknown [Picea sitchensis]	Proteasome subunit alpha type-4 OS=Spinacia oleracea OX=3562 GN=PAC1 PE=2 SV=1
DN10025_c0g1i1.2	uncharacterized protein LOC109827551 [Asparagus officinalis]	--
DN10026_c0g1i1.1	unknown [Picea sitchensis]	GTP-binding nuclear protein Ran/TC4 OS=Vicia faba OX=3906 PE=2 SV=1
DN10027_c0g1i1.2	Retrovirus-related Pol polyprotein from transposon TNT 1-94 [Cajanus cajan]	Retrovirus-related Pol polyprotein from transposon TNT 1-94 OS=Nicotiana tabacum OX=4097 PE=2 SV=1
DN10027_c1g1i1.2	Retrovirus-related Pol polyprotein from transposon TNT 1-94 [Cajanus cajan]	Retrovirus-related Pol polyprotein from transposon TNT 1-94 OS=Nicotiana tabacum OX=4097 PE=2 SV=1
DN10029_c0g1i1.1	--	--
DN1002_c0g1i1.1	unknown [Picea sitchensis]	40S ribosomal protein S24-1 OS=Arabidopsis thaliana OX=3702 GN=RPS24A PE=2 SV=1
DN1002_c0g1i1.2	anthocyanidin reductase [Ginkgo biloba]	Putative anthocyanidin reductase OS=Ginkgo biloba OX=3311 PE=2 SV=1
DN10030_c0g1i3.1	glutamic acid-rich protein [Manihot esculenta]	--
DN10031_c0g1i4.1	unknown [Picea sitchensis]	--
DN10032_c0g1i1.1	--	--
DN10033_c0g1i1.2	unknown [Picea sitchensis]	--
DN10034_c0g1i1.1	uncharacterized protein LOC105421137 [Amborella trichopoda]	--
DN10034_c0g1i1.2	pentatricopeptide repeat-containing protein At1g11900 isoform X1 [Amborella trichopoda]	--
DN10035_c0g1i1.2	--	--
DN10036_c0g1i1.1	--	--
DN10036_c0g1i1.2	hypothetical protein B456_007G182300 [Gossypium raimondii]	--
DN10037_c0g1i1.1	hypothetical protein TSUD.151040 [Trifolium subterraneum]	Uncharacterized mitochondrial protein AtMg00860 OS=Arabidopsis thaliana OX=3702 GN=AtMg00860 PE=4 SV=1
DN10037_c0g1i1.2	--	--
DN10039_c0g1i2.1	unknown [Picea sitchensis]	Glutaminyl-peptide cyclotransferase OS=Arabidopsis thaliana OX=3702 GN=QCT PE=1 SV=1
DN1003_c0g1i1.2	NPF family transporter [Pinus pinaster]	Protein NRT1/ PTR FAMILY 8.1 OS=Arabidopsis thaliana OX=3702 GN=NPF8.1 PE=1 SV=1
DN10040_c0g1i1.1	--	--
DN10040_c0g1i1.2	--	--
DN10041_c0g2i1.2	unknown [Picea sitchensis]	Kinesin-like protein KIN-7D, mitochondrial OS=Arabidopsis thaliana OX=3702 GN=KIN7D PE=2 SV=1
DN10042_c0g1i2.2	Leucine-rich repeat [Macleaya cordata]	Plant intracellular Ras-group-related LRR protein 6 OS=Oryza sativa subsp. japonica OX=39947 GN=IRL6 PE=2 SV=1
DN10043_c0g1i1.2	protein MULTIPOLAR SPINDLE 1 isoform X1 [Amborella trichopoda]	Protein MULTIPOLAR SPINDLE 1 OS=Arabidopsis thaliana OX=3702 GN=MPS1 PE=2 SV=2
DN10044_c0g1i1.1	Pentatricopeptide repeat [Macleaya cordata]	Pentatricopeptide repeat-containing protein At2g33680 OS=Arabidopsis thaliana OX=3702 GN=PCMP-E19 PE=3 SV=1
DN10044_c0g1i1.2	hypothetical protein MARPO_0088s0014 [Marchantia polymorpha]	--
DN10044_c0g2i1.2	hypothetical protein MARPO_0088s0014 [Marchantia polymorpha]	--
DN10046_c0g1i1.1	unknown [Picea sitchensis]	Protein YIP5 OS=Schizosaccharomyces pombe (strain 972 / ATCC 24843) OX=284812 GN=yip5 PE=3 SV=1
DN10046_c0g1i1.2	--	--
DN10047_c0g1i1.1	--	--
DN10047_c0g1i1.2	unknown [Picea sitchensis]	TMV resistance protein N OS=Nicotiana glutinosa OX=35889 GN=N PE=1 SV=1
DN10048_c0g1i1.2	--	--
DN10049_c0g1i1.2	unknown [Picea sitchensis]	Probable methyltransferase PMT13 OS=Arabidopsis thaliana OX=3702 GN=At4g00740 PE=2 SV=1
DN1004_c0g1i1.2	--	--
DN10050_c0g1i1.2	PREDICTED: probable cyclic nucleotide-gated ion channel 14 isoform X1 [Nelumbo nucifera]	Cyclic nucleotide-gated ion channel 17 OS=Arabidopsis thaliana OX=3702 GN=CNGC17 PE=1 SV=1
DN10052_c0g1i1.1	hypothetical protein DOTSEDRAFT_78084 [Dothistroma septosporum NZE10]	SWIRM domain-containing protein FUN19 OS=Saccharomyces cerevisiae (strain ATCC 204508 / S288c) OX=559292 GN=FUN19 PE=1 SV=3
DN10052_c0g2i1.2	--	--
DN10053_c0g1i1.1	uncharacterized protein LOC112194030 [Rosa chinensis]	Putative ribonuclease H protein At1g65750 OS=Arabidopsis thaliana OX=3702 GN=At1g65750 PE=3 SV=1
DN10053_c0g1i1.2	unknown [Picea sitchensis]	--
DN10053_c0g2i1.2	--	--
DN10054_c0g1i1.2	PREDICTED: heat shock 70 kDa protein [Pyrus x bretschneideri]	Heat shock cognate 70 kDa protein OS=Petunia hybrida OX=4102 GN=HSP70 PE=2 SV=1
DN10055_c0g1i1.2	--	--
DN10055_c1g1i1.1	--	--
DN10056_c0g1i2.2	--	--
DN10057_c0g1i1.1	--	--
DN10057_c0g1i1.2	--	--
DN10058_c0g1i1.1	--	--
DN10058_c0g1i1.2	--	--
DN1005_c0g1i1.1	--	--
DN1005_c0g1i1.2	--	--
DN10060_c0g1i1.2	unknown [Picea sitchensis]	Protein SYM1 OS=Gibberella zeae (strain PH-1 / ATCC MYA-4620 / FGSC 9075 / NRRL 31084) OX=229533 GN=SYM1 PE=3 SV=1
DN10061_c0g1i1.2	--	--
DN10062_c0g1i1.2	60S ribosomal protein L36 [Colletotrichum chlorophyti]	60S ribosomal protein L36 OS=Trichoderma hamatum OX=49224 GN=rpl36 PE=3 SV=1
DN10063_c0g1i2.2	homeotic protein female sterile-like isoform X3 [Physcomitrella patens]	Protein TIME FOR COFFEE OS=Arabidopsis thaliana OX=3702 GN=TIC PE=1 SV=2
DN10066_c0g1i1.2	PREDICTED: uncharacterized protein DDB_G0283697 [Nelumbo nucifera]	--
DN10068_c0g1i1.2	PREDICTED: histone H2B.3 [Brassica rapa]	Histone H2B.11 OS=Arabidopsis thaliana OX=3702 GN=At5g59910 PE=1 SV=5
DN10069_c0g1i1.2	AGC1 [Pinus tabuliformis]	--
DN1006_c0g1i1.1	hypothetical protein M569.11489, partial [Genlisea aurea]	Cytochrome P450 77A1 (Fragment) OS=Solanum melongena OX=4111 GN=CYP77A1 PE=2 SV=1
DN1006_c0g1i1.2	CYP947A88 [Taxus wallichiana var. chinensis]	Cytochrome P450 716B2 OS=Picea sitchensis OX=3332 GN=CYP716B2 PE=2 SV=1
DN10070_c0g1i1.2	--	--
DN10072_c0g1i1.2	--	--
DN10074_c0g1i1.1	--	--
DN10074_c0g1i1.2	unknown [Picea sitchensis]	--
DN10075_c0g1i1.2	--	--
DN10076_c0g1i1.2	PREDICTED: uncharacterized protein LOC105057948 [Elaeis guineensis]	--
DN10077_c0g1i1.1	--	--
DN10077_c0g1i1.2	--	--
DN10078_c0g1i1.1	--	--
DN10079_c0g1i1.1	unknown [Picea sitchensis]	Protein ANTAGONIST OF LIKE HETEROCHROMATIN PROTEIN 1 OS=Arabidopsis thaliana OX=3702 GN=ALP1 PE=1 SV=1
DN1007_c0g1i1.1	--	--
DN1007_c0g1i1.2	hypothetical protein AXG93.242s1490 [Marchantia polymorpha subsp. ruderalis]	--
DN10080_c0g1i1.2	--	--
DN10080_c0g2i1.1	--	--
DN10081_c0g1i1.2	PREDICTED: pentatricopeptide repeat-containing protein At4g21065-like [Cucumis melo]	Pentatricopeptide repeat-containing protein At4g25270, chloroplastic OS=Arabidopsis thaliana OX=3702 GN=PCMP-E53 PE=3 SV=1
DN10082_c0g1i1.1	--	--
DN10082_c0g1i1.2	PREDICTED: uncharacterized protein LOC107914653 [Gossypium hirsutum]	--
DN10083_c0g1i1.1	unknown [Picea sitchensis]	PHD finger protein ALFIN-LIKE 2 OS=Arabidopsis thaliana OX=3702 GN=AL2 PE=1 SV=1
DN10083_c0g1i1.2	unknown [Picea sitchensis]	Two-pore potassium channel 5 OS=Arabidopsis thaliana OX=3702 GN=TPK5 PE=1 SV=1
DN10084_c0g1i1.1	--	--
DN10084_c0g1i1.2	PREDICTED: multiple inositol polyphosphate phosphatase 1 isoform X1 [Elaeis guineensis]	Thiamine-repressible acid phosphatase pho4 OS=Schizosaccharomyces pombe (strain 972 / ATCC 24843) OX=284812 GN=pho4 PE=1 SV=1
DN10084_c0g2i1.1	--	--
DN10086_c0g1i1.1	--	--
DN10086_c0g1i2.2	hypothetical protein CDL15_Pgr001018 [Punica granatum]	Receptor protein kinase TMK1 OS=Arabidopsis thaliana OX=3702 GN=TMK1 PE=1 SV=1
DN10087_c0g1i2.2	tubby-like protein 4 [Amborella trichopoda]	Tubby-like protein 4 OS=Oryza sativa subsp. japonica OX=39947 GN=TULP4 PE=3 SV=2
DN10089_c0g1i3.2	unknown [Picea sitchensis]	--
DN1008_c0g1i1.1	--	--
DN10090_c0g1i1.1	--	--
DN10090_c0g3i1.1	--	--
DN10091_c0g1i2.2	Reticulon-like protein [Actinidia chinensis var. chinensis]	Reticulon-like protein B8 OS=Arabidopsis thaliana OX=3702 GN=RTNLB8 PE=2 SV=1
DN10093_c0g1i1.2	PREDICTED: 3-phosphoshikimate 1-carboxyvinyltransferase 2 [Nelumbo nucifera]	3-phosphoshikimate 1-carboxyvinyltransferase, chloroplastic OS=Petunia hybrida OX=4102 PE=1 SV=1
DN10094_c0g1i2.2	hypothetical protein CICLE_v10018866mg [Citrus clementina]	Pre-mRNA-processing factor 39 OS=Schizosaccharomyces pombe (strain 972 / ATCC 24843) OX=284812 GN=prp39 PE=3 SV=1
DN10096_c0g1i1.1	--	--
DN10096_c0g1i4.2	uncharacterized protein LOC110026204 isoform X1 [Phalaenopsis equestris]	--
DN10097_c0g1i1.2	--	--
DN10098_c0g1i2.2	UNC93-like protein [Actinidia chinensis var. chinensis]	UNC93-like protein 3 OS=Arabidopsis thaliana OX=3702 GN=At3g09470 PE=2 SV=1
DN1009_c0g1i1.1	--	--
DN1009_c0g1i1.2	hypothetical protein BVRB_8g184080 [Beta vulgaris subsp. vulgaris]	Serine carboxypeptidase-like 31 OS=Arabidopsis thaliana OX=3702 GN=SCPL31 PE=2 SV=2
DN100_c0g1i1.1	--	--
DN10100_c0g1i1.1	DNA/RNA polymerases superfamily protein [Theobroma cacao]	Transposon Tf2-11 polyprotein OS=Schizosaccharomyces pombe (strain 972 / ATCC 24843) OX=284812 GN=Tf2-11 PE=3 SV=1
DN10100_c0g1i3.2	unknown [Picea sitchensis]	Heavy metal-associated isoprenylated plant protein 39 OS=Arabidopsis thaliana OX=3702 GN=HIPP39 PE=2 SV=1
DN10101_c0g1i1.1	--	--
DN10101_c0g1i3.2	F-box protein At5g46170-like isoform X1 [Physcomitrella patens]	F-box protein At5g46170 OS=Arabidopsis thaliana OX=3702 GN=At5g46170 PE=2 SV=1
DN10102_c0g1i1.1	UPF0591 membrane protein C15E1.02c-like [Quercus suber]	UPF0591 membrane protein C15E1.02c OS=Schizosaccharomyces pombe (strain 972 / ATCC 24843) OX=284812 GN=SPAC15E1.02c PE=3 SV=1
DN10103_c0g1i1.2	hypothetical protein AMTR_s00046p00199100 [Amborella trichopoda]	L-type lectin-domain containing receptor kinase IX.1 OS=Arabidopsis thaliana OX=3702 GN=LECRK91 PE=1 SV=1
DN10104_c0g1i1.1	unknown [Picea sitchensis]	--
DN10104_c0g1i1.2	hypothetical protein MARPO_0043s0082 [Marchantia polymorpha]	FRIGIDA-like protein 3 OS=Arabidopsis thaliana OX=3702 GN=FRL3 PE=1 SV=1
DN10105_c0g1i1.2	PREDICTED: transcription factor TCP15-like isoform X1 [Nelumbo nucifera]	Transcription factor TCP14 OS=Arabidopsis thaliana OX=3702 GN=TCP14 PE=1 SV=1
DN10106_c0g1i1.2	--	LRR receptor-like serine/threonine-protein kinase ERECTA OS=Arabidopsis thaliana OX=3702 GN=ERECTA PE=1 SV=1
DN10107_c0g1i1.2	hypothetical protein TorRG33x02_049670 [Trema orientale]	--
DN10108_c0g1i1.1	--	--
DN10108_c0g2i1.1	unknown [Picea sitchensis]	F-box/kelch-repeat protein At1g80440 OS=Arabidopsis thaliana OX=3702 GN=At1g80440 PE=2 SV=1
DN10109_c0g1i1.2	unknown [Picea sitchensis]	D-amino-acid transaminase, chloroplastic OS=Arabidopsis thaliana OX=3702 GN=DAAT PE=1 SV=1
DN1010_c0g1i1.2	DEAD-box ATP-dependent RNA helicase 21 [Amborella trichopoda]	DEAD-box ATP-dependent RNA helicase 21 OS=Arabidopsis thaliana OX=3702 GN=RH21 PE=2 SV=1
DN10111_c0g1i1.2	F-box/kelch-repeat protein At5g15710-like [Chenopodium quinoa]	--
DN10112_c0g1i1.2	--	--
DN10113_c0g1i1.2	--	--
DN10114_c0g1i1.2	--	--
DN10115_c0g1i1.1	--	--
DN10116_c0g1i1.2	gag-pol fusion protein [Rhizophagus irregularis DAOM 181602=DAOM 197198]	Transposon Tf2-11 polyprotein OS=Schizosaccharomyces pombe (strain 972 / ATCC 24843) OX=284812 GN=Tf2-11 PE=3 SV=1
DN10116_c0g1i3.1	unknown [Picea sitchensis]	--
DN10118_c0g1i1.2	--	--
DN10119_c0g2i1.2	--	--
DN10120_c0g1i1.1	--	--
DN10120_c0g1i3.2	hypothetical protein MARPO_0094s0058 [Marchantia polymorpha]	--
DN10121_c0g1i2.1	uncharacterized protein LOC18439798 isoform X1 [Amborella trichopoda]	UPF0061 protein C20G4.05c OS=Schizosaccharomyces pombe (strain 972 / ATCC 24843) OX=284812 GN=SPAC20G4.05c PE=3 SV=1
DN10122_c0g1i1.1	--	--
DN10122_c0g1i1.2	hypothetical protein MARPO_0176s0001 [Marchantia polymorpha]	Histone-lysine N-methyltransferase TRX1 OS=Oryza sativa subsp. japonica OX=39947 GN=TRX1 PE=1 SV=1
DN10123_c0g1i1.1	unknown [Picea sitchensis]	Chaperone protein ClpB1 OS=Oryza sativa subsp. japonica OX=39947 GN=CLPB1 PE=2 SV=1
DN10125_c0g1i1.2	--	--
DN10126_c0g1i1.2	--	--
DN10128_c0g1i1.1	--	--
DN10129_c0g1i1.2	unknown [Picea sitchensis]	Probable membrane-associated 30 kDa protein, chloroplastic OS=Oryza sativa subsp. japonica OX=39947 GN=Os01g0895100 PE=1 SV=1
DN10130_c0g1i1.1	--	--
DN10130_c1g1i1.1	--	--
DN10131_c0g1i1.2	--	--
DN10132_c0g1i1.2	--	--
DN10132_c1g1i1.2	--	--
DN10133_c0g1i1.1	--	--
DN10133_c0g1i1.2	--	Transcriptional activator DEMETER OS=Arabidopsis thaliana OX=3702 GN=DME PE=1 SV=2
DN10134_c0g1i1.2	--	--
DN10134_c0g1i2.1	--	--
DN10136_c0g1i1.2	--	--
DN10137_c0g1i1.1	--	--
DN10138_c0g1i1.1	--	--
DN1013_c0g1i1.2	PREDICTED: uncharacterized protein LOC107825453 [Nicotiana tabacum]	Histone H4 OS=Flaveria trinervia OX=4227 GN=hh4 PE=3 SV=3
DN10140_c0g2i1.2	--	--
DN10142_c0g1i1.1	--	--
DN10142_c0g2i1.1	hypothetical protein DM02DRAFT_622253 [Periconia macrospinosa]	--
DN10144_c0g1i1.2	uncharacterized protein LOC110100337 [Dendrobium catenatum]	Transposon Ty3-G Gag-Pol polyprotein OS=Saccharomyces cerevisiae (strain ATCC 204508 / S288c) OX=559292 GN=TY3B-G PE=1 SV=3
DN10145_c0g1i1.1	PREDICTED: uncharacterized protein LOC104585618 [Nelumbo nucifera]	--
DN10145_c0g1i1.2	--	--
DN10146_c0g1i1.2	--	--
DN10148_c0g1i1.1	--	--
DN10148_c0g1i2.2	--	--
DN10149_c0g1i1.2	--	--
DN1014_c0g1i1.2	--	--
DN10150_c0g2i1.2	--	--
DN10151_c0g1i1.1	--	--
DN10152_c0g1i1.1	hypothetical protein AUEXF2481DRAFT.27689 [Aureobasidium subglaciale EXF-2481]	Phospho-2-dehydro-3-deoxyheptonate aldolase AMT16 OS=Alternaria alternata OX=5599 GN=AMT16 PE=2 SV=1
DN10152_c0g1i1.2	--	--
DN10154_c0g1i1.1	--	--
DN10156_c0g1i1.1	--	--
DN10157_c0g1i1.1	--	--
DN10157_c0g1i1.2	--	--
DN10158_c0g1i1.1	--	--
DN10159_c0g1i1.1	--	--
DN10159_c0g1i2.2	--	--
DN1015_c0g1i1.2	--	--
DN10160_c0g1i4.1	--	--
DN10162_c0g1i3.1	hypothetical protein DM860_013550 [Cuscuta australis]	--
DN10163_c0g1i2.1	protein of unknown function DUF1218 [Cryptomeria japonica]	--
DN10165_c0g1i4.2	unknown [Picea sitchensis]	Photosystem II D1 precursor processing protein PSB27-H2, chloroplastic OS=Arabidopsis thaliana OX=3702 GN=PSB27-2 PE=1 SV=1
DN10167_c0g1i1.2	unknown [Picea sitchensis]	--
DN10167_c0g2i1.1	--	--
DN10169_c0g1i1.1	--	--
DN10169_c0g1i2.2	unknown [Picea sitchensis]	Protein BTR1 OS=Arabidopsis thaliana OX=3702 GN=BTR1 PE=1 SV=1
DN10170_c0g1i1.2	Glucosidase 2 subunit beta [Macleaya cordata]	Glucosidase 2 subunit beta OS=Oryza sativa subsp. japonica OX=39947 GN=Os01g0276800 PE=2 SV=1
DN10172_c0g1i1.2	--	--
DN10172_c0g2i1.2	PREDICTED: uncharacterized protein LOC105111104, partial [Populus euphratica]	--
DN10174_c0g1i1.2	hypothetical protein VITISV_015343 [Vitis vinifera]	Transposon Tf2-11 polyprotein OS=Schizosaccharomyces pombe (strain 972 / ATCC 24843) OX=284812 GN=Tf2-11 PE=3 SV=1
DN10175_c0g2i1.2	--	--
DN10176_c0g1i2.2	unknown [Picea sitchensis]	--
DN10177_c0g1i1.2	Peptidyl-prolyl cis-trans isomerase [Actinidia chinensis var. chinensis]	Peptidyl-prolyl cis-trans isomerase CYP19-1 OS=Arabidopsis thaliana OX=3702 GN=CYP19-1 PE=2 SV=1
DN10178_c0g1i1.2	--	--
DN10179_c0g1i1.2	--	--
DN1017_c0g1i1.1	--	--
DN10180_c0g1i1.2	--	--
DN10181_c0g1i1.1	--	--
DN10181_c0g1i1.2	--	--
DN10182_c0g1i1.1	--	--
DN10182_c0g1i1.2	--	--
DN10183_c0g1i2.1	hypothetical protein AMTR_s00111p00072010 [Amborella trichopoda]	--
DN10184_c0g1i1.2	--	--
DN10184_c0g2i1.2	nuclear pore complex protein GP210 isoform X1 [Amborella trichopoda]	Nuclear pore complex protein GP210 OS=Arabidopsis thaliana OX=3702 GN=GB210 PE=1 SV=1
DN10185_c0g1i1.1	atp-dependent rna helicase eif4a [Umbilicaria pustulata]	ATP-dependent RNA helicase eIF4A OS=Aspergillus clavatus (strain ATCC 1007 / CBS 513.65 / DSM 816 / NCTC 3887 / NRRL 1) OX=344612 GN=tif1 PE=3 SV=1
DN10186_c0g1i1.2	PREDICTED: protein TPR2 isoform X2 [Eucalyptus grandis]	Protein TPR2 OS=Oryza sativa subsp. japonica OX=39947 GN=TPR2 PE=1 SV=1
DN10187_c0g1i1.2	--	--
DN10188_c0g1i1.1	--	--
DN10188_c0g1i1.2	--	--
DN10189_c0g1i1.2	--	--
DN1018_c0g1i1.1	PREDICTED: uncharacterized protein LOC108990218, partial [Juglans regia]	--
DN1018_c0g1i1.2	--	--
DN10194_c0g1i1.2	--	--
DN10198_c0g2i1.2	--	--
DN10198_c1g1i1.2	--	--
DN1019_c0g1i1.2	--	--
DN101_c0g1i1.1	--	--
DN101_c0g1i1.2	--	--
DN10201_c0g1i1.2	unknown [Picea sitchensis]	E3 ubiquitin-protein ligase dbl4 OS=Schizosaccharomyces pombe (strain 972 / ATCC 24843) OX=284812 GN=dbl4 PE=3 SV=1
DN10202_c0g1i1.1	unknown [Picea sitchensis]	IAA-amino acid hydrolase ILR1-like 3 OS=Arabidopsis thaliana OX=3702 GN=ILL3 PE=2 SV=1
DN10202_c0g1i1.2	putative pentatricopeptide repeat-containing protein At3g15130 [Arachis hypogaea]	Pentatricopeptide repeat-containing protein At3g16610 OS=Arabidopsis thaliana OX=3702 GN=PCMP-E91 PE=2 SV=1
DN10202_c0g2i1.2	--	--
DN10203_c0g1i1.1	Peptidyl-prolyl cis-trans isomerase [Pestalotiopsis fici W106-1]	Peptidyl-prolyl cis-trans isomerase, mitochondrial OS=Neurospora crassa (strain ATCC 24698 / 74-OR23-1A / CBS 708.71 / DSM 1257 / FGSC 987) OX=367110 GN=csr-1 PE=1 SV=1
DN10203_c0g1i2.2	Gag-Pol [Ipomoea batatas]	Retrovirus-related Pol polyprotein from transposon TNT 1-94 OS=Nicotiana tabacum OX=4097 PE=2 SV=1
DN10204_c0g1i1.2	MDIS1-interacting receptor like kinase 2-like [Quercus suber]	Probable leucine-rich repeat receptor-like protein kinase At5g63930 OS=Arabidopsis thaliana OX=3702 GN=At5g63930 PE=1 SV=1
DN10206_c0g1i3.2	hypothetical protein MARPO_0007s0019 [Marchantia polymorpha]	Protein EXECUTER 2, chloroplastic OS=Arabidopsis thaliana OX=3702 GN=EX2 PE=2 SV=1
DN10209_c0g1i1.2	unknown [Picea sitchensis]	--
DN1020_c0g1i1.1	hypothetical protein AC579.2257 [Pseudocercospora musae]	60S ribosomal protein L32 OS=Neurospora crassa (strain ATCC 24698 / 74-OR23-1A / CBS 708.71 / DSM 1257 / FGSC 987) OX=367110 GN=crp-63 PE=3 SV=1
DN1020_c0g1i1.2	--	--
DN10210_c0g1i1.2	--	--
DN10211_c0g1i1.2	PREDICTED: L-type lectin-domain containing receptor kinase IV.1-like [Nelumbo nucifera]	--
DN10211_c0g2i1.2	unknown [Picea sitchensis]	L-type lectin-domain containing receptor kinase S.4 OS=Arabidopsis thaliana OX=3702 GN=LECRKS4 PE=2 SV=1
DN10212_c0g1i1.1	related to ribosome biogenesis protein RLP24 [Ramularia collo-cygni]	--
DN10214_c0g1i1.1	--	--
DN10215_c0g1i1.1	PREDICTED: probable receptor-like protein kinase At1g30570 [Nelumbo nucifera]	Probable receptor-like protein kinase At1g30570 OS=Arabidopsis thaliana OX=3702 GN=At1g30570 PE=3 SV=1
DN10216_c0g1i1.1	--	--
DN10216_c0g1i1.2	tubulin beta-8 chain [Carica papaya]	Tubulin beta-2 chain OS=Lupinus albus OX=3870 GN=TUBB2 PE=3 SV=1
DN10218_c0g1i1.2	--	--
DN10219_c0g1i1.2	--	--
DN10219_c0g2i1.2	--	--
DN10222_c0g1i1.1	related to GTP-binding protein EsdC [Ramularia collo-cygni]	--
DN10223_c0g1i1.1	--	--
DN10223_c0g1i1.2	--	--
DN10224_c0g1i1.1	--	--
DN10224_c0g1i1.2	--	--
DN10226_c0g1i1.2	type IV inositol polyphosphate 5-phosphatase 11 [Selaginella moellendorffii]	Type IV inositol polyphosphate 5-phosphatase 11 OS=Arabidopsis thaliana OX=3702 GN=IP5P11 PE=1 SV=1
DN10228_c0g1i1.1	--	--
DN1022_c0g1i1.1	--	--
DN1022_c0g1i1.2	--	--
DN10230_c0g1i2.2	--	--
DN10231_c0g1i2.1	--	--
DN10231_c0g2i1.1	--	--
DN10232_c0g1i1.2	CYP78A234 [Taxus wallichiana var. chinensis]	Cytochrome P450 78A4 OS=Pinus radiata OX=3347 GN=CYP78A4 PE=2 SV=1
DN10233_c0g1i1.1	--	--
DN10234_c0g1i1.1	--	--
DN10234_c0g1i1.2	--	--
DN10236_c0g1i2.2	--	--
DN10238_c0g1i1.1	uncharacterized protein LOC111997457 [Quercus suber]	--
DN10239_c0g1i2.2	probable helicase MAGATAMA 3 isoform X1 [Amborella trichopoda]	Probable helicase MAGATAMA 3 OS=Arabidopsis thaliana OX=3702 GN=MAA3 PE=2 SV=1
DN10239_c0g2i1.1	--	--
DN1023_c0g1i1.1	hypothetical protein B0A51.10167 [Rachicladosporium sp. CCFEE 5018]	Bifunctional UDP-glucose 4-epimerase and UDP-xylose 4-epimerase 3 OS=Arabidopsis thaliana OX=3702 GN=UGE3 PE=1 SV=1
DN10240_c0g1i1.1	--	--
DN10240_c0g1i1.2	uncharacterized protein At3g61260 [Phoenix dactylifera]	--
DN10241_c0g1i1.2	unknown [Picea sitchensis]	--
DN10243_c0g1i1.2	unknown [Picea sitchensis]	Trihelix transcription factor ASR3 OS=Arabidopsis thaliana OX=3702 GN=ASR3 PE=1 SV=1
DN10244_c0g1i1.2	unknown [Picea sitchensis]	Pectinesterase 3 OS=Citrus sinensis OX=2711 PE=1 SV=1
DN10245_c0g1i1.1	60s ribosomal protein l14 [Diplodia corticola]	60S ribosomal protein L14 OS=Schizosaccharomyces pombe (strain 972 / ATCC 24843) OX=284812 GN=rpl14 PE=2 SV=1
DN10247_c0g1i1.1	--	--
DN10247_c0g1i2.2	--	--
DN1024_c0g1i1.2	--	--
DN10251_c0g1i1.2	--	--
DN10251_c0g2i1.2	--	--
DN10252_c0g1i1.1	--	--
DN10254_c0g1i1.2	--	--
DN10255_c0g1i1.2	--	--
DN10255_c0g2i1.2	--	--
DN10257_c0g1i1.2	--	--
DN10260_c0g2i2.1	PREDICTED: NAD(P)H-quinone oxidoreductase subunit U, chloroplastic [Elaeis guineensis]	NAD(P)H-quinone oxidoreductase subunit U, chloroplastic OS=Arabidopsis thaliana OX=3702 GN=ndhU PE=1 SV=1
DN10261_c0g1i1.2	--	--
DN10262_c0g1i2.2	unknown [Picea sitchensis]	Aquaporin TIP2-1 OS=Arabidopsis thaliana OX=3702 GN=TIP2-1 PE=1 SV=2
DN10265_c0g1i1.2	unknown [Picea sitchensis]	Probable xyloglucan endotransglucosylase/hydrolase protein 32 OS=Arabidopsis thaliana OX=3702 GN=XTH32 PE=2 SV=1
DN10266_c0g1i1.2	uncharacterized protein LOC9645956 [Selaginella moellendorffii]	Zinc finger protein SHOOT GRAVITROPISM 5 OS=Arabidopsis thaliana OX=3702 GN=SGR5 PE=1 SV=1
DN10266_c1g1i1.1	--	--
DN10267_c0g1i1.1	--	--
DN10269_c0g1i1.1	PREDICTED: putative pentatricopeptide repeat-containing protein At2g02150 [Nelumbo nucifera]	Putative pentatricopeptide repeat-containing protein At2g02150 OS=Arabidopsis thaliana OX=3702 GN=At2g02150 PE=3 SV=1
DN10269_c0g1i2.2	PREDICTED: uridine-cytidine kinase C [Nelumbo nucifera]	Inorganic pyrophosphatase TTM1 OS=Arabidopsis thaliana OX=3702 GN=TTM1 PE=1 SV=1
DN1026_c0g1i1.1	hypothetical protein HannXRQ_Chr01g0013281 [Helianthus annuus]	--
DN1026_c0g1i1.2	--	--
DN1026_c0g2i1.2	--	--
DN10270_c0g1i2.2	anthranilate phosphoribosyltransferase, partial [Taxodium distichum x Taxodium mucronatum]	Anthranilate phosphoribosyltransferase, chloroplastic OS=Arabidopsis thaliana OX=3702 GN=PAT1 PE=2 SV=1
DN10271_c0g1i1.1	hypothetical protein M433DRAFT.141142 [Acidomyces richmondensis BFW]	Malate synthase, glyoxysomal OS=Neurospora crassa (strain ATCC 24698 / 74-OR23-1A / CBS 708.71 / DSM 1257 / FGSC 987) OX=367110 GN=acu-9 PE=3 SV=2
DN10272_c1g1i1.2	--	--
DN10273_c0g1i1.2	--	--
DN10275_c0g1i1.1	60S ribosomal protein L33 [Phialocephala subalpina]	60S ribosomal protein L33-B OS=Saccharomyces cerevisiae (strain ATCC 204508 / S288c) OX=559292 GN=RPL33B PE=1 SV=2
DN10275_c0g1i1.2	uncharacterized protein LOC18439853 isoform X1 [Amborella trichopoda]	Uncharacterized protein YMR315W OS=Saccharomyces cerevisiae (strain ATCC 204508 / S288c) OX=559292 GN=YMR315W PE=1 SV=1
DN10277_c0g1i1.1	hypothetical protein ABT39_MTgene4388 (mitochondrion) [Picea glauca]	--
DN10277_c0g1i1.2	BTB/POZ domain-containing protein At5g41330 [Ziziphus jujuba]	BTB/POZ domain-containing protein At5g41330 OS=Arabidopsis thaliana OX=3702 GN=At5g41330 PE=2 SV=1
DN10278_c0g1i1.1	unknown [Picea sitchensis]	Probable carboxylesterase 15 OS=Arabidopsis thaliana OX=3702 GN=CXE15 PE=2 SV=1
DN10278_c0g1i1.2	--	--
DN1027_c0g1i1.1	hypothetical protein AALP_AA8G317800 [Arabis alpina]	--
DN1027_c0g1i1.2	--	--
DN10280_c0g1i1.2	putative pentatricopeptide repeat-containing protein At3g08820 [Cucurbita maxima]	Putative pentatricopeptide repeat-containing protein At1g68930 OS=Arabidopsis thaliana OX=3702 GN=PCMP-H22 PE=3 SV=1
DN10283_c0g1i2.2	unknown [Picea sitchensis]	Clavaminate synthase-like protein At3g21360 OS=Arabidopsis thaliana OX=3702 GN=At3g21360 PE=1 SV=1
DN10286_c0g1i2.1	unknown [Picea sitchensis]	--
DN10287_c0g1i2.1	unknown [Picea sitchensis]	--
DN10288_c0g1i1.1	--	--
DN1028_c0g1i1.2	--	--
DN10290_c0g1i1.1	unknown [Picea sitchensis]	Protein FIP1 OS=Arabidopsis thaliana OX=3702 GN=FIP1 PE=1 SV=1
DN10290_c0g1i1.2	lateral suppressor protein [Chrysanthemum lavandulifolium]	SCARECROW-LIKE protein 7 OS=Populus euphratica OX=75702 GN=SCL7 PE=2 SV=1
DN10291_c0g1i1.2	Vacuolar H+-ATPase V0 sector, subunit d [Handroanthus impetiginosus]	V-type proton ATPase subunit d2 OS=Arabidopsis thaliana OX=3702 GN=VHA-d2 PE=2 SV=1
DN10292_c0g1i1.1	PREDICTED: 60S ribosomal protein L12-2 [Brassica oleracea var. oleracea]	60S ribosomal protein L12-2 OS=Arabidopsis thaliana OX=3702 GN=RPL12B PE=1 SV=1
DN10294_c0g1i1.1	--	--
DN10294_c0g1i1.2	--	--
DN10295_c0g1i1.1	unknown [Picea sitchensis]	Probable calcium-binding protein CML7 OS=Oryza sativa subsp. japonica OX=39947 GN=CML7 PE=2 SV=1
DN10296_c0g1i1.1	Guanine nucleotide-binding protein subunit gamma [Rachicladosporium antarcticum]	Guanine nucleotide-binding protein subunit gamma OS=Neurospora crassa (strain ATCC 24698 / 74-OR23-1A / CBS 708.71 / DSM 1257 / FGSC 987) OX=367110 GN=gng-1 PE=3 SV=2
DN10297_c0g1i4.2	unknown [Picea sitchensis]	Myb family transcription factor APL OS=Arabidopsis thaliana OX=3702 GN=APL PE=1 SV=2
DN10298_c0g1i1.2	--	--
DN10299_c0g1i2.1	--	--
DN1029_c0g1i1.1	--	--
DN102_c0g1i1.1	hypothetical protein A7U60_g4254 [Sanghuangporus baumii]	Conidiation-specific protein 6 OS=Neurospora crassa (strain ATCC 24698 / 74-OR23-1A / CBS 708.71 / DSM 1257 / FGSC 987) OX=367110 GN=con-6 PE=2 SV=1
DN102_c0g1i1.2	--	--
DN10301_c0g1i1.2	DNA-(apurinic or apyrimidinic site) lyase, chloroplastic isoform X3 [Olea europaea var. sylvestris]	DNA-(apurinic or apyrimidinic site) lyase, chloroplastic OS=Arabidopsis thaliana OX=3702 GN=ARP PE=1 SV=2
DN10302_c0g1i1.2	unknown [Picea sitchensis]	Probable carboxylesterase 18 OS=Arabidopsis thaliana OX=3702 GN=CXE18 PE=1 SV=1
DN10303_c0g1i1.2	hypothetical protein CTI12_AA174680 [Artemisia annua]	--
DN10304_c0g1i1.2	--	--
DN10306_c0g1i1.1	--	--
DN10306_c0g1i2.2	unknown [Picea sitchensis]	Uncharacterized membrane protein At4g09580 OS=Arabidopsis thaliana OX=3702 GN=At4g09580 PE=1 SV=1
DN10309_c0g1i1.1	hypothetical protein ABT39_MTgene3471 (mitochondrion) [Picea glauca]	--
DN10309_c0g1i1.2	unknown [Picea sitchensis]	Putative pentatricopeptide repeat-containing protein At3g23330 OS=Arabidopsis thaliana OX=3702 GN=PCMP-H32 PE=3 SV=1
DN1030_c0g1i1.1	--	--
DN10310_c0g1i1.1	60S ribosomal protein L27a [Pestalotiopsis fici W106-1]	60S ribosomal protein L27a OS=Blumeria graminis f. sp. hordei OX=62688 PE=2 SV=1
DN10310_c0g1i1.2	--	--
DN10310_c1g1i1.2	--	--
DN10311_c0g1i2.2	unknown [Picea sitchensis]	Probable FAD synthase OS=Schizosaccharomyces pombe (strain 972 / ATCC 24843) OX=284812 GN=SPCC1235.04c PE=3 SV=1
DN10313_c0g1i1.1	--	--
DN10313_c0g1i1.2	small nuclear ribonucleoprotein-associated protein B'-like [Cucurbita maxima]	Small nuclear ribonucleoprotein-associated protein B OS=Saccharomyces cerevisiae (strain ATCC 204508 / S288c) OX=559292 GN=SMB1 PE=1 SV=1
DN10315_c0g1i1.1	--	--
DN10318_c0g1i1.2	--	--
DN10319_c0g1i1.2	PREDICTED: replication protein A 70 kDa DNA-binding subunit A-like isoform X1 [Nicotiana attenuata]	Replication protein A 70 kDa DNA-binding subunit A OS=Arabidopsis thaliana OX=3702 GN=RPA1A PE=1 SV=1
DN10321_c0g1i1.2	--	--
DN10321_c0g2i1.1	--	--
DN10322_c0g1i2.2	hypothetical protein CBR_g34309 [Chara braunii]	--
DN10323_c0g1i1.1	--	--
DN10323_c0g1i1.2	PREDICTED: translation factor GUF1 homolog, chloroplastic [Nelumbo nucifera]	Translation factor GUF1 homolog, chloroplastic OS=Vitis vinifera OX=29760 GN=VITISV_013255 PE=3 SV=1
DN10326_c0g1i1.2	putative nucleotidyltransferase, Ribonuclease H [Rosa chinensis]	--
DN10326_c0g2i1.1	putative TIF2-translation initiation factor eIF4A [Acaromyces ingoldii]	ATP-dependent RNA helicase eIF4A OS=Botryotinia fuckeliana (strain B05.10) OX=332648 GN=tif1 PE=3 SV=1
DN10329_c0g1i2.2	AGO7 [Pinus tabuliformis]	Protein argonaute 7 OS=Arabidopsis thaliana OX=3702 GN=AGO7 PE=2 SV=1
DN10330_c0g1i3.2	PREDICTED: uncharacterized protein LOC105047863 [Elaeis guineensis]	--
DN10331_c0g1i1.2	--	--
DN10332_c0g1i1.2	unknown [Picea sitchensis]	Uncharacterized protein At5g65660 OS=Arabidopsis thaliana OX=3702 GN=At5g65660 PE=2 SV=1
DN10333_c0g1i1.2	probable mitochondrial adenine nucleotide transporter BTL3 [Phoenix dactylifera]	Probable mitochondrial adenine nucleotide transporter BTL3 OS=Arabidopsis thaliana OX=3702 GN=At5g64970 PE=2 SV=1
DN10334_c0g1i1.2	putative alpha-L-fucosidase 1 [Phoenix dactylifera]	Putative alpha-L-fucosidase 1 OS=Oryza sativa subsp. japonica OX=39947 GN=Os04g0560400 PE=3 SV=2
DN10335_c0g1i1.2	--	--
DN10337_c0g1i1.2	--	--
DN10337_c0g1i2.1	--	--
DN10337_c0g2i1.2	--	--
DN10339_c0g1i1.1	hypothetical protein AOL_s00004g152 [Arthrobotrys oligospora ATCC 24927]	--
DN10339_c0g1i1.2	protein ORANGE, chloroplastic [Glycine max]	Protein ORANGE-GREEN, chloroplastic OS=Cucumis melo OX=3656 GN=OR PE=2 SV=1
DN10340_c0g1i1.1	probable FBP1-fructose-1,6-bisphosphatase [Ramularia collo-cygni]	Fructose-1,6-bisphosphatase OS=Saccharomyces cerevisiae (strain ATCC 204508 / S288c) OX=559292 GN=FBP1 PE=1 SV=2
DN10343_c0g1i1.1	--	--
DN10343_c0g1i1.2	--	--
DN10344_c0g1i1.2	--	--
DN10345_c0g1i1.2	PREDICTED: nascent polypeptide-associated complex subunit alpha, muscle-specific form-like isoform X2 [Nelumbo nucifera]	--
DN10347_c0g1i1.2	DExH-box ATP-dependent RNA helicase DExH10 isoform X2 [Amborella trichopoda]	DExH-box ATP-dependent RNA helicase DExH10 OS=Arabidopsis thaliana OX=3702 GN=HEN2 PE=1 SV=2
DN10348_c0g1i2.1	unknown [Picea sitchensis]	Eukaryotic initiation factor 4A-III homolog A OS=Oryza sativa subsp. japonica OX=39947 GN=EIF4A3A PE=1 SV=1
DN10349_c0g1i1.2	--	--
DN10349_c0g2i1.2	--	--
DN10349_c0g3i1.2	--	--
DN1034_c0g1i2.2	PREDICTED: uncharacterized protein LOC104610075 isoform X6 [Nelumbo nucifera]	--
DN10350_c0g1i1.2	--	--
DN10351_c0g1i1.2	--	--
DN10351_c0g2i1.2	--	--
DN10352_c0g1i1.2	--	--
DN10353_c0g1i1.2	--	--
DN10355_c0g1i1.1	--	--
DN10355_c0g1i1.2	--	--
DN10356_c0g2i1.2	PREDICTED: uncharacterized protein LOC104898725 [Beta vulgaris subsp. vulgaris]	--
DN10357_c0g1i2.2	--	--
DN10359_c0g1i1.1	hypothetical protein DOTSEDRAFT_69994 [Dothistroma septosporum NZE10]	Heat shock protein hsp98 OS=Neurospora crassa (strain ATCC 24698 / 74-OR23-1A / CBS 708.71 / DSM 1257 / FGSC 987) OX=367110 GN=hsp98 PE=1 SV=2
DN1035_c0g1i1.2	--	--
DN10360_c0g1i2.2	RNA polymerase b'-subunit (chloroplast) [Torreya fargesii]	DNA-directed RNA polymerase subunit beta' OS=Cryptomeria japonica OX=3369 GN=rpoC1 PE=3 SV=1
DN10361_c0g1i2.1	hypothetical protein 0_6449_01, partial [Pinus taeda]	Ninja-family protein mc410 OS=Nicotiana tabacum OX=4097 GN=MC410 PE=2 SV=1
DN10362_c0g1i1.2	hypothetical protein ABT39_MTgene5103 (mitochondrion) [Picea glauca]	--
DN10363_c0g1i1.1	Ribosomal protein 60S [Macrophomina phaseolina MS6]	60S acidic ribosomal protein P2 OS=Alternaria alternata OX=5599 GN=ALTA5 PE=1 SV=1
DN10363_c0g1i1.2	tip elongation aberrant protein 1 [Amborella trichopoda]	Protein GLUTELIN PRECURSOR ACCUMULATION 3 OS=Oryza sativa subsp. japonica OX=39947 GN=GPA3 PE=1 SV=1
DN10364_c0g1i1.1	--	--
DN10364_c0g1i2.2	hypothetical protein SELMODRAFT.272288 [Selaginella moellendorffii]	--
DN10365_c0g1i2.1	--	--
DN10367_c0g1i3.2	pentatricopeptide repeat-containing protein At4g39620, chloroplastic [Momordica charantia]	Pentatricopeptide repeat-containing protein PPR5 homolog, chloroplastic OS=Oryza sativa subsp. japonica OX=39947 GN=Os02g0750400 PE=3 SV=2
DN10370_c0g1i2.2	--	--
DN10371_c0g1i1.2	--	--
DN10373_c0g1i1.2	--	--
DN10374_c0g1i1.2	pentatricopeptide repeat-containing protein At3g12770-like isoform X1 [Physcomitrella patens]	Pentatricopeptide repeat-containing protein At3g57430, chloroplastic OS=Arabidopsis thaliana OX=3702 GN=PCMP-H81 PE=2 SV=2
DN10377_c0g1i1.1	--	--
DN10377_c0g1i2.2	basic helix-loop-helix (bHLH) DNA-binding family protein [Artemisia annua]	Transcription factor BHLH148 OS=Oryza sativa subsp. japonica OX=39947 GN=BHLH148 PE=1 SV=1
DN10378_c0g1i1.1	unknown [Picea sitchensis]	Pentatricopeptide repeat-containing protein DOT4, chloroplastic OS=Arabidopsis thaliana OX=3702 GN=DOT4 PE=2 SV=1
DN10378_c0g1i1.2	unknown [Picea sitchensis]	Mediator of RNA polymerase II transcription subunit 10b OS=Arabidopsis thaliana OX=3702 GN=MED10B PE=1 SV=1
DN1037_c0g1i1.2	hypothetical protein SELMODRAFT.183002 [Selaginella moellendorffii]	F-box/kelch-repeat protein At1g30090 OS=Arabidopsis thaliana OX=3702 GN=At1g30090 PE=2 SV=1
DN10380_c0g1i1.2	--	--
DN10381_c0g1i1.2	--	--
DN10382_c0g1i1.2	--	--
DN10383_c0g1i1.1	hypothetical protein B0A51.10309 [Rachicladosporium sp. CCFEE 5018]	DNA-binding protein creA OS=Cochliobolus carbonum OX=5017 GN=CREA PE=2 SV=1
DN10384_c0g1i1.1	--	--
DN10384_c0g1i1.2	unknown [Picea sitchensis]	Zinc-finger homeodomain protein 1 OS=Oryza sativa subsp. indica OX=39946 GN=ZHD1 PE=3 SV=1
DN10385_c0g1i2.2	--	--
DN1038_c0g1i1.1	protein MULTIPOLAR SPINDLE 1 isoform X2 [Amborella trichopoda]	--
DN10391_c0g1i1.2	--	--
DN10393_c0g1i1.1	hypothetical protein D0865.14651 [Hortaea werneckii]	--
DN10396_c0g1i2.2	--	--
DN10399_c0g1i1.1	--	--
DN10399_c0g1i1.2	--	--
DN103_c0g1i1.1	--	--
DN103_c0g1i1.2	unknown [Picea sitchensis]	--
DN10400_c0g1i1.2	--	--
DN10403_c0g1i1.1	unknown [Picea sitchensis]	--
DN10404_c0g1i1.2	--	--
DN10405_c0g1i1.2	zinc finger CCCH domain-containing protein 32 isoform X1 [Amborella trichopoda]	Zinc finger CCCH domain-containing protein ZFN-like OS=Pisum sativum OX=3888 PE=2 SV=1
DN10407_c0g1i2.2	uncharacterized protein LOC110943790 [Helianthus annuus]	--
DN10408_c0g1i1.1	Adenylosuccinate synthetase [Rachicladosporium sp. CCFEE 5018]	Adenylosuccinate synthetase OS=Uncinocarpus reesii (strain UAMH 1704) OX=336963 GN=UREG_07165 PE=3 SV=1
DN10408_c0g1i1.2	CYP750C3 [Taxus wallichiana var. chinensis]	Cytochrome P450 750A1 OS=Pinus taeda OX=3352 GN=CYP750A1 PE=2 SV=1
DN1040_c0g1i1.1	hypothetical protein D0859.11249 [Hortaea werneckii]	Septin homolog spn3 OS=Schizosaccharomyces pombe (strain 972 / ATCC 24843) OX=284812 GN=spn3 PE=1 SV=3
DN1040_c0g1i1.2	pectate lyase B [Colletotrichum gloeosporioides]	Pectate lyase B OS=Colletotrichum gloeosporioides OX=474922 GN=PLB PE=3 SV=1
DN10411_c0g1i1.2	unknown [Picea sitchensis]	Anamorsin homolog 2 OS=Picea sitchensis OX=3332 PE=2 SV=1
DN10413_c0g1i1.1	--	--
DN10413_c0g1i3.2	unknown [Picea sitchensis]	Mannan endo-1,4-beta-mannosidase 2 OS=Arabidopsis thaliana OX=3702 GN=MAN2 PE=2 SV=1
DN10414_c0g1i1.1	--	--
DN10415_c0g1i1.1	PREDICTED: uncharacterized protein LOC104884492 [Beta vulgaris subsp. vulgaris]	--
DN10415_c0g1i1.2	--	--
DN10416_c0g1i1.1	glutamine synthetase like protein [Zymoseptoria brevis]	Glutamine synthetase OS=Yarrowia lipolytica (strain CLIB 122 / E 150) OX=284591 GN=GLN1 PE=3 SV=1
DN10416_c0g2i1.1	hypothetical protein AOQ84DRAFT.209427 [Glonium stellatum]	Glutamine synthetase OS=Emericella nidulans (strain FGSC A4 / ATCC 38163 / CBS 112.46 / NRRL 194 / M139) OX=227321 GN=glnA PE=3 SV=3
DN10419_c0g1i1.2	--	--
DN1041_c0g1i1.1	aldehyde dehydrogenase [Fusarium avenaceum]	Aldehyde dehydrogenase OS=Davidiella tassiana OX=29918 GN=CLAH10 PE=1 SV=2
DN1041_c0g1i1.2	adenosylhomocysteinase [Colletotrichum gloeosporioides Cg-14]	Adenosylhomocysteinase OS=Saccharomyces cerevisiae (strain ATCC 204508 / S288c) OX=559292 GN=SAH1 PE=1 SV=1
DN10420_c0g1i2.2	unknown [Picea sitchensis]	NAD(P)H:quinone oxidoreductase OS=Solanum tuberosum OX=4113 PE=2 SV=1
DN10420_c0g2i1.1	--	--
DN10422_c0g1i1.2	unknown [Picea sitchensis]	--
DN10424_c0g1i1.1	--	--
DN10424_c0g1i1.2	putative pentatricopeptide repeat-containing protein At3g25970 [Amborella trichopoda]	Pentatricopeptide repeat-containing protein At4g13650 OS=Arabidopsis thaliana OX=3702 GN=PCMP-H42 PE=2 SV=2
DN10424_c0g2i1.1	PREDICTED: protein SCARECROW [Nelumbo nucifera]	Protein SCARECROW OS=Arabidopsis thaliana OX=3702 GN=SCR PE=1 SV=1
DN10425_c0g1i1.2	--	--
DN10427_c0g1i1.2	unknown [Picea sitchensis]	Glucose and ribitol dehydrogenase OS=Daucus carota OX=4039 GN=CAISE5 PE=2 SV=1
DN10429_c0g1i1.2	hypothetical protein ABT39_MTgene3312 (mitochondrion) [Picea glauca]	--
DN1042_c0g1i1.1	pentatricopeptide repeat-containing protein At2g34400-like [Papaver somniferum]	Pentatricopeptide repeat-containing protein At3g50420 OS=Arabidopsis thaliana OX=3702 GN=PCMP-E85 PE=2 SV=1
DN10430_c0g2i1.2	hypothetical protein 0_3499_01, partial [Pinus taeda]	--
DN10432_c0g1i1.2	--	--
DN10434_c0g1i1.2	--	--
DN10435_c0g1i3.1	--	--
DN10435_c0g2i1.1	--	--
DN10437_c0g1i1.2	--	--
DN10439_c0g1i1.2	PREDICTED: plasminogen activator inhibitor 1 RNA-binding protein [Nelumbo nucifera]	RGG repeats nuclear RNA binding protein A (Fragment) OS=Nicotiana tabacum OX=4097 GN=RggA PE=2 SV=1
DN10440_c0g1i1.2	--	--
DN10442_c0g1i1.2	--	--
DN10443_c0g1i1.1	--	--
DN10443_c0g1i2.2	GDSL esterase/lipase At4g10955 isoform X1 [Phalaenopsis equestris]	GDSL esterase/lipase At4g10955 OS=Arabidopsis thaliana OX=3702 GN=At4g10955 PE=2 SV=1
DN10444_c0g1i1.1	--	--
DN10446_c0g1i1.2	--	--
DN10446_c0g2i1.2	--	--
DN10446_c1g1i1.1	unknown [Picea sitchensis]	Cysteine-rich receptor-like protein kinase 6 OS=Arabidopsis thaliana OX=3702 GN=CRK6 PE=1 SV=1
DN10448_c0g1i1.1	--	--
DN10448_c0g1i1.2	--	--
DN10449_c0g1i1.1	unknown [Picea sitchensis]	30S ribosomal protein S20, chloroplastic OS=Arabidopsis thaliana OX=3702 GN=RPS20 PE=2 SV=1
DN10449_c0g1i1.2	--	--
DN1044_c0g1i1.1	--	--
DN1044_c0g1i1.2	--	--
DN10450_c0g1i1.2	probable WRKY transcription factor 51 [Cucurbita moschata]	WRKY transcription factor 71 OS=Arabidopsis thaliana OX=3702 GN=WRKY71 PE=2 SV=1
DN10451_c0g1i1.2	Fanconi anemia group J protein homolog isoform X5 [Amborella trichopoda]	--
DN10451_c0g2i1.2	--	--
DN10452_c0g1i1.2	protein trichome birefringence-like 11 [Amborella trichopoda]	Protein trichome birefringence-like 11 OS=Arabidopsis thaliana OX=3702 GN=TBL11 PE=2 SV=1
DN10453_c0g1i1.1	--	--
DN10453_c0g1i1.2	U-box domain-containing protein 62-like [Quercus suber]	U-box domain-containing protein 62 OS=Arabidopsis thaliana OX=3702 GN=PUB62 PE=2 SV=1
DN10453_c0g2i1.1	--	--
DN10454_c0g1i1.2	uncharacterized protein LOC9642892 [Selaginella moellendorffii]	--
DN10455_c0g1i1.2	PREDICTED: probable magnesium transporter NIPA8 [Nelumbo nucifera]	Probable magnesium transporter NIPA8 OS=Arabidopsis thaliana OX=3702 GN=At3g26670 PE=2 SV=1
DN10457_c0g1i1.1	--	--
DN10458_c0g1i1.1	LRR receptor-like serine/threonine-protein kinase GSO1 [Cajanus cajan]	--
DN10458_c0g1i3.2	unknown [Picea sitchensis]	Early nodulin-like protein 1 OS=Arabidopsis thaliana OX=3702 GN=At2g25060 PE=2 SV=2
DN10459_c0g2i1.2	hypothetical protein CDL12_05659 [Handroanthus impetiginosus]	Pentatricopeptide repeat-containing protein At1g03100, mitochondrial OS=Arabidopsis thaliana OX=3702 GN=At1g03100 PE=2 SV=1
DN1045_c0g1i1.1	--	--
DN1045_c0g2i1.2	--	--
DN10460_c0g1i1.1	unknown [Picea sitchensis]	Phenylalanine ammonia-lyase OS=Pinus taeda OX=3352 GN=PAL PE=3 SV=1
DN10466_c0g1i1.1	RNA recognition motif domain [Macleaya cordata]	Splicing factor-like protein 1 OS=Arabidopsis thaliana OX=3702 GN=SF1 PE=1 SV=1
DN10466_c0g1i1.2	hypothetical protein MARPO_0004s0006 [Marchantia polymorpha]	Probable serine/threonine-protein kinase At1g54610 OS=Arabidopsis thaliana OX=3702 GN=At1g54610 PE=1 SV=1
DN10468_c0g1i1.1	predicted protein [Hordeum vulgare subsp. vulgare]	Elongation factor 3 OS=Candida albicans (strain SC5314 / ATCC MYA-2876) OX=237561 GN=CEF3 PE=1 SV=3
DN10468_c0g1i1.2	unknown [Picea sitchensis]	Vacuolar protein-sorting-associated protein 37 homolog 1 OS=Arabidopsis thaliana OX=3702 GN=VPS37-1 PE=1 SV=1
DN10469_c0g1i1.1	--	--
DN10470_c0g1i1.1	--	--
DN10471_c0g1i1.1	--	--
DN10472_c0g1i1.2	SANT/Myb domain [Macleaya cordata]	Telomere-binding protein 1 OS=Oryza sativa subsp. japonica OX=39947 GN=TBP1 PE=1 SV=2
DN10473_c0g1i1.1	--	--
DN10473_c0g1i1.2	PREDICTED: thaumatin-like protein [Gossypium hirsutum]	Pathogenesis-related protein 5 OS=Arabidopsis thaliana OX=3702 GN=At1g75040 PE=1 SV=1
DN10474_c0g1i1.1	ribosomal protein L6 [Phialocephala scopiformis]	60S ribosomal protein L9-A OS=Saccharomyces cerevisiae (strain ATCC 204508 / S288c) OX=559292 GN=RPL9A PE=1 SV=2
DN10474_c0g2i1.1	hypothetical protein CBER1.10778 [Cercospora berteroae]	60S ribosomal protein L9-B OS=Saccharomyces cerevisiae (strain ATCC 204508 / S288c) OX=559292 GN=RPL9B PE=1 SV=1
DN10475_c0g1i2.1	unknown [Picea sitchensis]	Aldehyde dehydrogenase family 2 member B7, mitochondrial OS=Arabidopsis thaliana OX=3702 GN=ALDH2B7 PE=1 SV=2
DN10478_c0g1i1.1	--	--
DN10480_c0g1i1.1	--	--
DN10481_c0g1i1.1	unknown [Picea sitchensis]	--
DN10482_c0g1i1.2	AMP-dependent synthetase and ligase family protein [Theobroma cacao]	Butyrate--CoA ligase AAE11, peroxisomal OS=Arabidopsis thaliana OX=3702 GN=AAE11 PE=1 SV=1
DN10485_c0g1i1.1	hypothetical protein B5807_03831 [Epicoccum nigrum]	--
DN10486_c0g1i1.1	D-3-phosphoglycerate dehydrogenase 2 [Rachicladosporium sp. CCFEE 5018]	D-3-phosphoglycerate dehydrogenase 2 OS=Saccharomyces cerevisiae (strain ATCC 204508 / S288c) OX=559292 GN=SER33 PE=1 SV=1
DN10486_c0g1i1.2	unknown [Picea sitchensis]	Pentatricopeptide repeat-containing protein At1g11290, chloroplastic OS=Arabidopsis thaliana OX=3702 GN=PCMP-H40 PE=2 SV=1
DN1048_c0g1i1.1	--	--
DN10490_c0g1i1.1	--	--
DN10490_c0g1i1.2	--	--
DN10491_c0g1i1.2	--	--
DN10493_c0g1i1.2	--	--
DN10494_c0g1i1.1	unknown [Picea sitchensis]	Ribosome assembly factor mrt4 OS=Schizosaccharomyces pombe (strain 972 / ATCC 24843) OX=284812 GN=mrt4 PE=3 SV=1
DN10495_c0g1i1.1	uncharacterized protein LOC110612659 [Manihot esculenta]	Pentatricopeptide repeat-containing protein At4g19191, mitochondrial OS=Arabidopsis thaliana OX=3702 GN=PCMP-E1 PE=2 SV=1
DN10495_c0g1i1.2	PREDICTED: uncharacterized protein LOC109213101 [Nicotiana attenuata]	--
DN10496_c0g1i1.1	--	--
DN10496_c0g1i1.2	--	--
DN10499_c0g1i1.2	unnamed protein product, partial [Vitis vinifera]	LRR receptor-like serine/threonine-protein kinase EFR OS=Arabidopsis thaliana OX=3702 GN=EFR PE=1 SV=1
DN1049_c0g1i1.2	--	--
DN104_c0g1i1.1	--	--
DN104_c0g1i1.2	--	--
DN10501_c0g1i1.1	nucleus degradation inhibitor 1 [Brassica napus]	Protodermal factor 1 OS=Arabidopsis thaliana OX=3702 GN=PDF1 PE=2 SV=1
DN10501_c0g1i1.2	--	--
DN10502_c0g1i1.1	S-adenosylmethionine synthetase [Brassica juncea]	S-adenosylmethionine synthase OS=Brassica rapa subsp. pekinensis OX=51351 GN=SAMS PE=2 SV=1
DN10502_c0g1i1.2	PAKRP1L [Pinus tabuliformis]	Kinesin-like protein KIN-12B OS=Arabidopsis thaliana OX=3702 GN=KIN12B PE=1 SV=1
DN10502_c0g2i1.2	PAKRP1L [Pinus tabuliformis]	Kinesin-like protein KIN-12B OS=Arabidopsis thaliana OX=3702 GN=KIN12B PE=1 SV=1
DN10503_c0g1i1.2	scarecrow-like protein 18 [Amborella trichopoda]	Scarecrow-like transcription factor PAT1 OS=Arabidopsis thaliana OX=3702 GN=PAT1 PE=2 SV=1
DN10504_c0g1i2.2	unknown [Picea sitchensis]	--
DN10505_c0g1i1.1	--	--
DN10505_c0g2i1.2	PREDICTED: pentatricopeptide repeat-containing protein At4g13650 [Elaeis guineensis]	Pentatricopeptide repeat-containing protein At4g13650 OS=Arabidopsis thaliana OX=3702 GN=PCMP-H42 PE=2 SV=2
DN10506_c0g1i1.1	--	--
DN10507_c0g1i1.2	unknown [Picea sitchensis]	Uncharacterized protein At1g01500 OS=Arabidopsis thaliana OX=3702 GN=At1g01500 PE=2 SV=1
DN10510_c0g1i1.1	--	--
DN10511_c0g1i1.2	unknown [Picea sitchensis]	--
DN10513_c0g1i1.1	--	--
DN10516_c0g1i1.2	--	--
DN10516_c0g1i2.1	unknown [Picea sitchensis]	Heavy metal-associated isoprenylated plant protein 39 OS=Arabidopsis thaliana OX=3702 GN=HIPP39 PE=2 SV=1
DN10516_c0g2i1.2	--	--
DN10517_c0g1i2.1	unknown [Picea sitchensis]	SH3 domain-containing protein PJ696.02 OS=Schizosaccharomyces pombe (strain 972 / ATCC 24843) OX=284812 GN=SPAPJ696.02 PE=1 SV=1
DN10517_c0g1i2.2	--	--
DN10518_c0g1i1.1	hypothetical protein I303_01162 [Kwoniella dejecticola CBS 10117]	--
DN10518_c0g1i1.2	hypothetical protein AMTR_s00022p00242580 [Amborella trichopoda]	AUGMIN subunit 5 OS=Arabidopsis thaliana OX=3702 GN=AUG5 PE=1 SV=1
DN10519_c0g1i1.2	--	--
DN1051_c0g1i1.1	PREDICTED: elongation factor 1-beta 2 [Brassica rapa]	Elongation factor 1-beta 2 OS=Arabidopsis thaliana OX=3702 GN=At5g19510 PE=1 SV=1
DN10520_c0g1i1.2	unknown [Picea sitchensis]	L-type lectin-domain containing receptor kinase IV.2 OS=Arabidopsis thaliana OX=3702 GN=LECRK42 PE=2 SV=1
DN10522_c0g1i1.2	--	--
DN10523_c0g1i2.1	PREDICTED: tetratricopeptide repeat protein 4 homolog [Elaeis guineensis]	Hsp70/Hsp90 co-chaperone cns1 OS=Schizosaccharomyces pombe (strain 972 / ATCC 24843) OX=284812 GN=cns1 PE=3 SV=1
DN10523_c0g1i2.2	hypothetical protein MARPO_0001s0138 [Marchantia polymorpha]	U-box domain-containing protein 40 OS=Arabidopsis thaliana OX=3702 GN=PUB40 PE=2 SV=2
DN10527_c0g1i1.2	unknown [Picea sitchensis]	GDSL esterase/lipase At5g55050 OS=Arabidopsis thaliana OX=3702 GN=At5g55050 PE=2 SV=1
DN10529_c0g1i3.2	--	--
DN10529_c0g2i1.1	--	--
DN1052_c0g1i1.2	--	--
DN1052_c0g2i1.2	hypothetical protein ABT39_MTgene3252 (mitochondrion) [Picea glauca]	--
DN10530_c0g1i1.1	--	--
DN10530_c0g1i2.2	flavanone 3-hydroxylase [Pinus radiata]	Naringenin,2-oxoglutarate 3-dioxygenase (Fragment) OS=Matthiola incana OX=3724 GN=FHT PE=2 SV=1
DN10531_c0g1i1.1	PsbA (chloroplast) [Torreya grandis]	Photosystem II protein D1 OS=Cryptomeria japonica OX=3369 GN=psbA PE=3 SV=1
DN10531_c0g1i1.2	--	--
DN10531_c0g2i1.1	hypothetical protein Ycf1 (chloroplast) [Taxus fuana]	Protein TIC 214 OS=Pinus thunbergii OX=3350 GN=TIC214 PE=3 SV=1
DN10532_c0g1i1.2	WD40 repeat [Macleaya cordata]	--
DN10533_c0g1i2.2	unknown [Picea sitchensis]	--
DN10534_c0g1i1.2	unknown [Picea sitchensis]	--
DN10535_c0g1i1.2	unknown [Picea sitchensis]	Probable calcium-binding protein CML18 OS=Arabidopsis thaliana OX=3702 GN=CML18 PE=1 SV=1
DN10536_c0g2i1.1	ATP-dependent DNA helicase pif1-like [Rhizophagus irregularis DAOM 181602=DAOM 197198]	--
DN10537_c0g1i1.1	PREDICTED: uncharacterized protein LOC105037674, partial [Elaeis guineensis]	--
DN10537_c0g1i1.2	unknown [Picea sitchensis]	6,7-dimethyl-8-ribityllumazine synthase, chloroplastic OS=Arabidopsis thaliana OX=3702 GN=At2g44050 PE=2 SV=1
DN10538_c0g1i1.2	transcription factor MYB30 [Picea abies]	Transcription factor MYB12 OS=Arabidopsis thaliana OX=3702 GN=MYB12 PE=1 SV=1
DN10539_c0g1i1.2	unknown [Picea sitchensis]	Dynein light chain 1, cytoplasmic OS=Candida glabrata (strain ATCC 2001 / CBS 138 / JCM 3761 / NBRC 0622 / NRRL Y-65) OX=284593 GN=DYN2 PE=3 SV=1
DN1053_c0g1i1.1	--	--
DN1053_c0g1i1.2	--	--
DN10540_c0g1i1.1	--	--
DN10540_c0g1i1.2	RecName: Full=Glutamyl-tRNA(Gln) amidotransferase subunit C, chloroplastic/mitochondrial; Short=Glu-AdT subunit C	Glutamyl-tRNA(Gln) amidotransferase subunit C, chloroplastic/mitochondrial OS=Picea sitchensis OX=3332 GN=GATC PE=2 SV=1
DN10540_c0g2i1.2	unknown [Picea sitchensis]	Glutamyl-tRNA(Gln) amidotransferase subunit C, chloroplastic/mitochondrial OS=Picea sitchensis OX=3332 GN=GATC PE=2 SV=1
DN10543_c0g1i1.1	PREDICTED: uncharacterized protein LOC100267848 [Vitis vinifera]	Protein ssh4 OS=Neosartorya fumigata (strain ATCC MYA-4609 / Af293 / CBS 101355 / FGSC A1100) OX=330879 GN=ssh4 PE=3 SV=2
DN10545_c0g1i1.2	unknown [Picea sitchensis]	--
DN10545_c0g1i2.1	Cyclin-dependent kinase, regulatory subunit [Parasponia andersonii]	Cyclin-dependent kinases regulatory subunit 1 OS=Arabidopsis thaliana OX=3702 GN=CKS1 PE=1 SV=1
DN10546_c0g1i2.1	impact family member in pol 5'region [Quercus suber]	--
DN10547_c0g1i1.1	uncharacterized protein LOC112344811 [Selaginella moellendorffii]	Ribonuclease H OS=Saccharomyces cerevisiae (strain ATCC 204508 / S288c) OX=559292 GN=RNH1 PE=1 SV=2
DN10547_c0g1i1.2	unknown [Picea sitchensis]	--
DN10548_c0g1i1.1	hypothetical protein D0866_05556 [Hortaea werneckii]	Glutaredoxin OS=Ricinus communis OX=3988 PE=3 SV=1
DN10549_c0g1i1.1	phytosulfokine peptide precursor [Cryptomeria japonica]	Phytosulfokines 3 OS=Arabidopsis thaliana OX=3702 GN=PSK3 PE=2 SV=2
DN10550_c0g1i1.1	--	--
DN10550_c0g1i1.2	unknown [Picea sitchensis]	Uncharacterized protein At5g48480 OS=Arabidopsis thaliana OX=3702 GN=At5g48480 PE=1 SV=1
DN10551_c0g1i1.1	--	--
DN10551_c0g1i1.2	--	--
DN10552_c0g1i1.1	gamma-glutamyl peptidase 3-like [Hevea brasiliensis]	Gamma-glutamyl peptidase 3 OS=Arabidopsis thaliana OX=3702 GN=GGP3 PE=1 SV=1
DN10552_c0g1i1.2	mitogen-activated protein kinase kinase kinase 5 [Selaginella moellendorffii]	Probable serine/threonine-protein kinase WNK6 OS=Arabidopsis thaliana OX=3702 GN=WNK6 PE=2 SV=1
DN10552_c0g2i1.1	hypothetical protein MANES_06G032600 [Manihot esculenta]	Gamma-glutamyl peptidase 3 OS=Arabidopsis thaliana OX=3702 GN=GGP3 PE=1 SV=1
DN10553_c0g1i1.1	DRM2 [Pinus tabuliformis]	DNA (cytosine-5)-methyltransferase DRM2 OS=Arabidopsis thaliana OX=3702 GN=DRM2 PE=1 SV=1
DN10554_c0g1i1.2	hypothetical protein AQUCO_00900594v1 [Aquilegia coerulea]	DnaJ protein ERDJ2A OS=Arabidopsis thaliana OX=3702 GN=ERDJ2A PE=1 SV=1
DN10555_c0g1i1.1	hypothetical protein PHYPA_002262 [Physcomitrella patens]	Two-component response regulator ORR41 OS=Oryza sativa subsp. japonica OX=39947 GN=RR41 PE=3 SV=1
DN10555_c0g1i2.2	unknown [Picea sitchensis]	Plant cysteine oxidase 1 OS=Arabidopsis thaliana OX=3702 GN=PCO1 PE=1 SV=1
DN10557_c0g1i1.2	hypothetical protein COLO4_34090 [Corchorus olitorius]	--
DN10558_c0g1i1.2	hypothetical protein MARPO_0016s0170 [Marchantia polymorpha]	Importin subunit beta-1 OS=Arabidopsis thaliana OX=3702 GN=KPNB1 PE=1 SV=1
DN10559_c0g1i2.1	unknown [Picea sitchensis]	--
DN10561_c0g1i1.1	PREDICTED: probable 6-phosphogluconolactonase 3 [Brassica oleracea var. oleracea]	Probable 6-phosphogluconolactonase 5 OS=Arabidopsis thaliana OX=3702 GN=PGL5 PE=2 SV=2
DN10563_c0g1i1.1	pentatricopeptide repeat-containing protein At2g33680-like isoform X1 [Ziziphus jujuba]	Pentatricopeptide repeat-containing protein DOT4, chloroplastic OS=Arabidopsis thaliana OX=3702 GN=DOT4 PE=2 SV=1
DN10563_c0g1i1.2	--	--
DN10563_c0g2i1.2	uncharacterized protein LOC110757307 [Prunus avium]	--
DN10564_c0g1i1.1	--	--
DN10564_c0g1i2.2	hypothetical protein GOBAR_DD27173 [Gossypium barbadense]	Ubiquitin-conjugating enzyme E2 variant 1C OS=Arabidopsis thaliana OX=3702 GN=UEV1C PE=1 SV=1
DN10565_c0g1i1.2	--	--
DN10566_c0g1i1.1	--	--
DN10566_c0g1i1.2	--	--
DN10567_c0g1i1.2	reverse transcriptase, partial [Pinus radiata]	--
DN10568_c0g1i1.1	--	--
DN10568_c0g1i2.2	uncharacterized protein LOC18422810 isoform X2 [Amborella trichopoda]	Mono- and diacylglycerol lipase OS=Penicillium camembertii OX=5075 GN=mdlA PE=1 SV=1
DN10569_c0g1i3.1	unknown [Picea sitchensis]	SPX domain-containing membrane protein Os06g0129400 OS=Oryza sativa subsp. japonica OX=39947 GN=Os06g0129400 PE=2 SV=1
DN1056_c0g1i2.2	uncharacterized protein LOC109836864 [Asparagus officinalis]	--
DN10571_c0g1i1.2	la-related protein 1C-like isoform X1 [Phalaenopsis equestris]	--
DN10571_c0g1i2.1	unknown [Picea sitchensis]	3-deoxy-manno-octulosonate cytidylyltransferase, mitochondrial OS=Arabidopsis thaliana OX=3702 GN=KDSB PE=1 SV=1
DN10572_c0g1i2.2	thaumatin-like protein precursor [Zea mays]	Thaumatin-like protein OS=Arabidopsis thaliana OX=3702 GN=At1g18250 PE=2 SV=2
DN10573_c0g1i1.1	hypothetical protein AC579.2698 [Pseudocercospora musae]	--
DN10574_c0g1i2.1	probable glutathione reductase [Ramularia collo-cygni]	Glutathione reductase OS=Neurospora crassa (strain ATCC 24698 / 74-OR23-1A / CBS 708.71 / DSM 1257 / FGSC 987) OX=367110 GN=gtr-1 PE=3 SV=1
DN10575_c0g1i1.2	--	--
DN10576_c0g1i1.1	hypothetical protein HIM_07025 [Hirsutella minnesotensis 3608]	--
DN10577_c0g1i1.2	unknown [Picea sitchensis]	Pyruvate dehydrogenase E1 component subunit alpha-3, chloroplastic OS=Arabidopsis thaliana OX=3702 GN=PDH-E1 ALPHA PE=2 SV=1
DN10578_c0g1i2.2	--	--
DN10579_c0g1i3.2	--	--
DN1057_c0g1i1.1	--	--
DN10580_c0g1i1.2	R2R3-MYB transcription factor MYB11 [Picea glauca]	Transcription factor MYB74 OS=Arabidopsis thaliana OX=3702 GN=MYB74 PE=2 SV=1
DN10582_c0g1i1.2	--	--
DN10583_c0g1i1.1	--	--
DN10583_c0g1i1.2	unknown [Picea sitchensis]	--
DN10584_c0g1i1.1	protein NEN1-like [Papaver somniferum]	Protein NEN1 OS=Arabidopsis thaliana OX=3702 GN=NEN1 PE=2 SV=1
DN10586_c0g1i1.2	--	--
DN10586_c0g2i1.2	transcription factor SPCH, partial [Picea breweriana]	Transcription factor SPEECHLESS OS=Arabidopsis thaliana OX=3702 GN=SPCH PE=1 SV=1
DN10587_c0g1i1.2	--	--
DN10587_c0g1i2.1	Expansin-like like [Actinidia chinensis var. chinensis]	Expansin-like B1 OS=Arabidopsis thaliana OX=3702 GN=EXLB1 PE=2 SV=2
DN10588_c0g1i1.1	--	--
DN10588_c0g1i3.2	hypothetical protein MARPO_0068s0102 [Marchantia polymorpha]	Transcription factor TCP8 OS=Arabidopsis thaliana OX=3702 GN=TCP8 PE=1 SV=1
DN10588_c0g2i1.1	--	--
DN10589_c0g1i1.2	probable F-box protein At2g36090 isoform X2 [Amborella trichopoda]	F-box protein At2g27310 OS=Arabidopsis thaliana OX=3702 GN=At2g27310 PE=2 SV=1
DN10590_c0g1i1.1	--	--
DN10590_c0g1i1.2	26S protease regulatory subunit 6B homolog [Herrania umbratica]	26S proteasome regulatory subunit 6B homolog OS=Arabidopsis thaliana OX=3702 GN=RPT3 PE=1 SV=1
DN10592_c0g1i1.2	--	--
DN10592_c0g2i1.2	--	--
DN10593_c0g1i1.2	--	--
DN10594_c0g1i1.1	hypothetical protein 0.12933_01, partial [Pinus taeda]	Pentatricopeptide repeat-containing protein At1g19720 OS=Arabidopsis thaliana OX=3702 GN=DYW7 PE=2 SV=1
DN10594_c0g1i2.2	thioredoxin-like 4, chloroplastic [Selaginella moellendorffii]	Thioredoxin-like 4, chloroplastic OS=Arabidopsis thaliana OX=3702 GN=At1g07700 PE=2 SV=1
DN10595_c0g1i1.1	--	--
DN10596_c0g1i1.2	CYP720B2 [Picea sitchensis]	Cytochrome P450 720B2 OS=Pinus taeda OX=3352 GN=CYP720B2 PE=2 SV=1
DN10597_c0g1i1.1	hypothetical protein CNYM01_09578 [Colletotrichum nymphaeae SA-01]	Sugar transporter STL1 OS=Saccharomyces cerevisiae (strain ATCC 204508 / S288c) OX=559292 GN=STL1 PE=1 SV=2
DN10598_c0g1i1.1	hypothetical protein B0A48.15927 [Rachicladosporium antarcticum]	Cell division control protein 3 OS=Candida albicans OX=5476 GN=CDC3 PE=3 SV=1
DN105_c0g1i1.1	--	--
DN10600_c0g1i1.2	unknown [Picea sitchensis]	Uncharacterized protein At5g01610 OS=Arabidopsis thaliana OX=3702 GN=At5g01610 PE=1 SV=1
DN10601_c0g1i1.2	--	--
DN10603_c0g1i1.2	pentatricopeptide repeat-containing protein At5g27110 [Ziziphus jujuba]	Pentatricopeptide repeat-containing protein At5g27110 OS=Arabidopsis thaliana OX=3702 GN=PCMP-E14 PE=2 SV=2
DN10604_c0g1i1.1	hypothetical protein DM02DRAFT_700846 [Periconia macrospinosa]	60S ribosomal protein L25 OS=Puccinia graminis OX=5297 PE=2 SV=2
DN10604_c0g1i1.2	plasma-membrane proton-efflux P-type ATPase [Colletotrichum gloeosporioides Cg-14]	Plasma membrane ATPase 2 OS=Schizosaccharomyces pombe (strain 972 / ATCC 24843) OX=284812 GN=pma2 PE=3 SV=1
DN10606_c0g1i1.1	unknown [Picea sitchensis]	--
DN10606_c0g1i1.2	--	--
DN10606_c0g2i1.2	--	--
DN10608_c0g1i1.1	hypothetical protein B5807_05080 [Epicoccum nigrum]	--
DN10608_c0g2i1.1	hypothetical protein B5807_05080 [Epicoccum nigrum]	--
DN10609_c0g1i1.2	PREDICTED: uncharacterized protein LOC107901134 [Gossypium hirsutum]	--
DN10610_c0g1i1.1	--	--
DN10610_c0g1i2.2	PREDICTED: tyrosine-sulfated glycopeptide receptor 1 [Vitis vinifera]	Phytosulfokine receptor 1 OS=Daucus carota OX=4039 GN=PSKR PE=1 SV=1
DN10611_c0g1i1.2	--	--
DN10612_c0g1i1.2	PREDICTED: putative UPF0481 protein At3g02645 [Theobroma cacao]	Putative UPF0481 protein At3g02645 OS=Arabidopsis thaliana OX=3702 GN=At3g02645 PE=3 SV=1
DN10613_c0g1i1.2	--	--
DN10614_c0g1i1.1	unknown [Picea sitchensis]	Pentatricopeptide repeat-containing protein DOT4, chloroplastic OS=Arabidopsis thaliana OX=3702 GN=DOT4 PE=2 SV=1
DN10615_c0g1i2.1	unknown [Picea sitchensis]	Uncharacterized protein C24B11.05 OS=Schizosaccharomyces pombe (strain 972 / ATCC 24843) OX=284812 GN=SPAC24B11.05 PE=3 SV=1
DN10617_c0g1i1.2	cyclin-D1-1 [Selaginella moellendorffii]	Cyclin-D1-1 OS=Arabidopsis thaliana OX=3702 GN=CYCD1-1 PE=1 SV=3
DN10618_c0g1i1.1	hypothetical protein GOBAR_AA26123 [Gossypium barbadense]	Pathogenesis-related genes transcriptional activator PTI5 OS=Solanum lycopersicum OX=4081 GN=PTI5 PE=2 SV=1
DN10619_c0g1i1.1	unknown [Picea sitchensis]	Pentatricopeptide repeat-containing protein At1g08070, chloroplastic OS=Arabidopsis thaliana OX=3702 GN=PCMP-H12 PE=2 SV=1
DN10621_c0g1i1.2	dcc family protein, chloroplastic [Quercus suber]	DCC family protein At1g52590, chloroplastic OS=Arabidopsis thaliana OX=3702 GN=At1g52590 PE=2 SV=1
DN10623_c0g1i1.1	mRNA turnover protein [Zymoseptoria brevis]	Ribosome assembly factor mrt4 OS=Chaetomium thermophilum (strain DSM 1495 / CBS 144.50 / IMI 039719) OX=759272 GN=CTHT_0025680 PE=1 SV=2
DN10623_c0g1i1.2	--	--
DN10625_c0g1i1.2	uncharacterized protein LOC112280071 [Physcomitrella patens]	--
DN10626_c0g1i1.1	unknown [Picea sitchensis]	Thylakoid ADP,ATP carrier protein, chloroplastic OS=Arabidopsis thaliana OX=3702 GN=TAAC PE=1 SV=1
DN10626_c0g1i1.2	E3 ubiquitin-protein like [Actinidia chinensis var. chinensis]	--
DN10627_c0g1i1.2	--	--
DN10627_c0g2i1.2	--	--
DN10628_c0g1i1.1	--	--
DN10628_c0g1i1.2	--	--
DN10629_c0g1i1.2	phosphate transporter PHO1-1 [Selaginella moellendorffii]	Phosphate transporter PHO1 OS=Arabidopsis thaliana OX=3702 GN=PHO1 PE=1 SV=1
DN10629_c0g2i1.2	phosphate transporter PHO1-2-like [Phoenix dactylifera]	Phosphate transporter PHO1-2 OS=Oryza sativa subsp. japonica OX=39947 GN=PHO1-2 PE=2 SV=1
DN10631_c0g1i1.1	unknown [Picea sitchensis]	--
DN10631_c0g1i1.2	serine/threonine-protein kinase tricorner [Amborella trichopoda]	Serine/threonine-protein kinase CBK1 OS=Pneumocystis carinii OX=4754 GN=CBK1 PE=2 SV=1
DN10632_c0g1i1.2	uncharacterized protein LOC18043879 [Citrus clementina]	Chaperone protein dnaJ 49 OS=Arabidopsis thaliana OX=3702 GN=ATJ49 PE=2 SV=2
DN10633_c0g1i2.2	unknown [Picea sitchensis]	50S ribosomal protein L11, chloroplastic OS=Spinacia oleracea OX=3562 GN=rpl11 PE=1 SV=1
DN10634_c0g1i1.1	--	--
DN10634_c0g1i1.2	unknown [Picea sitchensis]	Transcription factor IBH1-like 1 OS=Arabidopsis thaliana OX=3702 GN=IBL1 PE=1 SV=1
DN10637_c0g1i2.2	unknown [Picea sitchensis]	Ras-related protein RHN1 OS=Nicotiana plumbaginifolia OX=4092 GN=RHN1 PE=2 SV=1
DN10638_c0g1i1.1	--	--
DN10639_c0g1i1.1	--	--
DN10639_c0g1i1.2	uncharacterized protein LOC112015829 [Quercus suber]	--
DN1063_c0g1i1.1	--	--
DN10640_c0g1i2.2	transcription factor bHLH146-like [Quercus suber]	Transcription factor bHLH146 OS=Arabidopsis thaliana OX=3702 GN=BHLH146 PE=2 SV=1
DN10641_c0g1i1.1	--	--
DN10642_c0g1i1.2	putative ribosomal protein S24e family protein [Helianthus annuus]	40S ribosomal protein S24-1 OS=Arabidopsis thaliana OX=3702 GN=RPS24A PE=2 SV=1
DN10642_c0g2i1.2	--	--
DN10643_c0g1i1.1	--	--
DN10643_c0g1i1.2	hypothetical protein CCACVL1.19615 [Corchorus capsularis]	--
DN10644_c0g1i1.2	--	--
DN10644_c0g2i1.2	--	--
DN10644_c0g3i1.2	--	--
DN10645_c0g1i2.1	60S acidic ribosomal protein P3-2-like [Brassica napus]	60S acidic ribosomal protein P3-2 OS=Arabidopsis thaliana OX=3702 GN=RPP3B PE=2 SV=1
DN10645_c0g1i2.2	PREDICTED: phosphoglucan, water dikinase, chloroplastic isoform X1 [Nelumbo nucifera]	Phosphoglucan, water dikinase, chloroplastic OS=Arabidopsis thaliana OX=3702 GN=GWD3 PE=1 SV=1
DN10646_c0g1i1.1	hypothetical protein AC578.10643 [Mycosphaerella eumusae]	Ubiquitin-60S ribosomal protein L40 OS=Schizosaccharomyces pombe (strain 972 / ATCC 24843) OX=284812 GN=uep1 PE=1 SV=1
DN10647_c0g1i1.1	NADPH--cytochrome P450 reductase [Rachicladosporium sp. CCFEE 5018]	NADPH--cytochrome P450 reductase OS=Neosartorya fumigata (strain ATCC MYA-4609 / Af293 / CBS 101355 / FGSC A1100) OX=330879 GN=cprA PE=1 SV=1
DN10647_c0g1i1.2	unknown [Picea sitchensis]	Beta-glucuronosyltransferase GlcAT14B OS=Arabidopsis thaliana OX=3702 GN=GLCAT14B PE=2 SV=1
DN10649_c0g1i1.1	hypothetical protein LSAT.1X25420 [Lactuca sativa]	40S ribosomal protein S21-2 OS=Arabidopsis thaliana OX=3702 GN=RPS21C PE=1 SV=2
DN10649_c0g1i1.2	unknown [Picea sitchensis]	Adenylylsulfatase HINT1 OS=Arabidopsis thaliana OX=3702 GN=HINT1 PE=1 SV=1
DN10649_c0g2i1.1	--	--
DN1064_c0g1i1.1	--	--
DN10650_c0g1i2.2	cytochrome c oxidase copper chaperone 1-like [Prunus avium]	Cytochrome c oxidase copper chaperone 2 OS=Arabidopsis thaliana OX=3702 GN=COX17-2 PE=3 SV=1
DN10651_c0g1i1.2	matrix metalloproteinase [Pinus taeda]	Metalloendoproteinase 2-MMP OS=Arabidopsis thaliana OX=3702 GN=2MMP PE=1 SV=1
DN10652_c0g1i1.1	--	--
DN10652_c0g1i2.2	phytochrome-associated serine/threonine-protein phosphatase-like [Trifolium pratense]	Phytochrome-associated serine/threonine-protein phosphatase OS=Pisum sativum OX=3888 GN=FYPP PE=1 SV=1
DN10654_c0g1i1.2	--	--
DN10656_c0g1i1.2	--	--
DN10657_c0g1i1.2	--	--
DN10659_c0g1i1.2	unknown [Picea sitchensis]	Serine/threonine-protein kinase-like protein At3g51990 OS=Arabidopsis thaliana OX=3702 GN=At3g51990 PE=2 SV=1
DN1065_c0g1i1.1	--	--
DN10660_c0g1i1.2	protein NPGR2 [Phoenix dactylifera]	Protein NPG1 OS=Arabidopsis thaliana OX=3702 GN=NPG1 PE=1 SV=1
DN10661_c0g1i1.2	QWRF motif-containing protein 2 isoform X2 [Amborella trichopoda]	AUGMIN subunit 8 OS=Arabidopsis thaliana OX=3702 GN=AUG8 PE=1 SV=1
DN10662_c1g1i1.2	--	--
DN10664_c0g1i1.2	--	--
DN10665_c0g1i1.1	--	--
DN10668_c0g1i1.2	pentatricopeptide repeat-containing protein, putative [Ricinus communis]	--
DN10670_c0g1i2.2	peroxidase [Picea abies]	Peroxidase 12 OS=Arabidopsis thaliana OX=3702 GN=PER12 PE=1 SV=1
DN10671_c0g1i1.1	hypothetical protein OsJ_36570 [Oryza sativa Japonica Group]	Heat shock 70 kDa protein 5 OS=Arabidopsis thaliana OX=3702 GN=HSP70-5 PE=2 SV=1
DN10671_c0g1i2.2	PREDICTED: mechanosensitive ion channel protein 1, mitochondrial isoform X1 [Nelumbo nucifera]	Mechanosensitive ion channel protein 1, mitochondrial OS=Arabidopsis thaliana OX=3702 GN=MSL1 PE=2 SV=1
DN10672_c0g1i1.1	--	--
DN10674_c0g1i1.2	--	--
DN10676_c0g1i1.2	--	--
DN10679_c0g1i1.1	--	--
DN10679_c0g1i1.2	--	--
DN10680_c0g1i1.1	--	--
DN10681_c0g1i2.2	unknown [Picea sitchensis]	Actin-3 OS=Oryza sativa subsp. indica OX=39946 GN=ACT3 PE=3 SV=2
DN10682_c0g1i2.1	--	--
DN10682_c0g1i3.2	uncharacterized protein LOC112026626 [Quercus suber]	--
DN10684_c0g1i1.1	--	--
DN10685_c0g1i1.2	PREDICTED: uncharacterized protein LOC100243514 [Vitis vinifera]	Nitrate regulatory gene2 protein OS=Arabidopsis thaliana OX=3702 GN=NRG2 PE=1 SV=1
DN10685_c0g2i1.2	--	--
DN10687_c0g1i1.2	--	--
DN10687_c1g1i1.2	--	--
DN10688_c0g1i1.1	pentatricopeptide repeat-containing protein At4g30700 [Phalaenopsis equestris]	Pentatricopeptide repeat-containing protein At2g33760 OS=Arabidopsis thaliana OX=3702 GN=PCMP-H6 PE=3 SV=1
DN10688_c0g1i1.2	--	--
DN10689_c0g1i1.2	Serine/threonine protein kinase [Trema orientale]	Serine/threonine-protein kinase STY13 OS=Arabidopsis thaliana OX=3702 GN=STY13 PE=1 SV=2
DN10690_c0g1i1.2	PREDICTED: uncharacterized protein LOC104885406, partial [Beta vulgaris subsp. vulgaris]	Transposon Ty3-G Gag-Pol polyprotein OS=Saccharomyces cerevisiae (strain ATCC 204508 / S288c) OX=559292 GN=TY3B-G PE=1 SV=3
DN10691_c0g2i1.2	unknown [Picea sitchensis]	Auxin-induced protein 6B OS=Glycine max OX=3847 PE=2 SV=1
DN10692_c0g1i1.2	--	--
DN10694_c0g1i2.2	transcription factor aborted microspores-like protein [Medicago truncatula]	Transcription factor ABORTED MICROSPORES OS=Arabidopsis thaliana OX=3702 GN=AMS PE=1 SV=2
DN10695_c0g1i1.2	unknown [Picea sitchensis]	UBP1-associated protein 2C OS=Arabidopsis thaliana OX=3702 GN=UBA2C PE=2 SV=1
DN10698_c0g1i1.1	hypothetical protein B0A48.13580 [Rachicladosporium antarcticum]	--
DN10698_c0g1i1.2	--	--
DN10699_c0g1i1.1	--	--
DN10699_c0g1i1.2	unknown [Picea sitchensis]	Peptidyl-prolyl cis-trans isomerase FKBP16-4, chloroplastic OS=Arabidopsis thaliana OX=3702 GN=FKBP16-4 PE=1 SV=1
DN1069_c0g1i1.1	hypothetical protein ST47_g8348 [Ascochyta rabiei]	--
DN1069_c0g2i1.1	hypothetical protein SNOG_00161 [Parastagonospora nodorum SN15]	--
DN106_c0g1i1.2	unknown [Picea sitchensis]	Germin-like protein subfamily 3 member 2 OS=Arabidopsis thaliana OX=3702 GN=At3g10080 PE=2 SV=1
DN10700_c0g1i1.1	--	--
DN10701_c0g1i2.2	--	--
DN10702_c0g1i1.1	uncharacterized protein LOC111201676, partial [Brassica napus]	Retrovirus-related Pol polyprotein from transposon TNT 1-94 OS=Nicotiana tabacum OX=4097 PE=2 SV=1
DN10702_c0g1i1.2	unknown [Picea sitchensis]	F-box protein PP2-B1 OS=Arabidopsis thaliana OX=3702 GN=PP2B1 PE=1 SV=1
DN10703_c0g1i1.1	--	--
DN10703_c0g1i1.2	PREDICTED: glycerol-3-phosphate acyltransferase 1 [Solanum pennellii]	--
DN10703_c0g2i1.2	--	--
DN10705_c0g1i1.1	hypothetical protein B0A48_09082 [Rachicladosporium antarcticum]	NADH-ubiquinone oxidoreductase 21.3 kDa subunit OS=Neurospora crassa (strain ATCC 24698 / 74-OR23-1A / CBS 708.71 / DSM 1257 / FGSC 987) OX=367110 GN=20H10.080 PE=2 SV=2
DN10706_c0g1i1.2	--	--
DN10707_c0g1i1.2	--	--
DN10708_c0g1i1.1	--	--
DN10708_c0g1i3.2	uncharacterized protein LOC18421614 isoform X2 [Amborella trichopoda]	--
DN10710_c0g1i1.1	fasciclin-like arabinogalactan protein 3 [Ricinus communis]	Fasciclin-like arabinogalactan protein 3 OS=Arabidopsis thaliana OX=3702 GN=FLA3 PE=2 SV=1
DN10711_c0g1i1.1	--	--
DN10712_c0g1i1.1	unknown [Picea sitchensis]	GPI-anchored protein LORELEI OS=Arabidopsis thaliana OX=3702 GN=LRE PE=1 SV=1
DN10713_c0g2i1.1	unknown [Picea sitchensis]	Cellulose synthase A catalytic subunit 3 [UDP-forming] OS=Arabidopsis thaliana OX=3702 GN=CESA3 PE=1 SV=2
DN10714_c0g1i1.1	--	--
DN10715_c0g1i1.2	--	--
DN10716_c0g1i1.1	--	--
DN10717_c0g1i2.2	protein PHYTOCHROME KINASE SUBSTRATE 4 [Hevea brasiliensis]	--
DN10718_c0g1i1.2	unknown [Picea sitchensis]	Protein STRICTOSIDINE SYNTHASE-LIKE 5 OS=Arabidopsis thaliana OX=3702 GN=SSL5 PE=2 SV=1
DN10718_c0g2i1.2	--	--
DN10719_c0g1i1.1	hypothetical protein AC579_5919 [Pseudocercospora musae]	60S ribosomal protein L35 OS=Triticum aestivum OX=4565 GN=RPL35 PE=1 SV=1
DN10719_c0g1i2.2	--	--
DN1071_c0g1i1.2	--	--
DN10720_c0g1i1.2	hypothetical protein AQUCO_01500175v1 [Aquilegia coerulea]	--
DN10721_c0g1i1.2	Sacsin like [Actinidia chinensis var. chinensis]	--
DN10722_c0g1i1.2	--	--
DN10723_c0g1i2.2	hypothetical protein MARPO_0005s0170 [Marchantia polymorpha]	Protein DETOXIFICATION 46, chloroplastic OS=Arabidopsis thaliana OX=3702 GN=DTX46 PE=2 SV=1
DN10724_c0g1i2.2	hypothetical protein AQUCO_00300284v1 [Aquilegia coerulea]	Probable phosphopantothenoylcysteine decarboxylase OS=Arabidopsis thaliana OX=3702 GN=HAL3B PE=2 SV=2
DN10725_c0g1i1.2	--	--
DN10727_c0g1i3.2	uncharacterized protein LOC111946220 isoform X1 [Ricinus communis]	S-adenosyl-L-methionine-dependent tRNA 4-demethylwyosine synthase OS=Arabidopsis thaliana OX=3702 GN=TYW1 PE=2 SV=1
DN10728_c0g1i1.1	--	--
DN10728_c0g1i3.2	cysteine synthase 2 [Helianthus annuus]	Cysteine synthase 2 OS=Schizosaccharomyces pombe (strain 972 / ATCC 24843) OX=284812 GN=cys12 PE=3 SV=1
DN10729_c0g1i1.2	--	--
DN10730_c0g1i1.2	zinc finger protein [Macleaya cordata]	GATA transcription factor 12 OS=Arabidopsis thaliana OX=3702 GN=GATA12 PE=2 SV=1
DN10731_c0g1i1.1	--	--
DN10731_c0g1i1.2	unknown [Picea sitchensis]	--
DN10732_c0g1i1.2	unknown [Picea sitchensis]	Steroid 5-alpha-reductase DET2 OS=Gossypium hirsutum OX=3635 GN=DET2 PE=1 SV=1
DN10732_c0g2i1.2	unknown [Picea sitchensis]	Steroid 5-alpha-reductase DET2 OS=Gossypium hirsutum OX=3635 GN=DET2 PE=1 SV=1
DN10733_c0g1i1.1	--	--
DN10733_c0g1i1.2	--	--
DN10736_c0g1i4.2	unknown [Picea sitchensis]	Polycomb group protein FIE1 OS=Oryza sativa subsp. japonica OX=39947 GN=FIE2 PE=1 SV=1
DN10737_c0g1i1.2	unknown [Picea sitchensis]	ATP-dependent zinc metalloprotease FTSH 2, chloroplastic OS=Oryza sativa subsp. japonica OX=39947 GN=FTSH2 PE=3 SV=1
DN10737_c1g1i1.2	--	--
DN10739_c0g2i1.2	--	--
DN1073_c0g1i1.1	Uncharacterized protein AUREO_018410 [Aureobasidium pullulans]	Rab GDP-dissociation inhibitor OS=Saccharomyces cerevisiae (strain ATCC 204508 / S288c) OX=559292 GN=GDI1 PE=1 SV=1
DN10740_c0g1i1.2	--	--
DN10741_c0g1i1.2	PREDICTED: DExH-box ATP-dependent RNA helicase DExH3 isoform X2 [Vitis vinifera]	DExH-box ATP-dependent RNA helicase DExH3 OS=Arabidopsis thaliana OX=3702 GN=At1g48650 PE=3 SV=1
DN10743_c0g1i2.2	alpha-1,3/1,6-mannosyltransferase ALG2 [Amborella trichopoda]	Alpha-1,3/1,6-mannosyltransferase ALG2 OS=Rhizomucor pusillus OX=4840 GN=ALG2 PE=1 SV=1
DN10744_c0g1i1.1	--	--
DN10745_c0g1i1.1	--	--
DN10745_c0g2i1.2	--	--
DN10747_c0g1i1.2	B_lectin domain-containing protein/Pkinase_Tyr domain-containing protein/PAN.2 domain-containing protein [Cephalotus follicularis]	G-type lectin S-receptor-like serine/threonine-protein kinase LECRK1 OS=Oryza sativa subsp. japonica OX=39947 GN=LECRK1 PE=2 SV=1
DN10749_c1g1i1.1	--	--
DN10750_c0g1i2.2	unknown [Picea sitchensis]	Putative lipase C4A8.10 OS=Schizosaccharomyces pombe (strain 972 / ATCC 24843) OX=284812 GN=SPAC4A8.10 PE=3 SV=2
DN10753_c0g1i1.2	Uncharacterized protein TCM_035549 [Theobroma cacao]	Transposon Ty3-I Gag-Pol polyprotein OS=Saccharomyces cerevisiae (strain ATCC 204508 / S288c) OX=559292 GN=TY3B-I PE=3 SV=2
DN10754_c0g1i1.2	--	--
DN10754_c0g1i2.1	--	--
DN10755_c0g1i1.1	--	--
DN10755_c0g1i2.2	PREDICTED: ubiquitin-conjugating enzyme E2-23 kDa-like [Nelumbo nucifera]	Ubiquitin-conjugating enzyme E2-23 kDa OS=Triticum aestivum OX=4565 GN=UBC4 PE=1 SV=1
DN10756_c0g1i1.2	--	--
DN10759_c0g1i1.1	--	--
DN10759_c0g1i2.2	unknown [Picea sitchensis]	Phosphatidylinositol/phosphatidylcholine transfer protein SFH8 OS=Arabidopsis thaliana OX=3702 GN=SFH8 PE=2 SV=1
DN1075_c0g1i1.1	polygalacturonase [Nicotiana attenuata]	Polygalacturonase OS=Persea americana OX=3435 PE=2 SV=1
DN10762_c0g1i1.1	--	--
DN10762_c0g1i1.2	--	--
DN10764_c0g1i1.1	putative TIR-NBS-LRR protein [Pinus monticola]	--
DN10764_c0g1i1.2	unknown [Picea sitchensis]	Sm-like protein LSM1A OS=Arabidopsis thaliana OX=3702 GN=LSM1A PE=1 SV=1
DN10768_c0g1i1.2	--	--
DN10769_c0g1i1.1	40S ribosomal protein S25 [Cyphellophora europaea CBS 101466]	40S ribosomal protein S25 OS=Neurospora crassa (strain ATCC 24698 / 74-OR23-1A / CBS 708.71 / DSM 1257 / FGSC 987) OX=367110 GN=rps-25 PE=3 SV=1
DN1076_c0g1i1.1	--	--
DN10770_c0g1i1.1	hypothetical protein D0863_00366 [Hortaea werneckii]	NADH-ubiquinone oxidoreductase 12 kDa subunit, mitochondrial OS=Neurospora crassa (strain ATCC 24698 / 74-OR23-1A / CBS 708.71 / DSM 1257 / FGSC 987) OX=367110 GN=nuo-12.3 PE=3 SV=2
DN10770_c0g1i1.2	hypothetical protein SELMODRAFT.140234 [Selaginella moellendorffii]	Importin subunit beta-3 OS=Schizosaccharomyces pombe (strain 972 / ATCC 24843) OX=284812 GN=sal3 PE=3 SV=1
DN10771_c0g1i1.2	--	--
DN10772_c0g1i2.1	--	--
DN10776_c0g1i2.2	--	--
DN10777_c0g1i2.2	DENN domain and WD repeat-containing protein SCD1 [Amborella trichopoda]	DENN domain and WD repeat-containing protein SCD1 OS=Arabidopsis thaliana OX=3702 GN=SCD1 PE=1 SV=1
DN10778_c0g1i2.2	diacylglycerol kinase 7 [Amborella trichopoda]	Diacylglycerol kinase 4 OS=Arabidopsis thaliana OX=3702 GN=DGK4 PE=2 SV=1
DN1077_c0g1i1.1	--	--
DN1077_c0g2i1.2	--	--
DN10780_c0g1i1.1	--	--
DN10780_c0g1i2.2	signal recognition particle 14 kDa protein isoform X1 [Amborella trichopoda]	Signal recognition particle 14 kDa protein OS=Arabidopsis thaliana OX=3702 GN=SRP14 PE=2 SV=2
DN10781_c0g1i1.1	hypothetical protein COLO4_05809 [Corchorus olitorius]	--
DN10781_c0g1i1.2	aspartyl protease APCB1 [Amborella trichopoda]	Aspartyl protease APCB1 OS=Arabidopsis thaliana OX=3702 GN=APCB1 PE=1 SV=1
DN10782_c0g1i1.2	uncharacterized protein LOC112341517 [Selaginella moellendorffii]	Potential protein lysine methyltransferase SET6 OS=Saccharomyces cerevisiae (strain ATCC 204508 / S288c) OX=559292 GN=SET6 PE=3 SV=1
DN10783_c0g1i1.1	PREDICTED: uncharacterized mitochondrial protein AtMg00810-like [Solanum tuberosum]	--
DN10783_c0g1i1.2	--	--
DN10784_c0g1i1.1	pinosylvin O-methyltransferase 2-7 [Pinus sylvestris]	(R,S)-reticuline 7-O-methyltransferase OS=Papaver somniferum OX=3469 GN=7OMT PE=1 SV=1
DN10784_c0g2i1.1	caffeic acid 3-O-methyltransferase-like isoform X2 [Olea europaea var. sylvestris]	(Iso)eugenol O-methyltransferase OS=Clarkia breweri OX=36903 GN=IEMT1 PE=1 SV=2
DN10786_c0g1i1.1	--	--
DN10786_c0g2i1.1	hypothetical protein MA16_Dca005343 [Dendrobium catenatum]	--
DN10787_c0g1i1.2	--	--
DN10787_c0g2i1.2	--	--
DN10790_c0g1i1.2	--	--
DN10791_c0g1i1.2	AP2-like ethylene-responsive transcription factor At1g16060 [Olea europaea var. sylvestris]	Ethylene-responsive transcription factor WRI1 OS=Arabidopsis thaliana OX=3702 GN=WRI1 PE=1 SV=1
DN10794_c0g1i2.2	--	--
DN10795_c0g1i1.2	--	--
DN10796_c0g1i2.2	unknown [Picea sitchensis]	Succinate dehydrogenase assembly factor 2, mitochondrial OS=Arabidopsis thaliana OX=3702 GN=SDHAF2 PE=1 SV=1
DN10797_c0g1i1.2	--	--
DN10798_c0g1i1.1	CYP750C19 [Taxus wallichiana var. chinensis]	Cytochrome P450 CYP736A12 OS=Panax ginseng OX=4054 PE=2 SV=1
DN10799_c0g1i1.1	hypothetical protein CBER1_02563 [Cercospora berteroae]	--
DN10799_c0g1i1.2	--	--
DN10799_c0g2i1.2	--	--
DN1079_c0g1i1.2	--	--
DN10800_c0g1i1.1	--	--
DN10800_c0g1i1.2	putative ribonuclease h protein [Quercus suber]	Putative ribonuclease H protein At1g65750 OS=Arabidopsis thaliana OX=3702 GN=At1g65750 PE=3 SV=1
DN10801_c0g1i1.1	40S ribosomal protein S12 [Exophiala mesophila]	40S ribosomal protein S12 OS=Blumeria graminis f. sp. hordei OX=62688 GN=RPS12 PE=3 SV=1
DN10801_c0g1i1.2	--	--
DN10801_c0g2i1.1	40S ribosomal protein S12 [Fonsecaea multimorphosa CBS 102226]	40S ribosomal protein S12 OS=Blumeria graminis f. sp. hordei OX=62688 GN=RPS12 PE=3 SV=1
DN10802_c0g1i1.2	--	--
DN10804_c0g1i1.1	--	--
DN10804_c0g1i1.2	--	--
DN10805_c0g1i2.2	--	--
DN10806_c0g1i1.1	--	--
DN10807_c0g1i2.1	--	--
DN10807_c0g1i2.2	PREDICTED: uncharacterized protein LOC104593203 [Nelumbo nucifera]	Protein KINESIN LIGHT CHAIN-RELATED 3 OS=Arabidopsis thaliana OX=3702 GN=KLCR3 PE=2 SV=1
DN10808_c0g1i1.1	--	--
DN10808_c0g1i1.2	--	--
DN1080_c0g1i1.2	--	--
DN10810_c0g1i1.1	unknown [Picea sitchensis]	Homeobox-leucine zipper protein HAT14 OS=Arabidopsis thaliana OX=3702 GN=HAT14 PE=2 SV=3
DN10811_c0g1i1.1	--	--
DN10812_c0g1i1.1	hypothetical protein MYCFIDRAFT_72197 [Pseudocercospora fijiensis CIRAD86]	--
DN10812_c0g1i1.2	uncharacterized protein LOC112342038 [Selaginella moellendorffii]	Transposon Ty3-G Gag-Pol polyprotein OS=Saccharomyces cerevisiae (strain ATCC 204508 / S288c) OX=559292 GN=TY3B-G PE=1 SV=3
DN10813_c0g1i1.1	--	--
DN10814_c0g1i1.1	--	--
DN10814_c0g1i2.2	protein of unknown function DUF1995 [Macleaya cordata]	Protein LOW PSII ACCUMULATION 3, chloroplastic OS=Arabidopsis thaliana OX=3702 GN=LPA3 PE=1 SV=1
DN10815_c0g1i1.2	--	--
DN10816_c0g1i1.1	--	--
DN10818_c0g1i1.1	--	--
DN10818_c0g1i3.2	ARF-L2 protein, partial [Ginkgo biloba]	Auxin response factor 4 OS=Arabidopsis thaliana OX=3702 GN=ARF4 PE=1 SV=1
DN10819_c0g1i1.2	hypothetical protein SOVF_071430 [Spinacia oleracea]	EPIDERMAL PATTERNING FACTOR-like protein 9 OS=Arabidopsis thaliana OX=3702 GN=EPFL9 PE=1 SV=1
DN1081_c0g1i1.2	--	--
DN10820_c0g1i3.2	hypothetical protein AMTR_s00164p00033930 [Amborella trichopoda]	Formin-like protein 1 OS=Oryza sativa subsp. japonica OX=39947 GN=FH1 PE=2 SV=1
DN10822_c0g2i1.2	--	--
DN10824_c0g1i1.2	--	--
DN10825_c0g1i1.2	--	--
DN10826_c0g1i1.1	--	--
DN10826_c0g1i1.2	--	--
DN10826_c0g2i1.1	--	--
DN10828_c0g1i1.2	PREDICTED: actin-7-like isoform X1 [Populus euphratica]	Actin-7 OS=Arabidopsis thaliana OX=3702 GN=ACT7 PE=1 SV=1
DN10829_c0g1i1.1	hypothetical protein AMTR_s00029p00242040 [Amborella trichopoda]	DNA damage-binding protein 2 OS=Oryza sativa subsp. japonica OX=39947 GN=DDB2 PE=1 SV=1
DN10829_c0g1i2.2	guanylate-binding protein 1 [Selaginella moellendorffii]	--
DN10830_c0g1i1.1	--	--
DN10832_c0g2i1.2	PREDICTED: pentatricopeptide repeat-containing protein At2g40720 [Elaeis guineensis]	Pentatricopeptide repeat-containing protein At3g24000, mitochondrial OS=Arabidopsis thaliana OX=3702 GN=PCMP-H87 PE=3 SV=1
DN10833_c0g1i1.2	--	--
DN10834_c0g1i1.1	--	--
DN10834_c0g1i1.2	hypothetical protein AQUCO_03400212v1 [Aquilegia coerulea]	Purple acid phosphatase 15 OS=Arabidopsis thaliana OX=3702 GN=PAP15 PE=1 SV=1
DN10835_c0g1i2.2	PREDICTED: uncharacterized protein LOC104609060 isoform X2 [Nelumbo nucifera]	PX domain-containing protein EREL1 OS=Arabidopsis thaliana OX=3702 GN=EREL1 PE=2 SV=1
DN10836_c0g1i1.2	--	--
DN10837_c0g1i1.1	--	--
DN10838_c0g1i1.1	vesicle-fusing ATPase-like [Manihot esculenta]	Vesicle-fusing ATPase OS=Arabidopsis thaliana OX=3702 GN=NSF PE=2 SV=2
DN10839_c0g1i1.1	hypothetical protein [Lotus japonicus]	Transposon Ty3-G Gag-Pol polyprotein OS=Saccharomyces cerevisiae (strain ATCC 204508 / S288c) OX=559292 GN=TY3B-G PE=1 SV=3
DN10841_c0g1i2.2	splicing factor 3B subunit 1 [Amborella trichopoda]	U2 snRNP component prp10 OS=Schizosaccharomyces pombe (strain 972 / ATCC 24843) OX=284812 GN=prp10 PE=1 SV=3
DN10843_c0g1i1.1	--	--
DN10843_c0g1i2.2	PREDICTED: laccase-6-like [Elaeis guineensis]	Laccase-4 OS=Oryza sativa subsp. japonica OX=39947 GN=LAC4 PE=2 SV=1
DN10844_c0g1i1.2	apocytochrome b (mitochondrion) [Picea glauca]	Cytochrome b OS=Arabidopsis thaliana OX=3702 GN=MT-CYB PE=2 SV=2
DN10845_c0g1i2.1	--	--
DN10845_c0g1i2.2	hypothetical protein F511.25272 [Dorcoceras hygrometricum]	--
DN10849_c0g1i1.2	--	--
DN10849_c0g1i2.1	PREDICTED: lysM domain-containing GPI-anchored protein 1-like [Ipomoea nil]	LysM domain-containing GPI-anchored protein LYP6 OS=Oryza sativa subsp. japonica OX=39947 GN=LYP6 PE=1 SV=1
DN1084_c0g1i1.2	unknown [Picea sitchensis]	GDSL esterase/lipase At4g01130 OS=Arabidopsis thaliana OX=3702 GN=At4g01130 PE=2 SV=1
DN10850_c0g1i1.1	--	--
DN10851_c0g1i1.2	PREDICTED: ectonucleotide pyrophosphatase/phosphodiesterase family member 3-like [Nicotiana tomentosiformis]	Uncharacterized pyrophosphatase/phosphodiesterase C725.05c OS=Schizosaccharomyces pombe (strain 972 / ATCC 24843) OX=284812 GN=SPBC725.05c PE=3 SV=1
DN10851_c0g2i1.2	Type I phosphodiesterase/nucleotide pyrophosphatase [Handroanthus impetiginosus]	Uncharacterized pyrophosphatase/phosphodiesterase C725.05c OS=Schizosaccharomyces pombe (strain 972 / ATCC 24843) OX=284812 GN=SPBC725.05c PE=3 SV=1
DN10852_c0g1i1.2	--	--
DN10853_c0g1i1.1	hypothetical protein MYCFIDRAFT.149663 [Pseudocercospora fijiensis CIRAD86]	Fumarate hydratase, mitochondrial OS=Schizosaccharomyces pombe (strain 972 / ATCC 24843) OX=284812 GN=fum1 PE=3 SV=3
DN10853_c0g1i1.2	PREDICTED: N-glycosylase/DNA lyase OGG1 isoform X2 [Nelumbo nucifera]	N-glycosylase/DNA lyase OGG1 OS=Arabidopsis thaliana OX=3702 GN=OGG1 PE=1 SV=1
DN10854_c0g1i1.2	PREDICTED: uncharacterized protein LOC105949233 [Erythranthe guttata]	--
DN10855_c0g1i1.1	hypothetical protein DOTSEDRAFT_67521 [Dothistroma septosporum NZE10]	--
DN10855_c0g1i1.2	unknown [Picea sitchensis]	40S ribosomal protein S15a-5 OS=Arabidopsis thaliana OX=3702 GN=RPS15AE PE=2 SV=1
DN10855_c0g2i1.1	F-box/WD repeat-containing protein-like protein lin-23 [Periconia macrospinosa]	Mitochondrial division protein 1 OS=Cryptococcus neoformans var. neoformans serotype D (strain B-3501A) OX=283643 GN=MDV1 PE=3 SV=1
DN1085_c0g1i1.1	--	--
DN1085_c0g1i1.2	uncharacterized protein LOC110642362 isoform X1 [Hevea brasiliensis]	--
DN10861_c0g1i1.2	unknown [Picea sitchensis]	Calcium/calmodulin-regulated receptor-like kinase 1 OS=Arabidopsis thaliana OX=3702 GN=CRLK1 PE=1 SV=1
DN10862_c0g1i1.1	Putative uncharacterized protein [Taphrina deformans PYCC 5710]	Dothistromin biosynthesis peroxidase dotB OS=Dothistroma septosporum OX=64363 GN=dotB PE=2 SV=1
DN10862_c0g1i3.2	--	--
DN10863_c0g1i1.1	--	--
DN10864_c0g1i1.1	hypothetical protein AC578_6691 [Mycosphaerella eumusae]	--
DN10864_c0g1i3.2	unknown [Picea sitchensis]	Sulfate transporter 4.1, chloroplastic OS=Arabidopsis thaliana OX=3702 GN=SULTR4;1 PE=1 SV=1
DN10868_c0g1i1.1	hypothetical protein B5807_02015 [Epicoccum nigrum]	--
DN10869_c0g1i1.2	--	--
DN1086_c0g1i1.2	hypothetical protein AXG93_3884s1350 [Marchantia polymorpha subsp. ruderalis]	Transcription factor ABORTED MICROSPORES OS=Arabidopsis thaliana OX=3702 GN=AMS PE=1 SV=2
DN10870_c0g1i2.1	unknown [Picea sitchensis]	Proteasome subunit alpha type-6 OS=Nicotiana tabacum OX=4097 GN=PAA1 PE=2 SV=1
DN10871_c0g1i1.2	--	--
DN10872_c0g1i1.2	--	--
DN10873_c0g1i1.1	--	--
DN10873_c0g1i1.2	--	--
DN10873_c0g2i1.1	--	--
DN10874_c0g1i1.2	PREDICTED: dirigent protein 2 [Eucalyptus grandis]	Dirigent protein 11 OS=Arabidopsis thaliana OX=3702 GN=DIR11 PE=2 SV=1
DN10875_c0g1i1.2	--	--
DN10876_c0g1i1.1	--	--
DN10876_c0g1i1.2	unknown [Picea sitchensis]	PLAT domain-containing protein 2 OS=Arabidopsis thaliana OX=3702 GN=PLAT2 PE=2 SV=1
DN10877_c0g1i1.2	--	--
DN10877_c0g1i2.1	--	--
DN10877_c0g2i1.2	--	--
DN10879_c0g1i1.1	--	--
DN10879_c0g1i3.2	--	--
DN1087_c0g1i1.2	--	--
DN10880_c0g1i1.2	--	--
DN10881_c0g1i1.2	--	--
DN10882_c0g1i1.2	unknown [Picea sitchensis]	Putative methylesterase 13, chloroplastic OS=Arabidopsis thaliana OX=3702 GN=MES13 PE=2 SV=1
DN10885_c0g1i1.1	--	--
DN10886_c0g1i1.1	--	--
DN10886_c0g1i1.2	hypothetical protein AALP_AA5G086900 [Arabis alpina]	--
DN10887_c0g1i1.1	--	--
DN10888_c0g1i2.2	unknown [Picea sitchensis]	Leucine-rich repeat receptor-like tyrosine-protein kinase PXC3 OS=Arabidopsis thaliana OX=3702 GN=PXC3 PE=2 SV=1
DN10890_c0g1i1.1	--	--
DN10892_c0g1i1.1	60S ribosomal protein L27-B [Cladophialophora carrionii]	60S ribosomal protein L27-B OS=Saccharomyces cerevisiae (strain ATCC 204508 / S288c) OX=559292 GN=RPL27B PE=1 SV=1
DN10896_c0g1i1.1	unknown [Picea sitchensis]	ABC transporter F family member 4 OS=Arabidopsis thaliana OX=3702 GN=ABCF4 PE=2 SV=1
DN10897_c0g1i1.1	hypothetical protein M433DRAFT_4156 [Acidomyces richmondensis BFW]	CTP synthase OS=Schizosaccharomyces pombe (strain 972 / ATCC 24843) OX=284812 GN=ura7 PE=3 SV=1
DN10898_c0g1i1.2	hypothetical protein Rsub.12907 [Raphidocelis subcapitata]	--
DN108_c0g1i2.1	unknown [Picea sitchensis]	--
DN10901_c0g1i1.2	--	--
DN10902_c0g1i1.1	--	--
DN10902_c0g1i1.2	uncharacterized protein LOC112342038 [Selaginella moellendorffii]	Transposon Ty3-G Gag-Pol polyprotein OS=Saccharomyces cerevisiae (strain ATCC 204508 / S288c) OX=559292 GN=TY3B-G PE=1 SV=3
DN10902_c0g2i1.2	hypothetical protein ABT39_MTgene1276 (mitochondrion) [Picea glauca]	--
DN10904_c0g1i1.1	unknown [Picea sitchensis]	Superoxide dismutase [Fe], chloroplastic (Fragment) OS=Nicotiana plumbaginifolia OX=4092 GN=SODB PE=2 SV=1
DN10904_c0g1i1.2	--	--
DN10907_c0g1i1.1	translocation protein sec66-like [Quercus suber]	--
DN10907_c0g1i1.2	--	--
DN10908_c0g1i1.1	--	--
DN10909_c0g1i1.2	--	--
DN10909_c1g1i1.1	--	--
DN10909_c1g1i1.2	--	--
DN10910_c0g1i1.1	unknown [Picea sitchensis]	Chloroplast stem-loop binding protein of 41 kDa a, chloroplastic OS=Arabidopsis thaliana OX=3702 GN=CSP41A PE=1 SV=1
DN10910_c0g1i1.2	unknown [Picea sitchensis]	Long-chain-alcohol oxidase FAO2 OS=Lotus japonicus OX=34305 GN=FAO2 PE=2 SV=1
DN10911_c0g1i1.1	unknown [Picea sitchensis]	Uncharacterized protein At1g01500 OS=Arabidopsis thaliana OX=3702 GN=At1g01500 PE=2 SV=1
DN10912_c0g1i1.1	--	--
DN10912_c0g1i2.2	mitogen-activated protein kinase kinase kinase 3-like isoform X1 [Physcomitrella patens]	Mitogen-activated protein kinase kinase kinase 1 OS=Arabidopsis thaliana OX=3702 GN=MEKK1 PE=1 SV=2
DN10913_c0g1i1.1	--	--
DN10913_c0g1i1.2	--	--
DN10914_c0g1i1.2	--	--
DN10914_c0g1i2.1	--	--
DN10915_c0g1i2.1	unknown [Picea sitchensis]	Actin-related protein 2/3 complex subunit 2A OS=Arabidopsis thaliana OX=3702 GN=ARPC2A PE=1 SV=1
DN10915_c0g2i1.2	--	--
DN10916_c0g1i1.1	--	--
DN10917_c0g1i1.1	--	--
DN10918_c0g1i1.2	hypothetical protein PHYPA_008779 [Physcomitrella patens]	--
DN10919_c0g1i1.2	--	--
DN10919_c0g2i1.2	--	--
DN1091_c0g1i1.1	--	--
DN10920_c0g1i1.1	--	--
DN10922_c0g1i1.1	--	--
DN10923_c0g1i1.1	unknown [Picea sitchensis]	Aspartic proteinase-like protein 2 OS=Arabidopsis thaliana OX=3702 GN=At1g65240 PE=3 SV=2
DN10923_c0g1i1.2	--	--
DN10925_c0g1i1.1	--	--
DN10926_c0g1i1.1	--	--
DN10927_c0g1i1.1	--	--
DN10927_c0g1i1.2	PREDICTED: leucine-rich repeat extensin-like protein 4, partial [Elaeis guineensis]	Leucine-rich repeat extensin-like protein 5 OS=Arabidopsis thaliana OX=3702 GN=LRX5 PE=2 SV=2
DN10928_c0g1i1.1	--	--
DN10928_c0g1i1.2	hypothetical protein F511.15600 [Dorcoceras hygrometricum]	Retrovirus-related Pol polyprotein from transposon TNT 1-94 OS=Nicotiana tabacum OX=4097 PE=2 SV=1
DN10929_c0g1i1.1	unknown [Picea sitchensis]	Serine/threonine-protein phosphatase 2A activator 2 OS=Cryptococcus neoformans var. neoformans serotype D (strain JEC21 / ATCC MYA-565) OX=214684 GN=RRD2 PE=3 SV=1
DN10930_c0g1i1.1	large subunit ribosomal protein L31e [Coniosporium apollinis CBS 100218]	60S ribosomal protein L31 OS=Cyanophora paradoxa OX=2762 GN=RPL31 PE=3 SV=1
DN10932_c0g1i1.1	--	--
DN10933_c0g1i1.1	histone H1-like protein, partial [Picea sitchensis]	Histone H1 OS=Solanum pennellii OX=28526 PE=2 SV=1
DN10933_c0g1i1.2	--	--
DN10937_c0g2i1.2	--	--
DN10938_c0g1i1.2	uncharacterized protein LOC112803191 [Arachis hypogaea]	--
DN10939_c0g1i1.1	unnamed protein product [Coffea canephora]	Polyadenylate-binding protein 2 OS=Arabidopsis thaliana OX=3702 GN=PABN2 PE=1 SV=1
DN10940_c0g1i1.1	--	--
DN10942_c0g1i1.1	reverse transcriptase, partial [Sciadopitys verticillata]	Retrovirus-related Pol polyprotein from transposon TNT 1-94 OS=Nicotiana tabacum OX=4097 PE=2 SV=1
DN10943_c0g1i1.1	matrix metalloproteinase [Pinus taeda]	Metalloendoproteinase 1-MMP OS=Arabidopsis thaliana OX=3702 GN=1MMP PE=1 SV=1
DN10943_c0g1i1.2	PREDICTED: 60S ribosomal protein L7a-1 [Raphanus sativus]	60S ribosomal protein L7a-1 OS=Arabidopsis thaliana OX=3702 GN=RPL7AA PE=2 SV=2
DN10944_c0g1i1.1	--	--
DN10944_c0g1i1.2	uncharacterized protein LOC111397481 [Olea europaea var. sylvestris]	Versicolorin reductase OS=Emericella nidulans (strain FGSC A4 / ATCC 38163 / CBS 112.46 / NRRL 194 / M139) OX=227321 GN=stcU PE=3 SV=2
DN10945_c0g1i1.1	unknown [Picea sitchensis]	--
DN10945_c0g1i1.2	--	--
DN10946_c0g1i2.1	hypothetical protein MARPO_0014s0181 [Marchantia polymorpha]	--
DN10948_c0g1i1.1	putative atp synthase subunit protein [Neofusicoccum parvum UCRNP2]	ATP synthase subunit 9, mitochondrial OS=Podospora anserina OX=5145 GN=ATP9 PE=3 SV=1
DN10948_c0g1i1.2	--	--
DN1094_c0g1i1.1	hypothetical protein B0A51.16878 [Rachicladosporium sp. CCFEE 5018]	--
DN10950_c0g1i1.1	unknown [Picea sitchensis]	Uncharacterized hydrolase YNR064C OS=Saccharomyces cerevisiae (strain ATCC 204508 / S288c) OX=559292 GN=YNR064C PE=3 SV=1
DN10951_c0g1i1.1	hypothetical protein MARPO_0145s0021 [Marchantia polymorpha]	Triphosphate tunel metalloenzyme 3 OS=Arabidopsis thaliana OX=3702 GN=TTM3 PE=1 SV=1
DN10952_c0g1i2.2	hypothetical protein A4A49_35871 [Nicotiana attenuata]	Transposon Tf2-11 polyprotein OS=Schizosaccharomyces pombe (strain 972 / ATCC 24843) OX=284812 GN=Tf2-11 PE=3 SV=1
DN10953_c0g1i1.1	--	--
DN10953_c0g1i1.2	Eukaryotic translation initiation factor 4G-1 like [Actinidia chinensis var. chinensis]	Eukaryotic translation initiation factor isoform 4G-1 OS=Triticum aestivum OX=4565 PE=1 SV=2
DN10954_c0g1i1.2	--	--
DN10956_c0g1i1.1	unknown [Picea sitchensis]	Probable membrane-associated kinase regulator 4 OS=Arabidopsis thaliana OX=3702 GN=MAKR4 PE=3 SV=1
DN10958_c0g1i1.2	--	--
DN10958_c1g1i1.2	--	--
DN10959_c0g1i1.2	--	--
DN1095_c0g1i1.2	--	--
DN10960_c0g1i1.1	--	--
DN10960_c0g1i1.2	unknown [Picea sitchensis]	Allene oxide synthase, chloroplastic OS=Linum usitatissimum OX=4006 GN=CYP74A PE=1 SV=1
DN10961_c0g1i2.2	--	--
DN10962_c0g1i1.1	--	--
DN10962_c0g1i1.2	unknown [Picea sitchensis]	Trihelix transcription factor ASIL2 OS=Arabidopsis thaliana OX=3702 GN=ASIL2 PE=1 SV=1
DN10963_c0g1i1.1	unknown [Picea sitchensis]	--
DN10963_c0g1i1.2	PREDICTED: chaperone protein ClpB3, mitochondrial [Nelumbo nucifera]	Chaperone protein ClpB3, mitochondrial OS=Oryza sativa subsp. japonica OX=39947 GN=CLPB3 PE=2 SV=3
DN10964_c0g1i1.2	--	--
DN10967_c0g1i1.2	uncharacterized protein K02A2.6-like [Ananas comosus]	--
DN10968_c0g1i1.2	hypothetical protein BVRB_6g149290 [Beta vulgaris subsp. vulgaris]	--
DN10969_c0g1i1.1	beta1,3-glucuronosyltransferase, partial [Picea glauca]	Probable beta-1,4-xylosyltransferase IRX9H OS=Arabidopsis thaliana OX=3702 GN=IRX9H PE=2 SV=2
DN1096_c0g1i1.2	--	--
DN10971_c0g1i1.1	CYP94D81 [Taxus wallichiana var. chinensis]	Cytochrome P450 94A1 OS=Vicia sativa OX=3908 GN=CYP94A1 PE=2 SV=2
DN10972_c0g1i1.2	--	--
DN10972_c0g2i1.2	--	--
DN10973_c0g1i1.2	uncharacterized protein LOC9657016 isoform X2 [Selaginella moellendorffii]	--
DN10973_c0g1i3.1	unknown [Picea sitchensis]	--
DN10974_c0g1i2.2	--	--
DN10975_c0g1i1.2	unknown [Picea sitchensis]	Auxin-responsive protein SAUR50 OS=Arabidopsis thaliana OX=3702 GN=SAUR50 PE=1 SV=1
DN10976_c0g1i1.1	cadmium/zinc-transporting ATPase HMA2-like [Physcomitrella patens]	Cadmium/zinc-transporting ATPase HMA2 OS=Oryza sativa subsp. japonica OX=39947 GN=HMA2 PE=1 SV=1
DN10981_c0g1i1.2	unknown [Picea sitchensis]	MEMO1 family protein C4H3.04c OS=Schizosaccharomyces pombe (strain 972 / ATCC 24843) OX=284812 GN=SPAC4H3.04c PE=3 SV=1
DN10982_c0g1i1.1	pentatricopeptide repeat-containing protein At3g46790, chloroplastic-like [Momordica charantia]	Pentatricopeptide repeat-containing protein At4g39530 OS=Arabidopsis thaliana OX=3702 GN=PCMP-E52 PE=3 SV=1
DN10982_c0g1i1.2	ATP synthase CF1 alpha subunit (chloroplast) [Weigela florida]	ATP synthase subunit alpha, chloroplastic OS=Nymphaea alba OX=34301 GN=atpA PE=3 SV=1
DN10982_c0g2i1.2	--	--
DN10983_c0g1i1.1	unknown [Picea sitchensis]	Protein MID1-COMPLEMENTING ACTIVITY 1 OS=Arabidopsis thaliana OX=3702 GN=MCA1 PE=1 SV=1
DN10983_c0g1i2.2	unknown [Picea sitchensis]	--
DN10983_c0g2i1.2	--	--
DN10984_c0g1i1.1	Putative uncharacterized protein [Taphrina deformans PYCC 5710]	--
DN10984_c0g1i1.2	--	--
DN10986_c0g1i1.1	pentatricopeptide repeat-containing protein At4g18975, chloroplastic isoform X2 [Hevea brasiliensis]	Pentatricopeptide repeat-containing protein At4g18975, chloroplastic OS=Arabidopsis thaliana OX=3702 GN=At4g18975 PE=2 SV=2
DN10988_c0g1i1.1	putative plasma membrane h+-atpase pma1 protein [Neofusicoccum parvum UCRNP2]	Plasma membrane ATPase OS=Kluyveromyces lactis (strain ATCC 8585 / CBS 2359 / DSM 70799 / NBRC 1267 / NRRL Y-1140 / WM37) OX=284590 GN=PMA1 PE=1 SV=1
DN10988_c0g1i1.2	protein BRICK 1-like [Brassica napus]	Protein BRICK 1 OS=Arabidopsis thaliana OX=3702 GN=BRK1 PE=1 SV=1
DN10989_c0g1i1.1	--	--
DN10989_c0g1i1.2	hypothetical protein COLO4_08053 [Corchorus olitorius]	Vesicle-associated protein 1-3 OS=Arabidopsis thaliana OX=3702 GN=PVA13 PE=2 SV=1
DN10990_c0g1i1.2	--	--
DN10991_c0g1i1.2	Integrase, catalytic core [Corchorus capsularis]	Retrovirus-related Pol polyprotein from transposon TNT 1-94 OS=Nicotiana tabacum OX=4097 PE=2 SV=1
DN10992_c0g1i1.1	protein MHF1 homolog [Papaver somniferum]	Protein MHF1 homolog OS=Arabidopsis thaliana OX=3702 GN=MHF1 PE=3 SV=1
DN10994_c0g1i1.1	--	--
DN10998_c0g1i1.1	mRNA export factor elf1 [Cercospora beticola]	--
DN10998_c0g1i2.2	phosphatidylinositol-glycan biosynthesis class X protein isoform X2 [Amborella trichopoda]	--
DN10999_c0g1i1.2	--	--
DN1099_c0g1i1.1	--	--
DN1099_c0g1i1.2	--	--
DN109_c0g1i2.2	unknown [Picea sitchensis]	Heavy metal-associated isoprenylated plant protein 39 OS=Arabidopsis thaliana OX=3702 GN=HIPP39 PE=2 SV=1
DN11000_c0g1i1.1	PREDICTED: heavy metal-associated isoprenylated plant protein 26 [Populus euphratica]	Heavy metal-associated isoprenylated plant protein 23 OS=Arabidopsis thaliana OX=3702 GN=HIPP23 PE=1 SV=1
DN11001_c0g1i1.1	--	--
DN11001_c0g1i3.2	unknown [Picea sitchensis]	Superoxide dismutase [Fe], chloroplastic (Fragment) OS=Nicotiana plumbaginifolia OX=4092 GN=SODB PE=2 SV=1
DN11002_c0g1i1.2	unknown [Picea sitchensis]	Leucine aminopeptidase OS=Arabidopsis thaliana OX=3702 GN=LKHA4 PE=2 SV=1
DN11003_c0g1i2.2	hypothetical protein PHYPA_006317 [Physcomitrella patens]	Pentatricopeptide repeat-containing protein At4g13650 OS=Arabidopsis thaliana OX=3702 GN=PCMP-H42 PE=2 SV=2
DN11006_c0g1i1.1	small secreted protein [Fusarium sp. FIESC.12]	--
DN11006_c0g1i1.2	lateral organ boundaries (LOB) domain protein [Medicago truncatula]	LOB domain-containing protein 1 OS=Arabidopsis thaliana OX=3702 GN=LBD1 PE=2 SV=1
DN11007_c0g1i1.1	--	--
DN11007_c0g2i1.1	--	--
DN11008_c0g1i1.2	--	--
DN11008_c1g1i1.1	--	--
DN11009_c0g1i1.2	unknown [Picea sitchensis]	RuBisCO large subunit-binding protein subunit beta, chloroplastic (Fragment) OS=Secale cereale OX=4550 GN=CPN60 PE=2 SV=1
DN11009_c0g2i1.2	unknown [Picea sitchensis]	Protein ROOT INITIATION DEFECTIVE 3 OS=Arabidopsis thaliana OX=3702 GN=RID3 PE=1 SV=1
DN1100_c0g1i1.1	hypothetical protein BAUCODRAFT_68051 [Baudoinia panamericana UAMH 10762]	Putative purine nucleoside phosphorylase OS=Schizosaccharomyces pombe (strain 972 / ATCC 24843) OX=284812 GN=SPAC1805.16c PE=3 SV=1
DN11010_c0g1i1.2	--	--
DN11013_c0g1i1.1	--	--
DN11016_c0g1i4.1	unknown [Picea sitchensis]	L-ascorbate peroxidase 3 OS=Arabidopsis thaliana OX=3702 GN=APX3 PE=1 SV=1
DN11017_c0g1i1.1	--	--
DN11017_c0g1i1.2	--	--
DN11018_c0g1i1.1	--	--
DN11018_c0g1i2.2	uncharacterized protein LOC18431102 isoform X1 [Amborella trichopoda]	--
DN11019_c0g1i1.1	--	--
DN11019_c0g1i1.2	hypothetical protein AQUCO_00500485v1 [Aquilegia coerulea]	Nucleolar protein 12 OS=Candida albicans (strain SC5314 / ATCC MYA-2876) OX=237561 GN=NOP12 PE=3 SV=2
DN1101_c0g1i1.1	uncharacterized protein LOC113305228 [Papaver somniferum]	Retrovirus-related Pol polyprotein from transposon RE2 OS=Arabidopsis thaliana OX=3702 GN=RE2 PE=4 SV=1
DN11020_c0g1i1.1	unknown [Picea sitchensis]	Peroxisome biogenesis protein 3-2 OS=Arabidopsis thaliana OX=3702 GN=PEX3-2 PE=2 SV=1
DN11020_c0g1i1.2	osmotin-like protein [Quercus suber]	Osmotin-like protein OS=Solanum lycopersicum OX=4081 PE=1 SV=1
DN11021_c0g1i1.1	Pentatricopeptide repeat-containing protein [Apostasia shenzhenica]	Pentatricopeptide repeat-containing protein At2g22070 OS=Arabidopsis thaliana OX=3702 GN=PCMP-H41 PE=3 SV=1
DN11022_c0g1i1.1	--	--
DN11022_c0g1i1.2	--	--
DN11022_c0g2i1.1	--	--
DN11024_c0g1i1.1	putative agmatine iminohydrolase [Pinus sylvestris]	Agmatine deiminase OS=Arabidopsis thaliana OX=3702 GN=AIH PE=1 SV=2
DN11026_c0g1i1.2	--	--
DN11027_c0g1i1.2	--	--
DN11028_c0g2i1.1	unknown [Picea sitchensis]	--
DN11029_c0g1i1.1	hypothetical protein D0860_01465 [Hortaea werneckii]	--
DN11029_c0g1i1.2	--	--
DN11030_c0g2i1.2	--	--
DN11031_c0g1i1.1	--	--
DN11031_c0g2i1.1	Pyrophosphate-energized membrane proton pump 3, partial [Mucuna pruriens]	Pyrophosphate-energized membrane proton pump 2 OS=Arabidopsis thaliana OX=3702 GN=AVPL1 PE=1 SV=2
DN11032_c0g1i1.1	putative truncated TIR-NBS-LRR protein [Pinus monticola]	TMV resistance protein N OS=Nicotiana glutinosa OX=35889 GN=N PE=1 SV=1
DN11032_c0g1i1.2	hypothetical protein AMTR_s00129p00121180 [Amborella trichopoda]	Subtilisin-like protease SBT1.5 OS=Arabidopsis thaliana OX=3702 GN=SBT1.5 PE=2 SV=1
DN11034_c0g1i1.1	--	--
DN11034_c0g2i1.1	--	--
DN11035_c0g1i1.1	unknown [Picea sitchensis]	60S ribosomal protein L26-2 OS=Arabidopsis thaliana OX=3702 GN=RPL26B PE=2 SV=1
DN11036_c0g1i1.2	DNA-(apurinic or apyrimidinic site) lyase 2-like isoform X2 [Physcomitrella patens]	DNA-(apurinic or apyrimidinic site) lyase 2 OS=Schizosaccharomyces pombe (strain 972 / ATCC 24843) OX=284812 GN=apn2 PE=1 SV=1
DN11036_c0g1i2.1	unknown [Picea sitchensis]	Protein HEAT INTOLERANT 4 OS=Arabidopsis thaliana OX=3702 GN=HIT4 PE=1 SV=1
DN11037_c0g1i1.1	--	--
DN11037_c0g1i1.2	--	--
DN11040_c0g1i1.1	--	--
DN11040_c0g1i1.2	--	--
DN11041_c0g1i1.1	unknown [Picea sitchensis]	Protein GLUTAMINE DUMPER 3 OS=Arabidopsis thaliana OX=3702 GN=GDU3 PE=2 SV=1
DN11043_c0g1i1.1	hypothetical protein CICLE_v10008496mg [Citrus clementina]	--
DN11043_c0g2i1.2	--	--
DN11044_c0g1i1.1	hypothetical protein ABT39_MTgene4388 (mitochondrion) [Picea glauca]	--
DN11044_c0g1i1.2	--	--
DN11045_c0g1i1.1	F-box protein SKIP22-like [Brassica napus]	Putative F-box protein At1g23770 OS=Arabidopsis thaliana OX=3702 GN=At1g23770 PE=4 SV=1
DN11045_c0g1i1.2	--	--
DN11046_c0g1i1.2	--	--
DN11047_c0g1i1.1	hypothetical protein GQ55_9G143000 [Panicum hallii var. hallii]	Pentatricopeptide repeat-containing protein At3g09040, mitochondrial OS=Arabidopsis thaliana OX=3702 GN=PCMP-E88 PE=2 SV=1
DN11050_c0g1i1.2	--	--
DN11051_c0g1i1.1	PREDICTED: uncharacterized protein LOC108994420 isoform X1 [Juglans regia]	--
DN11052_c0g1i1.1	hypothetical protein A4A49_01385 [Nicotiana attenuata]	Putative lipase YOR059C OS=Saccharomyces cerevisiae (strain ATCC 204508 / S288c) OX=559292 GN=YOR059C PE=1 SV=1
DN11052_c0g1i1.2	--	--
DN11052_c0g2i1.2	hypothetical protein MARPO_0001s0341 [Marchantia polymorpha]	Ethylene-responsive transcription factor 3 OS=Nicotiana tabacum OX=4097 GN=ERF3 PE=2 SV=1
DN11053_c0g1i1.2	--	--
DN11055_c0g1i1.1	unknown [Picea sitchensis]	Pectinesterase/pectinesterase inhibitor OS=Ficus pumila var. awkeotsang OX=204231 PE=1 SV=1
DN11055_c0g1i1.2	unknown [Picea sitchensis]	Protein IQ-DOMAIN 31 OS=Arabidopsis thaliana OX=3702 GN=IQD31 PE=1 SV=1
DN11056_c0g1i1.2	--	--
DN11056_c0g2i1.2	--	--
DN11057_c0g1i2.2	protein-tyrosine phosphatase-like protein [Hypseocharis bilobata]	Very-long-chain (3R)-3-hydroxyacyl-CoA dehydratase PASTICCINO 2 OS=Arabidopsis thaliana OX=3702 GN=PAS2 PE=1 SV=1
DN11057_c0g1i3.1	hypothetical protein AMTR_s00069p00156070 [Amborella trichopoda]	Zinc finger CCCH domain-containing protein 63 OS=Arabidopsis thaliana OX=3702 GN=ZFWD2 PE=2 SV=1
DN11060_c0g1i1.1	uncharacterized protein LOC9657574 [Selaginella moellendorffii]	--
DN11062_c0g1i1.2	--	--
DN11064_c0g1i1.2	--	--
DN11067_c0g2i1.2	--	--
DN11068_c0g1i1.2	hypothetical protein COLO4.27297 [Corchorus olitorius]	Homeobox-leucine zipper protein ATHB-6 OS=Arabidopsis thaliana OX=3702 GN=ATHB-6 PE=1 SV=1
DN11069_c0g1i2.2	unknown [Picea sitchensis]	--
DN1106_c0g1i1.1	--	--
DN11070_c0g1i1.2	PREDICTED: DEAD-box ATP-dependent RNA helicase 5 [Elaeis guineensis]	DEAD-box ATP-dependent RNA helicase 5 OS=Oryza sativa subsp. japonica OX=39947 GN=Os07g0301200 PE=2 SV=1
DN11072_c0g1i1.2	hypothetical protein CICLE_v10008166mg [Citrus clementina]	--
DN11073_c0g1i1.1	--	--
DN11073_c0g1i1.2	--	--
DN11075_c0g1i2.1	unknown [Picea sitchensis]	Pterin-4-alpha-carbinolamine dehydratase 2, mitochondrial OS=Arabidopsis thaliana OX=3702 GN=PDL2 PE=1 SV=1
DN11077_c0g1i1.2	--	--
DN11077_c0g1i2.1	unknown [Picea sitchensis]	--
DN11078_c0g1i1.1	unknown [Picea sitchensis]	Vacuolar protein sorting-associated protein 55 homolog OS=Arabidopsis thaliana OX=3702 GN=At1g32410 PE=2 SV=1
DN11079_c0g1i3.1	uncharacterized protein LOC18426720 isoform X2 [Amborella trichopoda]	--
DN11080_c0g1i1.1	unknown [Picea sitchensis]	Calcium uniporter protein 6, mitochondrial OS=Arabidopsis thaliana OX=3702 GN=At1g09575 PE=2 SV=1
DN11081_c0g1i1.2	unknown [Picea sitchensis]	Uncharacterized protein At5g01610 OS=Arabidopsis thaliana OX=3702 GN=At5g01610 PE=1 SV=1
DN11084_c0g1i1.1	--	--
DN11085_c0g1i1.1	unknown [Picea sitchensis]	BTB/POZ domain-containing protein At3g56230 OS=Arabidopsis thaliana OX=3702 GN=At3g56230 PE=2 SV=1
DN11086_c0g1i1.2	--	--
DN11086_c0g2i1.2	--	--
DN11087_c0g1i1.1	--	--
DN11087_c0g1i1.2	PREDICTED: GABA transporter 1 [Vitis vinifera]	GABA transporter 1 OS=Arabidopsis thaliana OX=3702 GN=GAT1 PE=1 SV=1
DN11089_c0g1i1.2	--	--
DN1108_c0g1i1.2	--	--
DN11090_c0g1i1.2	--	--
DN11090_c0g2i1.2	--	--
DN11092_c0g1i1.2	--	--
DN11093_c0g1i1.1	unknown [Picea sitchensis]	Ribosome biogenesis protein BRX1 homolog 1 OS=Arabidopsis thaliana OX=3702 GN=BRIX1-1 PE=2 SV=1
DN11093_c0g1i1.2	3-oxo-5-alpha-steroid 4-dehydrogenase, C-terminal [Parasponia andersonii]	Steroid 5-alpha-reductase DET2 OS=Arabidopsis thaliana OX=3702 GN=DET2 PE=1 SV=2
DN11095_c0g1i2.1	unknown [Picea sitchensis]	Two-component response regulator ORR23 OS=Oryza sativa subsp. japonica OX=39947 GN=RR23 PE=2 SV=1
DN11097_c0g1i1.1	--	--
DN11098_c0g1i1.1	unknown [Picea sitchensis]	--
DN11098_c0g1i1.2	unknown [Picea sitchensis]	Mitochondrial import inner membrane translocase subunit TIM17-2 OS=Arabidopsis thaliana OX=3702 GN=TIM17-2 PE=1 SV=2
DN1109_c0g1i1.1	PREDICTED: uncharacterized protein LOC108865465 [Pyrus x bretschneideri]	--
DN1109_c0g1i1.2	--	--
DN11100_c0g1i3.2	dnaJ homolog subfamily B member 9-like isoform X1 [Arachis hypogaea]	DnaJ protein ERDJ3A OS=Oryza sativa subsp. japonica OX=39947 GN=ERDJ3A PE=1 SV=2
DN11103_c0g1i1.2	--	--
DN11104_c0g1i1.2	--	--
DN11105_c0g1i1.1	unknown [Picea sitchensis]	--
DN11106_c0g1i2.1	hypothetical protein AMTR_s00029p00111980 [Amborella trichopoda]	Pentatricopeptide repeat-containing protein At1g09820 OS=Arabidopsis thaliana OX=3702 GN=At1g09820 PE=2 SV=1
DN11108_c0g1i2.1	--	--
DN11108_c0g1i2.2	60s ribosomal protein l17 [Colletotrichum incanum]	60S ribosomal protein L17 OS=Neurospora crassa (strain ATCC 24698 / 74-OR23-1A / CBS 708.71 / DSM 1257 / FGSC 987) OX=367110 GN=rpl-17 PE=3 SV=1
DN11109_c0g1i1.1	unknown [Picea sitchensis]	(R,S)-reticuline 7-O-methyltransferase OS=Papaver somniferum OX=3469 GN=7OMT PE=1 SV=1
DN11109_c0g1i1.2	unknown [Picea sitchensis]	Putative pentatricopeptide repeat-containing protein At3g13770, mitochondrial OS=Arabidopsis thaliana OX=3702 GN=PCMP-H85 PE=3 SV=1
DN11109_c1g1i1.2	PREDICTED: pentatricopeptide repeat-containing protein At2g13600-like [Elaeis guineensis]	Pentatricopeptide repeat-containing protein At2g13600 OS=Arabidopsis thaliana OX=3702 GN=PCMP-E76 PE=3 SV=1
DN1110_c0g1i1.1	hypothetical protein BVC80_8889g25 [Macleaya cordata]	--
DN11110_c0g1i1.1	uncharacterized protein LOC109705371 [Ananas comosus]	--
DN11110_c0g1i3.2	unknown [Picea sitchensis]	--
DN11112_c0g1i1.1	--	--
DN11112_c0g1i2.2	unknown [Picea sitchensis]	TMV resistance protein N OS=Nicotiana glutinosa OX=35889 GN=N PE=1 SV=1
DN11113_c0g1i1.1	--	--
DN11113_c0g2i1.2	--	--
DN11115_c0g1i1.1	uncharacterized protein LOC105420936 isoform X1 [Amborella trichopoda]	--
DN11116_c0g1i1.2	--	--
DN11117_c0g1i1.1	--	--
DN11117_c0g2i1.1	--	--
DN11118_c0g1i1.1	--	--
DN11118_c0g1i1.2	PREDICTED: kinesin-like protein KIN-7D, mitochondrial isoform X1 [Nelumbo nucifera]	Kinesin-like protein KIN-7D, mitochondrial OS=Arabidopsis thaliana OX=3702 GN=KIN7D PE=2 SV=1
DN11119_c0g1i1.2	unknown [Picea sitchensis]	Multiple organellar RNA editing factor 3, mitochondrial OS=Arabidopsis thaliana OX=3702 GN=MORF3 PE=1 SV=1
DN11121_c0g1i1.1	tryptophan aminotransferase-related protein 1-like [Physcomitrella patens]	Tryptophan aminotransferase-related protein 2 OS=Arabidopsis thaliana OX=3702 GN=TAR2 PE=2 SV=1
DN11121_c0g1i1.2	--	--
DN11122_c0g1i2.2	unknown [Picea sitchensis]	Fructokinase-2 OS=Solanum lycopersicum OX=4081 GN=FRK2 PE=2 SV=2
DN11126_c0g1i1.1	protein NUCLEAR FUSION DEFECTIVE 4-like [Manihot esculenta]	Protein NUCLEAR FUSION DEFECTIVE 4 OS=Arabidopsis thaliana OX=3702 GN=NFD4 PE=3 SV=1
DN11126_c0g1i1.2	--	--
DN11127_c0g1i1.1	PREDICTED: pentatricopeptide repeat-containing protein At4g13650 [Elaeis guineensis]	Pentatricopeptide repeat-containing protein At4g13650 OS=Arabidopsis thaliana OX=3702 GN=PCMP-H42 PE=2 SV=2
DN11127_c0g1i1.2	--	--
DN11127_c1g1i1.2	--	--
DN11129_c0g1i1.2	--	--
DN1112_c0g1i1.1	--	--
DN11132_c0g1i1.1	--	--
DN11133_c0g1i1.2	--	--
DN11134_c0g1i1.1	--	--
DN11135_c0g1i1.1	biotin carboxyl carrier protein of acetyl-CoA carboxylase, chloroplastic [Amborella trichopoda]	Biotin carboxyl carrier protein of acetyl-CoA carboxylase 1, chloroplastic OS=Arabidopsis thaliana OX=3702 GN=BCCP1 PE=1 SV=2
DN11136_c0g1i2.1	unknown [Picea sitchensis]	Putative 4-hydroxy-4-methyl-2-oxoglutarate aldolase 2 OS=Arabidopsis thaliana OX=3702 GN=At5g16450 PE=1 SV=1
DN11137_c0g1i1.1	chlorophyll a-b binding protein CP29.1, chloroplastic-like [Cucurbita moschata]	Chlorophyll a-b binding protein CP29.1, chloroplastic OS=Arabidopsis thaliana OX=3702 GN=LHCB4.1 PE=1 SV=1
DN11138_c0g1i1.1	--	--
DN11139_c0g1i1.1	hypothetical protein CFOL_v3.19539 [Cephalotus follicularis]	--
DN1113_c0g1i1.1	uncharacterized protein A4U43_C08F4400 [Asparagus officinalis]	Pentatricopeptide repeat-containing protein At1g07590, mitochondrial OS=Arabidopsis thaliana OX=3702 GN=At1g07590 PE=2 SV=1
DN1113_c0g1i1.2	--	--
DN11140_c0g1i1.2	pentatricopeptide repeat-containing protein At4g14850 [Ananas comosus]	Pentatricopeptide repeat-containing protein At4g21065 OS=Arabidopsis thaliana OX=3702 GN=PCMP-H28 PE=2 SV=2
DN11140_c0g1i2.1	--	--
DN11141_c0g1i1.2	unknown [Picea sitchensis]	--
DN11142_c0g1i1.2	--	--
DN11143_c0g1i1.2	hypothetical protein AMTR_s00002p00223210 [Amborella trichopoda]	WEB family protein At4g27595, chloroplastic OS=Arabidopsis thaliana OX=3702 GN=At4g27595 PE=2 SV=1
DN11144_c0g1i1.1	PREDICTED: methyltransferase-like protein 1 [Nelumbo nucifera]	N6-adenosine-methyltransferase non-catalytic subunit MTB OS=Arabidopsis thaliana OX=3702 GN=MTB PE=1 SV=1
DN11144_c0g1i1.2	60s ribosomal protein l15 [Colletotrichum orbiculare MAFF 240422]	60S ribosomal protein L15 OS=Neurospora crassa (strain ATCC 24698 / 74-OR23-1A / CBS 708.71 / DSM 1257 / FGSC 987) OX=367110 GN=rpl-15 PE=3 SV=1
DN11147_c0g1i1.2	--	--
DN11147_c0g2i1.2	--	--
DN11148_c0g1i1.1	RING-H2 finger protein ATL8 isoform X1 [Jatropha curcas]	Putative RING-H2 finger protein ATL49 OS=Arabidopsis thaliana OX=3702 GN=ATL49 PE=3 SV=1
DN1114_c0g1i1.1	putative ADP, ATP carrier protein, partial [Violaceomyces palustris]	ADP,ATP carrier protein OS=Chlamydomonas reinhardtii OX=3055 GN=ABT PE=2 SV=1
DN1114_c0g1i1.2	PREDICTED: DNA replication licensing factor MCM6 [Vitis vinifera]	DNA replication licensing factor MCM6 OS=Oryza sativa subsp. japonica OX=39947 GN=Os05g0235800 PE=3 SV=1
DN11150_c0g1i1.1	unknown [Picea sitchensis]	Reticulon-like protein B8 OS=Arabidopsis thaliana OX=3702 GN=RTNLB8 PE=2 SV=1
DN11151_c0g1i2.2	PREDICTED: photosynthetic NDH subunit of lumenal location 4, chloroplastic [Daucus carota subsp. sativus]	Photosynthetic NDH subunit of lumenal location 4, chloroplastic OS=Arabidopsis thaliana OX=3702 GN=PNSL4 PE=1 SV=1
DN11154_c0g1i1.2	heterodimeric geranylgeranyl pyrophosphate synthase small subunit, chloroplastic-like [Chenopodium quinoa]	Heterodimeric geranylgeranyl pyrophosphate synthase small subunit, chloroplastic OS=Arabidopsis thaliana OX=3702 GN=GGR PE=1 SV=2
DN11155_c0g1i1.1	Integrase core domain containing protein [Asparagus officinalis]	Transposon Tf2-11 polyprotein OS=Schizosaccharomyces pombe (strain 972 / ATCC 24843) OX=284812 GN=Tf2-11 PE=3 SV=1
DN11158_c0g1i1.1	hypothetical protein PHYPA_020152 [Physcomitrella patens]	--
DN1115_c0g1i1.1	--	--
DN1115_c0g1i1.2	PREDICTED: ankyrin repeat-containing protein At5g02620-like [Daucus carota subsp. sativus]	--
DN11160_c0g1i1.2	unknown [Picea sitchensis]	Protein ALP1-like OS=Arabidopsis thaliana OX=3702 GN=At3g55350 PE=2 SV=1
DN11161_c0g1i1.1	serine/threonine protein phosphatase 2A 59 kDa regulatory subunit B' gamma isoform-like [Manihot esculenta]	Serine/threonine protein phosphatase 2A 59 kDa regulatory subunit B' gamma isoform OS=Arabidopsis thaliana OX=3702 GN=B'GAMMA PE=1 SV=2
DN11161_c0g1i1.2	--	--
DN11162_c0g1i1.2	hypothetical protein AQUCO_00300539v1 [Aquilegia coerulea]	DELLA protein RGL1 OS=Arabidopsis thaliana OX=3702 GN=RGL1 PE=1 SV=1
DN11162_c0g1i2.1	--	--
DN11164_c0g1i1.1	--	--
DN11164_c0g1i1.2	hypothetical protein MARPO_0011s0129 [Marchantia polymorpha]	Polyadenylate-binding protein-interacting protein 11 OS=Arabidopsis thaliana OX=3702 GN=CID11 PE=2 SV=1
DN11165_c0g1i2.2	sugars will eventually be exported transporter14b [Zea mays]	Bidirectional sugar transporter SWEET14 OS=Oryza sativa subsp. japonica OX=39947 GN=SWEET14 PE=2 SV=1
DN11166_c0g1i1.1	--	--
DN11167_c0g1i1.2	--	--
DN11168_c0g1i3.1	unknown [Picea sitchensis]	GTP-binding protein At3g49725, chloroplastic OS=Arabidopsis thaliana OX=3702 GN=At3g49725 PE=2 SV=2
DN11171_c0g1i1.1	unknown [Picea sitchensis]	SelT-like protein OS=Arabidopsis thaliana OX=3702 GN=At3g47300 PE=2 SV=2
DN11171_c0g1i1.2	--	--
DN11172_c0g1i1.1	--	--
DN11173_c0g1i1.2	--	--
DN11173_c0g2i1.1	--	--
DN11174_c0g1i1.1	--	--
DN11175_c0g1i1.1	uncharacterized protein LOC112203179 [Rosa chinensis]	Putative ribonuclease H protein At1g65750 OS=Arabidopsis thaliana OX=3702 GN=At1g65750 PE=3 SV=1
DN11175_c0g1i1.2	protein UNUSUAL FLORAL ORGANS [Amborella trichopoda]	Protein UNUSUAL FLORAL ORGANS OS=Arabidopsis thaliana OX=3702 GN=UFO PE=1 SV=2
DN11176_c0g1i1.2	--	--
DN11176_c0g1i3.1	unknown [Picea sitchensis]	--
DN11177_c0g1i1.2	--	--
DN11178_c0g1i1.1	putative ADP,ATP carrier protein 2, mitochondrial precursor [Naematelia encephala]	ADP,ATP carrier protein OS=Neurospora crassa (strain ATCC 24698 / 74-OR23-1A / CBS 708.71 / DSM 1257 / FGSC 987) OX=367110 GN=aac PE=3 SV=1
DN11178_c0g1i1.2	hypothetical protein DCAR_019298 [Daucus carota subsp. sativus]	--
DN11180_c0g1i1.1	--	--
DN11183_c0g1i2.1	F-box/LRR-repeat protein At1g67190 [Amborella trichopoda]	F-box/LRR-repeat protein At1g67190 OS=Arabidopsis thaliana OX=3702 GN=At1g67190 PE=2 SV=1
DN11184_c0g1i1.1	chaperone protein ClpB1-like [Lactuca sativa]	Chaperone protein ClpB1 OS=Oryza sativa subsp. japonica OX=39947 GN=CLPB1 PE=2 SV=1
DN11185_c0g1i1.2	--	--
DN11185_c0g1i3.1	unknown [Picea sitchensis]	Probable protein arginine N-methyltransferase 1 OS=Oryza sativa subsp. indica OX=39946 GN=PRMT1 PE=3 SV=1
DN11186_c0g1i1.1	--	--
DN11186_c0g1i1.2	--	--
DN11188_c0g1i1.1	--	--
DN11188_c0g1i1.2	DNA polymerase epsilon catalytic subunit A-like [Chenopodium quinoa]	DNA polymerase epsilon catalytic subunit B OS=Arabidopsis thaliana OX=3702 GN=POL2B PE=2 SV=1
DN11188_c0g2i1.2	PREDICTED: DNA polymerase epsilon catalytic subunit A-like [Nelumbo nucifera]	DNA polymerase epsilon catalytic subunit A OS=Arabidopsis thaliana OX=3702 GN=POL2A PE=1 SV=1
DN11189_c0g1i2.2	unknown [Picea sitchensis]	Protein-lysine N-methyltransferase EFM5 OS=Saccharomyces cerevisiae (strain ATCC 204508 / S288c) OX=559292 GN=EFM5 PE=1 SV=2
DN11190_c0g1i1.1	unknown [Picea sitchensis]	3beta-hydroxysteroid-dehydrogenase/decarboxylase isoform 2 OS=Arabidopsis thaliana OX=3702 GN=3BETAHSD/D2 PE=2 SV=2
DN11191_c0g1i2.1	unknown [Picea sitchensis]	Small nuclear ribonucleoprotein SmD3b OS=Arabidopsis thaliana OX=3702 GN=SMD3B PE=2 SV=1
DN11192_c0g1i1.1	PREDICTED: microtubule-associated protein TORTIFOLIA1-like [Nelumbo nucifera]	Microtubule-associated protein TORTIFOLIA1 OS=Arabidopsis thaliana OX=3702 GN=TOR1 PE=1 SV=2
DN11195_c0g1i1.1	unknown [Picea sitchensis]	GDSL esterase/lipase At4g01130 OS=Arabidopsis thaliana OX=3702 GN=At4g01130 PE=2 SV=1
DN11195_c0g1i1.2	--	--
DN11198_c0g1i1.1	PREDICTED: pentatricopeptide repeat-containing protein At2g39620 [Nelumbo nucifera]	Putative pentatricopeptide repeat-containing protein At3g23330 OS=Arabidopsis thaliana OX=3702 GN=PCMP-H32 PE=3 SV=1
DN11198_c0g2i1.1	unknown [Picea sitchensis]	Pentatricopeptide repeat-containing protein At4g33990 OS=Arabidopsis thaliana OX=3702 GN=EMB2758 PE=3 SV=2
DN111_c0g1i2.1	--	--
DN11200_c0g1i1.1	hypothetical protein PV08_04830 [Exophiala spinifera]	30 kDa heat shock protein OS=Emericella nidulans (strain FGSC A4 / ATCC 38163 / CBS 112.46 / NRRL 194 / M139) OX=227321 GN=hsp30 PE=2 SV=1
DN11200_c0g1i1.2	--	--
DN11200_c0g2i1.1	hypothetical protein PV07_06306 [Cladophialophora immunda]	30 kDa heat shock protein OS=Emericella nidulans (strain FGSC A4 / ATCC 38163 / CBS 112.46 / NRRL 194 / M139) OX=227321 GN=hsp30 PE=2 SV=1
DN11203_c0g1i1.1	PREDICTED: NAC domain-containing protein 35 [Nelumbo nucifera]	NAC domain-containing protein 35 OS=Arabidopsis thaliana OX=3702 GN=NAC035 PE=1 SV=2
DN11204_c0g1i1.1	--	--
DN11204_c0g1i1.2	unknown [Picea sitchensis]	Probable protein phosphatase 2C BIPP2C1 OS=Oryza sativa subsp. indica OX=39946 GN=BIPP2C1 PE=2 SV=1
DN11205_c0g1i1.1	unknown [Picea sitchensis]	--
DN11206_c0g1i1.1	unknown [Picea sitchensis]	--
DN11206_c0g1i1.2	--	--
DN11206_c0g2i1.2	--	--
DN11207_c0g1i1.2	hypothetical protein MARPO_0001s0431 [Marchantia polymorpha]	Rubisco accumulation factor 1.1, chloroplastic OS=Arabidopsis thaliana OX=3702 GN=RAF1.1 PE=1 SV=1
DN11208_c0g1i1.2	--	--
DN11208_c0g1i2.1	PREDICTED: GABA transporter 1-like isoform X1 [Musa acuminata subsp. malaccensis]	GABA transporter 1 OS=Arabidopsis thaliana OX=3702 GN=GAT1 PE=1 SV=1
DN11210_c0g1i1.1	unknown [Picea sitchensis]	--
DN11211_c0g1i1.1	BnaC03g35930D [Brassica napus]	60S ribosomal protein L35-4 OS=Arabidopsis thaliana OX=3702 GN=RPL35D PE=2 SV=1
DN11212_c0g1i2.1	--	--
DN11212_c0g1i2.2	CYP73A170 [Taxus wallichiana var. chinensis]	Trans-cinnamate 4-monooxygenase OS=Catharanthus roseus OX=4058 GN=CYP73A4 PE=2 SV=1
DN11213_c0g1i2.1	pentatricopeptide repeat-containing protein At5g01110 [Prunus persica]	Pentatricopeptide repeat-containing protein At5g01110 OS=Arabidopsis thaliana OX=3702 GN=At5g01110 PE=2 SV=1
DN11213_c0g1i2.2	--	--
DN11214_c0g1i4.2	unknown [Picea sitchensis]	Light-harvesting complex-like protein 3 isotype 1, chloroplastic OS=Arabidopsis thaliana OX=3702 GN=LIL3.1 PE=1 SV=1
DN11215_c0g1i1.1	--	--
DN11215_c0g1i2.2	unknown [Picea sitchensis]	Probable 26S proteasome non-ATPase regulatory subunit 3 OS=Nicotiana tabacum OX=4097 GN=21D7 PE=2 SV=1
DN11216_c0g1i1.1	--	--
DN11218_c0g1i1.2	--	--
DN11218_c0g2i1.2	uncharacterized protein LOC112179842 [Rosa chinensis]	--
DN11220_c0g1i1.1	--	--
DN11221_c0g1i1.2	--	--
DN11222_c0g1i1.1	--	--
DN11222_c0g1i1.2	--	--
DN11223_c0g1i1.1	--	--
DN11223_c0g2i1.2	--	--
DN11225_c0g1i1.1	unknown [Picea sitchensis]	Proteasome subunit beta type-2-A OS=Arabidopsis thaliana OX=3702 GN=PBD1 PE=1 SV=1
DN11225_c0g1i1.2	Ribose-phosphate pyrophosphokinase 3, mitochondrial [Apostasia shenzhenica]	Ribose-phosphate pyrophosphokinase 3, chloroplastic OS=Oryza sativa subsp. japonica OX=39947 GN=Os01g0723600 PE=2 SV=1
DN11226_c0g1i1.1	--	--
DN11226_c0g1i3.2	hypothetical protein CFP56_024393 [Quercus suber]	--
DN11226_c0g2i1.1	uncharacterized protein LOC103703061 [Phoenix dactylifera]	--
DN11227_c0g1i1.1	glycine decarboxylase complex H-protein [Pinus pinaster]	Glycine cleavage system H protein, mitochondrial OS=Flaveria pringlei OX=4226 GN=GDCSH PE=2 SV=1
DN11228_c0g1i2.2	hypothetical protein CCACVL1.19981 [Corchorus capsularis]	DeSI-like protein At4g17486 OS=Arabidopsis thaliana OX=3702 GN=At4g17486 PE=2 SV=1
DN11229_c0g1i1.1	unknown [Picea sitchensis]	Short-chain dehydrogenase/reductase 2b OS=Arabidopsis thaliana OX=3702 GN=SDR2b PE=1 SV=1
DN1122_c0g1i2.1	--	--
DN11230_c0g1i1.2	--	--
DN11230_c0g1i2.1	Cation-transporting P-type ATPase [Macleaya cordata]	Copper-transporting ATPase PAA2, chloroplastic OS=Arabidopsis thaliana OX=3702 GN=PAA2 PE=1 SV=1
DN11232_c0g1i1.1	unknown [Picea sitchensis]	Organelle RRM domain-containing protein 2, mitochondrial OS=Arabidopsis thaliana OX=3702 GN=ORRM2 PE=1 SV=1
DN11233_c0g1i1.1	hypothetical protein AMTR_s00077p00167900 [Amborella trichopoda]	--
DN11235_c0g1i1.2	leucine-rich repeat receptor-like kinase, partial [Ginkgo biloba]	Leucine-rich repeat receptor-like protein kinase TDR OS=Arabidopsis thaliana OX=3702 GN=TDR PE=1 SV=1
DN11235_c0g1i2.1	unknown [Picea sitchensis]	F-box/LRR-repeat protein 10 OS=Arabidopsis thaliana OX=3702 GN=FBL10 PE=2 SV=1
DN11236_c0g1i1.2	--	--
DN11237_c0g1i1.1	hypothetical protein B5807_04610 [Epicoccum nigrum]	--
DN11237_c0g1i1.2	unknown [Picea sitchensis]	--
DN11238_c0g1i1.1	PREDICTED: 60S acidic ribosomal protein P2-2-like [Brassica oleracea var. oleracea]	60S acidic ribosomal protein P2-2 OS=Arabidopsis thaliana OX=3702 GN=RPP2B PE=1 SV=1
DN11238_c0g1i1.2	unknown [Picea sitchensis]	Probable arabinosyltransferase ARAD1 OS=Arabidopsis thaliana OX=3702 GN=ARAD1 PE=1 SV=1
DN11239_c0g1i1.2	--	--
DN11239_c0g2i1.2	--	--
DN11240_c0g1i1.1	--	--
DN11241_c0g1i1.2	--	--
DN11242_c0g1i1.1	--	--
DN11244_c0g1i1.2	--	--
DN11244_c0g1i2.1	RNA recognition motif domain [Macleaya cordata]	Cactin OS=Arabidopsis thaliana OX=3702 GN=CTN PE=1 SV=1
DN11245_c0g1i1.1	--	--
DN11246_c0g1i1.1	putative wsc domain-containing protein [Diplodia seriata]	Cell wall integrity and stress response component 1 OS=Schizosaccharomyces pombe (strain 972 / ATCC 24843) OX=284812 GN=wsc1 PE=1 SV=3
DN11246_c0g1i1.2	--	--
DN11247_c0g1i1.1	uncharacterized protein LOC18429172 [Amborella trichopoda]	--
DN11248_c0g1i1.1	unknown [Picea sitchensis]	Probable CDP-diacylglycerol--inositol 3-phosphatidyltransferase 2 OS=Arabidopsis thaliana OX=3702 GN=PIS2 PE=2 SV=2
DN11249_c0g1i1.1	APETALA2-like protein, partial [Gnetum parvifolium]	Ethylene-responsive transcription factor RAP2-7 OS=Arabidopsis thaliana OX=3702 GN=RAP2-7 PE=2 SV=2
DN11249_c0g1i2.2	PREDICTED: 40S ribosomal protein S15 isoform X2 [Nelumbo nucifera]	40S ribosomal protein S15 OS=Picea mariana OX=3335 GN=RPS15 PE=2 SV=1
DN1124_c0g1i1.1	--	--
DN11251_c0g1i1.2	--	--
DN11251_c0g1i2.1	unknown [Picea sitchensis]	RAN GTPase-activating protein 1 OS=Arabidopsis thaliana OX=3702 GN=RANGAP1 PE=1 SV=1
DN11254_c0g1i1.2	--	--
DN11254_c0g1i2.1	ribose-phosphate pyrophosphokinase 1 isoform X1 [Amborella trichopoda]	Ribose-phosphate pyrophosphokinase 1 OS=Spinacia oleracea OX=3562 GN=PRS1 PE=2 SV=1
DN11256_c0g1i1.2	protein LATERAL ORGAN BOUNDARIES-like isoform X2 [Physcomitrella patens]	Protein ASYMMETRIC LEAVES 2 OS=Arabidopsis thaliana OX=3702 GN=AS2 PE=1 SV=1
DN11257_c0g1i1.2	hypothetical protein L195_g026126 [Trifolium pratense]	--
DN11258_c0g1i2.2	kinesin-like protein KIN-14A [Amborella trichopoda]	Kinesin-like protein KIN-14L OS=Arabidopsis thaliana OX=3702 GN=KIN14L PE=3 SV=2
DN11259_c0g1i1.2	--	--
DN11259_c0g1i3.1	unknown [Picea sitchensis]	--
DN11259_c0g2i1.2	--	--
DN1125_c0g1i1.1	--	--
DN1125_c0g1i1.2	--	--
DN11260_c0g1i1.1	hypothetical protein B0A51.10165 [Rachicladosporium sp. CCFEE 5018]	--
DN11260_c0g1i1.2	--	--
DN11263_c0g1i1.1	--	--
DN11263_c0g2i1.1	uncharacterized protein A4U43_C02F2930 [Asparagus officinalis]	Protein NUCLEAR FUSION DEFECTIVE 4 OS=Arabidopsis thaliana OX=3702 GN=NFD4 PE=3 SV=1
DN11264_c0g1i1.1	--	--
DN11266_c0g1i2.2	DEAD-box ATP-dependent RNA helicase 31-like [Cucurbita maxima]	DEAD-box ATP-dependent RNA helicase 31 OS=Arabidopsis thaliana OX=3702 GN=RH31 PE=2 SV=2
DN11268_c0g1i2.1	unknown [Picea sitchensis]	2-methylene-furan-3-one reductase OS=Solanum lycopersicum OX=4081 GN=EO PE=1 SV=1
DN1126_c0g1i1.1	--	--
DN11270_c0g1i1.1	unknown [Picea sitchensis]	--
DN11270_c0g1i1.2	--	--
DN11271_c0g1i1.1	hypothetical protein D0865_09698 [Hortaea werneckii]	54S ribosomal protein rml2, mitochondrial OS=Schizosaccharomyces pombe (strain 972 / ATCC 24843) OX=284812 GN=rml2 PE=3 SV=2
DN11271_c0g1i1.2	hypothetical protein AMTR_s00027p00245240 [Amborella trichopoda]	110 kDa U5 small nuclear ribonucleoprotein component CLO OS=Arabidopsis thaliana OX=3702 GN=CLO PE=1 SV=1
DN11273_c0g1i1.1	hypothetical protein CDL12.15008 [Handroanthus impetiginosus]	UV-stimulated scaffold protein A homolog OS=Arabidopsis thaliana OX=3702 GN=At3g61800 PE=3 SV=1
DN11273_c0g1i1.2	--	--
DN11275_c0g1i1.1	PREDICTED: carboxyvinyl-carboxyphosphonate phosphorylmutase, chloroplastic [Camelina sativa]	Carboxyvinyl-carboxyphosphonate phosphorylmutase, chloroplastic OS=Arabidopsis thaliana OX=3702 GN=At1g77060 PE=1 SV=2
DN11276_c0g1i1.1	--	--
DN11276_c0g2i1.1	hypothetical protein PHAVU_007G173500g [Phaseolus vulgaris]	Non-specific lipid-transfer protein-like protein At5g64080 OS=Arabidopsis thaliana OX=3702 GN=At5g64080 PE=2 SV=1
DN11277_c0g1i2.1	protein MICRORCHIDIA 7 isoform X2 [Amborella trichopoda]	Protein MICRORCHIDIA 7 OS=Arabidopsis thaliana OX=3702 GN=MORC7 PE=1 SV=1
DN11278_c0g1i1.2	unknown [Picea sitchensis]	Beta-glucuronosyltransferase GlcAT14B OS=Arabidopsis thaliana OX=3702 GN=GLCAT14B PE=2 SV=1
DN11279_c0g1i1.1	probable xyloglucan galactosyltransferase GT13 [Physcomitrella patens]	Probable xyloglucan galactosyltransferase GT11 OS=Arabidopsis thaliana OX=3702 GN=GT11 PE=2 SV=1
DN11279_c0g1i1.2	--	--
DN11280_c0g1i1.1	non-specific lipid-transfer protein-like protein At2g13820 [Jatropha curcas]	--
DN11280_c0g1i1.2	--	--
DN11282_c0g1i1.1	--	--
DN11282_c0g1i2.2	hypothetical protein BVRB_6g141180 [Beta vulgaris subsp. vulgaris]	Piriformospora indica-insensitive protein 2 OS=Arabidopsis thaliana OX=3702 GN=PII-2 PE=2 SV=1
DN11283_c0g1i1.1	hypothetical protein AQUCO_03500008v1 [Aquilegia coerulea]	ABC transporter G family member 11 OS=Arabidopsis thaliana OX=3702 GN=ABCG11 PE=1 SV=1
DN11283_c0g1i1.2	PREDICTED: probable acyl-activating enzyme 6 [Beta vulgaris subsp. vulgaris]	Probable acyl-activating enzyme 5, peroxisomal OS=Arabidopsis thaliana OX=3702 GN=AAE5 PE=1 SV=1
DN11284_c0g1i1.1	--	--
DN11284_c1g1i1.1	--	--
DN11285_c0g1i1.2	--	--
DN11287_c0g1i2.1	uncharacterized protein LOC9640296 [Selaginella moellendorffii]	Probable DNA helicase MCM9 OS=Arabidopsis thaliana OX=3702 GN=MCM9 PE=3 SV=1
DN11288_c0g1i1.1	hypothetical protein B0A51_04765 [Rachicladosporium sp. CCFEE 5018]	Uridine kinase OS=Saccharomyces cerevisiae (strain ATCC 204508 / S288c) OX=559292 GN=URK1 PE=1 SV=1
DN11288_c0g2i1.1	hypothetical protein B0A51_04765 [Rachicladosporium sp. CCFEE 5018]	Uridine kinase OS=Saccharomyces cerevisiae (strain ATCC 204508 / S288c) OX=559292 GN=URK1 PE=1 SV=1
DN11290_c0g1i1.1	--	--
DN11291_c0g1i1.1	GST [Ginkgo biloba]	Probable glutathione S-transferase OS=Nicotiana tabacum OX=4097 PE=2 SV=1
DN11291_c0g1i3.2	MIF4G-like, type 3 [Corchorus capsularis]	Eukaryotic translation initiation factor isoform 4G-1 OS=Arabidopsis thaliana OX=3702 GN=EIF(ISO)4G1 PE=1 SV=1
DN11292_c0g1i1.2	--	--
DN11292_c0g2i1.2	--	--
DN11293_c0g1i1.1	--	--
DN11294_c0g1i1.2	--	--
DN11294_c0g2i1.2	--	--
DN11295_c0g1i1.1	unknown [Picea sitchensis]	Vacuolar protein sorting-associated protein 2 homolog 1 OS=Arabidopsis thaliana OX=3702 GN=VPS2.1 PE=1 SV=2
DN11295_c0g1i1.2	--	--
DN11296_c0g1i1.1	--	--
DN11297_c0g1i1.2	--	--
DN11298_c0g1i1.1	PREDICTED: defensin-like protein 1 [Brassica oleracea var. oleracea]	Defensin-like protein 1 OS=Arabidopsis thaliana OX=3702 GN=PDF2.3 PE=2 SV=1
DN1129_c0g1i1.1	--	--
DN112_c0g1i1.1	unknown [Picea sitchensis]	PRA1 family protein B3 OS=Arabidopsis thaliana OX=3702 GN=PRA1B3 PE=1 SV=1
DN11302_c0g1i1.1	--	--
DN11302_c0g1i1.2	unknown [Picea sitchensis]	Transcription factor ILR3 OS=Arabidopsis thaliana OX=3702 GN=ILR3 PE=1 SV=1
DN11303_c0g1i1.1	unknown [Picea sitchensis]	Annexin D1 OS=Arabidopsis thaliana OX=3702 GN=ANN1 PE=1 SV=1
DN11303_c0g1i1.2	--	--
DN11304_c0g1i1.1	--	--
DN11304_c0g2i1.1	polyprotein-like [Solanum chilense]	Retrovirus-related Pol polyprotein from transposon TNT 1-94 OS=Nicotiana tabacum OX=4097 PE=2 SV=1
DN11305_c0g1i1.1	ribosomal protein S2 (chloroplast) [Taxus mairei]	30S ribosomal protein S2, chloroplastic OS=Cryptomeria japonica OX=3369 GN=rps2 PE=3 SV=1
DN11306_c0g1i1.1	--	--
DN11306_c0g1i1.2	unknown [Picea sitchensis]	Heavy metal-associated isoprenylated plant protein 23 OS=Arabidopsis thaliana OX=3702 GN=HIPP23 PE=1 SV=1
DN11307_c0g1i1.1	--	--
DN11307_c0g2i1.1	--	--
DN11307_c0g2i1.2	--	--
DN11308_c0g1i1.2	unknown [Picea sitchensis]	Heat shock protein 21, chloroplastic OS=Arabidopsis thaliana OX=3702 GN=HSP21 PE=1 SV=1
DN11309_c0g1i1.2	constans-like 1 protein [Pinus taeda]	Zinc finger protein CONSTANS-LIKE 2 OS=Arabidopsis thaliana OX=3702 GN=COL2 PE=1 SV=1
DN1130_c0g1i1.2	--	--
DN11310_c0g1i1.1	--	--
DN11311_c0g1i1.1	unknown [Picea sitchensis]	--
DN11312_c0g1i1.1	glycosyltransferase family 48 protein [Cadophora sp. DSE1049]	1,3-beta-glucan synthase component FKS1 OS=Aspergillus niger (strain CBS 513.88 / FGSC A1513) OX=425011 GN=fksA PE=3 SV=1
DN11312_c0g1i1.2	--	--
DN11313_c0g1i1.2	--	--
DN11313_c0g1i2.1	--	--
DN11314_c0g1i1.2	--	--
DN11314_c0g1i2.1	Mitochondrial peroxiredoxin PRX1 [Pestalotiopsis fici W106-1]	Peroxiredoxin PRX1, mitochondrial OS=Saccharomyces cerevisiae (strain ATCC 204508 / S288c) OX=559292 GN=PRX1 PE=1 SV=1
DN11315_c0g1i2.2	unknown [Picea sitchensis]	--
DN11316_c0g1i1.1	--	--
DN11319_c0g1i2.1	unknown [Picea sitchensis]	--
DN1131_c0g1i1.1	hypothetical protein Ptr86124_05589 [Pyrenophora tritici-repentis]	60S ribosomal protein L16 OS=Neurospora crassa (strain ATCC 24698 / 74-OR23-1A / CBS 708.71 / DSM 1257 / FGSC 987) OX=367110 GN=crp-46 PE=3 SV=1
DN11320_c0g1i1.1	unknown [Picea sitchensis]	--
DN11321_c1g1i1.2	--	--
DN11322_c0g1i1.2	--	--
DN11324_c0g1i1.2	--	--
DN11324_c0g1i2.1	unknown [Picea sitchensis]	Vesicle transport v-SNARE 13 OS=Arabidopsis thaliana OX=3702 GN=VTI13 PE=2 SV=1
DN11325_c0g1i1.1	PREDICTED: uncharacterized protein LOC104597686 [Nelumbo nucifera]	Pumilio homolog 12 OS=Arabidopsis thaliana OX=3702 GN=APUM12 PE=2 SV=2
DN11327_c0g1i1.1	--	--
DN11327_c0g1i2.2	triacylglycerol lipase SDP1-like [Ziziphus jujuba]	Triacylglycerol lipase SDP1 OS=Arabidopsis thaliana OX=3702 GN=SDP1 PE=1 SV=1
DN11327_c0g2i1.1	--	--
DN11328_c0g1i1.2	--	--
DN11329_c0g1i1.2	--	--
DN11329_c0g1i2.1	unknown [Picea sitchensis]	ATP synthase delta chain, chloroplastic OS=Nicotiana tabacum OX=4097 GN=ATPD PE=2 SV=1
DN11330_c0g1i1.2	F-box protein SKIP24 isoform X1 [Prunus avium]	F-box protein SKIP24 OS=Arabidopsis thaliana OX=3702 GN=SKIP24 PE=1 SV=2
DN11331_c0g1i2.2	PREDICTED: 60S ribosomal protein L9 [Elaeis guineensis]	60S ribosomal protein L9 OS=Oryza sativa subsp. japonica OX=39947 GN=RPL9 PE=2 SV=3
DN11331_c0g2i1.1	hypothetical protein M433DRAFT_57540 [Acidomyces richmondensis BFW]	Phosphoenolpyruvate carboxykinase (ATP) OS=Emericella nidulans (strain FGSC A4 / ATCC 38163 / CBS 112.46 / NRRL 194 / M139) OX=227321 GN=acuF PE=3 SV=3
DN11333_c0g1i1.2	aromatic aminotransferase ISS1-like isoform X2 [Phoenix dactylifera]	Aromatic aminotransferase ISS1 OS=Arabidopsis thaliana OX=3702 GN=ISS1 PE=1 SV=1
DN11334_c0g1i1.2	hypothetical protein MARPO_0010s0083 [Marchantia polymorpha]	--
DN11337_c0g1i1.1	probable RPL39-60S large subunit ribosomal protein L39.e [Fusarium fujikuroi IMI 58289]	60S ribosomal protein L39 OS=Debaryomyces hansenii (strain ATCC 36239 / CBS 767 / JCM 1990 / NBRC 0083 / IGC 2968) OX=284592 GN=RPL39 PE=3 SV=1
DN11337_c0g1i1.2	--	--
DN11337_c0g2i1.1	hypothetical protein BHQ10_009710 [Talaromyces amestolkiae]	60S ribosomal protein L39 OS=Debaryomyces hansenii (strain ATCC 36239 / CBS 767 / JCM 1990 / NBRC 0083 / IGC 2968) OX=284592 GN=RPL39 PE=3 SV=1
DN11338_c0g1i1.2	unknown [Picea sitchensis]	Polynucleotide 3'-phosphatase ZDP OS=Arabidopsis thaliana OX=3702 GN=ZDP PE=1 SV=1
DN1133_c0g1i1.2	--	--
DN11340_c0g1i1.1	extended synaptotagmin-1 isoform X1 [Amborella trichopoda]	Synaptotagmin-5 OS=Arabidopsis thaliana OX=3702 GN=SYT5 PE=2 SV=1
DN11340_c0g1i1.2	hypothetical protein AQUCO_00900905v1 [Aquilegia coerulea]	Putative leucine-rich repeat receptor-like serine/threonine-protein kinase At2g24130 OS=Arabidopsis thaliana OX=3702 GN=At2g24130 PE=3 SV=1
DN11340_c0g2i1.2	Protein kinase domain [Macleaya cordata]	Receptor kinase-like protein Xa21 OS=Oryza sativa subsp. japonica OX=39947 GN=XA21 PE=1 SV=1
DN11342_c0g1i1.1	scarecrow-like protein 1 [Morus notabilis]	Scarecrow-like protein 1 OS=Arabidopsis thaliana OX=3702 GN=SCL1 PE=2 SV=1
DN11343_c0g1i1.1	unknown [Picea sitchensis]	--
DN11343_c0g1i1.2	--	--
DN11344_c0g1i1.1	unknown [Picea sitchensis]	Uncharacterized protein C2F7.02c OS=Schizosaccharomyces pombe (strain 972 / ATCC 24843) OX=284812 GN=SPAC2F7.02c PE=1 SV=1
DN11345_c0g1i1.1	hypothetical protein MARPO_0197s0005 [Marchantia polymorpha]	Protein PLANT CADMIUM RESISTANCE 10 OS=Arabidopsis thaliana OX=3702 GN=PCR10 PE=2 SV=1
DN11346_c0g1i1.1	unknown [Picea sitchensis]	Long-chain-alcohol oxidase FAO2 OS=Lotus japonicus OX=34305 GN=FAO2 PE=2 SV=1
DN11348_c0g2i1.2	--	--
DN11349_c0g1i1.1	hypothetical protein AMTR_s00016p00104610 [Amborella trichopoda]	--
DN1134_c0g1i1.1	--	--
DN11350_c0g1i1.2	DCL1 [Pinus tabuliformis]	Endoribonuclease Dicer homolog 1 OS=Arabidopsis thaliana OX=3702 GN=DCL1 PE=1 SV=2
DN11351_c0g1i2.1	ABC transporter C family member 13 isoform X3 [Amborella trichopoda]	ABC transporter C family member 13 OS=Arabidopsis thaliana OX=3702 GN=ABCC13 PE=2 SV=3
DN11353_c0g1i1.2	unknown [Picea sitchensis]	Imidazoleglycerol-phosphate dehydratase, chloroplastic OS=Pisum sativum OX=3888 GN=HIS3 PE=2 SV=1
DN11355_c0g1i1.2	PREDICTED: uncharacterized protein LOC103340142 [Prunus mume]	--
DN11358_c0g1i1.2	unknown [Picea sitchensis]	Protein SRC2 OS=Glycine max OX=3847 GN=SRC2 PE=2 SV=1
DN11358_c0g1i2.1	--	--
DN11359_c0g1i1.1	unknown [Picea sitchensis]	Ribosome-recycling factor, chloroplastic (Fragment) OS=Daucus carota OX=4039 GN=RRF PE=2 SV=2
DN11360_c0g1i2.1	40S ribosomal protein S27 [Blastomyces gilchristii SLH14081]	40S ribosomal protein S27 OS=Neurospora crassa (strain ATCC 24698 / 74-OR23-1A / CBS 708.71 / DSM 1257 / FGSC 987) OX=367110 GN=crp-6 PE=3 SV=1
DN11361_c0g1i1.2	--	--
DN11361_c0g2i1.2	--	--
DN11361_c0g3i1.2	--	--
DN11362_c0g1i2.1	--	--
DN11363_c0g1i2.1	hypothetical protein JCGZ_05048 [Jatropha curcas]	--
DN11363_c0g1i2.2	--	--
DN11364_c0g1i1.2	PREDICTED: transcription factor bHLH112-like [Nelumbo nucifera]	Transcription factor bHLH68 OS=Arabidopsis thaliana OX=3702 GN=BHLH68 PE=1 SV=2
DN11365_c0g1i1.1	PREDICTED: hemiasterlin resistant protein 1-like [Nelumbo nucifera]	--
DN11365_c0g1i2.2	PREDICTED: indole-3-acetic acid-amido synthetase GH3.17 [Vitis vinifera]	Indole-3-acetic acid-amido synthetase GH3.17 OS=Arabidopsis thaliana OX=3702 GN=GH3.17 PE=1 SV=1
DN11366_c0g1i1.1	hypothetical protein D0864_08446 [Hortaea werneckii]	--
DN11367_c0g1i1.2	--	--
DN11367_c0g1i2.1	uncharacterized protein LOC107260925 [Ricinus communis]	--
DN11368_c0g1i1.2	PREDICTED: uncharacterized protein LOC105350109 [Fragaria vesca subsp. vesca]	--
DN11368_c0g2i1.1	unknown [Picea sitchensis]	50S ribosomal protein L34, chloroplastic OS=Spinacia oleracea OX=3562 GN=RPL34 PE=1 SV=1
DN11369_c0g1i1.1	hypothetical protein AC579.10108 [Pseudocercospora musae]	--
DN11369_c0g1i1.2	hypothetical protein 0.12933_01, partial [Pinus taeda]	Pentatricopeptide repeat-containing protein At3g53360, mitochondrial OS=Arabidopsis thaliana OX=3702 GN=PCMP-E86 PE=2 SV=1
DN11370_c0g1i2.2	unknown [Picea sitchensis]	--
DN11372_c0g1i1.2	--	--
DN11374_c0g1i1.2	--	--
DN11375_c0g1i1.1	RecName: Full=Isocitrate lyase; Short=ICL; AltName: Full=Isocitrase; AltName: Full=Isocitratsysase	Isocitrate lyase OS=Pinus taeda OX=3352 GN=ICL 8 PE=2 SV=1
DN11376_c0g1i1.1	--	--
DN11380_c0g1i1.2	--	--
DN11381_c0g1i1.2	--	--
DN11381_c0g2i1.1	--	--
DN11382_c0g1i1.2	--	--
DN11382_c0g2i1.2	--	--
DN11383_c0g1i1.1	hypothetical protein AUEXF2481DRAFT.1280 [Aureobasidium subglaciale EXF-2481]	--
DN11384_c0g1i1.2	--	--
DN11384_c0g1i2.1	unknown [Picea sitchensis]	Glutamyl-tRNA(Gln) amidotransferase subunit B, chloroplastic/mitochondrial OS=Sorghum bicolor OX=4558 GN=GATB PE=3 SV=1
DN11385_c0g1i1.2	unknown [Picea sitchensis]	Spermidine hydroxycinnamoyl transferase OS=Arabidopsis thaliana OX=3702 GN=SHT PE=1 SV=1
DN11386_c0g1i1.1	--	--
DN11386_c0g1i1.2	--	--
DN11388_c0g1i1.2	unknown [Picea sitchensis]	Ferredoxin-3, chloroplastic OS=Zea mays OX=4577 GN=FDX3 PE=1 SV=1
DN11389_c0g1i1.1	unknown [Picea sitchensis]	--
DN11390_c0g1i3.1	unknown [Picea sitchensis]	Peroxidase 31 OS=Arabidopsis thaliana OX=3702 GN=PER31 PE=2 SV=1
DN11391_c0g1i1.1	--	--
DN11391_c0g1i1.2	--	--
DN11392_c0g1i4.1	unknown [Picea sitchensis]	WAT1-related protein At5g07050 OS=Arabidopsis thaliana OX=3702 GN=At5g07050 PE=2 SV=1
DN11393_c0g1i1.2	--	--
DN11393_c0g1i3.1	hypothetical protein AMTR_s00067p00115040 [Amborella trichopoda]	--
DN11394_c0g1i1.1	60S ribosomal protein L31-1-like [Brassica napus]	60S ribosomal protein L31-1 OS=Arabidopsis thaliana OX=3702 GN=RPL31A PE=3 SV=1
DN11394_c0g1i1.2	hypothetical protein AMTR_s00006p00251240 [Amborella trichopoda]	Phosphatidylinositol 4-kinase gamma 6 OS=Arabidopsis thaliana OX=3702 GN=PI4KG6 PE=2 SV=1
DN11395_c0g1i1.1	--	--
DN11395_c1g1i1.2	--	--
DN11396_c0g1i1.1	hypothetical protein MARPO_0033s0098 [Marchantia polymorpha]	--
DN11396_c0g1i1.2	--	--
DN11397_c0g1i2.1	hypothetical protein AMTR_s00023p00056460 [Amborella trichopoda]	PRA1 family protein B1 OS=Arabidopsis thaliana OX=3702 GN=PRA1B1 PE=1 SV=1
DN11398_c0g1i2.1	PREDICTED: 60S ribosomal protein L35-like isoform X1 [Nicotiana tabacum]	60S ribosomal protein L35-4 OS=Arabidopsis thaliana OX=3702 GN=RPL35D PE=2 SV=1
DN11399_c0g1i1.2	--	--
DN1139_c0g1i1.2	--	--
DN113_c0g1i1.1	NADH dehydrogenase subunit 5 (chloroplast) [Taxus baccata]	NAD(P)H-quinone oxidoreductase subunit 5, chloroplastic OS=Cryptomeria japonica OX=3369 GN=ndhF PE=3 SV=1
DN113_c0g2i1.1	NADH-plastoquinone oxidoreductase subunit 5 (chloroplast) [Taxus fuana]	NAD(P)H-quinone oxidoreductase subunit 5, chloroplastic OS=Cryptomeria japonica OX=3369 GN=ndhF PE=3 SV=1
DN11400_c0g1i1.1	putative membrane yuiD [Gossypium arboreum]	--
DN11400_c0g1i1.2	--	--
DN11401_c0g1i1.2	--	--
DN11402_c0g1i1.1	--	--
DN11403_c0g1i1.2	PREDICTED: uncharacterized protein LOC108197324 [Daucus carota subsp. sativus]	--
DN11404_c0g1i1.1	hypothetical protein PV07.10845 [Cladophialophora immunda]	Uncharacterized amino-acid permease P7G5.06 OS=Schizosaccharomyces pombe (strain 972 / ATCC 24843) OX=284812 GN=SPAP7G5.06 PE=3 SV=1
DN11405_c0g1i1.1	unknown [Picea sitchensis]	--
DN11405_c0g1i1.2	uncharacterized calcium-binding protein C800.10c [Amborella trichopoda]	Uncharacterized calcium-binding protein C800.10c OS=Schizosaccharomyces pombe (strain 972 / ATCC 24843) OX=284812 GN=SPBC800.10c PE=4 SV=1
DN11406_c0g1i1.2	--	--
DN11407_c0g1i1.1	unknown [Picea sitchensis]	--
DN11407_c0g1i1.2	PREDICTED: protein XAP5 CIRCADIAN TIMEKEEPER isoform X2 [Nelumbo nucifera]	Protein XAP5 CIRCADIAN TIMEKEEPER OS=Oryza sativa subsp. indica OX=39946 GN=XCT PE=3 SV=1
DN11408_c0g1i1.2	--	--
DN11409_c0g1i1.2	NAC transcription factor 25-like [Quercus suber]	NAC transcription factor NAM-B1 OS=Triticum dicoccoides OX=85692 GN=NAM-B1 PE=4 SV=1
DN11410_c0g1i2.2	cysteine--tRNA ligase, cytoplasmic isoform X1 [Amborella trichopoda]	Probable cysteine--tRNA ligase OS=Schizosaccharomyces pombe (strain 972 / ATCC 24843) OX=284812 GN=SPAC29E6.06c PE=3 SV=1
DN11411_c0g1i3.2	unknown [Picea sitchensis]	50S ribosomal protein L29, chloroplastic OS=Spinacia oleracea OX=3562 GN=RPL29 PE=1 SV=2
DN11412_c0g1i1.1	--	--
DN11413_c0g1i1.1	--	--
DN11414_c0g1i1.1	--	--
DN11414_c0g1i3.2	unknown [Picea sitchensis]	Autophagy-related protein 18a OS=Arabidopsis thaliana OX=3702 GN=ATG18A PE=1 SV=1
DN11415_c0g1i1.1	Retrotransposon gag protein [Corchorus olitorius]	--
DN11415_c0g2i1.1	--	--
DN11416_c0g1i1.2	pentatricopeptide repeat-containing protein At5g67570, chloroplastic isoform X1 [Phoenix dactylifera]	Pentatricopeptide repeat-containing protein At5g67570, chloroplastic OS=Arabidopsis thaliana OX=3702 GN=DG1 PE=1 SV=2
DN11417_c0g1i1.2	hypothetical protein MARPO_0015s0140 [Marchantia polymorpha]	Monacolin J acid methylbutanoyltransferase OS=Aspergillus terreus OX=33178 GN=lovD PE=1 SV=1
DN11418_c0g1i1.2	uncharacterized protein A4U43_C02F14440 [Asparagus officinalis]	--
DN11419_c0g3i1.1	--	--
DN11420_c0g1i1.1	PREDICTED: uncharacterized protein LOC104594034 [Nelumbo nucifera]	--
DN11421_c0g1i1.1	hypothetical protein Csa.1G071820 [Cucumis sativus]	--
DN11422_c0g1i2.2	--	--
DN11423_c0g1i2.1	unknown [Picea sitchensis]	Calvin cycle protein CP12-3, chloroplastic OS=Arabidopsis thaliana OX=3702 GN=CP12-3 PE=1 SV=1
DN11426_c0g1i1.1	--	--
DN11427_c0g1i1.1	--	--
DN11428_c0g1i1.1	--	--
DN11429_c0g1i1.1	hypothetical protein B0A51_08308 [Rachicladosporium sp. CCFEE 5018]	--
DN11429_c0g2i1.1	hypothetical protein AC579_7347 [Pseudocercospora musae]	--
DN1142_c0g1i1.2	PREDICTED: uncharacterized protein LOC104595110 [Nelumbo nucifera]	--
DN11430_c0g1i1.1	--	--
DN11430_c0g1i1.2	hypothetical protein CGLO_08751 [Colletotrichum gloeosporioides Cg-14]	Ribosome-associated molecular chaperone SSB1 OS=Chaetomium thermophilum (strain DSM 1495 / CBS 144.50 / IMI 039719) OX=759272 GN=SSB1 PE=1 SV=2
DN11431_c0g1i1.2	--	--
DN11431_c0g2i1.2	--	--
DN11434_c0g1i1.2	--	--
DN11435_c0g1i1.1	--	--
DN11437_c0g1i1.1	unknown [Picea sitchensis]	Late embryogenesis abundant protein Lea14-A OS=Gossypium hirsutum OX=3635 GN=LEA14-A PE=2 SV=1
DN11440_c0g1i1.2	--	--
DN11441_c0g1i1.1	hypothetical protein B0A48_09748 [Rachicladosporium antarcticum]	Ammonium transporter MEP2 OS=Saccharomyces cerevisiae (strain ATCC 204508 / S288c) OX=559292 GN=MEP2 PE=1 SV=1
DN11443_c0g1i1.1	unknown [Picea sitchensis]	Protein-lysine N-methyltransferase EFM5 OS=Saccharomyces cerevisiae (strain ATCC 204508 / S288c) OX=559292 GN=EFM5 PE=1 SV=2
DN11443_c0g1i1.2	unknown [Picea sitchensis]	Ras-related protein Rab11A OS=Lotus japonicus OX=34305 GN=RAB11A PE=2 SV=1
DN11445_c0g1i1.1	uncharacterized protein LOC110652064 [Hevea brasiliensis]	Albumin-2 OS=Pisum sativum OX=3888 PE=2 SV=1
DN11445_c0g1i1.2	unknown [Picea sitchensis]	--
DN11446_c0g1i1.1	unknown [Picea sitchensis]	Photosystem I reaction center subunit N, chloroplastic OS=Arabidopsis thaliana OX=3702 GN=PSAN PE=1 SV=2
DN11446_c0g1i2.2	--	--
DN11448_c0g1i1.2	--	--
DN11449_c0g1i1.2	--	--
DN1144_c0g1i1.1	--	--
DN11451_c0g1i1.2	--	--
DN11452_c0g1i1.1	unknown [Picea sitchensis]	Putative PAP-specific phosphatase, mitochondrial OS=Arabidopsis thaliana OX=3702 GN=At4g05090 PE=2 SV=1
DN11452_c0g2i1.2	caleosin [Cycas revoluta]	Probable peroxygenase 3 OS=Arabidopsis thaliana OX=3702 GN=PXG3 PE=1 SV=1
DN11453_c0g1i1.1	SRC2 protein [Taiwania cryptomerioides]	Protein SRC2 homolog OS=Arabidopsis thaliana OX=3702 GN=SRC2 PE=1 SV=1
DN11453_c0g1i2.2	--	--
DN11456_c0g1i1.1	--	--
DN11457_c0g2i1.1	--	--
DN11458_c0g1i2.2	unknown [Picea sitchensis]	Patellin-3 OS=Arabidopsis thaliana OX=3702 GN=PATL3 PE=1 SV=2
DN11459_c0g1i1.1	reverse transcriptase, partial [Sciadopitys verticillata]	Retrovirus-related Pol polyprotein from transposon TNT 1-94 OS=Nicotiana tabacum OX=4097 PE=2 SV=1
DN1145_c0g1i2.1	Phytochrome A-associated F-box protein [Actinidia chinensis var. chinensis]	Phytochrome A-associated F-box protein OS=Arabidopsis thaliana OX=3702 GN=EID1 PE=1 SV=2
DN11460_c0g1i1.1	--	--
DN11461_c0g1i1.1	--	--
DN11463_c0g1i1.1	actin-97 isoform X1 [Zea mays]	Actin-11 OS=Arabidopsis thaliana OX=3702 GN=ACT11 PE=1 SV=1
DN11464_c0g1i1.2	60S ribosomal protein L13a-4 [Ananas comosus]	60S ribosomal protein L13a OS=Picea mariana OX=3335 GN=RPL13A PE=2 SV=1
DN11465_c0g1i1.2	--	--
DN11466_c0g1i1.1	PREDICTED: phosphoglycerate kinase, cytosolic [Brassica oleracea var. oleracea]	Phosphoglycerate kinase 3, cytosolic OS=Arabidopsis thaliana OX=3702 GN=PGK3 PE=1 SV=1
DN11467_c0g1i1.1	hypothetical protein MYCFIDRAFT.212052 [Pseudocercospora fijiensis CIRAD86]	Short-chain dehydrogenase TIC 32, chloroplastic OS=Pisum sativum OX=3888 GN=TIC32 PE=1 SV=1
DN11467_c0g1i1.2	unnamed protein product, partial [Vitis vinifera]	U-box domain-containing protein 9 OS=Arabidopsis thaliana OX=3702 GN=PUB9 PE=1 SV=1
DN11469_c0g1i1.2	amidophosphoribosyltransferase, partial [Arabidopsis thaliana]	Amidophosphoribosyltransferase 2, chloroplastic OS=Arabidopsis thaliana OX=3702 GN=ASE2 PE=1 SV=1
DN1146_c0g1i1.2	--	--
DN11470_c0g1i1.1	--	--
DN11470_c0g2i1.1	--	--
DN11471_c0g1i2.1	--	--
DN11472_c0g1i4.2	PREDICTED: uncharacterized protein LOC104592687 isoform X5 [Nelumbo nucifera]	--
DN11473_c0g1i1.2	--	--
DN11474_c0g1i1.1	--	--
DN11474_c0g1i1.2	unknown [Picea sitchensis]	Ras-related protein RABA1f OS=Arabidopsis thaliana OX=3702 GN=RABA1F PE=2 SV=1
DN11474_c0g2i1.2	--	--
DN11475_c0g1i2.1	--	--
DN11476_c0g1i1.1	Lycopene cyclase-type [Macleaya cordata]	--
DN11477_c0g1i3.2	unknown [Picea sitchensis]	Membrane protein PM19L OS=Oryza sativa subsp. japonica OX=39947 GN=PM19L PE=2 SV=1
DN11480_c0g1i1.1	hypothetical protein AC578_6413 [Mycosphaerella eumusae]	--
DN11482_c0g1i1.2	--	--
DN11483_c0g1i1.2	uncharacterized protein LOC18444914 isoform X5 [Amborella trichopoda]	--
DN11484_c0g1i1.1	--	--
DN11484_c0g2i1.1	--	--
DN11485_c0g2i1.2	--	--
DN11486_c0g1i1.1	proteinaceous RNase P 1, chloroplastic/mitochondrial [Amborella trichopoda]	Proteinaceous RNase P 1, chloroplastic/mitochondrial OS=Arabidopsis thaliana OX=3702 GN=PRORP1 PE=1 SV=1
DN11486_c0g1i1.2	--	--
DN11488_c0g1i1.2	--	--
DN11489_c0g1i1.1	--	--
DN11489_c0g1i3.2	hypothetical protein PHYPA_020152 [Physcomitrella patens]	--
DN1148_c0g1i1.2	--	--
DN11490_c0g1i1.1	slow walker 2, partial [Pinus tabuliformis]	Ribosome biogenesis protein NOC1 OS=Chaetomium thermophilum (strain DSM 1495 / CBS 144.50 / IMI 039719) OX=759272 GN=NOC1 PE=3 SV=2
DN11490_c0g1i1.2	root phototropism protein 3 [Ricinus communis]	Root phototropism protein 3 OS=Arabidopsis thaliana OX=3702 GN=RPT3 PE=1 SV=2
DN11492_c0g1i1.1	hypothetical protein MARPO_0052s0016 [Marchantia polymorpha]	--
DN11493_c0g1i1.2	unknown [Picea sitchensis]	Pyruvate dehydrogenase E1 component subunit alpha-3, chloroplastic OS=Arabidopsis thaliana OX=3702 GN=PDH-E1 ALPHA PE=2 SV=1
DN11495_c0g1i1.2	pentatricopeptide repeat-containing protein At5g50990-like [Papaver somniferum]	--
DN11496_c0g1i1.1	hypothetical protein B0A48_04563 [Rachicladosporium antarcticum]	--
DN11496_c0g1i1.2	--	--
DN11497_c0g1i2.1	uncharacterized protein LOC112290621 [Physcomitrella patens]	--
DN11498_c0g1i1.2	hypothetical protein 0_4707_01, partial [Pinus taeda]	Ribonuclease 1 OS=Arabidopsis thaliana OX=3702 GN=RNS1 PE=1 SV=1
DN11499_c0g1i2.2	unknown [Picea sitchensis]	Oxygen-dependent coproporphyrinogen-III oxidase, chloroplastic OS=Glycine max OX=3847 GN=CPX PE=2 SV=1
DN1149_c0g1i1.1	unknown [Picea sitchensis]	Immune-associated nucleotide-binding protein 12 OS=Arabidopsis thaliana OX=3702 GN=IAN12 PE=2 SV=1
DN114_c0g1i1.1	unknown [Picea sitchensis]	--
DN11500_c0g1i2.1	unknown [Picea sitchensis]	Pre-mRNA-processing factor 19 OS=Oryza sativa subsp. japonica OX=39947 GN=PRP19 PE=2 SV=1
DN11501_c0g1i1.1	unknown [Picea sitchensis]	Non-specific phospholipase C2 OS=Arabidopsis thaliana OX=3702 GN=NPC2 PE=2 SV=1
DN11501_c0g1i1.2	40S ribosomal protein S3, partial [Colletotrichum tofieldiae]	40S ribosomal protein S3 OS=Schizosaccharomyces pombe (strain 972 / ATCC 24843) OX=284812 GN=rps3 PE=1 SV=1
DN11502_c0g1i1.1	hypothetical protein CCACVL1.27806 [Corchorus capsularis]	Pentatricopeptide repeat-containing protein At1g69290 OS=Arabidopsis thaliana OX=3702 GN=At1g69290 PE=2 SV=1
DN11502_c0g1i1.2	--	--
DN11503_c0g1i1.1	unknown [Picea sitchensis]	Ethylene-responsive transcription factor ERF053 OS=Arabidopsis thaliana OX=3702 GN=ERF053 PE=1 SV=1
DN11503_c0g1i1.2	Mannan endo-1,4-beta-mannosidase [Actinidia chinensis var. chinensis]	Mannan endo-1,4-beta-mannosidase 6 OS=Arabidopsis thaliana OX=3702 GN=MAN6 PE=2 SV=1
DN11504_c0g1i1.1	unknown [Picea sitchensis]	--
DN11505_c0g1i1.1	--	--
DN11505_c0g1i2.2	unknown [Picea sitchensis]	--
DN11506_c0g1i2.1	hypothetical protein AMTR_s00002p00177010 [Amborella trichopoda]	Peptidyl-prolyl cis-trans isomerase-like 2 OS=Neurospora crassa (strain ATCC 24698 / 74-OR23-1A / CBS 708.71 / DSM 1257 / FGSC 987) OX=367110 GN=ppi-2 PE=3 SV=1
DN11507_c0g1i1.1	uncharacterized protein LOC109846414 [Asparagus officinalis]	--
DN11507_c0g1i1.2	unknown [Picea sitchensis]	Gibberellin-regulated protein 2 OS=Arabidopsis thaliana OX=3702 GN=GASA2 PE=2 SV=1
DN11508_c0g1i1.2	--	--
DN11509_c0g1i1.1	hypothetical protein MARPO_0080s0034 [Marchantia polymorpha]	Histone-lysine N-methyltransferase SUVR5 OS=Arabidopsis thaliana OX=3702 GN=SUVR5 PE=1 SV=3
DN11509_c0g1i1.2	--	--
DN1150_c0g1i1.1	--	--
DN11510_c0g1i1.2	unknown [Picea sitchensis]	U-box domain-containing protein 17 OS=Arabidopsis thaliana OX=3702 GN=PUB17 PE=2 SV=1
DN11512_c0g1i1.1	hypothetical protein AMTR_s00045p00120010 [Amborella trichopoda]	TATA-binding protein-associated factor MOT1 OS=Saccharomyces cerevisiae (strain ATCC 204508 / S288c) OX=559292 GN=MOT1 PE=1 SV=1
DN11513_c0g1i1.2	PREDICTED: uncharacterized protein LOC107829318 [Nicotiana tabacum]	--
DN11514_c0g1i1.1	Chain D, Crystal Structures Of Pinoresinol-Lariciresinol And Phenylcoumaran Benzylic Ether Reductases, And Their Relationship To Isoflavone Reductases	Bifunctional pinoresinol-lariciresinol reductase 1 OS=Thuja plicata OX=3316 GN=PLR_Tp1 PE=1 SV=1
DN11514_c0g1i1.2	zerumbone synthase [Amborella trichopoda]	Zerumbone synthase OS=Zingiber zerumbet OX=311405 GN=ZSD1 PE=1 SV=1
DN11515_c0g1i1.1	--	--
DN11516_c0g1i1.1	--	--
DN11516_c0g2i1.1	--	--
DN11517_c0g1i1.2	hypothetical protein SORBI_3005G051200 [Sorghum bicolor]	Ethylene-responsive transcription factor ERF113 OS=Arabidopsis thaliana OX=3702 GN=ERF113 PE=2 SV=1
DN11518_c0g1i3.1	unknown [Picea sitchensis]	40S ribosomal protein S19, mitochondrial OS=Arabidopsis thaliana OX=3702 GN=RPS19 PE=1 SV=2
DN1151_c0g1i1.2	--	--
DN11520_c0g1i1.1	PREDICTED: glycine cleavage system H protein, mitochondrial-like isoform X1 [Nicotiana sylvestris]	Glycine cleavage system H protein 3, mitochondrial OS=Arabidopsis thaliana OX=3702 GN=GDH3 PE=1 SV=1
DN11521_c0g1i1.2	kxDL motif-containing protein 1 [Durio zibethinus]	--
DN11523_c0g1i1.1	--	--
DN11523_c0g1i1.2	unknown [Picea sitchensis]	--
DN11525_c0g1i1.1	unknown [Picea sitchensis]	F-box protein GID2 OS=Arabidopsis thaliana OX=3702 GN=GID2 PE=1 SV=1
DN11527_c0g1i1.1	--	--
DN11527_c0g1i1.2	albumin-2-like [Asparagus officinalis]	Albumin-2 OS=Lathyrus sativus OX=3860 PE=1 SV=2
DN11528_c0g1i1.2	--	--
DN11529_c0g1i1.1	hypothetical protein B456_013G184900 [Gossypium raimondii]	--
DN11529_c0g1i1.2	--	--
DN1152_c0g1i1.1	--	--
DN11530_c0g1i1.2	--	--
DN11530_c0g1i2.1	--	--
DN11532_c0g1i1.2	hypothetical protein MARPO_0194s0011 [Marchantia polymorpha]	Nodulation-signaling pathway 1 protein OS=Medicago truncatula OX=3880 GN=NSP1 PE=1 SV=1
DN11533_c0g1i1.1	--	--
DN11534_c0g1i1.1	TSL-kinase interacting protein 1 [Herrania umbratica]	TSL-kinase interacting protein 1 OS=Arabidopsis thaliana OX=3702 GN=TKI1 PE=1 SV=2
DN11535_c0g1i1.1	PRA1 family protein B3 [Amborella trichopoda]	PRA1 family protein B4 OS=Arabidopsis thaliana OX=3702 GN=PRA1B4 PE=1 SV=1
DN11535_c0g1i1.2	Phosphatidylinositol 3-/4-kinase [Macleaya cordata]	--
DN11538_c0g1i2.1	PREDICTED: ankyrin-3-like isoform X1 [Populus euphratica]	Potassium channel AKT2/3 OS=Arabidopsis thaliana OX=3702 GN=AKT2 PE=1 SV=1
DN11539_c0g1i1.2	hypothetical protein AXG93_3884s1350 [Marchantia polymorpha subsp. ruderalis]	Transcription factor bHLH35 OS=Arabidopsis thaliana OX=3702 GN=BHLH35 PE=2 SV=1
DN1153_c0g1i1.1	1,3-beta-glucanosyltransferase gel1 [Cercospora beticola]	1,3-beta-glucanosyltransferase gel1 OS=Neosartorya fumigata (strain CEA10 / CBS 144.89 / FGSC A1163) OX=451804 GN=gel1 PE=1 SV=1
DN11540_c0g1i1.1	G-type lectin S-receptor-like serine/threonine-protein kinase SD2-5 isoform X1 [Selaginella moellendorffii]	G-type lectin S-receptor-like serine/threonine-protein kinase SD2-5 OS=Arabidopsis thaliana OX=3702 GN=SD25 PE=1 SV=1
DN11541_c0g1i1.1	--	--
DN11541_c0g1i2.2	unknown [Picea sitchensis]	--
DN11542_c0g1i1.1	unknown [Picea sitchensis]	Toll/interleukin-1 receptor-like protein OS=Arabidopsis thaliana OX=3702 GN=TIR PE=1 SV=1
DN11542_c0g1i1.2	--	--
DN11542_c0g2i1.2	--	--
DN11543_c0g1i1.2	--	--
DN11544_c0g1i4.1	unknown [Picea sitchensis]	NAD(P)H:quinone oxidoreductase OS=Solanum tuberosum OX=4113 PE=2 SV=1
DN11545_c0g1i1.2	serine/threonine-protein kinase-like protein CCR1 [Prunus yedoensis var. nudiflora]	Serine/threonine-protein kinase-like protein CCR1 OS=Arabidopsis thaliana OX=3702 GN=CCR1 PE=1 SV=1
DN11546_c0g1i1.2	--	--
DN11546_c0g1i2.1	poly(A)-specific ribonuclease PARN isoform X1 [Phoenix dactylifera]	Poly(A)-specific ribonuclease PARN OS=Arabidopsis thaliana OX=3702 GN=PARN PE=1 SV=2
DN11547_c0g1i1.1	uncharacterized protein LOC112292340 [Physcomitrella patens]	Cell division control protein 48 OS=Emericella nidulans (strain FGSC A4 / ATCC 38163 / CBS 112.46 / NRRL 194 / M139) OX=227321 GN=cdc48 PE=1 SV=2
DN11548_c0g1i1.2	--	--
DN11549_c0g1i1.2	--	--
DN11550_c0g1i1.1	hypothetical protein AQUCO_01800245v1 [Aquilegia coerulea]	Protein arginine N-methyltransferase 5 OS=Oryza sativa subsp. japonica OX=39947 GN=PRMT5 PE=2 SV=1
DN11551_c0g1i2.1	hypothetical protein B5807_07795 [Epicoccum nigrum]	Catalase-peroxidase OS=Phaeosphaeria nodorum (strain SN15 / ATCC MYA-4574 / FGSC 10173) OX=321614 GN=katG PE=3 SV=1
DN11553_c0g1i1.2	electron transfer flavoprotein subunit alpha, mitochondrial isoform X1 [Durio zibethinus]	Electron transfer flavoprotein subunit alpha, mitochondrial OS=Oryza sativa subsp. indica OX=39946 GN=ETFA PE=3 SV=1
DN11554_c0g1i1.2	hypothetical protein AMTR_s00092p00157140 [Amborella trichopoda]	U3 small nucleolar RNA-associated protein 17 OS=Schizosaccharomyces pombe (strain 972 / ATCC 24843) OX=284812 GN=utp17 PE=3 SV=3
DN11555_c0g1i1.1	--	--
DN11555_c0g1i2.2	unknown [Picea sitchensis]	Chlorophyll a-b binding protein 3, chloroplastic OS=Pisum sativum OX=3888 GN=lhca3 PE=1 SV=1
DN11556_c0g1i1.2	unknown [Picea sitchensis]	ATP phosphoribosyltransferase 2, chloroplastic OS=Arabidopsis thaliana OX=3702 GN=HISN1B PE=1 SV=1
DN11557_c0g1i2.1	PREDICTED: protein indeterminate-domain 5, chloroplastic-like [Nelumbo nucifera]	Protein indeterminate-domain 5, chloroplastic OS=Arabidopsis thaliana OX=3702 GN=IDD5 PE=1 SV=1
DN11558_c0g1i1.1	hypothetical protein AMTR_s00036p00104380 [Amborella trichopoda]	--
DN1155_c0g1i2.2	unknown [Picea sitchensis]	Cytosolic Fe-S cluster assembly factor NBP35 OS=Arabidopsis thaliana OX=3702 GN=NBP35 PE=1 SV=1
DN11560_c0g1i2.1	serine/threonine-protein kinase rio2 [Ricinus communis]	Serine/threonine-protein kinase rio2 OS=Schizosaccharomyces pombe (strain 972 / ATCC 24843) OX=284812 GN=rio2 PE=3 SV=2
DN11561_c0g1i1.1	hypothetical protein B0A51_06812 [Rachicladosporium sp. CCFEE 5018]	Uncharacterized phosphatase YNL010W OS=Saccharomyces cerevisiae (strain ATCC 204508 / S288c) OX=559292 GN=YNL010W PE=1 SV=1
DN11561_c0g1i1.2	PREDICTED: pentatricopeptide repeat-containing protein At2g17525, mitochondrial [Vitis vinifera]	Pentatricopeptide repeat-containing protein At2g17525, mitochondrial OS=Arabidopsis thaliana OX=3702 GN=At2g17525 PE=2 SV=2
DN11562_c0g1i1.1	unknown [Picea sitchensis]	--
DN11562_c0g1i1.2	--	--
DN11563_c0g1i2.1	unknown [Picea sitchensis]	Monothiol glutaredoxin-S15, mitochondrial OS=Arabidopsis thaliana OX=3702 GN=GRXS15 PE=1 SV=2
DN11565_c0g1i1.2	PREDICTED: J domain-containing protein required for chloroplast accumulation response 1-like isoform X1 [Juglans regia]	Auxilin-related protein 2 OS=Arabidopsis thaliana OX=3702 GN=At4g12770 PE=1 SV=1
DN11566_c0g1i3.1	PREDICTED: uncharacterized protein LOC105052891 isoform X1 [Elaeis guineensis]	--
DN11568_c0g1i1.2	--	--
DN11569_c0g1i2.1	Translation elongation factor EFTs/EF1B [Macleaya cordata]	Elongation factor Ts, mitochondrial OS=Ricinus communis OX=3988 GN=EFTS PE=3 SV=1
DN11570_c0g1i1.1	pentatricopeptide repeat-containing protein At4g21300-like, partial [Arachis hypogaea]	Pentatricopeptide repeat-containing protein At1g56690, mitochondrial OS=Arabidopsis thaliana OX=3702 GN=PCMP-H69 PE=2 SV=1
DN11571_c0g1i1.1	unknown [Picea sitchensis]	E3 ubiquitin-protein ligase Os04g0590900 OS=Oryza sativa subsp. japonica OX=39947 GN=Os04g0590900 PE=2 SV=2
DN11571_c0g1i1.2	myosin class 11-2 [Adiantum capillus-veneris]	Protein OPAQUE1 OS=Zea mays OX=4577 GN=O1 PE=1 SV=1
DN11574_c0g1i1.1	hypothetical protein B5807_07389 [Epicoccum nigrum]	--
DN11574_c0g1i1.2	PREDICTED: phospholipase A-2-activating protein isoform X1 [Nelumbo nucifera]	Ubiquitin homeostasis protein lub1 OS=Schizosaccharomyces pombe (strain 972 / ATCC 24843) OX=284812 GN=lub1 PE=1 SV=2
DN11575_c0g1i1.1	--	--
DN11575_c0g1i1.2	--	--
DN11579_c0g2i1.2	--	--
DN11581_c0g1i1.1	unknown [Picea sitchensis]	--
DN11581_c0g1i1.2	--	--
DN11582_c0g1i1.1	protein TRAUCO [Amborella trichopoda]	Protein TRAUCO OS=Arabidopsis thaliana OX=3702 GN=TRO PE=1 SV=1
DN11582_c0g1i1.2	--	--
DN11583_c0g1i1.1	AP2/ERF transcription factor [Trema orientale]	Pathogenesis-related genes transcriptional activator PTI5 OS=Solanum lycopersicum OX=4081 GN=PTI5 PE=2 SV=1
DN11587_c0g1i1.2	--	--
DN11588_c0g1i2.1	--	--
DN1158_c0g1i1.1	--	--
DN11590_c0g1i4.2	hypothetical protein B456_007G287900 [Gossypium raimondii]	--
DN11591_c0g1i2.1	Smr protein/MutS2 C-terminal [Macleaya cordata]	Pentatricopeptide repeat-containing protein At1g79490, mitochondrial OS=Arabidopsis thaliana OX=3702 GN=EMB2217 PE=2 SV=1
DN11591_c0g1i2.2	hypothetical protein AQUCO_01400847v1 [Aquilegia coerulea]	Lysine-specific demethylase JMJ30 OS=Arabidopsis thaliana OX=3702 GN=JMJ30 PE=1 SV=1
DN11591_c0g2i1.1	--	--
DN11592_c0g1i1.2	AT-rich interactive domain-containing protein 4-like isoform X2 [Physcomitrella patens]	AT-rich interactive domain-containing protein 4 OS=Arabidopsis thaliana OX=3702 GN=ARID4 PE=2 SV=1
DN11592_c0g2i1.1	--	--
DN11593_c0g1i1.2	--	--
DN11593_c0g1i2.1	unknown [Picea sitchensis]	Inosine-5'-monophosphate dehydrogenase 2 OS=Arabidopsis thaliana OX=3702 GN=At1g16350 PE=1 SV=1
DN11594_c0g1i1.1	--	--
DN11595_c0g1i1.2	unknown [Picea sitchensis]	--
DN11595_c0g2i1.2	--	--
DN11596_c0g1i1.1	hypothetical protein AC579_6862 [Pseudocercospora musae]	--
DN11597_c0g1i1.1	--	--
DN11598_c0g2i1.2	--	--
DN1159_c0g1i1.1	hypothetical protein B5807_04504 [Epicoccum nigrum]	Protein vip1 OS=Schizosaccharomyces pombe (strain 972 / ATCC 24843) OX=284812 GN=vip1 PE=1 SV=1
DN115_c0g1i2.1	AP2-like ethylene-responsive transcription factor At1g16060 [Olea europaea var. sylvestris]	Ethylene-responsive transcription factor WRI1 OS=Arabidopsis thaliana OX=3702 GN=WRI1 PE=1 SV=1
DN11600_c0g1i1.1	--	--
DN11600_c0g1i1.2	--	--
DN11600_c0g2i1.2	--	--
DN11600_c0g3i1.2	hypothetical protein ABT39_MTgene3223 (mitochondrion) [Picea glauca]	--
DN11602_c0g1i1.2	--	--
DN11602_c0g1i2.1	--	--
DN11603_c0g1i1.1	PREDICTED: pentatricopeptide repeat-containing protein At2g37230 [Elaeis guineensis]	Pentatricopeptide repeat-containing protein At2g37230 OS=Arabidopsis thaliana OX=3702 GN=At2g37230 PE=2 SV=1
DN11604_c0g1i1.1	hypothetical protein 0.12933_01, partial [Pinus taeda]	--
DN11605_c0g1i1.1	CYP76AA69 [Taxus wallichiana var. chinensis]	Geraniol 8-hydroxylase OS=Swertia mussotii OX=137888 GN=CYP76B10 PE=1 SV=1
DN11605_c0g1i1.2	hypothetical protein BVC80_8985g65 [Macleaya cordata]	Molybdenum cofactor sulfurase OS=Arabidopsis thaliana OX=3702 GN=ABA3 PE=1 SV=1
DN11607_c0g1i1.1	--	--
DN11608_c0g1i1.2	putative 40S ribosomal protein S20 [Colletotrichum sublineola]	40S ribosomal protein S20 OS=Schizosaccharomyces pombe (strain 972 / ATCC 24843) OX=284812 GN=rps20 PE=1 SV=1
DN11609_c0g1i2.1	hypothetical protein SELMODRAFT_430302 [Selaginella moellendorffii]	--
DN1160_c0g1i1.1	--	--
DN11610_c0g1i1.2	--	--
DN11610_c0g1i2.1	hypothetical protein AMTR_s00001p00230420 [Amborella trichopoda]	--
DN11612_c0g1i1.2	unknown [Picea sitchensis]	--
DN11613_c0g1i1.1	--	--
DN11615_c0g1i1.1	--	--
DN11618_c0g1i1.2	protein GLUTAMINE DUMPER 2 [Amborella trichopoda]	Protein GLUTAMINE DUMPER 3 OS=Arabidopsis thaliana OX=3702 GN=GDU3 PE=2 SV=1
DN11618_c0g1i2.1	PREDICTED: pentatricopeptide repeat-containing protein At4g21065-like [Cucumis melo]	Pentatricopeptide repeat-containing protein At1g19720 OS=Arabidopsis thaliana OX=3702 GN=DYW7 PE=2 SV=1
DN11619_c0g1i2.1	PREDICTED: AUGMIN subunit 6-like [Nelumbo nucifera]	AUGMIN subunit 6 OS=Arabidopsis thaliana OX=3702 GN=AUG6 PE=1 SV=1
DN1161_c0g1i1.2	--	--
DN11620_c0g1i1.2	--	--
DN11621_c0g1i1.1	probable NADH-ubiquinone oxidoreductase subunit B17.2 [Ramularia collo-cygni]	NADH dehydrogenase [ubiquinone] 1 alpha subcomplex subunit N7BM OS=Yarrowia lipolytica (strain CLIB 122 / E 150) OX=284591 GN=N7BM PE=1 SV=1
DN11622_c1g1i1.2	--	--
DN11623_c0g1i1.2	--	--
DN11623_c0g1i2.1	unknown [Picea sitchensis]	Lipid phosphate phosphatase 2 OS=Arabidopsis thaliana OX=3702 GN=LPP2 PE=2 SV=1
DN11624_c0g1i1.1	--	--
DN11625_c0g1i1.2	--	--
DN11625_c0g1i2.1	hypothetical protein MARPO_0022s0041 [Marchantia polymorpha]	RNA-binding KH domain-containing protein RCF3 OS=Arabidopsis thaliana OX=3702 GN=RCF3 PE=1 SV=1
DN11626_c0g1i3.1	unnamed protein product, partial [Vitis vinifera]	Cytochrome b-c1 complex subunit Rieske-3, mitochondrial OS=Nicotiana tabacum OX=4097 PE=2 SV=1
DN11627_c0g1i1.1	--	--
DN11628_c0g1i2.2	PREDICTED: protein STABILIZED1 [Nelumbo nucifera]	Protein STABILIZED1 OS=Arabidopsis thaliana OX=3702 GN=STA1 PE=1 SV=1
DN11629_c0g3i1.2	ATPase alpha subunit, partial (mitochondrion) [Thuja plicata]	ATP synthase subunit alpha, mitochondrial OS=Pisum sativum OX=3888 GN=ATPA PE=3 SV=2
DN1162_c0g1i1.2	--	--
DN11631_c0g1i1.2	--	--
DN11632_c0g1i3.1	unknown [Picea sitchensis]	Probable inactive dual specificity protein phosphatase-like At4g18593 OS=Arabidopsis thaliana OX=3702 GN=At4g18593 PE=2 SV=1
DN11633_c0g1i1.1	protein ANTHESIS POMOTING FACTOR 1-like [Ziziphus jujuba]	Protein ANTHESIS POMOTING FACTOR 1 OS=Arabidopsis thaliana OX=3702 GN=APRF1 PE=2 SV=1
DN11633_c0g1i2.2	unknown [Picea sitchensis]	DNA polymerase epsilon subunit D OS=Debaryomyces hansenii (strain ATCC 36239 / CBS 767 / JCM 1990 / NBRC 0083 / IGC 2968) OX=284592 GN=DPB4 PE=3 SV=2
DN11634_c0g1i3.1	tryptophan--tRNA ligase, chloroplastic/mitochondrial isoform X1 [Sesamum indicum]	Tryptophan--tRNA ligase, chloroplastic/mitochondrial OS=Arabidopsis thaliana OX=3702 GN=OVA4 PE=1 SV=1
DN11635_c0g1i1.1	PREDICTED: BTB/POZ domain-containing protein At1g30440 isoform X2 [Nelumbo nucifera]	BTB/POZ domain-containing protein At1g30440 OS=Arabidopsis thaliana OX=3702 GN=At1g30440 PE=1 SV=2
DN11635_c0g1i1.2	protein ODORANT1-like [Ananas comosus]	Transcription factor MYB20 OS=Arabidopsis thaliana OX=3702 GN=MYB20 PE=2 SV=1
DN11635_c0g2i1.2	--	--
DN11636_c0g1i1.2	--	--
DN11637_c0g1i2.2	PREDICTED: uncharacterized protein LOC106320873 [Brassica oleracea var. oleracea]	Cysteine protease inhibitor WSCP OS=Arabidopsis thaliana OX=3702 GN=WSCP PE=1 SV=1
DN11641_c0g1i1.1	triacylglycerol lipase 1-like isoform X1 [Physcomitrella patens]	Triacylglycerol lipase 1 OS=Arabidopsis thaliana OX=3702 GN=LIP1 PE=1 SV=1
DN11642_c0g1i3.2	--	--
DN11643_c0g1i1.2	PRA1 family protein B3 [Jatropha curcas]	PRA1 family protein B2 OS=Arabidopsis thaliana OX=3702 GN=PRA1B2 PE=1 SV=1
DN11645_c0g1i1.1	hypothetical protein DOTSEDRAFT_73208 [Dothistroma septosporum NZE10]	NAD-specific glutamate dehydrogenase OS=Neurospora crassa (strain ATCC 24698 / 74-OR23-1A / CBS 708.71 / DSM 1257 / FGSC 987) OX=367110 GN=gdh-1 PE=1 SV=4
DN11646_c0g1i1.2	--	--
DN11646_c0g1i2.1	unknown [Picea sitchensis]	Protein VTE6, chloroplastic OS=Arabidopsis thaliana OX=3702 GN=VTE6 PE=1 SV=1
DN11648_c0g1i1.1	conserved hypothetical protein [Ricinus communis]	--
DN1164_c0g1i1.2	--	--
DN11650_c0g1i1.1	unknown [Picea sitchensis]	Ubiquitin receptor RAD23b OS=Arabidopsis thaliana OX=3702 GN=RAD23B PE=1 SV=3
DN11650_c0g1i1.2	PREDICTED: amidophosphoribosyltransferase, chloroplastic-like [Nelumbo nucifera]	Amidophosphoribosyltransferase 2, chloroplastic OS=Arabidopsis thaliana OX=3702 GN=ASE2 PE=1 SV=1
DN11652_c0g1i1.2	--	--
DN11652_c1g1i1.2	helicase sen1-like [Olea europaea var. sylvestris]	--
DN11655_c1g1i1.2	--	--
DN11656_c0g1i1.1	--	--
DN11656_c0g3i1.1	--	--
DN11657_c0g1i2.1	--	--
DN1165_c0g1i1.1	unknown [Picea sitchensis]	--
DN11660_c0g1i1.1	hypothetical protein B0A51_02269 [Rachicladosporium sp. CCFEE 5018]	Ribosome-associated complex subunit SSZ1 OS=Saccharomyces cerevisiae (strain ATCC 204508 / S288c) OX=559292 GN=SSZ1 PE=1 SV=2
DN11661_c0g1i1.1	--	--
DN11662_c0g1i1.1	DnaJ domain [Macleaya cordata]	J-type co-chaperone jac1, mitochondrial OS=Schizosaccharomyces pombe (strain 972 / ATCC 24843) OX=284812 GN=jac1 PE=3 SV=1
DN11662_c0g1i1.2	--	--
DN11663_c0g1i1.1	NOL1/NOP2/sun family protein isoform 2 [Theobroma cacao]	25S rRNA (cytosine(2870)-C(5))-methyltransferase OS=Saccharomyces cerevisiae (strain ATCC 204508 / S288c) OX=559292 GN=NOP2 PE=1 SV=1
DN11665_c0g1i2.1	unknown [Picea sitchensis]	Ran-binding protein M homolog OS=Arabidopsis thaliana OX=3702 GN=RANBPM PE=1 SV=1
DN11665_c0g2i1.1	--	--
DN11666_c0g1i1.2	--	--
DN11667_c0g1i1.1	hypothetical protein AMTR_s00138p00108220 [Amborella trichopoda]	--
DN11667_c0g1i1.2	--	--
DN1166_c0g1i1.2	--	--
DN11670_c0g1i1.1	--	--
DN11670_c0g1i1.2	--	--
DN11670_c0g2i1.2	--	--
DN11674_c0g1i1.1	--	--
DN11675_c0g1i1.1	hypothetical protein AMTR_s00061p00036160 [Amborella trichopoda]	Heat shock protein 81-1 OS=Oryza sativa subsp. indica OX=39946 GN=HSP81-1 PE=2 SV=1
DN11675_c0g1i1.2	PREDICTED: protein ACCELERATED CELL DEATH 6 [Eucalyptus grandis]	--
DN11678_c0g1i2.2	mitochondria-localized low molecular weight heat shock protein 23.5 [Picea glauca]	Heat shock 22 kDa protein, mitochondrial OS=Pisum sativum OX=3888 GN=HSP22 PE=2 SV=1
DN11679_c0g1i1.2	pentatricopeptide repeat-containing protein At3g12770-like isoform X1 [Durio zibethinus]	Putative pentatricopeptide repeat-containing protein At3g23330 OS=Arabidopsis thaliana OX=3702 GN=PCMP-H32 PE=3 SV=1
DN11679_c0g2i1.2	hypothetical protein LSAT.1X35280 [Lactuca sativa]	Pentatricopeptide repeat-containing protein At4g25270, chloroplastic OS=Arabidopsis thaliana OX=3702 GN=PCMP-E53 PE=3 SV=1
DN1167_c0g1i1.1	--	--
DN11680_c0g1i1.1	--	--
DN11680_c0g1i1.2	unknown [Picea sitchensis]	Phosphoglucan phosphatase LSF2, chloroplastic OS=Arabidopsis thaliana OX=3702 GN=LSF2 PE=1 SV=1
DN11681_c0g1i1.2	--	--
DN11682_c0g1i1.2	acetyl-CoA carboxylase, carboxyl transferase subunit beta (chloroplast) [Taxus x media]	--
DN11683_c0g1i1.1	--	--
DN11683_c0g1i1.2	--	--
DN11684_c0g1i1.2	--	--
DN11684_c0g1i2.1	pentatricopeptide repeat-containing protein At2g30780 isoform X1 [Amborella trichopoda]	Pentatricopeptide repeat-containing protein At2g30780 OS=Arabidopsis thaliana OX=3702 GN=At2g30780 PE=2 SV=1
DN11686_c0g1i1.1	hypothetical protein CTI12_AA191010 [Artemisia annua]	Putative ribonuclease H protein At1g65750 OS=Arabidopsis thaliana OX=3702 GN=At1g65750 PE=3 SV=1
DN11686_c0g2i1.1	--	--
DN11687_c0g1i1.2	--	--
DN11687_c0g1i3.1	PREDICTED: vacuolar protein sorting-associated protein 2 homolog 1-like [Elaeis guineensis]	Vacuolar protein sorting-associated protein 2 homolog 1 OS=Arabidopsis thaliana OX=3702 GN=VPS2.1 PE=1 SV=2
DN11689_c0g1i2.1	--	--
DN11689_c0g1i2.2	--	--
DN1168_c0g1i1.1	--	--
DN1168_c0g2i1.1	--	--
DN11691_c0g2i2.2	--	--
DN11694_c0g1i1.2	hypothetical protein BVRB_9g220830 [Beta vulgaris subsp. vulgaris]	ATP-dependent DNA helicase chl1 OS=Aspergillus niger (strain CBS 513.88 / FGSC A1513) OX=425011 GN=chl1 PE=3 SV=1
DN11695_c0g1i1.1	PREDICTED: two-component response regulator ORR21-like isoform X1 [Nelumbo nucifera]	Two-component response regulator ORR26 OS=Oryza sativa subsp. japonica OX=39947 GN=RR26 PE=3 SV=2
DN11696_c0g1i1.1	--	--
DN11697_c0g1i1.1	unknown [Picea sitchensis]	Immune-associated nucleotide-binding protein 9 OS=Arabidopsis thaliana OX=3702 GN=IAN9 PE=2 SV=1
DN11698_c0g1i2.1	DExH-box ATP-dependent RNA helicase DExH3 isoform X2 [Amborella trichopoda]	DExH-box ATP-dependent RNA helicase DExH3 OS=Arabidopsis thaliana OX=3702 GN=At1g48650 PE=3 SV=1
DN11699_c0g1i1.1	hypothetical protein AC578_7875 [Mycosphaerella eumusae]	Glucan 1,3-beta-glucosidase OS=Candida albicans OX=5476 GN=BGL2 PE=3 SV=1
DN116_c0g1i1.1	--	--
DN116_c0g1i2.2	--	--
DN11701_c0g1i3.1	probable inactive nicotinamidase At3g16190 [Amborella trichopoda]	Probable inactive nicotinamidase At3g16190 OS=Arabidopsis thaliana OX=3702 GN=At3g16190 PE=2 SV=1
DN11703_c0g1i1.2	--	--
DN11704_c0g1i1.2	--	--
DN11705_c0g2i1.2	--	--
DN11707_c0g1i4.2	--	--
DN11708_c0g1i1.1	unknown [Picea sitchensis]	Uncharacterized RING finger protein C548.05c OS=Schizosaccharomyces pombe (strain 972 / ATCC 24843) OX=284812 GN=SPCC548.05c PE=4 SV=1
DN11709_c0g1i1.1	unknown [Picea sitchensis]	Pentatricopeptide repeat-containing protein At1g15510, chloroplastic OS=Arabidopsis thaliana OX=3702 GN=PCMP-H73 PE=1 SV=1
DN11709_c0g1i1.2	--	--
DN1170_c0g1i1.2	--	--
DN11710_c0g1i1.2	--	--
DN11711_c0g1i1.1	--	--
DN11712_c0g1i1.2	--	--
DN11713_c0g1i1.1	--	--
DN11714_c0g1i1.1	unknown [Picea sitchensis]	--
DN11715_c0g1i1.2	Retrovirus-related Pol polyprotein from transposon TNT 1-94 [Cajanus cajan]	Retrovirus-related Pol polyprotein from transposon TNT 1-94 OS=Nicotiana tabacum OX=4097 PE=2 SV=1
DN11716_c0g1i1.1	PREDICTED: uncharacterized protein LOC109231445 [Nicotiana attenuata]	--
DN11716_c0g1i1.2	UDP-URONIC ACID TRANSPORTER 1 [Arachis duranensis]	Probable sugar phosphate/phosphate translocator At3g11320 OS=Arabidopsis thaliana OX=3702 GN=At3g11320 PE=2 SV=1
DN11721_c0g1i1.1	--	--
DN11721_c1g1i1.1	--	--
DN11722_c0g1i1.2	--	--
DN11723_c0g1i1.1	--	--
DN11723_c0g1i1.2	--	--
DN11724_c0g1i1.2	expansin-A4-like [Hevea brasiliensis]	Expansin-A4 OS=Arabidopsis thaliana OX=3702 GN=EXPA4 PE=1 SV=1
DN11725_c0g1i1.1	--	--
DN11726_c0g1i1.1	--	--
DN11727_c0g1i2.1	protein of unknown function DUF292 [Macleaya cordata]	Vacuolar protein sorting-associated protein IST1 OS=Saccharomyces cerevisiae (strain ATCC 204508 / S288c) OX=559292 GN=IST1 PE=1 SV=1
DN11728_c0g1i1.2	--	--
DN11729_c0g1i1.2	hypothetical protein OsJ.15501 [Oryza sativa Japonica Group]	Histone-lysine N-methyltransferase family member SUVH9 OS=Arabidopsis thaliana OX=3702 GN=SUVH9 PE=1 SV=1
DN1172_c0g1i1.2	GTPase activating protein 1-like [Asparagus officinalis]	GTPase activating protein 1 OS=Oryza sativa subsp. japonica OX=39947 GN=GAP1 PE=1 SV=1
DN11730_c0g1i1.1	--	--
DN11731_c0g1i1.1	--	--
DN11733_c0g1i1.2	unknown [Picea sitchensis]	Small nuclear ribonucleoprotein Sm D2 OS=Schizosaccharomyces pombe (strain 972 / ATCC 24843) OX=284812 GN=smd2 PE=1 SV=1
DN11735_c0g1i1.2	unknown [Picea sitchensis]	Photosystem II reaction center PSB28 protein, chloroplastic OS=Oryza sativa subsp. japonica OX=39947 GN=PSB28 PE=2 SV=2
DN11735_c0g1i2.1	--	--
DN11736_c0g1i1.1	--	--
DN11736_c1g1i1.2	--	--
DN11737_c0g1i1.1	--	--
DN11739_c0g1i1.2	unknown [Picea sitchensis]	Inhibitor of trypsin and hageman factor OS=Cucurbita maxima OX=3661 PE=1 SV=1
DN1173_c0g1i1.1	--	--
DN11740_c0g1i1.2	--	--
DN11743_c0g1i1.1	--	--
DN11743_c0g1i2.2	unknown [Picea sitchensis]	FAD-linked sulfhydryl oxidase ERV1 OS=Oryza sativa subsp. japonica OX=39947 GN=ERV1 PE=2 SV=2
DN11744_c0g1i1.2	--	--
DN11746_c0g1i1.2	--	--
DN11747_c0g1i1.2	--	--
DN11748_c0g1i2.1	double-stranded RNA-binding protein 5-like [Selaginella moellendorffii]	Double-stranded RNA-binding protein 6 OS=Oryza sativa subsp. japonica OX=39947 GN=DRB6 PE=2 SV=1
DN11749_c0g2i1.2	--	--
DN1174_c0g1i1.1	--	--
DN1174_c0g1i1.2	--	--
DN11750_c0g1i1.2	--	--
DN11750_c0g1i2.1	--	--
DN11752_c0g1i1.1	--	--
DN11753_c0g1i1.2	hypothetical protein CFOL_v3.28046 [Cephalotus follicularis]	Uncharacterized GPI-anchored protein At3g06035 OS=Arabidopsis thaliana OX=3702 GN=At3g06035 PE=2 SV=1
DN11755_c0g2i1.2	40S ribosomal protein S15 [Verticillium dahliae VdLs.17]	40S ribosomal protein S15 OS=Podospora anserina OX=5145 GN=RPS15 PE=3 SV=1
DN11756_c0g1i1.2	--	--
DN11757_c0g1i1.1	--	--
DN11758_c0g1i1.1	RecName: Full=Non-specific lipid-transfer protein D; Short=LTP D; AltName: Full=Wax-associated protein 9D; Flags: Precursor	Non-specific lipid-transfer protein D OS=Brassica oleracea var. italica OX=36774 GN=WAX9D PE=3 SV=1
DN11758_c0g1i1.2	--	--
DN11759_c0g1i2.1	unknown [Picea sitchensis]	1,4-dihydroxy-2-naphthoyl-CoA thioesterase 1 OS=Arabidopsis thaliana OX=3702 GN=DHNAT1 PE=1 SV=1
DN1175_c0g1i1.1	hypothetical protein SELMODRAFT_404971 [Selaginella moellendorffii]	--
DN11760_c0g1i1.1	putative 40s ribosomal protein s4 [Phaeomoniella chlamydospora]	40S ribosomal protein S4-C OS=Schizosaccharomyces pombe (strain 972 / ATCC 24843) OX=284812 GN=rps403 PE=1 SV=1
DN11762_c0g1i1.2	--	--
DN11762_c0g1i3.1	unknown [Picea sitchensis]	Reticulon-like protein B22 OS=Arabidopsis thaliana OX=3702 GN=RTNLB22 PE=2 SV=1
DN11763_c0g1i1.1	uncharacterized protein LOC110792319 [Spinacia oleracea]	Putative ribonuclease H protein At1g65750 OS=Arabidopsis thaliana OX=3702 GN=At1g65750 PE=3 SV=1
DN11763_c0g2i1.1	hypothetical protein CTI12_AA335310 [Artemisia annua]	Uncharacterized mitochondrial protein AtMg01250 OS=Arabidopsis thaliana OX=3702 GN=AtMg01250 PE=4 SV=1
DN11764_c0g1i1.1	--	--
DN11764_c0g1i2.2	unknown [Picea sitchensis]	ATG8-interacting protein 1 OS=Arabidopsis thaliana OX=3702 GN=ATI1 PE=1 SV=2
DN11765_c0g1i1.1	--	--
DN11765_c0g1i1.2	unknown [Picea sitchensis]	Mitochondrial thiamine diphosphate carrier 2 OS=Zea mays OX=4577 GN=GRMZM2G124911 PE=2 SV=1
DN11766_c0g1i1.1	--	--
DN11768_c0g1i1.2	--	--
DN11768_c0g2i1.2	--	--
DN11769_c0g1i1.2	PREDICTED: putative pentatricopeptide repeat-containing protein At3g13770, mitochondrial [Solanum pennellii]	Putative pentatricopeptide repeat-containing protein At3g13770, mitochondrial OS=Arabidopsis thaliana OX=3702 GN=PCMP-H85 PE=3 SV=1
DN11769_c0g2i1.2	--	--
DN11770_c0g1i1.1	--	--
DN11771_c0g1i1.1	hypothetical protein AC579_570 [Pseudocercospora musae]	3-isopropylmalate dehydratase OS=Ashbya gossypii (strain ATCC 10895 / CBS 109.51 / FGSC 9923 / NRRL Y-1056) OX=284811 GN=LEU1 PE=3 SV=2
DN11772_c0g1i1.2	--	--
DN11773_c0g1i1.1	unknown [Picea sitchensis]	Probable mitochondrial adenine nucleotide transporter BTL3 OS=Arabidopsis thaliana OX=3702 GN=At5g64970 PE=2 SV=1
DN11773_c0g1i1.2	--	--
DN11774_c0g1i1.1	60S ribosomal protein L15-1 [Amborella trichopoda]	60S ribosomal protein L15-2 OS=Picea mariana OX=3335 GN=SB62 PE=2 SV=1
DN11774_c0g1i1.2	--	--
DN11778_c0g1i1.2	--	--
DN11779_c0g1i1.1	--	--
DN11779_c0g1i1.2	--	--
DN11780_c0g1i1.2	--	--
DN11781_c0g1i1.2	--	--
DN11782_c0g1i1.1	--	--
DN11784_c0g1i1.2	--	--
DN11785_c0g1i1.1	--	--
DN11786_c0g1i1.2	unknown [Picea sitchensis]	SNAP25 homologous protein SNAP33 OS=Arabidopsis thaliana OX=3702 GN=SNAP33 PE=1 SV=1
DN11789_c0g1i2.1	unknown [Picea sitchensis]	Transcription factor SAC51 OS=Arabidopsis thaliana OX=3702 GN=SAC51 PE=2 SV=1
DN1178_c0g1i1.1	unknown [Picea sitchensis]	Glycosyltransferase family 92 protein At1g27200 OS=Arabidopsis thaliana OX=3702 GN=At1g27200 PE=2 SV=2
DN11793_c0g1i1.2	--	--
DN11794_c0g1i1.2	--	--
DN11795_c1g1i1.1	--	--
DN11796_c0g1i1.1	uncharacterized protein LOC18438122 [Amborella trichopoda]	--
DN11796_c0g1i1.2	histone h2a, partial [Colletotrichum incanum]	Histone H2A OS=Neurospora crassa (strain ATCC 24698 / 74-OR23-1A / CBS 708.71 / DSM 1257 / FGSC 987) OX=367110 GN=hh2a PE=3 SV=3
DN11797_c0g1i1.1	PREDICTED: uncharacterized protein LOC107793286 [Nicotiana tabacum]	--
DN11798_c0g1i2.1	--	--
DN1179_c0g1i1.1	--	--
DN1179_c0g1i1.2	--	--
DN117_c0g1i1.1	--	--
DN117_c0g2i1.1	hypothetical protein EUGRSUZ_D01291 [Eucalyptus grandis]	--
DN11800_c0g1i1.2	--	--
DN11801_c0g1i1.1	--	--
DN11804_c0g1i1.1	--	--
DN11805_c0g1i3.2	--	--
DN11806_c0g1i1.2	hypothetical protein SELMODRAFT_421229 [Selaginella moellendorffii]	--
DN11807_c0g1i1.1	60s ribosomal protein l18 [Diplodia corticola]	60S ribosomal protein L18-B OS=Schizosaccharomyces pombe (strain 972 / ATCC 24843) OX=284812 GN=rpl1802 PE=1 SV=1
DN11807_c0g1i1.2	unknown [Picea sitchensis]	Glucan endo-1,3-beta-glucosidase 12 OS=Arabidopsis thaliana OX=3702 GN=At4g29360 PE=2 SV=1
DN11811_c0g1i1.1	protein MRG1 isoform X1 [Amborella trichopoda]	Protein MRG1 OS=Arabidopsis thaliana OX=3702 GN=MRG1 PE=1 SV=1
DN11812_c0g1i1.2	--	--
DN11813_c0g1i1.1	--	--
DN11813_c0g2i1.1	--	--
DN11814_c0g1i1.2	--	--
DN11814_c0g1i2.1	--	--
[truncated: 48,446 more rows]
