# Supplementary material for: Endophytic fungus Pseudodidymocyrtis lobariellae KL27 promotes taxol biosynthesis and accumulation in Taxus chinensis
Source: BMC Plant Biol. 2022 Jan 3;22:12. doi: 10.1186/s12870-021-03396-6 (PMC8722197; doi:10.1186/s12870-021-03396-6)
Supplement: Supplementary file 13 — Additional file 13: Table S7. Annotation to encode putative TFs. (XLS 943 kb) [file 12870_2021_3396_MOESM13_ESM.xls]

## Sheet: TF
Table S7 Annotation to en_code putative TFs
Geneid	Family	Y0.5H vs CK0.5H				Y6H vs CK6H				NR annotation	Swissprot annotation	Pathway	Pathway definition	GO annotation
		foldChange	log2FoldChange	pval	padj	foldChange	log2FoldChange	pval	padj
DN10087_c0g1i2.2	TUB	1.0275	0.0391376	0.814543	0.932125	1.5216	0.60559	4.17108e-06	2.90501e-05	tubby-like protein 4 [Amborella trichopoda]	Tubby-like protein 4 OS=Oryza sativa subsp. japonica OX=39947 GN=TULP4 PE=3 SV=2	--	--	Molecular Function: phosphatidylinositol binding (GO:0035091);
DN10105_c0g1i1.2	TCP	0.8771	-0.189186	0.359967	0.59252	1.03839	0.0543431	0.814674	0.930379	PREDICTED: transcription factor TCP15-like isoform X1 [Nelumbo nucifera]	Transcription factor TCP14 OS=Arabidopsis thaliana OX=3702 GN=TCP14 PE=1 SV=1	--	--	Molecular Function: DNA-binding transcription factor activity (GO:0003700);|Cellular Component: nucleus (GO:0005634);|Biological Process: regulation of transcription, DNA-templated (GO:0006355);|Biological Process: cell proliferation (GO:0008283);|Biological Process: response to cytokinin (GO:0009735);|Biological Process: response to abscisic acid (GO:0009737);|Biological Process: response to gib…
DN10266_c0g1i1.2	C2H2	0.878008	-0.187695	0.393184	0.625585	1.67171	0.741324	1.9207e-05	0.00012162	uncharacterized protein LOC9645956 [Selaginella moellendorffii]	Zinc finger protein SHOOT GRAVITROPISM 5 OS=Arabidopsis thaliana OX=3702 GN=SGR5 PE=1 SV=1	--	--	Molecular Function: DNA binding (GO:0003677);|Molecular Function: DNA-binding transcription factor activity (GO:0003700);|Cellular Component: nucleus (GO:0005634);|Biological Process: regulation of transcription, DNA-templated (GO:0006355);|Biological Process: detection of gravity (GO:0009590);|Biological Process: gravitropism (GO:0009630);|Biological Process: negative gravitropism (GO:0009959);|…
DN10290_c0g1i1.2	GRAS	0.975961	-0.0351044	0.859316	0.957735	1.33945	0.421636	0.250792	0.460797	lateral suppressor protein [Chrysanthemum lavandulifolium]	SCARECROW-LIKE protein 7 OS=Populus euphratica OX=75702 GN=SCL7 PE=2 SV=1	--	--	Molecular Function: DNA binding (GO:0003677);|Cellular Component: nucleus (GO:0005634);
DN10297_c0g1i4.2	GARP-G2-like	1.3941	0.479333	0.00051407	0.00297376	0.77941	-0.359545	0.143913	0.311587	unknown [Picea sitchensis]	Myb family transcription factor APL OS=Arabidopsis thaliana OX=3702 GN=APL PE=1 SV=2	--	--	Molecular Function: DNA binding (GO:0003677);|Molecular Function: DNA-binding transcription factor activity (GO:0003700);|Cellular Component: nucleus (GO:0005634);|Biological Process: regulation of transcription, DNA-templated (GO:0006355);|Biological Process: flower development (GO:0009908);|Biological Process: phloem development (GO:0010088);|Biological Process: xylem development (GO:0010089);|…
DN10377_c0g1i2.2	bHLH	0.972078	-0.0408554	0.903842	0.982415	0.608931	-0.715649	0.0493126	0.135624	basic helix-loop-helix (bHLH) DNA-binding family protein [Artemisia annua]	Transcription factor BHLH148 OS=Oryza sativa subsp. japonica OX=39947 GN=BHLH148 PE=1 SV=1	--	--	Molecular Function: DNA binding (GO:0003677);|Cellular Component: nucleus (GO:0005634);|Biological Process: regulation of transcription, DNA-templated (GO:0006355);|Biological Process: response to water deprivation (GO:0009414);|Molecular Function: protein dimerization activity (GO:0046983);
DN10384_c0g1i1.2	zf-HD	1.44563	0.5317	0.00430536	0.0194908	2.79646	1.4836	3.04489e-16	4.79847e-15	unknown [Picea sitchensis]	Zinc-finger homeodomain protein 1 OS=Oryza sativa subsp. indica OX=39946 GN=ZHD1 PE=3 SV=1	--	--	Molecular Function: DNA binding (GO:0003677);|Cellular Component: nucleus (GO:0005634);|Molecular Function: metal ion binding (GO:0046872);
DN10405_c0g1i1.2	C3H	1.09683	0.133343	0.278151	0.502224	1.11613	0.158505	0.162706	0.341341	zinc finger CCCH domain-containing protein 32 isoform X1 [Amborella trichopoda]	Zinc finger CCCH domain-containing protein ZFN-like OS=Pisum sativum OX=3888 PE=2 SV=1	--	--	Molecular Function: DNA binding (GO:0003677);|Cellular Component: nucleus (GO:0005634);|Molecular Function: metal ion binding (GO:0046872);
DN10424_c0g2i1.1	GRAS	0	#NAME?	0.000203105	0.00128906	0.248839	-2.00672	0.208846	0.40821	PREDICTED: protein SCARECROW [Nelumbo nucifera]	Protein SCARECROW OS=Arabidopsis thaliana OX=3702 GN=SCR PE=1 SV=1	--	--	Molecular Function: DNA-binding transcription factor activity (GO:0003700);|Cellular Component: nucleus (GO:0005634);|Biological Process: asymmetric cell division (GO:0008356);|Biological Process: gravitropism (GO:0009630);|Biological Process: radial pattern formation (GO:0009956);|Molecular Function: sequence-specific DNA binding (GO:0043565);|Biological Process: leaf development (GO:0048366);|B…
DN10450_c0g1i1.2	WRKY	1.5899	0.668939	0.140168	0.314758	11.5118	3.52504	1.83003e-08	1.6824e-07	probable WRKY transcription factor 51 [Cucurbita moschata]	WRKY transcription factor 71 OS=Arabidopsis thaliana OX=3702 GN=WRKY71 PE=2 SV=1	--	--	Molecular Function: DNA-binding transcription factor activity (GO:0003700);|Cellular Component: nucleus (GO:0005634);|Biological Process: vegetative to reproductive phase transition of meristem (GO:0010228);|Biological Process: positive regulation of transcription, DNA-templated (GO:0045893);|Molecular Function: sequence-specific double-stranded DNA binding (GO:1990837);
DN10472_c0g1i1.2	MYB-related	0.818344	-0.28922	0.0138439	0.0521707	0.863177	-0.212272	0.088306	0.215347	SANT/Myb domain [Macleaya cordata]	Telomere-binding protein 1 OS=Oryza sativa subsp. japonica OX=39947 GN=TBP1 PE=1 SV=2	--	--	Cellular Component: chromosome, telomeric region (GO:0000781);|Biological Process: regulation of telomere maintenance (GO:0032204);|Molecular Function: telomeric DNA binding (GO:0042162);|Molecular Function: protein homodimerization activity (GO:0042803);
DN10503_c0g1i1.2	GRAS	Inf	Inf	0.0773123	0.204555	Inf	Inf	0.0194668	0.0630338	scarecrow-like protein 18 [Amborella trichopoda]	Scarecrow-like transcription factor PAT1 OS=Arabidopsis thaliana OX=3702 GN=PAT1 PE=2 SV=1	--	--	Molecular Function: DNA-binding transcription factor activity (GO:0003700);|Cellular Component: nucleus (GO:0005634);|Cellular Component: cytoplasm (GO:0005737);|Biological Process: red, far-red light phototransduction (GO:0009585);|Biological Process: photomorphogenesis (GO:0009640);|Molecular Function: sequence-specific DNA binding (GO:0043565);
DN10538_c0g1i1.2	MYB	1.71714	0.780009	0.351118	0.582824	3.86623	1.95093	0.0013827	0.00619132	transcription factor MYB30 [Picea abies]	Transcription factor MYB12 OS=Arabidopsis thaliana OX=3702 GN=MYB12 PE=1 SV=1	--	--	Molecular Function: DNA-binding transcription factor activity (GO:0003700);|Cellular Component: nucleus (GO:0005634);|Biological Process: response to light stimulus (GO:0009416);|Biological Process: response to salt stress (GO:0009651);|Biological Process: response to ethylene (GO:0009723);|Biological Process: response to auxin (GO:0009733);|Biological Process: flavonoid biosynthetic process (GO:…
DN10580_c0g1i1.2	MYB	4.54345	2.18379	9.62714e-11	1.37048e-09	0.119628	-3.06337	6.33194e-07	4.90096e-06	R2R3-MYB transcription factor MYB11 [Picea glauca]	Transcription factor MYB74 OS=Arabidopsis thaliana OX=3702 GN=MYB74 PE=2 SV=1	--	--	Molecular Function: DNA-binding transcription factor activity (GO:0003700);|Cellular Component: nucleus (GO:0005634);|Biological Process: response to salt stress (GO:0009651);|Biological Process: response to ethylene (GO:0009723);|Biological Process: response to abscisic acid (GO:0009737);|Biological Process: response to jasmonic acid (GO:0009753);|Biological Process: cell differentiation (GO:003…
DN10586_c0g2i1.2	bHLH					126.879	6.98731	2.88752e-14	4.07276e-13	transcription factor SPCH, partial [Picea breweriana]	Transcription factor SPEECHLESS OS=Arabidopsis thaliana OX=3702 GN=SPCH PE=1 SV=1	--	--	Molecular Function: DNA binding (GO:0003677);|Molecular Function: DNA-binding transcription factor activity (GO:0003700);|Cellular Component: nucleus (GO:0005634);|Biological Process: regulation of transcription, DNA-templated (GO:0006355);|Biological Process: stomatal complex development (GO:0010374);|Biological Process: positive regulation of transcription, DNA-templated (GO:0045893);|Molecular…
DN10588_c0g1i3.2	TCP	0.937982	-0.0923675	0.205428	0.411942	0.822982	-0.281067	0.00279702	0.0117436	hypothetical protein MARPO_0068s0102 [Marchantia polymorpha]	Transcription factor TCP8 OS=Arabidopsis thaliana OX=3702 GN=TCP8 PE=1 SV=1	--	--	Molecular Function: RNA polymerase II proximal promoter sequence-specific DNA binding (GO:0000978);|Molecular Function: DNA-binding transcription factor activity (GO:0003700);|Cellular Component: nucleus (GO:0005634);|Biological Process: regulation of transcription, DNA-templated (GO:0006355);|Molecular Function: sequence-specific DNA binding (GO:0043565);|Molecular Function: transcription regula…
DN10618_c0g1i1.1	AP2/ERF-ERF	1.63765	0.71163	0.199108	0.403235	0.5866	-0.769551	0.160841	0.338367	hypothetical protein GOBAR_AA26123 [Gossypium barbadense]	Pathogenesis-related genes transcriptional activator PTI5 OS=Solanum lycopersicum OX=4081 GN=PTI5 PE=2 SV=1	--	--	Molecular Function: DNA binding (GO:0003677);|Molecular Function: DNA-binding transcription factor activity (GO:0003700);|Cellular Component: nucleus (GO:0005634);|Biological Process: defense response (GO:0006952);
DN10694_c0g1i2.2	bHLH	2.59733	1.37703	0.414061	0.646009	1.751	0.808182	0.935431	0.997827	transcription factor aborted microspores-like protein [Medicago truncatula]	Transcription factor ABORTED MICROSPORES OS=Arabidopsis thaliana OX=3702 GN=AMS PE=1 SV=2	--	--	Molecular Function: RNA polymerase II proximal promoter sequence-specific DNA binding (GO:0000978);|Molecular Function: chromatin binding (GO:0003682);|Molecular Function: DNA-binding transcription factor activity (GO:0003700);|Cellular Component: nucleus (GO:0005634);|Biological Process: regulation of transcription, DNA-templated (GO:0006355);|Biological Process: pollen development (GO:0009555);…
DN10730_c0g1i1.2	C2C2-GATA	1.46367	0.54959	0.00133341	0.00696902	2.14696	1.10229	4.31366e-14	6.02294e-13	zinc finger protein [Macleaya cordata]	GATA transcription factor 12 OS=Arabidopsis thaliana OX=3702 GN=GATA12 PE=2 SV=1	--	--	Molecular Function: DNA-binding transcription factor activity (GO:0003700);|Cellular Component: nucleus (GO:0005634);|Biological Process: multicellular organism development (GO:0007275);|Biological Process: circadian rhythm (GO:0007623);|Molecular Function: zinc ion binding (GO:0008270);|Biological Process: response to light stimulus (GO:0009416);|Molecular Function: sequence-specific DNA binding…
DN10791_c0g1i1.2	AP2/ERF-ERF	1.2065	0.270834	0.615444	0.809154	4.5706	2.19238	6.58768e-05	0.000382448	AP2-like ethylene-responsive transcription factor At1g16060 [Olea europaea var. sylvestris]	Ethylene-responsive transcription factor WRI1 OS=Arabidopsis thaliana OX=3702 GN=WRI1 PE=1 SV=1	--	--	Molecular Function: DNA binding (GO:0003677);|Molecular Function: DNA-binding transcription factor activity (GO:0003700);|Cellular Component: nucleus (GO:0005634);|Biological Process: regulation of carbohydrate metabolic process (GO:0006109);|Biological Process: regulation of glycolytic process (GO:0006110);|Biological Process: lipid metabolic process (GO:0006629);|Biological Process: lipid biosy…
DN10810_c0g1i1.1	HB-HD-ZIP	0.288091	-1.7954	0.0538833	0.154518	1.4238	0.509751	0.57894	0.775603	unknown [Picea sitchensis]	Homeobox-leucine zipper protein HAT14 OS=Arabidopsis thaliana OX=3702 GN=HAT14 PE=2 SV=3	--	--	Molecular Function: DNA-binding transcription factor activity (GO:0003700);|Cellular Component: nucleus (GO:0005634);|Molecular Function: sequence-specific DNA binding (GO:0043565);
DN10818_c0g1i3.2	B3-ARF	1.2659	0.340168	0.340167	0.571207	2.11053	1.0776	1.29546e-05	8.44871e-05	ARF-L2 protein, partial [Ginkgo biloba]	Auxin response factor 4 OS=Arabidopsis thaliana OX=3702 GN=ARF4 PE=1 SV=1	--	--	Molecular Function: DNA binding (GO:0003677);|Molecular Function: DNA-binding transcription factor activity (GO:0003700);|Cellular Component: nucleus (GO:0005634);|Biological Process: auxin-activated signaling pathway (GO:0009734);|Biological Process: vegetative phase change (GO:0010050);|Biological Process: abaxial cell fate specification (GO:0010158);
DN1086_c0g1i1.2	bHLH	1.21825	0.284815	0.636587	0.823262	2.72412	1.44579	0.000833303	0.00392783	hypothetical protein AXG93_3884s1350 [Marchantia polymorpha subsp. ruderalis]	Transcription factor ABORTED MICROSPORES OS=Arabidopsis thaliana OX=3702 GN=AMS PE=1 SV=2	--	--	Molecular Function: RNA polymerase II proximal promoter sequence-specific DNA binding (GO:0000978);|Molecular Function: chromatin binding (GO:0003682);|Molecular Function: DNA-binding transcription factor activity (GO:0003700);|Cellular Component: nucleus (GO:0005634);|Biological Process: regulation of transcription, DNA-templated (GO:0006355);|Biological Process: pollen development (GO:0009555);…
DN10962_c0g1i1.2	Trihelix	1.05724	0.0803077	0.451464	0.678879	1.03362	0.0477	0.740455	0.888977	unknown [Picea sitchensis]	Trihelix transcription factor ASIL2 OS=Arabidopsis thaliana OX=3702 GN=ASIL2 PE=1 SV=1	--	--	Molecular Function: DNA-binding transcription factor activity (GO:0003700);|Cellular Component: nucleus (GO:0005634);|Biological Process: regulation of transcription, DNA-templated (GO:0006355);|Biological Process: embryo development ending in seed dormancy (GO:0009793);|Biological Process: seed maturation (GO:0010431);|Molecular Function: sequence-specific DNA binding (GO:0043565);|Molecular Fun…
DN11006_c0g1i1.2	LOB	1.9799	0.985427	7.08447e-09	8.51123e-08	0.105077	-3.25049	1.29413e-15	1.96189e-14	lateral organ boundaries (LOB) domain protein [Medicago truncatula]	LOB domain-containing protein 1 OS=Arabidopsis thaliana OX=3702 GN=LBD1 PE=2 SV=1	--	--	Cellular Component: mitochondrion (GO:0005739);
DN11052_c0g2i1.2	AP2/ERF-ERF	1.1811	0.240137	0.0458798	0.136814	1.24919	0.320987	0.0201642	0.0648663	hypothetical protein MARPO_0001s0341 [Marchantia polymorpha]	Ethylene-responsive transcription factor 3 OS=Nicotiana tabacum OX=4097 GN=ERF3 PE=2 SV=1	--	--	Molecular Function: DNA binding (GO:0003677);|Molecular Function: DNA-binding transcription factor activity (GO:0003700);|Cellular Component: nucleus (GO:0005634);|Biological Process: defense response (GO:0006952);|Biological Process: ethylene-activated signaling pathway (GO:0009873);
DN11057_c0g1i3.1	C3H	0	#NAME?	1.47597e-41	8.33573e-40	0	#NAME?	6.54592e-25	1.54639e-23	hypothetical protein AMTR_s00069p00156070 [Amborella trichopoda]	Zinc finger CCCH domain-containing protein 63 OS=Arabidopsis thaliana OX=3702 GN=ZFWD2 PE=2 SV=1	--	--	Molecular Function: DNA binding (GO:0003677);|Molecular Function: mRNA binding (GO:0003729);|Molecular Function: snoRNA binding (GO:0030515);|Cellular Component: small-subunit processome (GO:0032040);|Molecular Function: metal ion binding (GO:0046872);
DN11068_c0g1i1.2	HB-HD-ZIP	0.95044	-0.0733327	0.608301	0.804136	1.33351	0.415224	0.000496795	0.00246033	hypothetical protein COLO4.27297 [Corchorus olitorius]	Homeobox-leucine zipper protein ATHB-6 OS=Arabidopsis thaliana OX=3702 GN=ATHB-6 PE=1 SV=1	--	--	Molecular Function: DNA binding (GO:0003677);|Molecular Function: DNA-binding transcription factor activity (GO:0003700);|Cellular Component: nucleus (GO:0005634);|Biological Process: response to water deprivation (GO:0009414);|Biological Process: abscisic acid-activated signaling pathway (GO:0009738);|Biological Process: negative regulation of abscisic acid-activated signaling pathway (GO:000978…
DN11095_c0g1i2.1	GARP-G2-like	0.906501	-0.14162	0.315366	0.545107	0.800257	-0.321465	0.0110739	0.038974	unknown [Picea sitchensis]	Two-component response regulator ORR23 OS=Oryza sativa subsp. japonica OX=39947 GN=RR23 PE=2 SV=1	ko04075	Plant hormone signal transduction	Biological Process: phosphorelay signal transduction system (GO:0000160);|Molecular Function: DNA binding (GO:0003677);|Molecular Function: DNA-binding transcription factor activity (GO:0003700);|Cellular Component: nucleus (GO:0005634);|Biological Process: cytokinin-activated signaling pathway (GO:0009736);
DN11162_c0g1i1.2	GRAS	0.801571	-0.319098	0.413454	0.645384	1.35518	0.438487	0.242016	0.449879	hypothetical protein AQUCO_00300539v1 [Aquilegia coerulea]	DELLA protein RGL1 OS=Arabidopsis thaliana OX=3702 GN=RGL1 PE=1 SV=1	--	--	Molecular Function: DNA-binding transcription factor activity (GO:0003700);|Molecular Function: transcription coregulator activity (GO:0003712);|Cellular Component: nucleus (GO:0005634);|Biological Process: response to ethylene (GO:0009723);|Biological Process: response to abscisic acid (GO:0009737);|Biological Process: response to gibberellin (GO:0009739);|Biological Process: gibberellic acid me…
DN11203_c0g1i1.1	NAC	0.61339	-0.705123	0.00247878	0.0120339	1.73153	0.792044	0.00102337	0.00472645	PREDICTED: NAC domain-containing protein 35 [Nelumbo nucifera]	NAC domain-containing protein 35 OS=Arabidopsis thaliana OX=3702 GN=NAC035 PE=1 SV=2	--	--	Molecular Function: DNA binding (GO:0003677);|Molecular Function: DNA-binding transcription factor activity (GO:0003700);|Cellular Component: nucleus (GO:0005634);|Biological Process: flower development (GO:0009908);
DN11256_c0g1i1.2	LOB	1.12958	0.17579	0.589489	0.790503	1.26292	0.336759	0.527732	0.738333	protein LATERAL ORGAN BOUNDARIES-like isoform X2 [Physcomitrella patens]	Protein ASYMMETRIC LEAVES 2 OS=Arabidopsis thaliana OX=3702 GN=AS2 PE=1 SV=1	--	--	Cellular Component: nucleus (GO:0005634);|Cellular Component: nucleoplasm (GO:0005654);|Biological Process: specification of symmetry (GO:0009799);|Biological Process: adaxial/abaxial axis specification (GO:0009943);|Biological Process: polarity specification of adaxial/abaxial axis (GO:0009944);|Biological Process: proximal/distal pattern formation (GO:0009954);|Biological Process: petal develop…
DN11302_c0g1i1.2	bHLH	0.91606	-0.126486	0.133502	0.30442	0.992408	-0.010994	0.876156	0.96512	unknown [Picea sitchensis]	Transcription factor ILR3 OS=Arabidopsis thaliana OX=3702 GN=ILR3 PE=1 SV=1	--	--	Molecular Function: DNA-binding transcription factor activity (GO:0003700);|Cellular Component: nucleus (GO:0005634);|Biological Process: regulation of transcription, DNA-templated (GO:0006355);|Biological Process: glucosinolate metabolic process (GO:0019760);|Molecular Function: sequence-specific DNA binding (GO:0043565);|Molecular Function: protein dimerization activity (GO:0046983);
DN11309_c0g1i1.2	C2C2-CO-like	0.858317	-0.220418	7.56476e-06	6.24527e-05	0.776039	-0.365799	3.07451e-10	3.28867e-09	constans-like 1 protein [Pinus taeda]	Zinc finger protein CONSTANS-LIKE 2 OS=Arabidopsis thaliana OX=3702 GN=COL2 PE=1 SV=1	--	--	Molecular Function: DNA binding (GO:0003677);|Molecular Function: DNA-binding transcription factor activity (GO:0003700);|Cellular Component: nucleus (GO:0005634);|Molecular Function: zinc ion binding (GO:0008270);|Biological Process: chloroplast organization (GO:0009658);|Biological Process: regulation of flower development (GO:0009909);
DN11342_c0g1i1.1	GRAS	0.790618	-0.338947	0.0150297	0.0557865	1.05779	0.0810486	0.557945	0.762644	scarecrow-like protein 1 [Morus notabilis]	Scarecrow-like protein 1 OS=Arabidopsis thaliana OX=3702 GN=SCL1 PE=2 SV=1	--	--	Molecular Function: DNA-binding transcription factor activity (GO:0003700);|Cellular Component: nucleus (GO:0005634);|Biological Process: regulation of transcription, DNA-templated (GO:0006355);|Molecular Function: sequence-specific DNA binding (GO:0043565);
DN11409_c0g1i1.2	NAC	2.44513	1.28991	9.98951e-10	1.30442e-08	0.120283	-3.0555	1.28032e-10	1.40818e-09	NAC transcription factor 25-like [Quercus suber]	NAC transcription factor NAM-B1 OS=Triticum dicoccoides OX=85692 GN=NAM-B1 PE=4 SV=1	--	--	Molecular Function: DNA binding (GO:0003677);|Cellular Component: nucleus (GO:0005634);|Biological Process: regulation of transcription, DNA-templated (GO:0006355);
DN11503_c0g1i1.1	AP2/ERF-ERF	0.845924	-0.2414	0.102243	0.250813	0.71403	-0.485943	0.00152411	0.0067686	unknown [Picea sitchensis]	Ethylene-responsive transcription factor ERF053 OS=Arabidopsis thaliana OX=3702 GN=ERF053 PE=1 SV=1	--	--	Molecular Function: DNA-binding transcription factor activity (GO:0003700);|Cellular Component: nucleus (GO:0005634);|Cellular Component: cytoplasm (GO:0005737);|Biological Process: response to salt stress (GO:0009651);|Biological Process: ethylene-activated signaling pathway (GO:0009873);|Molecular Function: sequence-specific DNA binding (GO:0043565);|Biological Process: positive regulation of t…
DN11517_c0g1i1.2	AP2/ERF-ERF	3.94843	1.98128	7.73539e-08	8.37799e-07	37.4387	5.22646	0.000274091	0.00142435	hypothetical protein SORBI_3005G051200 [Sorghum bicolor]	Ethylene-responsive transcription factor ERF113 OS=Arabidopsis thaliana OX=3702 GN=ERF113 PE=2 SV=1	--	--	Molecular Function: DNA-binding transcription factor activity (GO:0003700);|Cellular Component: nucleus (GO:0005634);|Biological Process: response to water deprivation (GO:0009414);|Biological Process: response to salt stress (GO:0009651);|Biological Process: response to ethylene (GO:0009723);|Biological Process: response to abscisic acid (GO:0009737);|Biological Process: response to salicylic ac…
DN11532_c0g1i1.2	GRAS	1.99442	0.995972	1.90346e-14	3.56324e-13	1.40942	0.495106	0.0220653	0.0699795	hypothetical protein MARPO_0194s0011 [Marchantia polymorpha]	Nodulation-signaling pathway 1 protein OS=Medicago truncatula OX=3880 GN=NSP1 PE=1 SV=1	--	--	Cellular Component: nucleus (GO:0005634);|Biological Process: nodulation (GO:0009877);|Biological Process: hormone biosynthetic process (GO:0042446);|Biological Process: regulation of secondary shoot formation (GO:2000032);
DN11539_c0g1i1.2	bHLH	0.686448	-0.542778	0.511569	0.730408	1.49421	0.579381	0.447447	0.668108	hypothetical protein AXG93_3884s1350 [Marchantia polymorpha subsp. ruderalis]	Transcription factor bHLH35 OS=Arabidopsis thaliana OX=3702 GN=BHLH35 PE=2 SV=1	--	--	Molecular Function: DNA binding (GO:0003677);|Cellular Component: nucleus (GO:0005634);|Molecular Function: protein dimerization activity (GO:0046983);
DN11557_c0g1i2.1	C2H2	1.10033	0.137936	0.162939	0.350702	0.964998	-0.0514016	0.598855	0.792118	PREDICTED: protein indeterminate-domain 5, chloroplastic-like [Nelumbo nucifera]	Protein indeterminate-domain 5, chloroplastic OS=Arabidopsis thaliana OX=3702 GN=IDD5 PE=1 SV=1	--	--	Molecular Function: DNA-binding transcription factor activity (GO:0003700);|Cellular Component: nucleus (GO:0005634);|Biological Process: regulation of transcription, DNA-templated (GO:0006355);|Cellular Component: chloroplast (GO:0009507);|Molecular Function: sequence-specific DNA binding (GO:0043565);|Biological Process: positive regulation of transcription, DNA-templated (GO:0045893);|Molecula…
DN11583_c0g1i1.1	AP2/ERF-ERF	1.01228	0.0176122	0.952133	1	0.314775	-1.66761	0.0371522	0.10768	AP2/ERF transcription factor [Trema orientale]	Pathogenesis-related genes transcriptional activator PTI5 OS=Solanum lycopersicum OX=4081 GN=PTI5 PE=2 SV=1	--	--	Molecular Function: DNA binding (GO:0003677);|Molecular Function: DNA-binding transcription factor activity (GO:0003700);|Cellular Component: nucleus (GO:0005634);|Biological Process: defense response (GO:0006952);
DN115_c0g1i2.1	AP2/ERF-AP2	1.48995	0.575267	0.644549	0.826746	5.47451	2.45273	1.12022e-07	9.43219e-07	AP2-like ethylene-responsive transcription factor At1g16060 [Olea europaea var. sylvestris]	Ethylene-responsive transcription factor WRI1 OS=Arabidopsis thaliana OX=3702 GN=WRI1 PE=1 SV=1	--	--	Molecular Function: DNA binding (GO:0003677);|Molecular Function: DNA-binding transcription factor activity (GO:0003700);|Cellular Component: nucleus (GO:0005634);|Biological Process: regulation of carbohydrate metabolic process (GO:0006109);|Biological Process: regulation of glycolytic process (GO:0006110);|Biological Process: lipid metabolic process (GO:0006629);|Biological Process: lipid biosy…
DN11633_c0g1i2.2	NF-YB	0.87052	-0.20005	0.226793	0.439105	1.13328	0.180506	0.167492	0.348593	unknown [Picea sitchensis]	DNA polymerase epsilon subunit D OS=Debaryomyces hansenii (strain ATCC 36239 / CBS 767 / JCM 1990 / NBRC 0083 / IGC 2968) OX=284592 GN=DPB4 PE=3 SV=2	ko03030|ko03420|ko00230|ko00240|ko03410	DNA replication|Nucleotide excision repair|Purine metabolism|Pyrimidine metabolism|Base excision repair	Molecular Function: DNA-directed DNA polymerase activity (GO:0003887);|Cellular Component: nucleus (GO:0005634);|Biological Process: DNA replication (GO:0006260);|Molecular Function: protein heterodimerization activity (GO:0046982);
DN11635_c0g1i1.2	MYB-related	4.39798	2.13684	0.288658	0.514751	0	#NAME?	0.978996	1	protein ODORANT1-like [Ananas comosus]	Transcription factor MYB20 OS=Arabidopsis thaliana OX=3702 GN=MYB20 PE=2 SV=1	--	--	Molecular Function: enhancer sequence-specific DNA binding (GO:0001158);|Molecular Function: DNA-binding transcription factor activity (GO:0003700);|Cellular Component: nucleus (GO:0005634);|Biological Process: cell differentiation (GO:0030154);|Molecular Function: sequence-specific DNA binding (GO:0043565);|Molecular Function: transcription regulatory region DNA binding (GO:0044212);|Biological …
DN11847_c0g1i1.2	B3	1.26383	0.337801	0.507108	0.727423	3.0172	1.59321	5.71187e-05	0.000335313	putative B3 domain-containing protein At5g58280 isoform X1 [Cynara cardunculus var. scolymus]	B3 domain-containing protein Os05g0481400 OS=Oryza sativa subsp. japonica OX=39947 GN=Os05g0481400 PE=2 SV=1	--	--	Molecular Function: DNA binding (GO:0003677);|Cellular Component: nucleus (GO:0005634);
DN11895_c0g1i2.2	GRAS	0.783482	-0.352027	0.854017	0.954695	3.51283	1.81263	0.0182576	0.0596921	unknown [Picea sitchensis]	Scarecrow-like protein 28 OS=Arabidopsis thaliana OX=3702 GN=SCL28 PE=1 SV=1	--	--	Molecular Function: DNA-binding transcription factor activity (GO:0003700);|Cellular Component: nucleus (GO:0005634);|Biological Process: regulation of transcription, DNA-templated (GO:0006355);|Molecular Function: sequence-specific DNA binding (GO:0043565);|Biological Process: positive regulation of brassinosteroid mediated signaling pathway (GO:1900459);
DN11913_c0g1i1.1	LFY	0.466923	-1.09874	0.473978	0.698995	1.10819	0.148203	0.832519	0.941162	NEEDLY-like protein, partial [Taxus globosa]	Floricaula/leafy-like protein FL1 OS=Pinus radiata OX=3347 PE=1 SV=1	--	--	Molecular Function: DNA binding (GO:0003677);|Cellular Component: nucleus (GO:0005634);|Biological Process: regulation of transcription, DNA-templated (GO:0006355);|Biological Process: multicellular organism development (GO:0007275);
DN11942_c0g1i3.2	GRF	1.02399	0.0342022	1	1	89.7662	6.4881	3.17573e-10	3.38821e-09	growth regulating factor 3 [Larix kaempferi]	Growth-regulating factor 1 OS=Arabidopsis thaliana OX=3702 GN=GRF1 PE=1 SV=1	--	--	Molecular Function: ATP binding (GO:0005524);|Cellular Component: nucleus (GO:0005634);|Biological Process: transcription, DNA-templated (GO:0006351);|Biological Process: regulation of transcription, DNA-templated (GO:0006355);|Biological Process: response to nematode (GO:0009624);|Biological Process: glucosinolate metabolic process (GO:0019760);|Molecular Function: sequence-specific DNA binding …
DN11958_c0g2i1.2	C3H	1.26917	0.343888	6.67262e-06	5.56474e-05	1.06288	0.0879781	0.291388	0.509133	unknown [Picea sitchensis]	Zinc finger CCCH domain-containing protein 24 OS=Oryza sativa subsp. japonica OX=39947 GN=Os03g0698800 PE=2 SV=1	--	--	Molecular Function: DNA binding (GO:0003677);|Molecular Function: metal ion binding (GO:0046872);
DN12073_c0g1i1.2	HB-HD-ZIP	1.02022	0.0288857	0.737299	0.889281	1.60718	0.684535	2.5517e-13	3.40998e-12	unknown [Picea sitchensis]	Homeobox-leucine zipper protein ATHB-13 OS=Arabidopsis thaliana OX=3702 GN=ATHB-13 PE=2 SV=2	--	--	Molecular Function: DNA-binding transcription factor activity (GO:0003700);|Cellular Component: nucleus (GO:0005634);|Biological Process: response to sucrose (GO:0009744);|Biological Process: leaf morphogenesis (GO:0009965);|Molecular Function: sequence-specific DNA binding (GO:0043565);|Biological Process: cotyledon morphogenesis (GO:0048826);|Biological Process: primary root development (GO:008…
DN12086_c0g1i1.1	NAC	0.954982	-0.0664553	0.962024	1	0.826989	-0.27406	0.695193	0.857185	NAC-domain containing protein 2 [Picea abies]	NAC domain-containing protein 100 OS=Arabidopsis thaliana OX=3702 GN=NAC100 PE=2 SV=1	--	--	Molecular Function: DNA binding (GO:0003677);|Molecular Function: DNA-binding transcription factor activity (GO:0003700);|Cellular Component: nucleus (GO:0005634);
DN12114_c0g1i1.1	bHLH	1.30409	0.383038	6.61717e-05	0.00046387	1.29796	0.376248	0.000145309	0.000795548	unknown [Picea sitchensis]	Transcription factor bHLH13 OS=Arabidopsis thaliana OX=3702 GN=BHLH13 PE=1 SV=1	--	--	Molecular Function: DNA-binding transcription factor activity (GO:0003700);|Cellular Component: nucleus (GO:0005634);|Cellular Component: cytoplasm (GO:0005737);|Biological Process: regulation of transcription, DNA-templated (GO:0006355);|Biological Process: negative regulation of gene expression (GO:0010629);|Molecular Function: transcription regulatory region DNA binding (GO:0044212);|Molecular…
DN12157_c0g1i2.2	GRAS	1.38749	0.472478	2.11084e-05	0.000161675	1.26032	0.333786	0.00767591	0.0284852	SCL10 [Pinus radiata]	Scarecrow-like transcription factor PAT1 OS=Arabidopsis thaliana OX=3702 GN=PAT1 PE=2 SV=1	--	--	Molecular Function: DNA-binding transcription factor activity (GO:0003700);|Cellular Component: nucleus (GO:0005634);|Cellular Component: cytoplasm (GO:0005737);|Biological Process: red, far-red light phototransduction (GO:0009585);|Biological Process: photomorphogenesis (GO:0009640);|Molecular Function: sequence-specific DNA binding (GO:0043565);
DN12161_c0g1i1.2	MYB	1.34193	0.424312	0.255366	0.475279	0.0427605	-4.54758	0.00634569	0.0241733	R2R3MYB25 [Ginkgo biloba]	Transcription factor MYB106 OS=Arabidopsis thaliana OX=3702 GN=MYB106 PE=2 SV=1	--	--	Biological Process: cell morphogenesis (GO:0000902);|Molecular Function: DNA binding (GO:0003677);|Cellular Component: nucleus (GO:0005634);|Biological Process: trichome branching (GO:0010091);|Biological Process: cuticle pattern formation (GO:0035017);|Biological Process: regulation of cutin biosynthetic process (GO:1901957);
DN12178_c0g1i1.2	NAC	1.71204	0.77572	1.18111e-27	4.25794e-26	0.379827	-1.39659	3.29725e-15	4.88424e-14	unknown [Picea sitchensis]	NAC domain-containing protein 48 OS=Oryza sativa subsp. japonica OX=39947 GN=NAC048 PE=1 SV=1	--	--	Cellular Component: nucleus (GO:0005634);|Biological Process: response to cold (GO:0009409);|Biological Process: regulation of growth (GO:0040008);|Molecular Function: sequence-specific DNA binding (GO:0043565);|Biological Process: positive regulation of transcription, DNA-templated (GO:0045893);|Biological Process: root development (GO:0048364);|Biological Process: regulation of defense response…
DN12224_c0g1i1.2	WRKY	2.60196	1.3796	0.0413524	0.125817	4.8456	2.27667	0.00549224	0.021323	WRKY domain-containing protein [Cephalotus follicularis]	Probable WRKY transcription factor 59 OS=Arabidopsis thaliana OX=3702 GN=WRKY59 PE=2 SV=2	--	--	Molecular Function: DNA-binding transcription factor activity (GO:0003700);|Cellular Component: nucleus (GO:0005634);|Molecular Function: sequence-specific DNA binding (GO:0043565);
DN12231_c0g1i1.2	zf-HD	0.815677	-0.293929	0.0960673	0.239811	1.26234	0.336104	0.013954	0.0475202	unknown [Picea sitchensis]	Zinc-finger homeodomain protein 3 OS=Arabidopsis thaliana OX=3702 GN=ZHD3 PE=1 SV=1	--	--	Molecular Function: DNA binding (GO:0003677);|Cellular Component: nucleus (GO:0005634);|Biological Process: glucosinolate metabolic process (GO:0019760);|Molecular Function: protein homodimerization activity (GO:0042803);|Molecular Function: sequence-specific DNA binding (GO:0043565);|Molecular Function: metal ion binding (GO:0046872);
DN12280_c0g1i1.2	AP2/ERF-ERF	0	#NAME?	1	1	45.4317	5.50563	7.80226e-17	1.27345e-15	unknown [Picea sitchensis]	Ethylene-responsive transcription factor WIN1 OS=Arabidopsis thaliana OX=3702 GN=WIN1 PE=2 SV=1	--	--	Molecular Function: DNA-binding transcription factor activity (GO:0003700);|Cellular Component: nucleus (GO:0005634);|Biological Process: response to water deprivation (GO:0009414);|Biological Process: ethylene-activated signaling pathway (GO:0009873);|Biological Process: cutin biosynthetic process (GO:0010143);|Biological Process: wax metabolic process (GO:0010166);|Molecular Function: sequence-…
DN12280_c0g3i1.2	AP2/ERF-ERF	Inf	Inf	0.769609	0.909899	Inf	Inf	1.47159e-20	2.94117e-19	unknown [Picea sitchensis]	Ethylene-responsive transcription factor WIN1 OS=Arabidopsis thaliana OX=3702 GN=WIN1 PE=2 SV=1	--	--	Molecular Function: DNA-binding transcription factor activity (GO:0003700);|Cellular Component: nucleus (GO:0005634);|Biological Process: response to water deprivation (GO:0009414);|Biological Process: ethylene-activated signaling pathway (GO:0009873);|Biological Process: cutin biosynthetic process (GO:0010143);|Biological Process: wax metabolic process (GO:0010166);|Molecular Function: sequence-…
DN12320_c0g1i1.2	C2C2-Dof	1.89993	0.925943	0.000737923	0.00412514	1.84977	0.887345	2.36145e-05	0.000147412	unknown [Picea sitchensis]	Dof zinc finger protein DOF5.4 OS=Arabidopsis thaliana OX=3702 GN=DOF5.4 PE=2 SV=2	--	--	Molecular Function: DNA-binding transcription factor activity (GO:0003700);|Cellular Component: nucleus (GO:0005634);|Biological Process: regulation of transcription, DNA-templated (GO:0006355);|Molecular Function: transcription regulatory region DNA binding (GO:0044212);|Molecular Function: metal ion binding (GO:0046872);
DN12328_c0g1i2.2	WRKY	1.75349	0.810225	5.37079e-42	3.07487e-40	1.31596	0.396115	5.38e-06	3.70096e-05	WRKY11 transcription factor [Ginkgo biloba]	Probable WRKY transcription factor 11 OS=Arabidopsis thaliana OX=3702 GN=WRKY11 PE=2 SV=2	--	--	Molecular Function: DNA-binding transcription factor activity (GO:0003700);|Molecular Function: calmodulin binding (GO:0005516);|Cellular Component: nucleus (GO:0005634);|Biological Process: response to bacterium (GO:0009617);|Biological Process: induced systemic resistance (GO:0009682);|Biological Process: response to chitin (GO:0010200);|Biological Process: defense response to bacterium (GO:004…
DN12341_c0g1i1.2	CSD	5.37118	2.42524	0.509251	0.729012	14.2734	3.83525	0.000188994	0.00101351	predicted protein [Hordeum vulgare subsp. vulgare]	Glycine-rich protein 2 OS=Nicotiana sylvestris OX=4096 GN=GRP-2 PE=2 SV=1	--	--	Molecular Function: DNA binding (GO:0003677);|Molecular Function: RNA binding (GO:0003723);|Biological Process: regulation of transcription, DNA-templated (GO:0006355);|Molecular Function: zinc ion binding (GO:0008270);
DN12342_c0g1i1.2	bHLH	0.409371	-1.28852	0.53944	0.753581	2.2613	1.17716	0.390001	0.614818	hypothetical protein PHAVU_009G149200g [Phaseolus vulgaris]	Transcription factor bHLH87 OS=Arabidopsis thaliana OX=3702 GN=BHLH87 PE=1 SV=1	--	--	Molecular Function: DNA binding (GO:0003677);|Molecular Function: DNA-binding transcription factor activity (GO:0003700);|Cellular Component: nucleus (GO:0005634);|Biological Process: regulation of transcription, DNA-templated (GO:0006355);|Molecular Function: protein dimerization activity (GO:0046983);
DN12366_c0g1i1.2	C2H2	1.01516	0.0217081	0.88991	0.974788	0.894944	-0.16013	0.175251	0.358878	histone-lysine N-methyltransferase SUVR5 isoform X1 [Amborella trichopoda]	Histone-lysine N-methyltransferase SUVR5 OS=Arabidopsis thaliana OX=3702 GN=SUVR5 PE=1 SV=3	--	--	Molecular Function: DNA-binding transcription factor activity (GO:0003700);|Cellular Component: nucleus (GO:0005634);|Cellular Component: chromosome (GO:0005694);|Biological Process: chromatin remodeling (GO:0006338);|Biological Process: chromatin silencing (GO:0006342);|Molecular Function: zinc ion binding (GO:0008270);|Molecular Function: histone-lysine N-methyltransferase activity (GO:0018024)…
DN12420_c0g1i2.1	EIL	0.958356	-0.061367	0.729941	0.883933	0.987837	-0.017655	0.875212	0.964703	ETHYLENE INSENSITIVE 3-like 1 protein [Physcomitrella patens]	Protein ETHYLENE INSENSITIVE 3 OS=Arabidopsis thaliana OX=3702 GN=EIN3 PE=1 SV=1	ko04075	Plant hormone signal transduction	Molecular Function: transcription regulatory region sequence-specific DNA binding (GO:0000976);|Biological Process: response to hypoxia (GO:0001666);|Molecular Function: DNA binding (GO:0003677);|Molecular Function: DNA-binding transcription factor activity (GO:0003700);|Cellular Component: nucleus (GO:0005634);|Biological Process: regulation of transcription, DNA-templated (GO:0006355);|Biologic…
DN12433_c0g1i1.1	AP2/ERF-ERF	0.419496	-1.25327	0.0295741	0.0967336	1.17693	0.235033	0.591298	0.786073	Dehydration-responsive element-binding protein like [Actinidia chinensis var. chinensis]	Dehydration-responsive element-binding protein 2E OS=Oryza sativa subsp. japonica OX=39947 GN=DREB2E PE=2 SV=1	--	--	Molecular Function: DNA-binding transcription factor activity (GO:0003700);|Cellular Component: nucleus (GO:0005634);|Molecular Function: sequence-specific DNA binding (GO:0043565);|Molecular Function: transcription regulatory region DNA binding (GO:0044212);|Biological Process: positive regulation of transcription, DNA-templated (GO:0045893);
DN12435_c0g2i1.2	NF-YB	0.820318	-0.285744	4.68067e-06	3.99163e-05	0.722075	-0.469779	1.38401e-10	1.51854e-09	NF-YB3 [Picea wilsonii]	Nuclear transcription factor Y subunit B-3 OS=Arabidopsis thaliana OX=3702 GN=NFYB3 PE=1 SV=1	--	--	Molecular Function: DNA-binding transcription factor activity (GO:0003700);|Cellular Component: nucleus (GO:0005634);|Molecular Function: sequence-specific DNA binding (GO:0043565);|Biological Process: positive regulation of transcription, DNA-templated (GO:0045893);|Molecular Function: protein heterodimerization activity (GO:0046982);
DN12476_c0g1i1.2	Trihelix	0.838165	-0.254694	0.00260631	0.0125859	0.75642	-0.40274	8.29637e-06	5.56059e-05	PREDICTED: trihelix transcription factor GT-1 [Nelumbo nucifera]	Trihelix transcription factor GT-1 OS=Arabidopsis thaliana OX=3702 GN=GT-1 PE=1 SV=1	--	--	Molecular Function: DNA-binding transcription factor activity (GO:0003700);|Cellular Component: nucleus (GO:0005634);|Biological Process: regulation of transcription, DNA-templated (GO:0006355);|Molecular Function: identical protein binding (GO:0042802);|Molecular Function: sequence-specific DNA binding (GO:0043565);
DN12603_c0g1i1.2	Trihelix	2.17426	1.12053	2.59892e-39	1.38346e-37	2.24469	1.16652	5.87834e-40	2.20974e-38	hypothetical protein AMTR_s00009p00241540 [Amborella trichopoda]	Ribonuclease J OS=Arabidopsis thaliana OX=3702 GN=RNJ PE=1 SV=1	--	--	--
DN12615_c0g1i2.2	WRKY	0.790092	-0.339908	0.00439542	0.0198375	0.760297	-0.395365	0.00430607	0.0172402	unknown [Picea sitchensis]	Probable WRKY transcription factor 4 OS=Arabidopsis thaliana OX=3702 GN=WRKY4 PE=1 SV=2	--	--	Molecular Function: DNA binding (GO:0003677);|Molecular Function: DNA-binding transcription factor activity (GO:0003700);|Cellular Component: nucleus (GO:0005634);|Biological Process: defense response (GO:0006952);|Biological Process: response to ethylene (GO:0009723);|Biological Process: response to salicylic acid (GO:0009751);|Biological Process: response to jasmonic acid (GO:0009753);|Molecula…
DN12637_c0g2i1.2	HB-HD-ZIP	0.721352	-0.471225	0.255741	0.475804	2.40873	1.26827	0.00686053	0.0258755	unknown [Picea sitchensis]	Homeobox-leucine zipper protein HAT14 OS=Arabidopsis thaliana OX=3702 GN=HAT14 PE=2 SV=3	--	--	Molecular Function: DNA-binding transcription factor activity (GO:0003700);|Cellular Component: nucleus (GO:0005634);|Molecular Function: sequence-specific DNA binding (GO:0043565);
DN12684_c0g1i1.1	C3H	1.12773	0.173428	0.585118	0.787999	0.932529	-0.100779	0.731756	0.882705	PREDICTED: 30-kDa cleavage and polyadenylation specificity factor 30-like [Solanum pennellii]	30-kDa cleavage and polyadenylation specificity factor 30 OS=Arabidopsis thaliana OX=3702 GN=CPSF30 PE=1 SV=1	ko03015	mRNA surveillance pathway	Molecular Function: DNA binding (GO:0003677);|Molecular Function: RNA binding (GO:0003723);|Molecular Function: mRNA binding (GO:0003729);|Molecular Function: endonuclease activity (GO:0004519);|Molecular Function: endoribonuclease activity (GO:0004521);|Molecular Function: calmodulin binding (GO:0005516);|Cellular Component: nucleus (GO:0005634);|Cellular Component: cytoplasm (GO:0005737);|Cellu…
DN12686_c0g1i1.2	MYB	1.25555	0.328318	0.572369	0.778604	2.26274	1.17807	0.163511	0.342514	R2R3MYB12 [Ginkgo biloba]	Transcription factor CSA OS=Oryza sativa subsp. japonica OX=39947 GN=CSA PE=2 SV=2	--	--	Molecular Function: DNA binding (GO:0003677);|Cellular Component: nucleus (GO:0005634);
DN12703_c0g1i2.2	S1Fa-like	1.03221	0.0457325	0.46523	0.691741	1.36633	0.450311	0.00041043	0.00206803	unknown [Picea sitchensis]	DNA-binding protein S1FA OS=Spinacia oleracea OX=3562 GN=S1FA PE=3 SV=1	--	--	Molecular Function: DNA binding (GO:0003677);|Cellular Component: nucleus (GO:0005634);|Biological Process: regulation of transcription, DNA-templated (GO:0006355);
DN12751_c0g1i1.2	C2C2-GATA	2.92252	1.54721	1.29237e-40	7.16141e-39	1.743	0.801575	5.88558e-12	7.15718e-11	PREDICTED: GATA transcription factor 5-like isoform X2 [Lupinus angustifolius]	GATA transcription factor 9 OS=Arabidopsis thaliana OX=3702 GN=GATA9 PE=2 SV=1	--	--	Molecular Function: DNA-binding transcription factor activity (GO:0003700);|Cellular Component: nucleus (GO:0005634);|Biological Process: circadian rhythm (GO:0007623);|Molecular Function: zinc ion binding (GO:0008270);|Biological Process: response to light stimulus (GO:0009416);|Molecular Function: sequence-specific DNA binding (GO:0043565);|Biological Process: positive regulation of transcripti…
DN12793_c0g1i3.2	C3H	0.775791	-0.36626	0.000565041	0.0032346	0.654504	-0.611525	2.5711e-08	2.32425e-07	hypothetical protein AQUCO_01400814v1 [Aquilegia coerulea]	E3 ubiquitin-protein ligase makorin OS=Oryza sativa subsp. japonica OX=39947 GN=MKRN PE=2 SV=1	--	--	Molecular Function: DNA binding (GO:0003677);|Biological Process: protein ubiquitination (GO:0016567);|Molecular Function: transferase activity (GO:0016740);|Molecular Function: metal ion binding (GO:0046872);
DN12865_c0g1i1.2	AP2/ERF-ERF	1.0232	0.0330904	0.931428	0.996915	2.85313	1.51255	0.0326166	0.0968838	transcription factor EREBP-like protein, partial [Cicer arietinum]	Ethylene-responsive transcription factor RAP2-12 OS=Arabidopsis thaliana OX=3702 GN=RAP2-12 PE=1 SV=1	--	--	Biological Process: response to hypoxia (GO:0001666);|Molecular Function: DNA-binding transcription factor activity (GO:0003700);|Cellular Component: nucleus (GO:0005634);|Cellular Component: plasma membrane (GO:0005886);|Biological Process: ethylene-activated signaling pathway (GO:0009873);|Molecular Function: sequence-specific DNA binding (GO:0043565);|Biological Process: detection of hypoxia (…
DN12883_c0g2i1.1	C2H2	0	#NAME?	0.0253899	0.0853976	0	#NAME?	0.978997	1	C2H2 finger domain protein FlbC [Zymoseptoria brevis]	--	--	--	--
DN12906_c0g1i4.2	HB-HD-ZIP	0.776109	-0.365669	2.95225e-11	4.37573e-10	0.816627	-0.292251	3.54964e-06	2.49556e-05	unknown [Picea sitchensis]	Homeobox-leucine zipper protein HOX16 OS=Oryza sativa subsp. japonica OX=39947 GN=HOX16 PE=2 SV=1	--	--	Molecular Function: DNA-binding transcription factor activity (GO:0003700);|Cellular Component: nucleus (GO:0005634);|Molecular Function: sequence-specific DNA binding (GO:0043565);
DN12910_c0g1i1.1	MYB	2.25755	1.17476	0.0085505	0.0348867	0.765756	-0.385044	0.484944	0.701609	MYB-like protein [Taxus globosa]	Transcription factor MYB12 OS=Arabidopsis thaliana OX=3702 GN=MYB12 PE=1 SV=1	--	--	Molecular Function: DNA-binding transcription factor activity (GO:0003700);|Cellular Component: nucleus (GO:0005634);|Biological Process: response to light stimulus (GO:0009416);|Biological Process: response to salt stress (GO:0009651);|Biological Process: response to ethylene (GO:0009723);|Biological Process: response to auxin (GO:0009733);|Biological Process: flavonoid biosynthetic process (GO:…
DN12916_c0g1i1.1	C2C2-Dof	0.773304	-0.370893	0.00130482	0.00683812	0.587125	-0.76826	3.51202e-08	3.12999e-07	Dof4 [Pinus pinaster]	Cyclic dof factor 4 OS=Arabidopsis thaliana OX=3702 GN=CDF4 PE=2 SV=1	--	--	Molecular Function: DNA binding (GO:0003677);|Molecular Function: DNA-binding transcription factor activity (GO:0003700);|Cellular Component: nucleus (GO:0005634);|Biological Process: flower development (GO:0009908);|Molecular Function: sequence-specific DNA binding (GO:0043565);|Biological Process: negative regulation of transcription, DNA-templated (GO:0045892);|Molecular Function: metal ion bi…
DN12928_c0g1i2.2	BES1	1.36091	0.44457	0.478758	0.70271	0.791637	-0.337088	0.730876	0.882048	--	--	--	--	--
DN12935_c0g1i3.2	SBP	1.12646	0.171796	0.322103	0.552278	2.61188	1.38509	5.17431e-24	1.18529e-22	unknown [Picea sitchensis]	Squamosa promoter-binding-like protein 4 OS=Arabidopsis thaliana OX=3702 GN=SPL4 PE=1 SV=1	--	--	Molecular Function: DNA binding (GO:0003677);|Molecular Function: DNA-binding transcription factor activity (GO:0003700);|Cellular Component: nucleus (GO:0005634);|Cellular Component: cytoplasm (GO:0005737);|Biological Process: regulation of transcription, DNA-templated (GO:0006355);|Biological Process: flower development (GO:0009908);|Biological Process: regulation of vegetative phase change (GO…
DN12973_c0g1i1.1	MYB-related	0.979633	-0.0296873	0.823538	0.938128	0.657955	-0.603939	1.88802e-06	1.37608e-05	uncharacterized protein LOC18439394 isoform X1 [Amborella trichopoda]	Telomere-binding protein 1 OS=Oryza sativa subsp. japonica OX=39947 GN=TBP1 PE=1 SV=2	--	--	Cellular Component: chromosome, telomeric region (GO:0000781);|Biological Process: regulation of telomere maintenance (GO:0032204);|Molecular Function: telomeric DNA binding (GO:0042162);|Molecular Function: protein homodimerization activity (GO:0042803);
DN12980_c0g1i2.1	NAC	0.564369	-0.825289	0.0683117	0.18576	1.6787	0.747342	0.168933	0.350662	unknown [Picea sitchensis]	NAC domain-containing protein 22 OS=Oryza sativa subsp. japonica OX=39947 GN=NAC022 PE=2 SV=1	--	--	Cellular Component: nucleus (GO:0005634);|Molecular Function: sequence-specific DNA binding (GO:0043565);|Biological Process: positive regulation of transcription, DNA-templated (GO:0045893);|Biological Process: positive regulation of response to salt stress (GO:1901002);|Biological Process: positive regulation of response to water deprivation (GO:1902584);
DN13000_c0g1i4.2	bHLH	0.973018	-0.0394609	0.658686	0.837508	1.06205	0.0868583	0.449739	0.669904	PREDICTED: transcription factor bHLH78 [Elaeis guineensis]	Transcription factor bHLH66 OS=Arabidopsis thaliana OX=3702 GN=BHLH66 PE=1 SV=1	--	--	Molecular Function: DNA-binding transcription activator activity, RNA polymerase II-specific (GO:0001228);|Molecular Function: DNA binding (GO:0003677);|Molecular Function: DNA-binding transcription factor activity (GO:0003700);|Cellular Component: nucleus (GO:0005634);|Biological Process: regulation of transcription, DNA-templated (GO:0006355);|Molecular Function: protein dimerization activity (…
DN13078_c0g1i2.1	WRKY	0.853032	-0.229328	0.0880398	0.224407	0.257349	-1.9582	0.000142048	0.000779364	probable WRKY transcription factor 41 [Ziziphus jujuba]	Probable WRKY transcription factor 41 OS=Arabidopsis thaliana OX=3702 GN=WRKY41 PE=2 SV=2	--	--	Molecular Function: DNA-binding transcription factor activity (GO:0003700);|Cellular Component: nucleus (GO:0005634);|Molecular Function: sequence-specific DNA binding (GO:0043565);|Molecular Function: transcription regulatory region DNA binding (GO:0044212);
DN13078_c0g2i1.1	WRKY	0.916913	-0.125143	0.90165	0.981141	1.25339	0.325838	0.878084	0.966117	WRKY transcription factor 41-like [Cymbidium sinense]	Probable WRKY transcription factor 53 OS=Arabidopsis thaliana OX=3702 GN=WRKY53 PE=1 SV=1	--	--	Molecular Function: DNA binding (GO:0003677);|Molecular Function: DNA-binding transcription factor activity (GO:0003700);|Cellular Component: nucleus (GO:0005634);|Cellular Component: chloroplast (GO:0009507);|Biological Process: response to bacterium (GO:0009617);|Biological Process: response to salicylic acid (GO:0009751);|Biological Process: defense response to bacterium, incompatible interact…
DN13148_c0g1i1.1	C3H	0.588248	-0.765504	0.046687	0.138642	0.467657	-1.09648	0.00909934	0.0329148	hypothetical protein SETIT_4G205600v2 [Setaria italica]	Zinc finger CCCH domain-containing protein 7 OS=Arabidopsis thaliana OX=3702 GN=At1g21570 PE=1 SV=1	--	--	Molecular Function: DNA binding (GO:0003677);|Molecular Function: RNA binding (GO:0003723);|Molecular Function: nuclease activity (GO:0004518);|Molecular Function: metal ion binding (GO:0046872);
DN1314_c0g1i2.2	Tify	2.18959	1.13066	1.62368e-05	0.000127006	0.127823	-2.96778	3.58104e-06	2.51551e-05	PREDICTED: protein TIFY 9 isoform X1 [Raphanus sativus]	Protein TIFY 3B OS=Arabidopsis thaliana OX=3702 GN=TIFY3B PE=1 SV=1	ko04075	Plant hormone signal transduction	Cellular Component: nucleus (GO:0005634);|Biological Process: defense response (GO:0006952);|Biological Process: response to wounding (GO:0009611);|Biological Process: regulation of defense response (GO:0031347);|Biological Process: regulation of jasmonic acid mediated signaling pathway (GO:2000022);
DN13154_c0g1i1.2	CAMTA	1.01199	0.0171999	0.900726	0.980677	0.997655	-0.00338744	1	1	PREDICTED: calmodulin-binding transcription activator 5-like isoform X2 [Nelumbo nucifera]	Calmodulin-binding transcription activator 5 OS=Arabidopsis thaliana OX=3702 GN=CAMTA5 PE=2 SV=2	--	--	Molecular Function: proximal promoter DNA-binding transcription activator activity, RNA polymerase II-specific (GO:0001077);|Molecular Function: DNA-binding transcription factor activity (GO:0003700);|Molecular Function: calmodulin binding (GO:0005516);|Cellular Component: nucleus (GO:0005634);|Biological Process: regulation of transcription, DNA-templated (GO:0006355);|Biological Process: respon…
DN13171_c0g1i2.1	C2H2	0.809817	-0.304332	0.00135494	0.00706674	0.532568	-0.908963	8.27693e-16	1.2718e-14	unknown [Picea sitchensis]	Zinc finger protein ENHYDROUS OS=Arabidopsis thaliana OX=3702 GN=ENY PE=1 SV=1	--	--	Molecular Function: DNA-binding transcription factor activity (GO:0003700);|Cellular Component: nucleus (GO:0005634);|Biological Process: regulation of transcription, DNA-templated (GO:0006355);|Biological Process: gibberellic acid mediated signaling pathway (GO:0009740);|Biological Process: regulation of gibberellic acid mediated signaling pathway (GO:0009937);|Biological Process: regulation of …
DN13180_c0g1i1.1	C2H2	1.0528	0.0742325	0.709111	0.86947	0.92905	-0.106173	0.579741	0.776259	unknown [Picea sitchensis]	Zinc finger transcription factor YY1 OS=Arabidopsis thaliana OX=3702 GN=YY1 PE=1 SV=1	--	--	Cellular Component: nuclear chromatin (GO:0000790);|Molecular Function: RNA polymerase II proximal promoter sequence-specific DNA binding (GO:0000978);|Molecular Function: RNA polymerase II distal enhancer sequence-specific DNA binding (GO:0000980);|Molecular Function: proximal promoter DNA-binding transcription repressor activity, RNA polymerase II-specific (GO:0001078);|Molecular Function: RNA …
DN13182_c0g1i1.2	TCP	1.61197	0.688821	0.0449256	0.134529	2.18503	1.12765	0.00126927	0.00573965	Transcription factor TCP2 [Dendrobium catenatum]	Transcription factor TCP2 OS=Arabidopsis thaliana OX=3702 GN=TCP2 PE=1 SV=1	--	--	Molecular Function: DNA-binding transcription factor activity (GO:0003700);|Cellular Component: nucleus (GO:0005634);|Biological Process: regulation of transcription, DNA-templated (GO:0006355);|Biological Process: response to blue light (GO:0009637);|Biological Process: leaf morphogenesis (GO:0009965);|Biological Process: cell differentiation (GO:0030154);|Molecular Function: sequence-specific D…
DN13232_c0g1i1.1	NAC	1.17072	0.2274	0.000300996	0.00184055	1.0681	0.0950427	0.329738	0.551138	unknown [Picea sitchensis]	NAC domain-containing protein 55 OS=Arabidopsis thaliana OX=3702 GN=NAC055 PE=2 SV=1	--	--	Molecular Function: DNA binding (GO:0003677);|Molecular Function: DNA-binding transcription factor activity (GO:0003700);|Cellular Component: nucleus (GO:0005634);|Biological Process: response to water deprivation (GO:0009414);|Biological Process: jasmonic acid mediated signaling pathway (GO:0009867);|Biological Process: positive regulation of transcription, DNA-templated (GO:0045893);
DN13239_c0g1i1.1	E2F-DP	1.10252	0.140799	0.291063	0.517691	1.27622	0.35188	0.00666759	0.0252356	unknown [Picea sitchensis]	Transcription factor-like protein DPB OS=Arabidopsis thaliana OX=3702 GN=DPB PE=1 SV=1	--	--	Biological Process: G1/S transition of mitotic cell cycle (GO:0000082);|Molecular Function: DNA-binding transcription factor activity, RNA polymerase II-specific (GO:0000981);|Molecular Function: DNA binding (GO:0003677);|Cellular Component: nucleus (GO:0005634);|Cellular Component: transcription factor complex (GO:0005667);|Cellular Component: cytoplasm (GO:0005737);|Biological Process: DNA endo…
DN13357_c0g1i1.1	Alfin-like	0.823551	-0.280069	0.00153418	0.0078768	0.863555	-0.211641	0.0186866	0.0608777	PHD finger protein ALFIN-LIKE 4 isoform X2 [Amborella trichopoda]	PHD finger protein ALFIN-LIKE 5 OS=Arabidopsis thaliana OX=3702 GN=AL5 PE=2 SV=1	--	--	Molecular Function: DNA binding (GO:0003677);|Molecular Function: transcription corepressor activity (GO:0003714);|Cellular Component: nucleus (GO:0005634);|Biological Process: chromatin organization (GO:0006325);|Biological Process: regulation of transcription, DNA-templated (GO:0006355);|Biological Process: response to water deprivation (GO:0009414);|Biological Process: response to salt stress …
DN13377_c0g1i2.1	bZIP	0.974084	-0.0378815	0.759336	0.904051	1.04232	0.0597937	0.735917	0.885666	unknown [Picea sitchensis]	Light-inducible protein CPRF2 OS=Petroselinum crispum OX=4043 GN=CPRF2 PE=2 SV=2	--	--	Molecular Function: DNA binding (GO:0003677);|Molecular Function: DNA-binding transcription factor activity (GO:0003700);|Cellular Component: nucleus (GO:0005634);
DN13389_c0g1i1.2	NAC	1.64094	0.71452	0.3128	0.542456	3.05015	1.60888	0.00170683	0.00749525	PREDICTED: uncharacterized protein LOC104588253 isoform X2 [Nelumbo nucifera]	NAC domain-containing protein 75 OS=Arabidopsis thaliana OX=3702 GN=NAC075 PE=2 SV=1	--	--	Molecular Function: DNA-binding transcription factor activity (GO:0003700);|Cellular Component: nucleus (GO:0005634);|Biological Process: multicellular organism development (GO:0007275);|Molecular Function: sequence-specific DNA binding (GO:0043565);|Molecular Function: transcription regulatory region DNA binding (GO:0044212);|Biological Process: positive regulation of transcription, DNA-template…
DN13403_c0g1i3.1	SBP	0.882598	-0.180172	0.0410531	0.12512	0.654706	-0.611081	1.18639e-10	1.30833e-09	squamosa promoter-binding-like protein 1 [Amborella trichopoda]	Squamosa promoter-binding-like protein 1 OS=Arabidopsis thaliana OX=3702 GN=SPL1 PE=1 SV=2	--	--	Molecular Function: DNA binding (GO:0003677);|Molecular Function: DNA-binding transcription factor activity (GO:0003700);|Cellular Component: nucleus (GO:0005634);|Biological Process: regulation of transcription, DNA-templated (GO:0006355);|Molecular Function: metal ion binding (GO:0046872);
DN13437_c0g1i1.2	MYB	0.963009	-0.0543783	0.676858	0.850971	2.00255	1.00184	2.34905e-12	2.94567e-11	R2R3MYB16 [Ginkgo biloba]	Transcription factor MYB16 OS=Arabidopsis thaliana OX=3702 GN=MYB16 PE=2 SV=1	--	--	Biological Process: cell morphogenesis (GO:0000902);|Molecular Function: DNA-binding transcription factor activity (GO:0003700);|Cellular Component: nucleus (GO:0005634);|Biological Process: response to salt stress (GO:0009651);|Biological Process: response to ethylene (GO:0009723);|Biological Process: response to auxin (GO:0009733);|Biological Process: response to gibberellin (GO:0009739);|Biolo…
DN13457_c0g1i1.2	HB-PHD	1.06308	0.0882474	0.446021	0.67483	1.05792	0.081236	0.469068	0.687582	pathogenesis-related homeodomain protein [Amborella trichopoda]	Pathogenesis-related homeodomain protein OS=Arabidopsis thaliana OX=3702 GN=PRH PE=2 SV=1	--	--	Molecular Function: DNA-binding transcription factor activity (GO:0003700);|Cellular Component: nucleus (GO:0005634);|Biological Process: defense response (GO:0006952);|Biological Process: response to auxin (GO:0009733);|Molecular Function: methylated histone binding (GO:0035064);|Molecular Function: sequence-specific DNA binding (GO:0043565);|Biological Process: positive regulation of transcript…
DN1346_c0g1i1.2	MYB	5.2958	2.40485	0.00109646	0.00587165	5.82921	2.5433	3.711e-05	0.000224352	R2R3MYB34 [Ginkgo biloba]	Transcription factor MYB61 OS=Arabidopsis thaliana OX=3702 GN=MYB61 PE=2 SV=1	--	--	Molecular Function: DNA-binding transcription factor activity (GO:0003700);|Cellular Component: nucleus (GO:0005634);|Biological Process: response to auxin (GO:0009733);|Biological Process: phloem or xylem histogenesis (GO:0010087);|Biological Process: xylem development (GO:0010089);|Biological Process: regulation of stomatal movement (GO:0010119);|Biological Process: seed coat development (GO:00…
DN13476_c0g1i1.2	MYB	1.56561	0.646729	0.328478	0.558624	4.28674	2.09988	2.65963e-05	0.000164563	R2R3 transcription factor [Cunninghamia lanceolata]	Transcription factor MYB20 OS=Arabidopsis thaliana OX=3702 GN=MYB20 PE=2 SV=1	--	--	Molecular Function: enhancer sequence-specific DNA binding (GO:0001158);|Molecular Function: DNA-binding transcription factor activity (GO:0003700);|Cellular Component: nucleus (GO:0005634);|Biological Process: cell differentiation (GO:0030154);|Molecular Function: sequence-specific DNA binding (GO:0043565);|Molecular Function: transcription regulatory region DNA binding (GO:0044212);|Biological …
DN13501_c0g1i3.1	AP2/ERF-ERF	0.78488	-0.349456	0.000159956	0.00103825	0.39442	-1.3422	1.07007e-45	4.69945e-44	hypothetical protein M569_05115, partial [Genlisea aurea]	Ethylene-responsive transcription factor TINY OS=Arabidopsis thaliana OX=3702 GN=TINY PE=2 SV=1	--	--	Molecular Function: DNA binding (GO:0003677);|Molecular Function: DNA-binding transcription factor activity (GO:0003700);|Cellular Component: nucleus (GO:0005634);
DN13553_c0g1i2.2	C2C2-Dof	0.776876	-0.364243	0.00490334	0.0217536	0.429646	-1.21878	6.15315e-19	1.13219e-17	Dof2 [Pinus pinaster]	Dof zinc finger protein PBF OS=Zea mays OX=4577 GN=PBF PE=1 SV=1	--	--	Molecular Function: DNA binding (GO:0003677);|Cellular Component: nucleus (GO:0005634);|Biological Process: regulation of transcription, DNA-templated (GO:0006355);|Molecular Function: metal ion binding (GO:0046872);
DN13610_c0g1i1.1	bHLH	1.72658	0.787916	2.95079e-07	2.96133e-06	1.50353	0.588357	6.7501e-05	0.000391012	hypothetical protein MARPO_0039s0068 [Marchantia polymorpha]	Transcription factor bHLH30 OS=Arabidopsis thaliana OX=3702 GN=BHLH30 PE=1 SV=1	--	--	Molecular Function: DNA binding (GO:0003677);|Molecular Function: DNA-binding transcription factor activity (GO:0003700);|Cellular Component: nucleus (GO:0005634);|Biological Process: regulation of transcription, DNA-templated (GO:0006355);|Molecular Function: protein dimerization activity (GO:0046983);
DN13620_c0g1i1.2	Trihelix	0.924764	-0.112842	0.160477	0.347092	0.697208	-0.520338	2.50586e-08	2.26774e-07	trihelix transcription factor GT-2 isoform X1 [Selaginella moellendorffii]	Trihelix transcription factor GT-2 OS=Arabidopsis thaliana OX=3702 GN=GT-2 PE=2 SV=1	--	--	Molecular Function: DNA-binding transcription factor activity (GO:0003700);|Cellular Component: nucleus (GO:0005634);|Molecular Function: sequence-specific DNA binding (GO:0043565);
DN13622_c0g1i2.2	bZIP	0.95522	-0.0660952	0.552887	0.762043	0.867833	-0.20451	0.100762	0.237755	PREDICTED: transcription factor TGA4 isoform X2 [Elaeis guineensis]	Transcription factor TGA2.2 OS=Oryza sativa subsp. japonica OX=39947 GN=TGA2.2 PE=1 SV=1	ko04075	Plant hormone signal transduction	Molecular Function: DNA-binding transcription factor activity (GO:0003700);|Cellular Component: nucleus (GO:0005634);|Biological Process: transcription, DNA-templated (GO:0006351);|Biological Process: defense response (GO:0006952);|Molecular Function: sequence-specific DNA binding (GO:0043565);
DN13654_c0g1i6.2	C2C2-CO-like	1.00479	0.00689862	0.864631	0.960919	1.0651	0.0909885	0.390458	0.615249	unknown [Picea sitchensis]	Zinc finger protein CONSTANS-LIKE 10 OS=Arabidopsis thaliana OX=3702 GN=COL10 PE=1 SV=1	--	--	Molecular Function: DNA-binding transcription factor activity (GO:0003700);|Cellular Component: nucleus (GO:0005634);|Cellular Component: plasma membrane (GO:0005886);|Molecular Function: zinc ion binding (GO:0008270);
DN13655_c0g1i1.2	C2H2	0.934235	-0.0981426	1	1	1.54909	0.631421	0.189781	0.380757	--	--	--	--	--
DN13674_c0g1i1.1	HB-HD-ZIP	1.13023	0.176621	0.0294917	0.0965144	1.09956	0.136925	0.132781	0.293054	homeobox 1 [Picea abies]	Homeobox-leucine zipper protein PROTODERMAL FACTOR 2 OS=Arabidopsis thaliana OX=3702 GN=PDF2 PE=2 SV=1	--	--	Molecular Function: DNA binding (GO:0003677);|Molecular Function: DNA-binding transcription factor activity (GO:0003700);|Cellular Component: nucleus (GO:0005634);|Molecular Function: lipid binding (GO:0008289);|Biological Process: seed germination (GO:0009845);|Biological Process: epidermal cell differentiation (GO:0009913);|Molecular Function: sequence-specific DNA binding (GO:0043565);|Biologi…
DN1367_c0g1i1.2	TCP	2.92094	1.54643	0.129441	0.297846	22.2249	4.4741	2.30359e-24	5.33821e-23	hypothetical protein MARPO_0001s0298 [Marchantia polymorpha]	Transcription factor TCP2 OS=Arabidopsis thaliana OX=3702 GN=TCP2 PE=1 SV=1	--	--	Molecular Function: DNA-binding transcription factor activity (GO:0003700);|Cellular Component: nucleus (GO:0005634);|Biological Process: regulation of transcription, DNA-templated (GO:0006355);|Biological Process: response to blue light (GO:0009637);|Biological Process: leaf morphogenesis (GO:0009965);|Biological Process: cell differentiation (GO:0030154);|Molecular Function: sequence-specific D…
DN13705_c0g1i1.1	SBP	0.950478	-0.0732741	0.39777	0.629781	0.777607	-0.362887	0.000104996	0.000588576	unknown [Picea sitchensis]	Squamosa promoter-binding-like protein 7 OS=Arabidopsis thaliana OX=3702 GN=SPL7 PE=1 SV=2	--	--	Molecular Function: DNA binding (GO:0003677);|Biological Process: regulation of transcription, DNA-templated (GO:0006355);|Cellular Component: nuclear speck (GO:0016607);|Biological Process: cellular response to copper ion starvation (GO:0035874);|Molecular Function: protein homodimerization activity (GO:0042803);|Molecular Function: metal ion binding (GO:0046872);|Biological Process: regulation …
DN13744_c0g1i1.2	AP2/ERF-ERF	2.25045	1.17021	0.0392559	0.12109	0.511481	-0.967248	0.674421	0.846418	ethylene-responsive transcription factor ERF095-like [Helianthus annuus]	Ethylene-responsive transcription factor 2 OS=Arabidopsis thaliana OX=3702 GN=ERF2 PE=2 SV=1	--	--	Molecular Function: DNA binding (GO:0003677);|Molecular Function: DNA-binding transcription factor activity (GO:0003700);|Cellular Component: nucleus (GO:0005634);|Biological Process: induced systemic resistance, jasmonic acid mediated signaling pathway (GO:0009864);|Biological Process: ethylene-activated signaling pathway (GO:0009873);|Biological Process: phloem or xylem histogenesis (GO:0010087…
DN13808_c0g2i1.1	MYB	1.62034	0.696294	0.0951998	0.238145	0.336858	-1.56979	1.91383e-05	0.000121247	R2R3MYB39 [Ginkgo biloba]	Transcription repressor MYB4 OS=Arabidopsis thaliana OX=3702 GN=MYB4 PE=1 SV=1	--	--	Molecular Function: DNA binding (GO:0003677);|Molecular Function: DNA-binding transcription factor activity (GO:0003700);|Cellular Component: nucleus (GO:0005634);|Biological Process: response to salicylic acid (GO:0009751);|Biological Process: response to jasmonic acid (GO:0009753);|Biological Process: response to UV-B (GO:0010224);|Biological Process: cell differentiation (GO:0030154);|Molecula…
DN13816_c0g1i4.2	C3H	0.824274	-0.278805	0.00140764	0.00730735	0.845726	-0.241737	0.0146797	0.049635	unknown [Picea sitchensis]	Zinc finger CCCH domain-containing protein ZFN-like OS=Pisum sativum OX=3888 PE=2 SV=1	--	--	Molecular Function: DNA binding (GO:0003677);|Cellular Component: nucleus (GO:0005634);|Molecular Function: metal ion binding (GO:0046872);
DN13817_c0g1i1.2	C2C2-GATA	4.6366	2.21307	0.63497	0.82253	30.5551	4.93334	2.58592e-06	1.84641e-05	hypothetical protein CDL12.23226 [Handroanthus impetiginosus]	Putative GATA transcription factor 22 OS=Arabidopsis thaliana OX=3702 GN=GATA22 PE=1 SV=1	--	--	Molecular Function: DNA-binding transcription factor activity (GO:0003700);|Cellular Component: nucleus (GO:0005634);|Biological Process: circadian rhythm (GO:0007623);|Molecular Function: zinc ion binding (GO:0008270);|Biological Process: response to light stimulus (GO:0009416);|Biological Process: chloroplast organization (GO:0009658);|Biological Process: response to auxin (GO:0009733);|Biologi…
DN13858_c0g1i3.1	MYB-related	1.21301	0.278591	0.0974712	0.242349	1.18692	0.24722	0.128253	0.285679	transcriptional adapter ADA2 isoform X1 [Amborella trichopoda]	Transcriptional adapter ADA2 OS=Oryza sativa subsp. japonica OX=39947 GN=ADA2 PE=2 SV=2	--	--	Molecular Function: DNA binding (GO:0003677);|Molecular Function: chromatin binding (GO:0003682);|Molecular Function: transcription coactivator activity (GO:0003713);|Cellular Component: nucleus (GO:0005634);|Biological Process: chromatin remodeling (GO:0006338);|Biological Process: regulation of transcription by RNA polymerase II (GO:0006357);|Molecular Function: zinc ion binding (GO:0008270);|B…
DN13888_c0g1i2.2	GeBP	1.14455	0.194775	0.113499	0.270583	0.929972	-0.104742	0.467217	0.686098	--	--	--	--	--
DN13937_c0g1i1.2	bHLH	1.47675	0.562427	0.196986	0.400113	1.50969	0.594257	0.0854363	0.209642	transcription factor FAMA, partial [Picea smithiana]	Transcription factor FAMA OS=Arabidopsis thaliana OX=3702 GN=FAMA PE=1 SV=1	--	--	Molecular Function: DNA binding (GO:0003677);|Molecular Function: DNA-binding transcription factor activity (GO:0003700);|Cellular Component: nucleus (GO:0005634);|Biological Process: guard cell differentiation (GO:0010052);|Biological Process: stomatal complex development (GO:0010374);|Biological Process: guard cell fate commitment (GO:0010377);|Biological Process: guard mother cell differentiat…
DN13946_c0g1i2.2	Tify	1.65043	0.722841	0.482653	0.706191	45.8903	5.52012	2.43527e-19	4.55833e-18	--	--	--	--	--
DN14006_c0g1i3.1	HSF	0.892745	-0.16368	0.119532	0.281147	0.854738	-0.226445	0.0395805	0.113283	PREDICTED: heat stress transcription factor A-1-like [Elaeis guineensis]	Heat stress transcription factor A-1 OS=Oryza sativa subsp. japonica OX=39947 GN=HSFA1 PE=2 SV=1	--	--	Molecular Function: RNA polymerase II proximal promoter sequence-specific DNA binding (GO:0000978);|Molecular Function: DNA-binding transcription factor activity (GO:0003700);|Cellular Component: nucleus (GO:0005634);|Biological Process: cellular response to heat (GO:0034605);|Molecular Function: sequence-specific DNA binding (GO:0043565);|Biological Process: positive regulation of transcription …
DN14014_c0g1i1.2	AP2/ERF-ERF	0.781383	-0.355899	0.00650845	0.0276742	0.198394	-2.33356	9.41e-13	1.20672e-11	PREDICTED: ethylene-responsive transcription factor ABR1-like [Nelumbo nucifera]	Ethylene-responsive transcription factor ERF110 OS=Arabidopsis thaliana OX=3702 GN=ERF110 PE=2 SV=2	--	--	Molecular Function: DNA binding (GO:0003677);|Molecular Function: DNA-binding transcription factor activity (GO:0003700);|Cellular Component: nucleus (GO:0005634);|Biological Process: ethylene-activated signaling pathway (GO:0009873);|Biological Process: positive regulation of transcription, DNA-templated (GO:0045893);|Biological Process: regulation of timing of transition from vegetative to repr…
DN14034_c0g1i1.2	bZIP	1.10974	0.150216	0.464961	0.691544	0.781924	-0.354899	0.00840497	0.0307219	unknown [Picea sitchensis]	Transcription factor HY5 OS=Solanum lycopersicum OX=4081 GN=HY5 PE=2 SV=1	ko04712	Circadian rhythm - plant	Molecular Function: DNA-binding transcription factor activity (GO:0003700);|Cellular Component: nucleus (GO:0005634);|Biological Process: red, far-red light phototransduction (GO:0009585);|Biological Process: red or far-red light signaling pathway (GO:0010017);|Biological Process: regulation of photomorphogenesis (GO:0010099);|Biological Process: response to red light (GO:0010114);|Biological Pro…
DN14065_c0g1i2.1	STAT	0.907035	-0.14077	0.522119	0.739305	0.753794	-0.407757	0.0461294	0.128478	SH2 domain-containing protein A-like [Physcomitrella patens]	SH2 domain-containing protein B OS=Arabidopsis thaliana OX=3702 GN=SHB PE=1 SV=1	--	--	Molecular Function: DNA-binding transcription factor activity (GO:0003700);|Cellular Component: nucleus (GO:0005634);|Biological Process: signal transduction (GO:0007165);
DN14084_c0g1i1.1	MYB-related	0	#NAME?	2.84353e-05	0.000213161	0	#NAME?	3.89808e-08	3.45921e-07	unnamed protein product [Coffea canephora]	Transcription factor MYB87 OS=Arabidopsis thaliana OX=3702 GN=MYB87 PE=2 SV=1	--	--	Molecular Function: DNA-binding transcription factor activity (GO:0003700);|Cellular Component: nucleus (GO:0005634);|Biological Process: multicellular organism development (GO:0007275);|Biological Process: plant-type cell wall organization (GO:0009664);|Biological Process: cell differentiation (GO:0030154);|Molecular Function: sequence-specific DNA binding (GO:0043565);|Molecular Function: trans…
DN14128_c0g1i1.2	MYB	1.20475	0.268733	0.0131216	0.0498313	1.12513	0.170095	0.10789	0.250542	hypothetical protein AMTR_s00067p00056670 [Amborella trichopoda]	Cell division cycle 5-like protein OS=Arabidopsis thaliana OX=3702 GN=CDC5 PE=1 SV=2	ko03040	Spliceosome	Molecular Function: DNA binding (GO:0003677);|Molecular Function: DNA-binding transcription factor activity (GO:0003700);|Cellular Component: spliceosomal complex (GO:0005681);|Biological Process: DNA repair (GO:0006281);|Biological Process: regulation of transcription, DNA-templated (GO:0006355);|Biological Process: mRNA processing (GO:0006397);|Biological Process: cell cycle (GO:0007049);|Biolo…
DN14132_c0g1i1.1	B3-ARF	1.05215	0.0733434	0.389052	0.621806	0.663777	-0.591228	1.21334e-08	1.13259e-07	auxin response factor 16 [Pinus massoniana]	Auxin response factor 18 OS=Oryza sativa subsp. japonica OX=39947 GN=ARF18 PE=2 SV=1	--	--	Molecular Function: DNA binding (GO:0003677);|Cellular Component: nucleus (GO:0005634);|Biological Process: regulation of transcription, DNA-templated (GO:0006355);|Biological Process: auxin-activated signaling pathway (GO:0009734);
DN14136_c0g1i1.1	CSD	0.669711	-0.57839	6.01564e-11	8.72748e-10	0.850994	-0.232779	0.0160051	0.0533049	putative glycine-rich protein [Picea glauca]	Glycine-rich protein 2 OS=Nicotiana sylvestris OX=4096 GN=GRP-2 PE=2 SV=1	--	--	Molecular Function: DNA binding (GO:0003677);|Molecular Function: RNA binding (GO:0003723);|Biological Process: regulation of transcription, DNA-templated (GO:0006355);|Molecular Function: zinc ion binding (GO:0008270);
DN14159_c0g1i1.2	AP2/ERF-ERF	2.24265	1.1652	0.0216398	0.0751067	8.06776	3.01217	1.34375e-18	2.41719e-17	unknown [Picea sitchensis]	Ethylene-responsive transcription factor WIN1 OS=Arabidopsis thaliana OX=3702 GN=WIN1 PE=2 SV=1	--	--	Molecular Function: DNA-binding transcription factor activity (GO:0003700);|Cellular Component: nucleus (GO:0005634);|Biological Process: response to water deprivation (GO:0009414);|Biological Process: ethylene-activated signaling pathway (GO:0009873);|Biological Process: cutin biosynthetic process (GO:0010143);|Biological Process: wax metabolic process (GO:0010166);|Molecular Function: sequence-…
DN14271_c0g1i3.2	MYB	1.79771	0.846164	1.15e-05	9.23654e-05	0.938191	-0.0920467	0.707247	0.865391	myb family transcription factor [Castanea mollissima]	Protein rough sheath 2 OS=Zea mays OX=4577 GN=RS2 PE=1 SV=1	--	--	Cellular Component: condensed chromosome (GO:0000793);|Cellular Component: nucleolus (GO:0005730);|Biological Process: transcription, DNA-templated (GO:0006351);|Biological Process: asymmetric cell division (GO:0008356);|Biological Process: response to virus (GO:0009615);|Biological Process: response to salt stress (GO:0009651);|Biological Process: response to auxin (GO:0009733);|Biological Proce…
DN14358_c0g1i1.2	AP2/ERF-ERF	1.12491	0.16981	0.456804	0.683755	0.62894	-0.669005	7.75478e-05	0.000443693	unknown [Picea sitchensis]	Dehydration-responsive element-binding protein 1D OS=Arabidopsis thaliana OX=3702 GN=DREB1D PE=2 SV=1	--	--	Molecular Function: DNA-binding transcription factor activity (GO:0003700);|Cellular Component: nucleus (GO:0005634);|Biological Process: abscisic acid-activated signaling pathway (GO:0009738);|Biological Process: glucosinolate metabolic process (GO:0019760);|Molecular Function: sequence-specific DNA binding (GO:0043565);
DN14384_c0g1i1.1	MYB-related	1.03364	0.0477367	0.725813	0.881339	1.1677	0.223667	0.0521809	0.141629	R2R3MYB16 [Ginkgo biloba]	Transcription factor MYB106 OS=Arabidopsis thaliana OX=3702 GN=MYB106 PE=2 SV=1	--	--	Biological Process: cell morphogenesis (GO:0000902);|Molecular Function: DNA binding (GO:0003677);|Cellular Component: nucleus (GO:0005634);|Biological Process: trichome branching (GO:0010091);|Biological Process: cuticle pattern formation (GO:0035017);|Biological Process: regulation of cutin biosynthetic process (GO:1901957);
DN14389_c0g1i3.2	HB-HD-ZIP	1.8712	0.903967	0.196044	0.398733	2.01	1.00719	0.0439425	0.123331	homeobox 1 [Picea abies]	Homeobox-leucine zipper protein MERISTEM L1 OS=Arabidopsis thaliana OX=3702 GN=ATML1 PE=2 SV=1	--	--	Molecular Function: DNA binding (GO:0003677);|Molecular Function: DNA-binding transcription factor activity (GO:0003700);|Cellular Component: nucleus (GO:0005634);|Molecular Function: lipid binding (GO:0008289);|Biological Process: seed germination (GO:0009845);|Molecular Function: sequence-specific DNA binding (GO:0043565);|Biological Process: cotyledon development (GO:0048825);|Biological Proce…
DN14394_c0g1i1.1	C2C2-GATA	0.137306	-2.86454	0.0796081	0.20917	0	#NAME?	0.000266533	0.00138942	GATA transcription factor 1 [Artemisia annua]	GATA transcription factor 12 OS=Arabidopsis thaliana OX=3702 GN=GATA12 PE=2 SV=1	--	--	Molecular Function: DNA-binding transcription factor activity (GO:0003700);|Cellular Component: nucleus (GO:0005634);|Biological Process: multicellular organism development (GO:0007275);|Biological Process: circadian rhythm (GO:0007623);|Molecular Function: zinc ion binding (GO:0008270);|Biological Process: response to light stimulus (GO:0009416);|Molecular Function: sequence-specific DNA binding…
DN14401_c0g1i1.2	AP2/ERF-ERF	2.36623	1.24259	0.00113762	0.0060674	4.57696	2.19439	0.0102581	0.0365678	ethylene-responsive transcription factor ERF021-like [Olea europaea var. sylvestris]	Ethylene-responsive transcription factor ERF043 OS=Arabidopsis thaliana OX=3702 GN=ERF043 PE=2 SV=1	--	--	Molecular Function: DNA-binding transcription factor activity (GO:0003700);|Cellular Component: nucleus (GO:0005634);|Biological Process: ethylene-activated signaling pathway (GO:0009873);|Molecular Function: sequence-specific DNA binding (GO:0043565);|Molecular Function: transcription regulatory region DNA binding (GO:0044212);
DN14444_c0g1i2.2	C2C2-GATA	0.670167	-0.577408	9.70948e-08	1.03835e-06	0.69358	-0.527866	1.08821e-06	8.17401e-06	unnamed protein product [Coffea canephora]	GATA transcription factor 26 OS=Arabidopsis thaliana OX=3702 GN=GATA26 PE=2 SV=1	--	--	Molecular Function: DNA-binding transcription factor activity (GO:0003700);|Cellular Component: nucleus (GO:0005634);|Molecular Function: zinc ion binding (GO:0008270);|Molecular Function: sequence-specific DNA binding (GO:0043565);
DN14458_c0g1i1.1	bZIP	0.726456	-0.461052	9.68095e-14	1.7239e-12	0.785544	-0.348236	7.13217e-07	5.48542e-06	unknown [Picea sitchensis]	--	--	--	--
DN14509_c0g1i2.1	C3H	1.00296	0.00426579	0.962394	1	0.930765	-0.10351	0.624845	0.808882	zinc finger CCCH domain-containing protein 7 isoform X2 [Amborella trichopoda]	Zinc finger CCCH domain-containing protein 7 OS=Oryza sativa subsp. japonica OX=39947 GN=Os01g0572100 PE=2 SV=1	--	--	Molecular Function: RNA polymerase II intronic transcription regulatory region sequence-specific DNA binding (GO:0001162);|Molecular Function: DNA-binding transcription factor activity (GO:0003700);|Cellular Component: nucleus (GO:0005634);|Biological Process: negative regulation of transcription, DNA-templated (GO:0045892);|Molecular Function: metal ion binding (GO:0046872);
DN14549_c0g1i1.2	HB-HD-ZIP	2.57211	1.36295	0.0147363	0.0549131	11.9535	3.57936	5.15597e-21	1.04473e-19	Homeobox-leucine zipper protein HOX21 [Dendrobium catenatum]	Homeobox-leucine zipper protein ATHB-16 OS=Arabidopsis thaliana OX=3702 GN=ATHB-16 PE=2 SV=2	--	--	Molecular Function: DNA-binding transcription factor activity (GO:0003700);|Cellular Component: nucleus (GO:0005634);|Biological Process: response to blue light (GO:0009637);|Biological Process: negative regulation of cell growth (GO:0030308);|Molecular Function: sequence-specific DNA binding (GO:0043565);|Biological Process: positive regulation of transcription, DNA-templated (GO:0045893);|Biolo…
DN14563_c0g1i1.1	CAMTA	1.04448	0.0627815	0.399699	0.631678	0.917981	-0.123464	0.146574	0.315858	calmodulin-binding transcription activator 3-like isoform X1 [Phoenix dactylifera]	Calmodulin-binding transcription activator 3 OS=Arabidopsis thaliana OX=3702 GN=CAMTA3 PE=1 SV=1	--	--	Molecular Function: proximal promoter DNA-binding transcription activator activity, RNA polymerase II-specific (GO:0001077);|Molecular Function: DNA-binding transcription factor activity (GO:0003700);|Molecular Function: calmodulin binding (GO:0005516);|Cellular Component: nucleus (GO:0005634);|Biological Process: regulation of transcription, DNA-templated (GO:0006355);|Biological Process: respon…
DN14575_c0g1i1.2	GRAS	2.51891	1.3328	8.93629e-10	1.17087e-08	2.37124	1.24564	1.34946e-09	1.36579e-08	nodulation-signaling pathway 2 protein [Amborella trichopoda]	Nodulation-signaling pathway 2 protein OS=Medicago truncatula OX=3880 GN=NSP2 PE=1 SV=1	--	--	Cellular Component: endoplasmic reticulum (GO:0005783);|Biological Process: nodulation (GO:0009877);|Cellular Component: nuclear membrane (GO:0031965);
DN14575_c0g2i1.2	GRAS	5.56921	2.47747	6.41582e-10	8.54494e-09	0.191153	-2.3872	0.623292	0.807606	hypothetical protein AMTR_s00007p00262050 [Amborella trichopoda]	Nodulation-signaling pathway 2 protein OS=Medicago truncatula OX=3880 GN=NSP2 PE=1 SV=1	--	--	Cellular Component: endoplasmic reticulum (GO:0005783);|Biological Process: nodulation (GO:0009877);|Cellular Component: nuclear membrane (GO:0031965);
DN14635_c0g1i1.1	E2F-DP	0.889218	-0.169391	0.0983206	0.24383	1.09251	0.127644	0.255542	0.466458	E2F-like protein [Pinus sylvestris]	Transcription factor E2FA OS=Arabidopsis thaliana OX=3702 GN=E2FA PE=1 SV=1	--	--	Biological Process: negative regulation of transcription by RNA polymerase II (GO:0000122);|Molecular Function: DNA-binding transcription factor activity, RNA polymerase II-specific (GO:0000981);|Molecular Function: proximal promoter DNA-binding transcription activator activity, RNA polymerase II-specific (GO:0001077);|Molecular Function: proximal promoter DNA-binding transcription repressor acti…
DN14685_c0g1i1.2	NAC	1.3497	0.432634	0.702524	0.86752	1.88359	0.913489	0.143002	0.310064	NAC domain-containing protein 7 [Herrania umbratica]	NAC domain-containing protein 7 OS=Arabidopsis thaliana OX=3702 GN=NAC007 PE=1 SV=2	--	--	Molecular Function: DNA-binding transcription factor activity (GO:0003700);|Cellular Component: nucleus (GO:0005634);|Biological Process: regulation of transcription, DNA-templated (GO:0006355);|Biological Process: multicellular organism development (GO:0007275);|Molecular Function: sequence-specific DNA binding (GO:0043565);|Biological Process: xylem vessel member cell differentiation (GO:004875…
DN14693_c0g1i3.2	bHLH	2.73149	1.44969	0.00450839	0.0202596	65.5872	6.03534	1.01407e-201	3.1992e-199	transcription factor bHLH25 [Selaginella moellendorffii]	Transcription factor bHLH25 OS=Arabidopsis thaliana OX=3702 GN=BHLH25 PE=2 SV=2	--	--	Molecular Function: DNA binding (GO:0003677);|Molecular Function: DNA-binding transcription factor activity (GO:0003700);|Cellular Component: nucleus (GO:0005634);|Biological Process: regulation of transcription, DNA-templated (GO:0006355);|Molecular Function: protein dimerization activity (GO:0046983);
DN14704_c0g1i1.2	bHLH	1.02349	0.0334999	0.801358	0.923481	0.861051	-0.215829	0.0247081	0.0768644	unknown [Picea sitchensis]	Transcription factor bHLH94 OS=Arabidopsis thaliana OX=3702 GN=BHLH94 PE=1 SV=2	--	--	Molecular Function: DNA binding (GO:0003677);|Molecular Function: DNA-binding transcription factor activity (GO:0003700);|Cellular Component: nucleus (GO:0005634);|Biological Process: regulation of transcription, DNA-templated (GO:0006355);|Molecular Function: protein dimerization activity (GO:0046983);
DN14806_c0g1i2.1	bZIP	1.08582	0.118786	0.462563	0.689169	0.436829	-1.19486	1.4457e-05	9.34906e-05	unknown [Picea sitchensis]	bZIP transcription factor 2 OS=Arabidopsis thaliana OX=3702 GN=BZIP2 PE=1 SV=1	--	--	Molecular Function: DNA-binding transcription factor activity (GO:0003700);|Cellular Component: nucleus (GO:0005634);|Molecular Function: sequence-specific DNA binding (GO:0043565);|Molecular Function: transcription regulatory region DNA binding (GO:0044212);|Biological Process: positive regulation of transcription, DNA-templated (GO:0045893);|Molecular Function: protein heterodimerization activi…
DN14853_c0g1i1.2	bHLH	2.15135	1.10525	0.685073	0.856376	40.273	5.33174	2.2176e-08	2.01934e-07	PREDICTED: transcription factor bHLH78-like [Lupinus angustifolius]	Transcription factor bHLH62 OS=Arabidopsis thaliana OX=3702 GN=BHLH62 PE=2 SV=1	--	--	Molecular Function: DNA-binding transcription factor activity (GO:0003700);|Cellular Component: nucleus (GO:0005634);|Biological Process: regulation of transcription, DNA-templated (GO:0006355);|Molecular Function: sequence-specific DNA binding (GO:0043565);|Molecular Function: protein dimerization activity (GO:0046983);
DN14859_c0g2i2.1	Trihelix	0.999023	-0.00141017	0.994899	1	1.00744	0.0106902	0.947466	1	unknown [Picea sitchensis]	Trihelix transcription factor GT-3a OS=Arabidopsis thaliana OX=3702 GN=GT-3A PE=1 SV=1	--	--	Molecular Function: DNA-binding transcription factor activity (GO:0003700);|Cellular Component: nucleus (GO:0005634);|Biological Process: regulation of transcription, DNA-templated (GO:0006355);|Molecular Function: identical protein binding (GO:0042802);|Molecular Function: sequence-specific DNA binding (GO:0043565);
DN14882_c0g1i1.2	AP2/ERF-ERF	0.524836	-0.930061	0.000143872	0.00094476	0.287238	-1.79968	6.53061e-11	7.34819e-10	unknown [Picea sitchensis]	Ethylene-responsive transcription factor ERF010 OS=Arabidopsis thaliana OX=3702 GN=ERF010 PE=2 SV=1	--	--	Molecular Function: DNA binding (GO:0003677);|Molecular Function: DNA-binding transcription factor activity (GO:0003700);|Cellular Component: nucleus (GO:0005634);|Biological Process: ethylene-activated signaling pathway (GO:0009873);
DN14898_c0g1i2.1	AP2/ERF-ERF	0.693004	-0.529065	0.000114881	0.000770252	0.808905	-0.305959	0.0311574	0.0931767	ethylene-responsive transcription factor CRF1 isoform X1 [Amborella trichopoda]	Dehydration-responsive element-binding protein 2B OS=Arabidopsis thaliana OX=3702 GN=DREB2B PE=2 SV=1	--	--	Molecular Function: DNA-binding transcription factor activity (GO:0003700);|Cellular Component: nucleus (GO:0005634);|Biological Process: pollen development (GO:0009555);|Biological Process: heat acclimation (GO:0010286);|Molecular Function: sequence-specific DNA binding (GO:0043565);|Molecular Function: transcription regulatory region DNA binding (GO:0044212);|Biological Process: positive regula…
DN14910_c0g1i1.1	NAC	1.16583	0.221352	0.944524	1	0.10601	-3.23773	0.0777207	0.194716	NAC transcription factor 1 protein [Cunninghamia lanceolata]	NAC domain-containing protein 43 OS=Arabidopsis thaliana OX=3702 GN=NAC043 PE=2 SV=2	--	--	Molecular Function: DNA binding (GO:0003677);|Molecular Function: DNA-binding transcription factor activity (GO:0003700);|Cellular Component: nucleus (GO:0005634);|Biological Process: plant-type secondary cell wall biogenesis (GO:0009834);|Biological Process: fruit dehiscence (GO:0010047);|Biological Process: positive regulation of transcription, DNA-templated (GO:0045893);
DN14913_c0g1i2.1	NAC	0.165787	-2.5926	7.34505e-05	0.000511384	0.521989	-0.937908	0.519878	0.730667	putative NAC domain-containing protein 94 [Ananas comosus]	NAC domain-containing protein 35 OS=Arabidopsis thaliana OX=3702 GN=NAC035 PE=1 SV=2	--	--	Molecular Function: DNA binding (GO:0003677);|Molecular Function: DNA-binding transcription factor activity (GO:0003700);|Cellular Component: nucleus (GO:0005634);|Biological Process: flower development (GO:0009908);
DN14932_c0g1i1.2	C2H2	1.3008	0.379398	0.0511457	0.148681	0.920497	-0.119515	0.511482	0.723804	zinc finger protein 646-like isoform X3 [Physcomitrella patens]	--	--	--	--
DN14946_c0g1i1.2	C3H	1.01818	0.025992	0.764111	0.907168	0.841781	-0.248484	0.00781478	0.028923	PREDICTED: uncharacterized protein LOC104597686 [Nelumbo nucifera]	Pumilio homolog 12 OS=Arabidopsis thaliana OX=3702 GN=APUM12 PE=2 SV=2	--	--	Molecular Function: RNA binding (GO:0003723);|Cellular Component: nucleus (GO:0005634);|Cellular Component: cytoplasm (GO:0005737);|Biological Process: regulation of translation (GO:0006417);
DN14980_c0g1i1.1	MYB	0.576951	-0.793479	0.0285157	0.0939531	0.63795	-0.648485	0.0212444	0.0677164	R2R3MYB15 [Ginkgo biloba]	Transcription factor MYB41 OS=Arabidopsis thaliana OX=3702 GN=MYB17 PE=1 SV=1	--	--	Molecular Function: DNA-binding transcription factor activity (GO:0003700);|Cellular Component: nucleus (GO:0005634);|Biological Process: response to salicylic acid (GO:0009751);|Biological Process: response to jasmonic acid (GO:0009753);|Biological Process: flower development (GO:0009908);|Biological Process: regulation of flower development (GO:0009909);|Biological Process: cell differentiation…
DN14992_c0g2i1.1	C2H2	0.725322	-0.463307	8.8224e-05	0.000606061	0.849267	-0.235709	0.0368243	0.106998	unknown [Picea sitchensis]	Zinc finger protein MAGPIE OS=Arabidopsis thaliana OX=3702 GN=MGP PE=1 SV=1	ko00604|ko00511|ko00052|ko00600|ko00531	Glycosphingolipid biosynthesis - ganglio series|Other glycan degradation|Galactose metabolism|Sphingolipid metabolism|Glycosaminoglycan degradation	Molecular Function: DNA-binding transcription factor activity (GO:0003700);|Cellular Component: nucleus (GO:0005634);|Biological Process: regulation of transcription, DNA-templated (GO:0006355);|Biological Process: asymmetric cell division (GO:0008356);|Biological Process: gibberellic acid mediated signaling pathway (GO:0009740);|Biological Process: positive regulation of gibberellic acid mediate…
DN15030_c0g1i4.2	HB-other	0.78923	-0.341482	0.040141	0.123097	1.08705	0.120421	0.462178	0.681295	PREDICTED: homeobox protein ceh-13-like [Nelumbo nucifera]	--	--	--	--
DN15053_c0g1i4.2	C2H2	1.06329	0.0885339	0.344194	0.575532	1.19444	0.256339	0.0526181	0.142582	unknown [Picea sitchensis]	Zinc finger AN1 and C2H2 domain-containing stress-associated protein 16 OS=Oryza sativa subsp. japonica OX=39947 GN=SAP16 PE=2 SV=2	--	--	Molecular Function: nucleic acid binding (GO:0003676);|Molecular Function: zinc ion binding (GO:0008270);
DN15061_c0g1i2.2	WRKY	7.52541	2.91177	5.85121e-52	4.20062e-50	2.54087	1.34532	2.30349e-06	1.65566e-05	transcription factor WRKY [Taxus wallichiana var. chinensis]	WRKY transcription factor 42 OS=Arabidopsis thaliana OX=3702 GN=WRKY42 PE=1 SV=1	--	--	Molecular Function: DNA-binding transcription factor activity (GO:0003700);|Cellular Component: nucleus (GO:0005634);|Molecular Function: sequence-specific DNA binding (GO:0043565);|Molecular Function: transcription regulatory region DNA binding (GO:0044212);|Biological Process: negative regulation of transcription, DNA-templated (GO:0045892);
DN15132_c0g1i1.2	LFY	0.785353	-0.348587	0.693651	0.862102	5.71698	2.51525	6.65676e-16	1.03016e-14	NEEDLY protein, partial [Taxus cuspidata var. nana]	Floricaula/leafy-like protein FL1 OS=Pinus radiata OX=3347 PE=1 SV=1	--	--	Molecular Function: DNA binding (GO:0003677);|Cellular Component: nucleus (GO:0005634);|Biological Process: regulation of transcription, DNA-templated (GO:0006355);|Biological Process: multicellular organism development (GO:0007275);
DN15149_c0g1i1.1	bZIP	0	#NAME?	5.55395e-06	4.69123e-05	0	#NAME?	0.228495	0.434071	hypothetical protein D0866.11119 [Hortaea werneckii]	BZIP-type transcription factor MBZ1 OS=Metarhizium robertsii (strain ARSEF 23 / ATCC MYA-3075) OX=655844 GN=MBZ1 PE=2 SV=2	--	--	Molecular Function: DNA-binding transcription factor activity (GO:0003700);|Cellular Component: nucleus (GO:0005634);|Biological Process: pathogenesis (GO:0009405);
DN15196_c0g1i6.2	HB-HD-ZIP	0.687506	-0.540556	1.58276e-13	2.78083e-12	0.725697	-0.462562	2.02541e-06	1.4687e-05	hypothetical protein SETIT_6G187700v2 [Setaria italica]	Homeobox-leucine zipper protein ATHB-16 OS=Arabidopsis thaliana OX=3702 GN=ATHB-16 PE=2 SV=2	--	--	Molecular Function: DNA-binding transcription factor activity (GO:0003700);|Cellular Component: nucleus (GO:0005634);|Biological Process: response to blue light (GO:0009637);|Biological Process: negative regulation of cell growth (GO:0030308);|Molecular Function: sequence-specific DNA binding (GO:0043565);|Biological Process: positive regulation of transcription, DNA-templated (GO:0045893);|Biolo…
DN15214_c0g1i2.2	C2C2-GATA	0.961312	-0.0569232	0.931528	0.996959	5.58616	2.48186	3.93164e-27	1.01123e-25	GATA transcription factor 9-like [Olea europaea var. sylvestris]	GATA transcription factor 12 OS=Arabidopsis thaliana OX=3702 GN=GATA12 PE=2 SV=1	--	--	Molecular Function: DNA-binding transcription factor activity (GO:0003700);|Cellular Component: nucleus (GO:0005634);|Biological Process: multicellular organism development (GO:0007275);|Biological Process: circadian rhythm (GO:0007623);|Molecular Function: zinc ion binding (GO:0008270);|Biological Process: response to light stimulus (GO:0009416);|Molecular Function: sequence-specific DNA binding…
DN15225_c0g1i2.2	CPP	1.46929	0.555123	0.0226068	0.0778849	3.51878	1.81508	1.03682e-26	2.61944e-25	PREDICTED: uncharacterized protein LOC104592360 isoform X1 [Nelumbo nucifera]	Protein tesmin/TSO1-like CXC 2 OS=Arabidopsis thaliana OX=3702 GN=TCX2 PE=1 SV=1	--	--	Molecular Function: DNA-binding transcription factor activity (GO:0003700);|Cellular Component: nucleus (GO:0005634);|Biological Process: regulation of transcription, DNA-templated (GO:0006355);|Biological Process: multicellular organism development (GO:0007275);|Molecular Function: sequence-specific DNA binding (GO:0043565);|Molecular Function: metal ion binding (GO:0046872);
DN15250_c0g2i1.1	MYB-related	0.127516	-2.97125	0.381009	0.613692	0	#NAME?	0.128995	0.286971	R2R3MYB21 [Ginkgo biloba]	Transcription repressor MYB5 OS=Arabidopsis thaliana OX=3702 GN=MYB5 PE=1 SV=1	--	--	Molecular Function: DNA-binding transcription factor activity (GO:0003700);|Cellular Component: nucleus (GO:0005634);|Biological Process: trichome morphogenesis (GO:0010090);|Biological Process: seed coat development (GO:0010214);|Biological Process: regulation of gene expression (GO:0010468);|Biological Process: cell differentiation (GO:0030154);|Molecular Function: sequence-specific DNA binding…
DN15258_c0g1i2.2	MYB-related	0.89016	-0.167863	0.193681	0.395277	1.40644	0.492048	0.000351368	0.00179174	unknown [Picea sitchensis]	Transcription factor CPC OS=Arabidopsis thaliana OX=3702 GN=CPC PE=1 SV=1	--	--	Molecular Function: DNA-binding transcription factor activity (GO:0003700);|Cellular Component: nucleus (GO:0005634);|Biological Process: response to salicylic acid (GO:0009751);|Biological Process: response to jasmonic acid (GO:0009753);|Biological Process: epidermal cell differentiation (GO:0009913);|Biological Process: positive regulation of trichoblast fate specification (GO:0010063);|Biologi…
DN15275_c0g1i1.2	MYB	1.26024	0.333701	0.661296	0.839718	1.75836	0.814232	0.402703	0.627149	GAMYB transcription factor [Trema orientale]	Transcription repressor MYB5 OS=Arabidopsis thaliana OX=3702 GN=MYB5 PE=1 SV=1	--	--	Molecular Function: DNA-binding transcription factor activity (GO:0003700);|Cellular Component: nucleus (GO:0005634);|Biological Process: trichome morphogenesis (GO:0010090);|Biological Process: seed coat development (GO:0010214);|Biological Process: regulation of gene expression (GO:0010468);|Biological Process: cell differentiation (GO:0030154);|Molecular Function: sequence-specific DNA binding…
DN15281_c0g1i1.2	AP2/ERF-RAV	1.2325	0.301589	0.0298329	0.0974017	0.682612	-0.550863	0.00405334	0.0163478	AP2/ERF domain-containing transcription factor [Vernicia montana]	AP2/ERF and B3 domain-containing transcription factor RAV1 OS=Arabidopsis thaliana OX=3702 GN=RAV1 PE=1 SV=1	--	--	Molecular Function: DNA binding (GO:0003677);|Molecular Function: DNA-binding transcription factor activity (GO:0003700);|Cellular Component: nucleus (GO:0005634);|Biological Process: response to brassinosteroid (GO:0009741);|Biological Process: ethylene-activated signaling pathway (GO:0009873);|Biological Process: negative regulation of flower development (GO:0009910);|Biological Process: negati…
DN15283_c0g1i1.1	C3H	0.909791	-0.136392	0.0736562	0.197091	1.08252	0.114393	0.244081	0.45247	unknown [Picea sitchensis]	Zinc finger CCCH domain-containing protein 14 OS=Oryza sativa subsp. japonica OX=39947 GN=Os02g0194200 PE=2 SV=1	--	--	Molecular Function: DNA binding (GO:0003677);|Molecular Function: RNA binding (GO:0003723);|Molecular Function: metal ion binding (GO:0046872);
DN15297_c0g1i1.2	AP2/ERF-ERF	0.601686	-0.732918	0.0183851	0.0659126	1.52039	0.604443	0.231494	0.437647	Ethylene-responsive transcription factor RAP2-12 like, partial [Actinidia chinensis var. chinensis]	Ethylene-responsive transcription factor RAP2-3 OS=Arabidopsis thaliana OX=3702 GN=RAP2-3 PE=1 SV=2	--	--	Molecular Function: DNA binding (GO:0003677);|Molecular Function: DNA-binding transcription factor activity (GO:0003700);|Cellular Component: nucleus (GO:0005634);|Cellular Component: cytoplasm (GO:0005737);|Cellular Component: plasma membrane (GO:0005886);|Biological Process: cell death (GO:0008219);|Biological Process: response to ethylene (GO:0009723);|Biological Process: response to cytokinin…
DN15307_c0g1i1.2	BBR-BPC	0.729499	-0.455022	0.138507	0.312036	1.06104	0.0854801	0.763788	0.900297	GAGA-binding transcriptional activator [Picea sitchensis]	Protein BASIC PENTACYSTEINE3 OS=Arabidopsis thaliana OX=3702 GN=BPC3 PE=1 SV=1	--	--	Molecular Function: DNA binding (GO:0003677);|Cellular Component: nucleus (GO:0005634);
DN15399_c0g1i1.1	WRKY	0.706007	-0.502246	1.67554e-05	0.000130715	0.644272	-0.634259	0.000273327	0.00142094	WRKY transcription factor, putative [Ricinus communis]	Probable WRKY transcription factor 57 OS=Arabidopsis thaliana OX=3702 GN=WRKY57 PE=2 SV=1	--	--	Molecular Function: DNA-binding transcription factor activity (GO:0003700);|Cellular Component: nucleus (GO:0005634);|Biological Process: response to osmotic stress (GO:0006970);|Biological Process: response to water deprivation (GO:0009414);|Biological Process: response to salt stress (GO:0009651);|Molecular Function: sequence-specific DNA binding (GO:0043565);|Molecular Function: transcription …
DN15424_c0g1i3.1	NF-YA	0.601627	-0.733059	8.91748e-16	1.82068e-14	0.525675	-0.927756	1.56535e-26	3.9229e-25	unknown [Picea sitchensis]	Nuclear transcription factor Y subunit A-7 OS=Arabidopsis thaliana OX=3702 GN=NFYA7 PE=1 SV=1	--	--	Molecular Function: DNA binding (GO:0003677);|Molecular Function: DNA-binding transcription factor activity (GO:0003700);|Cellular Component: nucleus (GO:0005634);|Biological Process: negative regulation of transcription, DNA-templated (GO:0045892);
DN15448_c0g1i2.2	C2C2-Dof	0.940224	-0.0889233	0.160937	0.34774	0.997391	-0.00376881	0.999451	1	Dof6 [Pinus pinaster]	Dof zinc finger protein DOF5.3 OS=Arabidopsis thaliana OX=3702 GN=DOF5.3 PE=2 SV=1	--	--	Molecular Function: DNA-binding transcription factor activity (GO:0003700);|Cellular Component: nucleus (GO:0005634);|Biological Process: regulation of transcription, DNA-templated (GO:0006355);|Molecular Function: transcription regulatory region DNA binding (GO:0044212);|Molecular Function: metal ion binding (GO:0046872);|Biological Process: root development (GO:0048364);
DN15451_c0g1i2.2	GRAS	1.09747	0.134179	0.64889	0.829331	0.396176	-1.33579	0.19129	0.382815	nodulation-signaling pathway 2 protein [Amborella trichopoda]	Nodulation-signaling pathway 2 protein OS=Medicago truncatula OX=3880 GN=NSP2 PE=1 SV=1	--	--	Cellular Component: endoplasmic reticulum (GO:0005783);|Biological Process: nodulation (GO:0009877);|Cellular Component: nuclear membrane (GO:0031965);
DN15491_c0g1i3.2	Alfin-like	0.979282	-0.0302039	0.85365	0.954513	1.07682	0.106773	0.368668	0.59379	unknown [Picea sitchensis]	PHD finger protein ALFIN-LIKE 4 OS=Arabidopsis thaliana OX=3702 GN=AL4 PE=1 SV=2	--	--	Cellular Component: nucleus (GO:0005634);|Cellular Component: cytosol (GO:0005829);|Biological Process: chromatin organization (GO:0006325);|Biological Process: regulation of transcription, DNA-templated (GO:0006355);|Molecular Function: methylated histone binding (GO:0035064);|Molecular Function: metal ion binding (GO:0046872);
DN154_c0g1i1.1	BBR-BPC	0.850676	-0.233318	0.243536	0.460303	0.8567	-0.223138	0.310586	0.53137	unknown [Picea sitchensis]	Barley B recombinant-like protein D OS=Oryza sativa subsp. japonica OX=39947 GN=Os06g0130600 PE=2 SV=1	--	--	Molecular Function: DNA-binding transcription factor activity (GO:0003700);|Cellular Component: nucleus (GO:0005634);|Cellular Component: nucleolus (GO:0005730);|Biological Process: regulation of transcription, DNA-templated (GO:0006355);|Biological Process: response to ethylene (GO:0009723);|Molecular Function: protein homodimerization activity (GO:0042803);|Molecular Function: sequence-specific…
DN15530_c0g1i1.2	C2C2-CO-like	1.00324	0.00466542	0.97384	1	1.18242	0.241739	0.00387356	0.0157079	CONSTANS-like protein [Pinus massoniana]	Zinc finger protein CONSTANS-LIKE 4 OS=Arabidopsis thaliana OX=3702 GN=COL4 PE=2 SV=2	--	--	Cellular Component: nucleus (GO:0005634);|Molecular Function: zinc ion binding (GO:0008270);
DN15552_c0g1i2.1	C2C2-LSD	0.992102	-0.0114403	0.853572	0.954513	1.13736	0.185691	0.0350375	0.102807	unknown [Picea sitchensis]	Protein LSD1 OS=Oryza sativa subsp. japonica OX=39947 GN=LSD1 PE=2 SV=1	--	--	Cellular Component: nucleus (GO:0005634);|Biological Process: plant-type hypersensitive response (GO:0009626);|Biological Process: cell differentiation (GO:0030154);|Biological Process: negative regulation of defense response (GO:0031348);|Biological Process: negative regulation of plant-type hypersensitive response (GO:0034051);|Biological Process: regulation of cell differentiation (GO:0045595);
DN15642_c0g1i1.1	AP2/ERF-AP2	1.69356	0.760062	1.46414e-06	1.34254e-05	1.62238	0.698113	1.50303e-05	9.69715e-05	AINTEGUMENTA-like protein [Ginkgo biloba]	AP2-like ethylene-responsive transcription factor AIL1 OS=Arabidopsis thaliana OX=3702 GN=AIL1 PE=2 SV=1	--	--	Molecular Function: DNA binding (GO:0003677);|Molecular Function: DNA-binding transcription factor activity (GO:0003700);|Cellular Component: nucleus (GO:0005634);|Biological Process: ethylene-activated signaling pathway (GO:0009873);
DN15645_c0g1i2.2	RWP-RK	0.840098	-0.251371	0.0271121	0.090196	0.94666	-0.0790815	0.493343	0.708991	hypothetical protein AMTR_s00069p00159620 [Amborella trichopoda]	Protein RKD5 OS=Arabidopsis thaliana OX=3702 GN=RKD5 PE=3 SV=1	--	--	Molecular Function: DNA binding (GO:0003677);|Molecular Function: DNA-binding transcription factor activity (GO:0003700);|Cellular Component: nucleus (GO:0005634);|Biological Process: regulation of transcription, DNA-templated (GO:0006355);
DN15715_c0g1i1.2	HB-BELL	1.29309	0.370819	0.0349396	0.110046	1.28695	0.363951	0.0125005	0.0432265	BEL1-like homeodomain protein 1 [Amborella trichopoda]	BEL1-like homeodomain protein 1 OS=Arabidopsis thaliana OX=3702 GN=BLH1 PE=1 SV=1	--	--	Molecular Function: DNA binding (GO:0003677);|Molecular Function: DNA-binding transcription factor activity (GO:0003700);|Cellular Component: nucleus (GO:0005634);|Cellular Component: cytoplasm (GO:0005737);|Biological Process: response to symbiotic fungus (GO:0009610);|Biological Process: response to abscisic acid (GO:0009737);|Biological Process: polar nucleus fusion (GO:0010197);|Biological Pr…
DN15720_c0g1i1.1	C3H	0.795231	-0.330554	6.74744e-11	9.74678e-10	0.692259	-0.530617	5.46816e-15	8.02609e-14	PREDICTED: zinc finger CCCH domain-containing protein 32 [Elaeis guineensis]	Zinc finger CCCH domain-containing protein 32 OS=Oryza sativa subsp. japonica OX=39947 GN=Os04g0671800 PE=2 SV=1	--	--	Molecular Function: DNA binding (GO:0003677);|Molecular Function: mRNA binding (GO:0003729);|Cellular Component: intracellular (GO:0005622);|Biological Process: poly(A)+ mRNA export from nucleus (GO:0016973);|Molecular Function: metal ion binding (GO:0046872);
DN15732_c0g1i4.2	B3	1.12951	0.175693	0.173148	0.365416	1.0439	0.0619836	0.768425	0.903328	PREDICTED: B3 domain-containing protein Os03g0120900-like [Nelumbo nucifera]	AP2/ERF and B3 domain-containing transcription repressor RAV2 OS=Arabidopsis thaliana OX=3702 GN=RAV2 PE=1 SV=1	--	--	Molecular Function: DNA-binding transcription factor activity (GO:0003700);|Cellular Component: nucleus (GO:0005634);|Biological Process: ethylene-activated signaling pathway (GO:0009873);|Molecular Function: sequence-specific DNA binding (GO:0043565);|Biological Process: negative regulation of transcription, DNA-templated (GO:0045892);
DN15768_c0g1i1.2	bZIP	1.11899	0.162201	0.277972	0.502046	1.1555	0.208513	0.194305	0.386784	Transcription factor PosF21 [Actinidia chinensis var. chinensis]	Transcription factor RF2b OS=Oryza sativa subsp. japonica OX=39947 GN=RF2b PE=1 SV=2	--	--	Molecular Function: DNA binding (GO:0003677);|Molecular Function: DNA-binding transcription factor activity (GO:0003700);|Cellular Component: nucleus (GO:0005634);
DN15776_c0g1i2.2	B3	0.829559	-0.269583	0.0691426	0.187551	0.813809	-0.297237	0.0592118	0.15701	PREDICTED: B3 domain-containing protein Os07g0679700-like isoform X1 [Nelumbo nucifera]	B3 domain-containing protein Os07g0679700 OS=Oryza sativa subsp. japonica OX=39947 GN=Os07g0679700 PE=2 SV=1	--	--	Molecular Function: DNA binding (GO:0003677);|Cellular Component: nucleus (GO:0005634);|Molecular Function: zinc ion binding (GO:0008270);
DN15813_c0g1i5.2	HB-KNOX	0.739671	-0.435044	1.97803e-13	3.45107e-12	0.711289	-0.491492	6.17737e-11	6.96645e-10	homeobox protein knotted-1-like 2 isoform X3 [Cynara cardunculus var. scolymus]	Homeobox protein knotted-1-like 3 OS=Malus domestica OX=3750 PE=2 SV=1	--	--	Molecular Function: DNA binding (GO:0003677);|Cellular Component: nucleus (GO:0005634);|Biological Process: regulation of transcription, DNA-templated (GO:0006355);
DN15839_c0g1i2.2	BBR-BPC	0.930697	-0.103617	0.360305	0.592959	0.746502	-0.421782	0.00160139	0.00707964	unknown [Picea sitchensis]	Protein Barley B recombinant OS=Hordeum vulgare OX=4513 GN=BBR PE=1 SV=1	--	--	Molecular Function: DNA binding (GO:0003677);|Molecular Function: DNA-binding transcription factor activity (GO:0003700);|Cellular Component: nucleus (GO:0005634);|Biological Process: regulation of transcription, DNA-templated (GO:0006355);
DN15883_c0g1i1.2	Trihelix	1.83508	0.875846	0.000620621	0.00352573	1.4511	0.537144	0.257204	0.468452	PREDICTED: trihelix transcription factor GT-3b [Vitis vinifera]	Trihelix transcription factor GT-3a OS=Arabidopsis thaliana OX=3702 GN=GT-3A PE=1 SV=1	--	--	Molecular Function: DNA-binding transcription factor activity (GO:0003700);|Cellular Component: nucleus (GO:0005634);|Biological Process: regulation of transcription, DNA-templated (GO:0006355);|Molecular Function: identical protein binding (GO:0042802);|Molecular Function: sequence-specific DNA binding (GO:0043565);
DN15885_c0g1i4.1	NAC	1.36541	0.449334	6.04832e-10	8.07271e-09	0.419734	-1.25245	1.17363e-05	7.70861e-05	unknown [Picea sitchensis]	NAC domain-containing protein 68 OS=Oryza sativa subsp. japonica OX=39947 GN=NAC068 PE=2 SV=1	--	--	Molecular Function: DNA binding (GO:0003677);|Cellular Component: nucleus (GO:0005634);|Biological Process: regulation of transcription, DNA-templated (GO:0006355);
DN15934_c0g1i1.1	HB-HD-ZIP	0.882642	-0.1801	0.6522	0.831916	1.63914	0.712943	0.0218403	0.0693454	unknown [Picea sitchensis]	Homeobox-leucine zipper protein HAT14 OS=Arabidopsis thaliana OX=3702 GN=HAT14 PE=2 SV=3	--	--	Molecular Function: DNA-binding transcription factor activity (GO:0003700);|Cellular Component: nucleus (GO:0005634);|Molecular Function: sequence-specific DNA binding (GO:0043565);
DN15935_c0g1i1.2	NF-YC	4.41439	2.14222	4.95271e-27	1.75017e-25	1.65975	0.730967	0.000582232	0.00284111	unknown [Picea sitchensis]	Nuclear transcription factor Y subunit C-3 OS=Arabidopsis thaliana OX=3702 GN=NFYC3 PE=1 SV=1	--	--	Molecular Function: DNA binding (GO:0003677);|Molecular Function: DNA-binding transcription factor activity (GO:0003700);|Molecular Function: transcription coregulator activity (GO:0003712);|Cellular Component: nucleus (GO:0005634);|Biological Process: abscisic acid-activated signaling pathway (GO:0009738);|Biological Process: gibberellic acid mediated signaling pathway (GO:0009740);|Biological P…
DN15967_c0g1i2.1	GARP-ARR-B	0.359268	-1.47687	0.028872	0.0949009	0.334763	-1.57879	0.0704281	0.180038	hypothetical protein MARPO_0101s0006 [Marchantia polymorpha]	Two-component response regulator ORR23 OS=Oryza sativa subsp. indica OX=39946 GN=RR23 PE=3 SV=1	ko04075	Plant hormone signal transduction	Biological Process: phosphorelay signal transduction system (GO:0000160);|Molecular Function: DNA binding (GO:0003677);|Molecular Function: DNA-binding transcription factor activity (GO:0003700);|Cellular Component: nucleus (GO:0005634);|Biological Process: cytokinin-activated signaling pathway (GO:0009736);
DN15969_c0g1i4.2	HB-other	0.916485	-0.125816	0.472558	0.697889	1.08513	0.117873	0.544141	0.751691	unknown [Picea sitchensis]	Protein SAWADEE HOMEODOMAIN HOMOLOG 2 OS=Arabidopsis thaliana OX=3702 GN=SHH2 PE=2 SV=1	--	--	Molecular Function: DNA binding (GO:0003677);|Molecular Function: chromatin binding (GO:0003682);|Cellular Component: nucleus (GO:0005634);
DN15988_c0g1i1.2	GRF	1.50008	0.585036	0.464629	0.691242	70.923	6.14818	1.96738e-171	4.73748e-169	GRF2 [Pinus tabuliformis]	Growth-regulating factor 6 OS=Oryza sativa subsp. japonica OX=39947 GN=GRF6 PE=2 SV=2	--	--	Molecular Function: ATP binding (GO:0005524);|Cellular Component: nucleus (GO:0005634);|Biological Process: transcription, DNA-templated (GO:0006351);|Biological Process: regulation of transcription, DNA-templated (GO:0006355);|Biological Process: developmental process (GO:0032502);
DN16019_c0g1i1.1	MYB	0.385063	-1.37683	0.00477015	0.0212432	0.33636	-1.57192	0.0176793	0.0580492	Transcription factor, Myb superfamily [Handroanthus impetiginosus]	Transcription factor TT2 OS=Arabidopsis thaliana OX=3702 GN=TT2 PE=1 SV=1	--	--	Molecular Function: DNA-binding transcription factor activity (GO:0003700);|Molecular Function: ATP binding (GO:0005524);|Cellular Component: nucleus (GO:0005634);|Biological Process: fatty acid biosynthetic process (GO:0006633);|Biological Process: response to osmotic stress (GO:0006970);|Biological Process: flavonoid biosynthetic process (GO:0009813);|Biological Process: proanthocyanidin biosyn…
DN16063_c0g1i1.2	TUB	15.9554	3.99597	1.72847e-24	5.51941e-23	27.834	4.79878	4.25651e-62	2.63565e-60	tubby-like F-box protein 5, partial [Amborella trichopoda]	Tubby-like F-box protein 5 OS=Oryza sativa subsp. japonica OX=39947 GN=TULP5 PE=2 SV=1	--	--	Cellular Component: cilium (GO:0005929);|Molecular Function: phosphatidylinositol binding (GO:0035091);|Biological Process: protein localization to cilium (GO:0061512);
DN16159_c0g1i1.1	GARP-G2-like	0.705591	-0.503096	2.55228e-07	2.58315e-06	0.964944	-0.0514828	0.608675	0.799255	PREDICTED: protein PHOSPHATE STARVATION RESPONSE 1-like isoform X4 [Juglans regia]	Myb family transcription factor PHL5 OS=Arabidopsis thaliana OX=3702 GN=PHL5 PE=2 SV=1	--	--	Molecular Function: DNA binding (GO:0003677);|Molecular Function: DNA-binding transcription factor activity (GO:0003700);|Cellular Component: nucleus (GO:0005634);|Biological Process: regulation of transcription, DNA-templated (GO:0006355);
DN16163_c0g1i4.1	AP2/ERF-ERF	0.291633	-1.77777	0.0210784	0.0734794	0.939642	-0.0898163	0.988151	1	AP2-like ethylene-responsive transcription factor At2g41710 [Papaver somniferum]	AP2-like ethylene-responsive transcription factor At2g41710 OS=Arabidopsis thaliana OX=3702 GN=At2g41710 PE=2 SV=2	--	--	Molecular Function: DNA binding (GO:0003677);|Molecular Function: DNA-binding transcription factor activity (GO:0003700);|Cellular Component: nucleus (GO:0005634);|Biological Process: ethylene-activated signaling pathway (GO:0009873);
DN16183_c0g1i1.2	bHLH	1.00147	0.00212128	0.97857	1	0.793847	-0.333067	0.0177215	0.0581634	unknown [Picea sitchensis]	Transcription factor bHLH121 OS=Arabidopsis thaliana OX=3702 GN=BHLH121 PE=1 SV=1	--	--	Molecular Function: DNA-binding transcription factor activity (GO:0003700);|Cellular Component: nucleus (GO:0005634);|Molecular Function: sequence-specific DNA binding (GO:0043565);|Molecular Function: protein dimerization activity (GO:0046983);
DN16187_c0g1i1.1	NF-YB	0.830122	-0.268605	0.11575	0.274459	0.953547	-0.0686241	0.693407	0.855898	unknown [Picea sitchensis]	Protein Dr1 homolog OS=Arabidopsis thaliana OX=3702 GN=DR1 PE=1 SV=1	--	--	Molecular Function: DNA-binding transcription factor activity (GO:0003700);|Cellular Component: nucleus (GO:0005634);|Biological Process: regulation of transcription, DNA-templated (GO:0006355);|Molecular Function: protein heterodimerization activity (GO:0046982);
DN16192_c0g1i4.2	GARP-G2-like	0.940337	-0.0887505	0.184353	0.381721	0.790934	-0.338371	9.57068e-06	6.3608e-05	unknown [Picea sitchensis]	Myb family transcription factor PHL6 OS=Arabidopsis thaliana OX=3702 GN=PHL6 PE=2 SV=1	--	--	Molecular Function: DNA binding (GO:0003677);|Molecular Function: DNA-binding transcription factor activity (GO:0003700);|Cellular Component: nucleus (GO:0005634);|Biological Process: regulation of transcription, DNA-templated (GO:0006355);
DN16220_c0g3i1.1	AP2/ERF-ERF	0.625433	-0.677072	0.116653	0.276012	0.322244	-1.63377	0.0143442	0.0486825	unknown [Picea sitchensis]	Ethylene-responsive transcription factor ERF016 OS=Arabidopsis thaliana OX=3702 GN=ERF016 PE=2 SV=1	--	--	Molecular Function: DNA binding (GO:0003677);|Molecular Function: DNA-binding transcription factor activity (GO:0003700);|Cellular Component: nucleus (GO:0005634);|Biological Process: ethylene-activated signaling pathway (GO:0009873);
DN16253_c0g1i1.1	Whirly	0.794471	-0.331933	0.0968603	0.241141	0.923437	-0.114915	0.42939	0.652324	single-stranded DNA-binding protein WHY1, chloroplastic [Capsella rubella]	Single-stranded DNA-binding protein WHY1, chloroplastic OS=Arabidopsis thaliana OX=3702 GN=WHY1 PE=1 SV=1	--	--	Molecular Function: DNA binding (GO:0003677);|Molecular Function: single-stranded DNA binding (GO:0003697);|Molecular Function: mRNA binding (GO:0003729);|Biological Process: DNA repair (GO:0006281);|Biological Process: regulation of transcription, DNA-templated (GO:0006355);|Biological Process: defense response (GO:0006952);|Cellular Component: nucleoid (GO:0009295);|Cellular Component: chloropl…
DN16301_c0g1i2.2	GRAS	0.588046	-0.765998	7.53701e-08	8.17552e-07	0.695218	-0.524463	0.000371427	0.00188746	PIN2 protein [Pinus radiata]	SCARECROW-LIKE protein 7 OS=Populus euphratica OX=75702 GN=SCL7 PE=2 SV=1	--	--	Molecular Function: DNA binding (GO:0003677);|Cellular Component: nucleus (GO:0005634);
DN16321_c0g1i1.1	C2H2	0.041592	-4.58755	0.000175238	0.00112696	0.130293	-2.94017	0.391181	0.616011	hypothetical protein B0A48_07275 [Rachicladosporium antarcticum]	C2H2 finger domain transcription factor sebA OS=Neosartorya fumigata (strain ATCC MYA-4609 / Af293 / CBS 101355 / FGSC A1100) OX=330879 GN=sebA PE=4 SV=1	--	--	Molecular Function: nucleic acid binding (GO:0003676);|Cellular Component: nucleus (GO:0005634);|Cellular Component: cytosol (GO:0005829);|Biological Process: pathogenesis (GO:0009405);|Biological Process: cellular response to oxidative stress (GO:0034599);|Biological Process: cellular response to heat (GO:0034605);|Molecular Function: metal ion binding (GO:0046872);|Biological Process: cellular …
DN16330_c0g1i1.1	Tify	1.00181	0.00260852	0.951978	1	1.34157	0.423926	0.0408894	0.116228	unknown [Picea sitchensis]	Protein TIFY 8 OS=Arabidopsis thaliana OX=3702 GN=TIFY8 PE=1 SV=1	--	--	Cellular Component: nucleus (GO:0005634);|Biological Process: response to wounding (GO:0009611);|Biological Process: regulation of defense response (GO:0031347);|Biological Process: regulation of jasmonic acid mediated signaling pathway (GO:2000022);
DN16346_c0g1i3.1	C2C2-GATA	0.969444	-0.04477	0.505576	0.726254	0.640687	-0.642307	3.9471e-19	7.33037e-18	unknown [Picea sitchensis]	Putative GATA transcription factor 22 OS=Arabidopsis thaliana OX=3702 GN=GATA22 PE=1 SV=1	--	--	Molecular Function: DNA-binding transcription factor activity (GO:0003700);|Cellular Component: nucleus (GO:0005634);|Biological Process: circadian rhythm (GO:0007623);|Molecular Function: zinc ion binding (GO:0008270);|Biological Process: response to light stimulus (GO:0009416);|Biological Process: chloroplast organization (GO:0009658);|Biological Process: response to auxin (GO:0009733);|Biologi…
DN16360_c0g1i1.1	MYB	0.957761	-0.0622619	0.828544	0.941131	1.80901	0.855202	1.10006e-05	7.24644e-05	myb-related protein 308 [Morus notabilis]	Transcription factor MYB23 OS=Arabidopsis thaliana OX=3702 GN=MYB23 PE=1 SV=1	--	--	Molecular Function: DNA-binding transcription factor activity (GO:0003700);|Cellular Component: nucleus (GO:0005634);|Biological Process: regulation of transcription, DNA-templated (GO:0006355);|Biological Process: trichome differentiation (GO:0010026);|Biological Process: root epidermal cell differentiation (GO:0010053);|Biological Process: trichome branching (GO:0010091);|Biological Process: ce…
DN16367_c0g1i1.1	WRKY	0.648723	-0.624325	0.000181157	0.00116185	0.962364	-0.0553461	0.864906	0.959049	hypothetical protein AQUCO_03000369v1 [Aquilegia coerulea]	Probable WRKY transcription factor 14 OS=Arabidopsis thaliana OX=3702 GN=WRKY14 PE=2 SV=2	--	--	Molecular Function: DNA-binding transcription factor activity (GO:0003700);|Cellular Component: nucleus (GO:0005634);|Molecular Function: sequence-specific DNA binding (GO:0043565);|Molecular Function: transcription regulatory region DNA binding (GO:0044212);
DN16388_c0g1i10.1	NAC	0.863861	-0.211129	0.136203	0.308428	0.792451	-0.335607	0.353962	0.577721	NAC domain-containing protein 82 [Amborella trichopoda]	NAC domain-containing protein 78 OS=Arabidopsis thaliana OX=3702 GN=NAC078 PE=2 SV=2	--	--	Molecular Function: DNA binding (GO:0003677);|Molecular Function: DNA-binding transcription factor activity (GO:0003700);|Cellular Component: nucleus (GO:0005634);|Cellular Component: cytoplasm (GO:0005737);|Biological Process: response to high light intensity (GO:0009644);|Biological Process: regulation of flavonoid biosynthetic process (GO:0009962);|Cellular Component: integral component of mem…
DN16411_c0g1i1.1	MYB-related	0.386674	-1.37081	0.00594849	0.0256366	0.878114	-0.187519	0.639553	0.82076	Telomere repeat-binding protein 5 [Dendrobium catenatum]	Telomere repeat-binding protein 2 OS=Arabidopsis thaliana OX=3702 GN=TRP2 PE=1 SV=1	--	--	Cellular Component: nucleus (GO:0005634);|Molecular Function: DNA binding, bending (GO:0008301);|Biological Process: response to ethylene (GO:0009723);|Biological Process: response to abscisic acid (GO:0009737);|Biological Process: response to gibberellin (GO:0009739);|Biological Process: response to salicylic acid (GO:0009751);|Biological Process: response to jasmonic acid (GO:0009753);|Molecula…
DN16440_c0g1i3.1	AP2/ERF-ERF	1.45576	0.541774	0.147504	0.326556	0.229488	-2.12351	5.86088e-09	5.62568e-08	AP2-like ethylene-responsive transcription factor TOE3 isoform X2 [Jatropha curcas]	Ethylene-responsive transcription factor RAP2-7 OS=Arabidopsis thaliana OX=3702 GN=RAP2-7 PE=2 SV=2	--	--	Molecular Function: DNA binding (GO:0003677);|Molecular Function: DNA-binding transcription factor activity (GO:0003700);|Cellular Component: nucleus (GO:0005634);|Biological Process: ethylene-activated signaling pathway (GO:0009873);
DN16462_c0g1i2.1	C3H	1.06448	0.0901522	0.344103	0.575417	1.01214	0.0174077	0.884459	0.969472	PREDICTED: zinc finger CCCH domain-containing protein 6 isoform X2 [Nelumbo nucifera]	Zinc finger CCCH domain-containing protein 6 OS=Arabidopsis thaliana OX=3702 GN=At1g19860 PE=1 SV=1	--	--	Molecular Function: DNA binding (GO:0003677);|Cellular Component: nucleus (GO:0005634);|Molecular Function: metal ion binding (GO:0046872);
DN1651_c0g1i1.2	bHLH	1.07961	0.110515	0.27229	0.495467	0.830626	-0.267729	0.0114453	0.0400719	JAMYC2 [Taxus cuspidata]	Transcription factor MYC2 OS=Arabidopsis thaliana OX=3702 GN=MYC2 PE=1 SV=2	ko04075	Plant hormone signal transduction	Molecular Function: DNA binding (GO:0003677);|Molecular Function: DNA-binding transcription factor activity (GO:0003700);|Cellular Component: nucleus (GO:0005634);|Biological Process: response to desiccation (GO:0009269);|Biological Process: response to wounding (GO:0009611);|Biological Process: response to abscisic acid (GO:0009737);|Biological Process: abscisic acid-activated signaling pathway …
DN16551_c0g1i1.2	NAC	1.302	0.380732	0.592232	0.792288	2.03958	1.02827	0.0833404	0.205571	unknown [Picea sitchensis]	SUPPRESSOR OF GAMMA RESPONSE 1 OS=Arabidopsis thaliana OX=3702 GN=SOG1 PE=1 SV=1	--	--	Biological Process: DNA damage checkpoint (GO:0000077);|Molecular Function: DNA-binding transcription factor activity (GO:0003700);|Cellular Component: nucleus (GO:0005634);|Biological Process: response to gamma radiation (GO:0010332);|Biological Process: regulation of meiotic nuclear division (GO:0040020);|Molecular Function: sequence-specific DNA binding (GO:0043565);|Molecular Function: transc…
DN16591_c0g1i1.2	MYB	3.69524	1.88567	6.20127e-06	5.20113e-05	29.1464	4.86524	1.03718e-31	3.0939e-30	R2R3-MYB transcription factor MYB8 [Picea glauca]	Transcription factor MYB61 OS=Arabidopsis thaliana OX=3702 GN=MYB61 PE=2 SV=1	--	--	Molecular Function: DNA-binding transcription factor activity (GO:0003700);|Cellular Component: nucleus (GO:0005634);|Biological Process: response to auxin (GO:0009733);|Biological Process: phloem or xylem histogenesis (GO:0010087);|Biological Process: xylem development (GO:0010089);|Biological Process: regulation of stomatal movement (GO:0010119);|Biological Process: seed coat development (GO:00…
DN16597_c0g1i1.2	BES1	0.851767	-0.231469	0.778111	0.91455	3.97549	1.99113	0.00398194	0.0160898	unknown [Picea sitchensis]	BES1/BZR1 homolog protein 3 OS=Arabidopsis thaliana OX=3702 GN=BEH3 PE=1 SV=1	--	--	Molecular Function: DNA binding (GO:0003677);|Molecular Function: DNA-binding transcription factor activity (GO:0003700);|Biological Process: transcription, DNA-templated (GO:0006351);|Biological Process: regulation of transcription, DNA-templated (GO:0006355);|Biological Process: brassinosteroid mediated signaling pathway (GO:0009742);
DN16600_c0g1i1.1	bHLH	0.511824	-0.96628	0.0731661	0.196063	0.315424	-1.66464	0.0179409	0.0587801	hypothetical protein SELMODRAFT_430203 [Selaginella moellendorffii]	Transcription factor ABORTED MICROSPORES OS=Arabidopsis thaliana OX=3702 GN=AMS PE=1 SV=2	--	--	Molecular Function: RNA polymerase II proximal promoter sequence-specific DNA binding (GO:0000978);|Molecular Function: chromatin binding (GO:0003682);|Molecular Function: DNA-binding transcription factor activity (GO:0003700);|Cellular Component: nucleus (GO:0005634);|Biological Process: regulation of transcription, DNA-templated (GO:0006355);|Biological Process: pollen development (GO:0009555);…
DN16699_c0g1i2.2	C2H2	0.868918	-0.202708	0.3892	0.621959	0.752694	-0.409866	0.0620739	0.163085	C2H2-type zinc finger protein [Cryptomeria japonica]	Zinc finger protein WIP6 OS=Arabidopsis thaliana OX=3702 GN=WIP6 PE=2 SV=1	--	--	Molecular Function: nucleic acid binding (GO:0003676);|Molecular Function: DNA-binding transcription factor activity (GO:0003700);|Cellular Component: nucleus (GO:0005634);|Biological Process: phloem or xylem histogenesis (GO:0010087);|Biological Process: leaf vascular tissue pattern formation (GO:0010305);|Biological Process: regulation of gene expression (GO:0010468);|Biological Process: cotyle…
DN16716_c0g1i1.2	bHLH	1.66595	0.736342	1.25056e-06	1.15923e-05	1.44237	0.528442	6.96367e-05	0.000402028	helix-loop-helix protein 1A [Pinus taeda]	Transcription factor bHLH80 OS=Arabidopsis thaliana OX=3702 GN=BHLH80 PE=2 SV=1	--	--	Molecular Function: DNA-binding transcription activator activity, RNA polymerase II-specific (GO:0001228);|Molecular Function: DNA binding (GO:0003677);|Molecular Function: DNA-binding transcription factor activity (GO:0003700);|Cellular Component: nucleus (GO:0005634);|Biological Process: regulation of transcription, DNA-templated (GO:0006355);|Biological Process: cuticle development (GO:0042335…
DN16743_c0g1i1.2	MYB	1.21891	0.285589	0.677001	0.851044	6.94403	2.79577	3.90394e-18	6.86162e-17	R2R3MYB39 [Ginkgo biloba]	Transcription repressor MYB4 OS=Arabidopsis thaliana OX=3702 GN=MYB4 PE=1 SV=1	--	--	Molecular Function: DNA binding (GO:0003677);|Molecular Function: DNA-binding transcription factor activity (GO:0003700);|Cellular Component: nucleus (GO:0005634);|Biological Process: response to salicylic acid (GO:0009751);|Biological Process: response to jasmonic acid (GO:0009753);|Biological Process: response to UV-B (GO:0010224);|Biological Process: cell differentiation (GO:0030154);|Molecula…
DN16752_c0g1i3.2	GRAS	1.3675	0.451546	7.91716e-16	1.62294e-14	0.985128	-0.0216176	0.759581	0.897333	SCARECROW-like protein 1 [Pinus radiata]	Scarecrow-like protein 9 OS=Arabidopsis thaliana OX=3702 GN=SCL9 PE=2 SV=1	--	--	Molecular Function: DNA-binding transcription factor activity (GO:0003700);|Cellular Component: nucleus (GO:0005634);|Biological Process: regulation of transcription, DNA-templated (GO:0006355);|Molecular Function: sequence-specific DNA binding (GO:0043565);
DN16825_c0g1i2.1	C3H	0.900943	-0.150493	0.00869475	0.0354174	0.823206	-0.280674	2.64024e-05	0.000163422	zinc finger CCCH domain-containing protein 14-like isoform X2 [Phoenix dactylifera]	Zinc finger CCCH domain-containing protein 44 OS=Oryza sativa subsp. japonica OX=39947 GN=Os06g0618100 PE=2 SV=1	--	--	Molecular Function: DNA binding (GO:0003677);|Molecular Function: RNA binding (GO:0003723);|Molecular Function: metal ion binding (GO:0046872);
DN16841_c0g1i2.1	C2H2	0.825905	-0.275953	0.119547	0.281164	0.922478	-0.116414	0.449106	0.669383	unknown [Picea sitchensis]	--	--	--	--
DN16850_c0g2i2.2	Trihelix	0.946287	-0.0796505	0.322502	0.552725	0.940293	-0.0888174	0.347066	0.570689	unknown [Picea sitchensis]	Probable tyrosine-protein phosphatase DSP4 OS=Arabidopsis thaliana OX=3702 GN=DSP4 PE=2 SV=1	--	--	Molecular Function: protein tyrosine phosphatase activity (GO:0004725);|Cellular Component: cytoplasm (GO:0005737);|Biological Process: defense response (GO:0006952);|Biological Process: regulation of defense response to bacterium (GO:1900424);
DN16866_c0g1i2.2	MYB	1.40407	0.489611	0.0042744	0.0193717	1.06779	0.0946299	0.660802	0.837465	R2R3MYB35 [Ginkgo biloba]	Transcription factor GAMYB OS=Oryza sativa subsp. japonica OX=39947 GN=GAMYB PE=1 SV=1	--	--	Cellular Component: nucleus (GO:0005634);|Biological Process: regulation of transcription, DNA-templated (GO:0006355);|Biological Process: pollen development (GO:0009555);|Biological Process: cell differentiation (GO:0030154);|Molecular Function: sequence-specific DNA binding (GO:0043565);|Molecular Function: transcription regulatory region DNA binding (GO:0044212);|Biological Process: anther dev…
DN16873_c0g1i2.2	WRKY	1.96146	0.971929	0.000155257	0.00101143	0.25003	-1.99983	2.49342e-06	1.78497e-05	hypothetical protein PRUPE.1G269200 [Prunus persica]	WRKY transcription factor 42 OS=Arabidopsis thaliana OX=3702 GN=WRKY42 PE=1 SV=1	--	--	Molecular Function: DNA-binding transcription factor activity (GO:0003700);|Cellular Component: nucleus (GO:0005634);|Molecular Function: sequence-specific DNA binding (GO:0043565);|Molecular Function: transcription regulatory region DNA binding (GO:0044212);|Biological Process: negative regulation of transcription, DNA-templated (GO:0045892);
DN16884_c0g1i2.1	HB-WOX	1.32113	0.40177	0.0131758	0.0499969	1.40119	0.486653	0.000742377	0.00353231	WUSCHEL-related homeobox 13-1 [Cunninghamia lanceolata]	WUSCHEL-related homeobox 8 OS=Oryza sativa subsp. japonica OX=39947 GN=WOX8 PE=2 SV=1	--	--	Molecular Function: DNA binding (GO:0003677);|Cellular Component: nucleus (GO:0005634);|Biological Process: multicellular organism development (GO:0007275);
DN16894_c0g1i1.1	HSF	0.679099	-0.558306	9.05871e-06	7.38361e-05	0.664728	-0.589165	4.89492e-06	3.38502e-05	PREDICTED: heat stress transcription factor B-2c [Elaeis guineensis]	Heat stress transcription factor B-2c OS=Oryza sativa subsp. japonica OX=39947 GN=HSFB2C PE=2 SV=1	--	--	Molecular Function: RNA polymerase II proximal promoter sequence-specific DNA binding (GO:0000978);|Molecular Function: DNA-binding transcription factor activity (GO:0003700);|Cellular Component: nucleus (GO:0005634);|Biological Process: cellular response to heat (GO:0034605);|Molecular Function: sequence-specific DNA binding (GO:0043565);|Biological Process: positive regulation of transcription …
DN16943_c0g1i3.2	NF-YA	1.13107	0.177694	0.19581	0.398355	0.798249	-0.325089	0.0133634	0.0458123	unknown [Picea sitchensis]	Nuclear transcription factor Y subunit A-7 OS=Arabidopsis thaliana OX=3702 GN=NFYA7 PE=1 SV=1	--	--	Molecular Function: DNA binding (GO:0003677);|Molecular Function: DNA-binding transcription factor activity (GO:0003700);|Cellular Component: nucleus (GO:0005634);|Biological Process: negative regulation of transcription, DNA-templated (GO:0045892);
DN16986_c0g1i1.2	C3H	0.914933	-0.128261	0.281704	0.506574	0.950434	-0.0733419	0.453073	0.672783	unknown [Picea sitchensis]	Fructose-1,6-bisphosphatase, cytosolic OS=Oryza coarctata OX=77588 PE=2 SV=1	ko00710|ko00030|ko00051|ko00010	Carbon fixation in photosynthetic organisms|Pentose phosphate pathway|Fructose and mannose metabolism|Glycolysis / Gluconeogenesis	Cellular Component: cytoplasm (GO:0005737);|Biological Process: carbohydrate metabolic process (GO:0005975);|Molecular Function: fructose 1,6-bisphosphate 1-phosphatase activity (GO:0042132);|Molecular Function: metal ion binding (GO:0046872);
DN16990_c0g1i2.2	AP2/ERF-ERF	3.18425	1.67096	2.59283e-05	0.000195598	0.0164058	-5.92965	2.96205e-07	2.37603e-06	ethylene-responsive transcription factor 2 [Arabidopsis lyrata subsp. lyrata]	Ethylene-responsive transcription factor 1A OS=Arabidopsis thaliana OX=3702 GN=ERF1A PE=1 SV=2	ko04075	Plant hormone signal transduction	Molecular Function: DNA binding (GO:0003677);|Molecular Function: DNA-binding transcription factor activity (GO:0003700);|Cellular Component: nucleus (GO:0005634);|Biological Process: defense response (GO:0006952);|Biological Process: ethylene-activated signaling pathway (GO:0009873);|Biological Process: phloem or xylem histogenesis (GO:0010087);|Biological Process: response to chitin (GO:0010200…
DN16_c0g1i1.2	HSF	0	#NAME?	0.842784	0.949418	14.132	3.8209	0.00424036	0.0170181	Heat shock factor (HSF)-type, DNA-binding, partial [Cynara cardunculus var. scolymus]	Heat stress transcription factor B-4 OS=Arabidopsis thaliana OX=3702 GN=HSFB4 PE=2 SV=1	--	--	Molecular Function: RNA polymerase II proximal promoter sequence-specific DNA binding (GO:0000978);|Molecular Function: DNA-binding transcription factor activity (GO:0003700);|Cellular Component: nucleus (GO:0005634);|Cellular Component: cytoplasm (GO:0005737);|Biological Process: asymmetric cell division (GO:0008356);|Biological Process: cellular response to heat (GO:0034605);|Molecular Function…
DN17002_c0g1i4.2	PLATZ	0.940477	-0.0885351	0.505164	0.726007	0.412739	-1.2767	1.13708e-07	9.56609e-07	unknown [Picea sitchensis]	--	--	--	--
DN17027_c0g1i2.2	Whirly	1.04162	0.0588279	0.50001	0.722043	1.21862	0.285249	0.00365421	0.0149289	single-stranded DNA-binding protein WHY1, chloroplastic-like [Quercus suber]	Single-stranded DNA-binding protein WHY1, chloroplastic OS=Arabidopsis thaliana OX=3702 GN=WHY1 PE=1 SV=1	--	--	Molecular Function: DNA binding (GO:0003677);|Molecular Function: single-stranded DNA binding (GO:0003697);|Molecular Function: mRNA binding (GO:0003729);|Biological Process: DNA repair (GO:0006281);|Biological Process: regulation of transcription, DNA-templated (GO:0006355);|Biological Process: defense response (GO:0006952);|Cellular Component: nucleoid (GO:0009295);|Cellular Component: chloropl…
DN17028_c0g1i1.1	AP2/ERF-ERF	1.71637	0.779363	0.000353247	0.00212782	2.20708	1.14214	0.000142793	0.000783106	transcription factor AP2 [Taxus cuspidata]	Ethylene-responsive transcription factor ERF012 OS=Arabidopsis thaliana OX=3702 GN=ERF012 PE=2 SV=1	--	--	Molecular Function: DNA-binding transcription factor activity (GO:0003700);|Cellular Component: nucleus (GO:0005634);|Biological Process: response to salicylic acid (GO:0009751);|Biological Process: response to jasmonic acid (GO:0009753);|Biological Process: ethylene-activated signaling pathway (GO:0009873);|Biological Process: cellular response to heat (GO:0034605);|Molecular Function: sequence-…
DN17046_c0g1i1.2	WRKY	0.987059	-0.0187912	0.968935	1	0.582273	-0.780234	0.0152472	0.0511963	probable WRKY transcription factor 35 [Amborella trichopoda]	Probable WRKY transcription factor 35 OS=Arabidopsis thaliana OX=3702 GN=WRKY35 PE=2 SV=1	--	--	Molecular Function: DNA-binding transcription factor activity (GO:0003700);|Cellular Component: nucleus (GO:0005634);|Biological Process: pollen development (GO:0009555);|Biological Process: embryo development ending in seed dormancy (GO:0009793);|Molecular Function: sequence-specific DNA binding (GO:0043565);|Molecular Function: transcription regulatory region DNA binding (GO:0044212);
DN17049_c0g1i1.1	C2H2	1.0328	0.0465653	0.62615	0.817025	0.938354	-0.0917966	0.30705	0.527742	PREDICTED: uncharacterized protein LOC103493568 [Cucumis melo]	--	--	--	--
DN17059_c0g1i1.1	C2H2	0.540223	-0.888372	1.06469e-05	8.59821e-05	0.382193	-1.38763	5.10551e-14	7.10665e-13	--	--	--	--	--
DN17098_c0g2i1.2	LOB	1.12508	0.170032	0.922359	0.992807	2.384	1.25339	0.135892	0.298294	hypothetical protein BVC80.1211g54 [Macleaya cordata]	LOB domain-containing protein 40 OS=Arabidopsis thaliana OX=3702 GN=LBD40 PE=2 SV=1	--	--	Biological Process: response to gibberellin (GO:0009739);
DN17117_c0g1i3.2	Tify	0.946693	-0.0790316	0.666642	0.844364	1.34412	0.426658	0.00187445	0.00815302	protein TIFY 4B-like isoform X2 [Hevea brasiliensis]	Protein TIFY 4A OS=Arabidopsis thaliana OX=3702 GN=TIFY4A PE=1 SV=1	--	--	Cellular Component: nucleus (GO:0005634);|Biological Process: regulation of cell proliferation (GO:0042127);|Biological Process: leaf development (GO:0048366);
DN17128_c0g3i1.1	Trihelix	0.774281	-0.36907	0.0427048	0.129122	0.988251	-0.0170504	0.896035	0.975831	unknown [Picea sitchensis]	Trihelix transcription factor ASIL1 OS=Arabidopsis thaliana OX=3702 GN=ASIL1 PE=1 SV=1	ko00240	Pyrimidine metabolism	Molecular Function: DNA-binding transcription factor activity (GO:0003700);|Cellular Component: nucleus (GO:0005634);|Cellular Component: nucleolus (GO:0005730);|Biological Process: regulation of transcription, DNA-templated (GO:0006355);|Biological Process: response to auxin (GO:0009733);|Biological Process: embryo development ending in seed dormancy (GO:0009793);|Biological Process: regulation …
DN17167_c0g1i1.1	B3-ARF	0.839375	-0.252613	5.7492e-06	4.83981e-05	0.518943	-0.946351	9.92848e-46	4.36415e-44	ARF-L1 protein [Ginkgo biloba]	Auxin response factor 4 OS=Arabidopsis thaliana OX=3702 GN=ARF4 PE=1 SV=1	ko04075	Plant hormone signal transduction	Molecular Function: DNA binding (GO:0003677);|Molecular Function: DNA-binding transcription factor activity (GO:0003700);|Cellular Component: nucleus (GO:0005634);|Biological Process: auxin-activated signaling pathway (GO:0009734);|Biological Process: vegetative phase change (GO:0010050);|Biological Process: abaxial cell fate specification (GO:0010158);
DN17194_c0g1i1.1	Tify	1.35864	0.442164	0.915624	0.989044	0.714864	-0.484259	0.886221	0.970657	unknown [Picea sitchensis]	--	--	--	--
DN17194_c0g2i1.1	C2C2-GATA	0.847504	-0.238708	0.000210807	0.00133237	0.875683	-0.19152	0.00662255	0.0250784	unknown [Picea sitchensis]	GATA transcription factor 28 OS=Arabidopsis thaliana OX=3702 GN=GATA28 PE=1 SV=1	--	--	Molecular Function: DNA-binding transcription factor activity (GO:0003700);|Cellular Component: nucleus (GO:0005634);|Molecular Function: zinc ion binding (GO:0008270);|Molecular Function: sequence-specific DNA binding (GO:0043565);
DN17204_c0g1i3.2	Trihelix	0.919128	-0.121663	0.103957	0.253944	0.85588	-0.224519	0.0037705	0.0153436	PREDICTED: uncharacterized protein LOC105139443 isoform X1 [Populus euphratica]	Ribonuclease J OS=Arabidopsis thaliana OX=3702 GN=RNJ PE=1 SV=1	--	--	--
DN17217_c0g1i2.1	MYB-related	0.811345	-0.301612	0.0285007	0.0939161	1.13216	0.179073	0.157292	0.332982	Cyclin-D-binding Myb-like transcription factor 1 [Glycine soja]	DNA-binding protein reb1 OS=Schizosaccharomyces pombe (strain 972 / ATCC 24843) OX=284812 GN=reb1 PE=1 SV=1	--	--	Molecular Function: RNA polymerase II proximal promoter sequence-specific DNA binding (GO:0000978);|Molecular Function: proximal promoter DNA-binding transcription activator activity, RNA polymerase II-specific (GO:0001077);|Molecular Function: DNA binding (GO:0003677);|Biological Process: termination of RNA polymerase I transcription (GO:0006363);|Biological Process: replication fork arrest at r…
DN17219_c0g1i3.2	C3H	1.4339	0.51994	0.0401911	0.123168	1.12057	0.164227	0.518313	0.729307	zinc finger CCCH domain-containing protein 16 isoform X2 [Citrus clementina]	Zinc finger CCCH domain-containing protein 16 OS=Arabidopsis thaliana OX=3702 GN=CG1 PE=1 SV=2	ko03013	RNA transport	Molecular Function: DNA binding (GO:0003677);|Cellular Component: nuclear envelope (GO:0005635);|Cellular Component: nuclear pore (GO:0005643);|Biological Process: protein transport (GO:0015031);|Molecular Function: metal ion binding (GO:0046872);|Biological Process: mRNA transport (GO:0051028);
DN17293_c0g1i2.2	Trihelix	0.856959	-0.222701	0.0310671	0.10052	0.668529	-0.580937	8.0696e-07	6.15795e-06	PREDICTED: trihelix transcription factor ASR3-like [Nelumbo nucifera]	Trihelix transcription factor ASR3 OS=Arabidopsis thaliana OX=3702 GN=ASR3 PE=1 SV=1	--	--	Molecular Function: DNA binding (GO:0003677);|Molecular Function: DNA-binding transcription factor activity (GO:0003700);|Cellular Component: nucleus (GO:0005634);|Biological Process: regulation of transcription, DNA-templated (GO:0006355);|Biological Process: defense response (GO:0006952);|Molecular Function: protein homodimerization activity (GO:0042803);|Biological Process: negative regulation…
DN17317_c0g1i11.2	NAC	1.11346	0.155046	0.00161496	0.00825262	0.69378	-0.527449	7.63439e-17	1.24646e-15	unknown [Picea sitchensis]	NAC domain-containing protein 78 OS=Arabidopsis thaliana OX=3702 GN=NAC078 PE=2 SV=2	--	--	Molecular Function: DNA binding (GO:0003677);|Molecular Function: DNA-binding transcription factor activity (GO:0003700);|Cellular Component: nucleus (GO:0005634);|Cellular Component: cytoplasm (GO:0005737);|Biological Process: response to high light intensity (GO:0009644);|Biological Process: regulation of flavonoid biosynthetic process (GO:0009962);|Cellular Component: integral component of mem…
DN17325_c0g1i3.1	HB-HD-ZIP	0.438774	-1.18845	1.36129e-81	1.61031e-79	0.413391	-1.27442	8.39233e-68	5.83436e-66	unknown [Picea sitchensis]	Homeobox-leucine zipper protein ATHB-13 OS=Arabidopsis thaliana OX=3702 GN=ATHB-13 PE=2 SV=2	--	--	Molecular Function: DNA-binding transcription factor activity (GO:0003700);|Cellular Component: nucleus (GO:0005634);|Biological Process: response to sucrose (GO:0009744);|Biological Process: leaf morphogenesis (GO:0009965);|Molecular Function: sequence-specific DNA binding (GO:0043565);|Biological Process: cotyledon morphogenesis (GO:0048826);|Biological Process: primary root development (GO:008…
DN17328_c0g1i12.2	C2H2	0.989769	-0.014836	0.858915	0.957522	0.852462	-0.230293	0.0329144	0.0975997	PREDICTED: protein SUPPRESSOR OF FRI 4 isoform X1 [Nelumbo nucifera]	Protein SUPPRESSOR OF FRI 4 OS=Arabidopsis thaliana OX=3702 GN=SUF4 PE=1 SV=1	--	--	Molecular Function: DNA binding (GO:0003677);|Molecular Function: DNA-binding transcription factor activity (GO:0003700);|Cellular Component: nucleus (GO:0005634);|Biological Process: regulation of transcription, DNA-templated (GO:0006355);|Biological Process: flower development (GO:0009908);|Biological Process: negative regulation of flower development (GO:0009910);|Biological Process: cell diff…
DN17329_c0g1i1.2	bZIP	0.804113	-0.31453	0.000582867	0.00332901	0.693928	-0.527143	6.67558e-07	5.15254e-06	bZIP transcription factor 23-like isoform X1 [Manihot esculenta]	ABSCISIC ACID-INSENSITIVE 5-like protein 5 OS=Arabidopsis thaliana OX=3702 GN=ABF2 PE=1 SV=1	ko04075	Plant hormone signal transduction	Molecular Function: DNA binding (GO:0003677);|Molecular Function: DNA-binding transcription factor activity (GO:0003700);|Cellular Component: nucleus (GO:0005634);|Biological Process: abscisic acid-activated signaling pathway (GO:0009738);
DN17348_c0g1i1.1	SRS	1.93709	0.953889	0.000151444	0.000989421	2.1193	1.08359	0.000116017	0.000644775	protein LATERAL ROOT PRIMORDIUM 1 [Amborella trichopoda]	Protein SHI RELATED SEQUENCE 1 OS=Arabidopsis thaliana OX=3702 GN=SRS1 PE=1 SV=2	--	--	Molecular Function: DNA binding (GO:0003677);|Cellular Component: nucleus (GO:0005634);|Biological Process: pollen development (GO:0009555);|Biological Process: auxin-activated signaling pathway (GO:0009734);|Biological Process: auxin biosynthetic process (GO:0009851);|Biological Process: positive regulation of transcription, DNA-templated (GO:0045893);|Molecular Function: metal ion binding (GO:0…
DN17403_c0g1i1.1	NAC	0.414814	-1.26946	6.33863e-12	9.8409e-11	0.275632	-1.85918	1.69454e-17	2.86714e-16	cup-shaped cotyledon [Picea abies]	Protein CUP-SHAPED COTYLEDON 2 OS=Arabidopsis thaliana OX=3702 GN=NAC098 PE=1 SV=1	--	--	Molecular Function: DNA binding (GO:0003677);|Molecular Function: DNA-binding transcription factor activity (GO:0003700);|Cellular Component: nucleus (GO:0005634);|Biological Process: primary shoot apical meristem specification (GO:0010072);|Biological Process: secondary shoot formation (GO:0010223);|Biological Process: leaf development (GO:0048366);|Biological Process: formation of plant organ b…
DN17412_c0g1i2.2	MYB	2.34605	1.23023	0.0841277	0.217358	2.64499	1.40326	0.0211674	0.0675066	MYB-like protein [Taxus globosa]	Transcription factor MYB3 OS=Arabidopsis thaliana OX=3702 GN=MYB3 PE=1 SV=1	--	--	Molecular Function: DNA-binding transcription factor activity (GO:0003700);|Cellular Component: nucleus (GO:0005634);|Biological Process: response to wounding (GO:0009611);|Biological Process: response to salt stress (GO:0009651);|Biological Process: response to abscisic acid (GO:0009737);|Biological Process: response to salicylic acid (GO:0009751);|Biological Process: cinnamic acid biosynthetic …
DN17482_c0g1i2.2	GARP-G2-like	2.94587	1.55869	7.67289e-06	6.32931e-05	0.269869	-1.88967	0.00468418	0.018544	PREDICTED: putative Myb family transcription factor At1g14600 isoform X2 [Elaeis guineensis]	Putative Myb family transcription factor At1g14600 OS=Arabidopsis thaliana OX=3702 GN=At1g14600 PE=2 SV=2	--	--	Molecular Function: DNA binding (GO:0003677);|Molecular Function: DNA-binding transcription factor activity (GO:0003700);|Cellular Component: nucleus (GO:0005634);|Biological Process: regulation of transcription, DNA-templated (GO:0006355);
DN17515_c0g1i2.1	C2C2-Dof	0.955209	-0.0661117	0.348301	0.579879	0.7971	-0.327167	0.0001735	0.000937892	Dof2 [Pinus pinaster]	Dof zinc finger protein PBF OS=Zea mays OX=4577 GN=PBF PE=1 SV=1	--	--	Molecular Function: DNA binding (GO:0003677);|Cellular Component: nucleus (GO:0005634);|Biological Process: regulation of transcription, DNA-templated (GO:0006355);|Molecular Function: metal ion binding (GO:0046872);
DN17559_c0g1i1.2	MYB	1.42843	0.514433	0.0967044	0.240935	1.43395	0.519993	0.119191	0.270757	R2R3MYB6 [Ginkgo biloba]	Transcription factor MYB93 OS=Arabidopsis thaliana OX=3702 GN=MYB93 PE=1 SV=1	--	--	Molecular Function: DNA-binding transcription factor activity (GO:0003700);|Cellular Component: nucleus (GO:0005634);|Cellular Component: cytoplasm (GO:0005737);|Biological Process: response to auxin (GO:0009733);|Biological Process: response to abscisic acid (GO:0009737);|Biological Process: response to salicylic acid (GO:0009751);|Biological Process: cell differentiation (GO:0030154);|Biologica…
DN17580_c0g1i8.2	C2H2	1.14972	0.201287	0.0774567	0.204818	0.997151	-0.00411558	1	1	hypothetical protein, partial [Chamaecyparis obtusa]	Zinc finger protein YPR013C OS=Saccharomyces cerevisiae (strain ATCC 204508 / S288c) OX=559292 GN=YPR013C PE=1 SV=1	--	--	Molecular Function: DNA binding (GO:0003677);|Molecular Function: metal ion binding (GO:0046872);
DN17589_c0g1i1.1	B3	0.919999	-0.120295	0.712385	0.871377	1.04599	0.0648693	0.821534	0.934509	PREDICTED: B3 domain-containing protein Os01g0723500 [Elaeis guineensis]	B3 domain-containing protein Os01g0723500 OS=Oryza sativa subsp. japonica OX=39947 GN=Os01g0723500 PE=3 SV=1	--	--	Molecular Function: DNA binding (GO:0003677);|Cellular Component: nucleus (GO:0005634);
DN17621_c0g1i1.2	WRKY	1.63514	0.709413	4.68058e-13	7.93383e-12	0.387345	-1.36831	1.30773e-09	1.3249e-08	probable WRKY transcription factor 20 [Amborella trichopoda]	WRKY transcription factor WRKY24 OS=Oryza sativa subsp. japonica OX=39947 GN=WRKY24 PE=2 SV=1	ko04626	Plant-pathogen interaction	Molecular Function: DNA-binding transcription factor activity (GO:0003700);|Cellular Component: nucleus (GO:0005634);|Biological Process: response to abscisic acid (GO:0009737);|Biological Process: abscisic acid-activated signaling pathway (GO:0009738);|Biological Process: response to gibberellin (GO:0009739);|Biological Process: gibberellic acid mediated signaling pathway (GO:0009740);|Biologica…
DN17650_c0g1i2.2	MYB-related	1.93212	0.950186	2.43489e-09	3.05663e-08	1.22046	0.287429	0.232394	0.43837	PREDICTED: myb-related protein 306-like [Juglans regia]	Myb-related protein 306 OS=Antirrhinum majus OX=4151 GN=MYB306 PE=2 SV=1	--	--	Molecular Function: DNA binding (GO:0003677);|Cellular Component: nucleus (GO:0005634);
DN17659_c0g1i4.1	GeBP	0.845144	-0.24273	0.00153765	0.00789139	0.882234	-0.180767	0.0335402	0.0991134	unknown [Picea sitchensis]	--	--	--	--
DN17672_c0g2i1.2	GARP-G2-like	1.04863	0.0685034	1	1	1.37614	0.460628	0.849726	0.950758	PREDICTED: two-component response regulator ARR14-like [Nelumbo nucifera]	Putative Myb family transcription factor At1g14600 OS=Arabidopsis thaliana OX=3702 GN=At1g14600 PE=2 SV=2	--	--	Molecular Function: DNA binding (GO:0003677);|Molecular Function: DNA-binding transcription factor activity (GO:0003700);|Cellular Component: nucleus (GO:0005634);|Biological Process: regulation of transcription, DNA-templated (GO:0006355);
DN17697_c0g1i2.2	CPP	0.970651	-0.0429758	0.918798	0.990751	1.04695	0.0661938	0.736523	0.886182	PREDICTED: protein tesmin/TSO1-like CXC 5 isoform X1 [Elaeis guineensis]	Protein tesmin/TSO1-like CXC 5 OS=Arabidopsis thaliana OX=3702 GN=TCX5 PE=1 SV=1	--	--	Molecular Function: DNA-binding transcription factor activity (GO:0003700);|Cellular Component: nucleus (GO:0005634);|Biological Process: regulation of transcription, DNA-templated (GO:0006355);|Biological Process: multicellular organism development (GO:0007275);|Molecular Function: metal ion binding (GO:0046872);
DN17715_c0g1i8.2	C2C2-GATA	1.9486	0.962438	0.00463666	0.0207456	2.48155	1.31124	0.00104738	0.00482779	hypothetical protein LSAT.1X46020 [Lactuca sativa]	GATA transcription factor 5 OS=Arabidopsis thaliana OX=3702 GN=GATA5 PE=2 SV=1	--	--	Molecular Function: DNA-binding transcription factor activity (GO:0003700);|Cellular Component: nucleus (GO:0005634);|Molecular Function: zinc ion binding (GO:0008270);|Molecular Function: sequence-specific DNA binding (GO:0043565);|Biological Process: positive regulation of transcription, DNA-templated (GO:0045893);
DN17731_c0g1i1.2	RWP-RK	1.06515	0.0910623	0.530586	0.746212	0.672303	-0.572817	0.000854032	0.00401491	protein NLP9-like [Herrania umbratica]	Protein NLP2 OS=Oryza sativa subsp. japonica OX=39947 GN=NLP2 PE=2 SV=2	--	--	Molecular Function: DNA binding (GO:0003677);|Cellular Component: nucleus (GO:0005634);
DN17733_c0g1i4.1	TUB	0.0557581	-4.16468	5.15287e-134	1.34291e-131	0.0705239	-3.82574	1.35665e-25	3.2859e-24	PREDICTED: tubby-like F-box protein 8 isoform X1 [Nelumbo nucifera]	Tubby-like F-box protein 10 OS=Arabidopsis thaliana OX=3702 GN=TULP10 PE=1 SV=1	--	--	Molecular Function: DNA-binding transcription factor activity (GO:0003700);|Cellular Component: nucleus (GO:0005634);|Cellular Component: cytosol (GO:0005829);|Cellular Component: plasma membrane (GO:0005886);|Biological Process: regulation of transcription, DNA-templated (GO:0006355);|Cellular Component: plastid (GO:0009536);|Biological Process: response to fungus (GO:0009620);|Biological Proces…
DN1776_c0g1i1.2	LOB	0.381093	-1.39179	0.55286	0.76203	Inf	Inf	0.000540689	0.00265712	LOB domain-containing protein 12-like [Ananas comosus]	LOB domain-containing protein 12 OS=Arabidopsis thaliana OX=3702 GN=LBD12 PE=1 SV=2	--	--	Molecular Function: DNA binding (GO:0003677);|Biological Process: leaf morphogenesis (GO:0009965);|Biological Process: shoot system morphogenesis (GO:0010016);
DN17777_c0g1i4.1	LOB	1.07722	0.107307	0.202853	0.40838	0.850017	-0.234436	0.0124463	0.0430624	hypothetical protein COLO4.11550 [Corchorus olitorius]	LOB domain-containing protein 38 OS=Arabidopsis thaliana OX=3702 GN=LBD38 PE=1 SV=1	--	--	--
DN17818_c0g1i1.2	MYB	0.801772	-0.318735	0.0093026	0.0374635	1.50416	0.588961	6.80737e-09	6.49292e-08	unknown [Picea sitchensis]	Protein rough sheath 2 OS=Zea mays OX=4577 GN=RS2 PE=1 SV=1	--	--	Cellular Component: condensed chromosome (GO:0000793);|Cellular Component: nucleolus (GO:0005730);|Biological Process: transcription, DNA-templated (GO:0006351);|Biological Process: asymmetric cell division (GO:0008356);|Biological Process: response to virus (GO:0009615);|Biological Process: response to salt stress (GO:0009651);|Biological Process: response to auxin (GO:0009733);|Biological Proce…
DN17832_c0g2i1.2	WRKY	3.80267	1.92701	5.4786e-24	1.70696e-22	0.466045	-1.10146	0.46223	0.681313	transcription factor WRKY [Taxus wallichiana var. chinensis]	WRKY transcription factor WRKY62 OS=Oryza sativa subsp. indica OX=39946 GN=WRKY62 PE=1 SV=1	--	--	Molecular Function: DNA-binding transcription factor activity (GO:0003700);|Molecular Function: ATP binding (GO:0005524);|Cellular Component: nucleus (GO:0005634);|Biological Process: defense response (GO:0006952);|Biological Process: response to bacterium (GO:0009617);|Biological Process: response to fungus (GO:0009620);|Biological Process: response to salicylic acid (GO:0009751);|Biological Pro…
DN17864_c0g1i5.2	bHLH	1.76137	0.816697	6.32107e-09	7.62705e-08	0.264192	-1.92034	0.000814061	0.00384696	PREDICTED: LOW QUALITY PROTEIN: putative transcription factor bHLH041 [Pyrus x bretschneideri]	Basic helix-loop-helix protein A OS=Pisum sativum OX=3888 GN=BHLH PE=3 SV=1	--	--	--
DN17884_c0g1i3.2	GARP-G2-like	1.15885	0.212695	0.646522	0.827405	1.16633	0.221974	0.648398	0.828231	unknown [Picea sitchensis]	Myb family transcription factor APL OS=Arabidopsis thaliana OX=3702 GN=APL PE=1 SV=2	--	--	Molecular Function: DNA binding (GO:0003677);|Molecular Function: DNA-binding transcription factor activity (GO:0003700);|Cellular Component: nucleus (GO:0005634);|Biological Process: regulation of transcription, DNA-templated (GO:0006355);|Biological Process: flower development (GO:0009908);|Biological Process: phloem development (GO:0010088);|Biological Process: xylem development (GO:0010089);|…
DN17889_c0g1i4.1	C2C2-GATA	0.753895	-0.407564	0.00114214	0.00608953	1.19446	0.256362	0.00510031	0.0199712	unknown [Picea sitchensis]	Putative GATA transcription factor 22 OS=Arabidopsis thaliana OX=3702 GN=GATA22 PE=1 SV=1	--	--	Molecular Function: DNA-binding transcription factor activity (GO:0003700);|Cellular Component: nucleus (GO:0005634);|Biological Process: circadian rhythm (GO:0007623);|Molecular Function: zinc ion binding (GO:0008270);|Biological Process: response to light stimulus (GO:0009416);|Biological Process: chloroplast organization (GO:0009658);|Biological Process: response to auxin (GO:0009733);|Biologi…
DN17896_c0g1i1.1	PLATZ	0.414284	-1.27131	5.18497e-15	1.00638e-13	0.243605	-2.03738	6.02637e-35	1.98408e-33	unknown [Picea sitchensis]	--	--	--	--
DN17898_c0g1i3.2	NF-YB	1.20474	0.268725	0.0843956	0.217824	1.50583	0.590563	0.00606729	0.0232513	unknown [Picea sitchensis]	Protein Dr1 homolog OS=Arabidopsis thaliana OX=3702 GN=DR1 PE=1 SV=1	--	--	Molecular Function: DNA-binding transcription factor activity (GO:0003700);|Cellular Component: nucleus (GO:0005634);|Biological Process: regulation of transcription, DNA-templated (GO:0006355);|Molecular Function: protein heterodimerization activity (GO:0046982);
DN17909_c0g1i2.2	WRKY	2.72463	1.44606	9.62848e-24	2.96122e-22	2.20931	1.1436	0.0241539	0.0753663	PREDICTED: probable WRKY transcription factor 41 [Nelumbo nucifera]	Probable WRKY transcription factor 41 OS=Arabidopsis thaliana OX=3702 GN=WRKY41 PE=2 SV=2	--	--	Molecular Function: DNA-binding transcription factor activity (GO:0003700);|Cellular Component: nucleus (GO:0005634);|Molecular Function: sequence-specific DNA binding (GO:0043565);|Molecular Function: transcription regulatory region DNA binding (GO:0044212);
DN17923_c0g1i2.1	C3H	1.02452	0.0349433	0.859095	0.957637	0.77812	-0.361935	0.0172831	0.0569226	zinc finger CCCH domain-containing protein 56 [Amborella trichopoda]	Zinc finger CCCH domain-containing protein 56 OS=Oryza sativa subsp. japonica OX=39947 GN=Os08g0159800 PE=4 SV=1	--	--	Molecular Function: DNA binding (GO:0003677);|Molecular Function: mRNA 3'-UTR binding (GO:0003730);|Cellular Component: cytosol (GO:0005829);|Molecular Function: metal ion binding (GO:0046872);|Biological Process: 3'-UTR-mediated mRNA destabilization (GO:0061158);
DN17933_c0g1i1.1	bHLH	0.602422	-0.731154	1.36805e-05	0.000108572	0.65341	-0.613938	0.00130023	0.00586387	PREDICTED: transcription factor FER-LIKE IRON DEFICIENCY-INDUCED TRANSCRIPTION FACTOR-like [Nelumbo nucifera]	Transcription factor FER-LIKE IRON DEFICIENCY-INDUCED TRANSCRIPTION FACTOR OS=Arabidopsis thaliana OX=3702 GN=FIT PE=1 SV=1	--	--	Molecular Function: DNA binding (GO:0003677);|Molecular Function: DNA-binding transcription factor activity (GO:0003700);|Cellular Component: nucleus (GO:0005634);|Biological Process: regulation of transcription, DNA-templated (GO:0006355);|Biological Process: response to iron ion (GO:0010039);|Biological Process: regulation of iron ion transport (GO:0034756);|Molecular Function: protein dimeriza…
DN17954_c0g1i3.2	GRAS	0.564875	-0.823996	1.76719e-07	1.82436e-06	1.98405	0.988449	9.82585e-19	1.78426e-17	PREDICTED: scarecrow-like protein 32 [Vitis vinifera]	Scarecrow-like protein 32 OS=Arabidopsis thaliana OX=3702 GN=SCL32 PE=1 SV=1	--	--	Molecular Function: DNA-binding transcription factor activity (GO:0003700);|Cellular Component: nucleus (GO:0005634);|Biological Process: regulation of transcription, DNA-templated (GO:0006355);|Molecular Function: sequence-specific DNA binding (GO:0043565);
DN17957_c0g1i2.2	bHLH	3.4905	1.80343	0.000131121	0.000868437	19.4122	4.27889	1.89402e-68	1.32971e-66	transcription factor bHLH-1 [Picea abies]	Basic helix-loop-helix protein A OS=Pisum sativum OX=3888 GN=BHLH PE=3 SV=1	--	--	--
DN17960_c0g1i2.2	TUB	1.47882	0.564446	6.73413e-14	1.21384e-12	1.31903	0.399477	0.000187439	0.00100593	PREDICTED: tubby-like F-box protein 8 isoform X1 [Nelumbo nucifera]	Tubby-like F-box protein 10 OS=Arabidopsis thaliana OX=3702 GN=TULP10 PE=1 SV=1	--	--	Molecular Function: DNA-binding transcription factor activity (GO:0003700);|Cellular Component: nucleus (GO:0005634);|Cellular Component: cytosol (GO:0005829);|Cellular Component: plasma membrane (GO:0005886);|Biological Process: regulation of transcription, DNA-templated (GO:0006355);|Cellular Component: plastid (GO:0009536);|Biological Process: response to fungus (GO:0009620);|Biological Proces…
DN17974_c0g1i8.2	C2C2-CO-like	1.23037	0.299092	0.000204887	0.00129856	1.10422	0.14303	0.133846	0.294789	zinc finger protein CONSTANS-LIKE 13 [Amborella trichopoda]	Zinc finger protein CONSTANS-LIKE 14 OS=Arabidopsis thaliana OX=3702 GN=COL14 PE=1 SV=2	--	--	Molecular Function: DNA-binding transcription factor activity (GO:0003700);|Cellular Component: nucleus (GO:0005634);|Biological Process: regulation of transcription, DNA-templated (GO:0006355);|Molecular Function: zinc ion binding (GO:0008270);
DN17983_c0g1i3.2	TUB	0.788255	-0.343265	2.09921e-05	0.000160957	0.796807	-0.327698	0.000310824	0.00159841	unknown [Picea sitchensis]	Tubby-like F-box protein 6 OS=Oryza sativa subsp. japonica OX=39947 GN=TULP6 PE=2 SV=1	--	--	Cellular Component: cilium (GO:0005929);|Molecular Function: phosphatidylinositol binding (GO:0035091);|Biological Process: protein localization to cilium (GO:0061512);
DN17996_c0g2i1.2	LIM	1.04421	0.0624051	0.32675	0.556953	1.10766	0.147509	0.0478978	0.132566	unknown [Picea sitchensis]	LIM domain-containing protein WLIM2b OS=Arabidopsis thaliana OX=3702 GN=WLIM2B PE=1 SV=1	--	--	Molecular Function: mRNA binding (GO:0003729);|Cellular Component: cytoplasm (GO:0005737);|Cellular Component: cytoskeleton (GO:0005856);|Molecular Function: metal ion binding (GO:0046872);|Molecular Function: actin filament binding (GO:0051015);|Biological Process: actin filament bundle assembly (GO:0051017);
DN18008_c0g1i1.2	Tify	2.75016	1.45951	1.68664e-18	4.04388e-17	1.23434	0.30374	0.414535	0.639184	unknown [Picea sitchensis]	--	--	--	--
DN18058_c0g1i1.1	RWP-RK	0.929887	-0.104872	0.191863	0.392577	0.623844	-0.680743	1.2481e-14	1.79494e-13	protein NLP9 [Amborella trichopoda]	Protein NLP9 OS=Arabidopsis thaliana OX=3702 GN=NLP9 PE=2 SV=1	--	--	Molecular Function: DNA binding (GO:0003677);|Molecular Function: DNA-binding transcription factor activity (GO:0003700);|Cellular Component: nucleus (GO:0005634);
DN18068_c0g1i6.2	NAC	1.00912	0.0130918	0.907922	0.984419	1.73034	0.791057	0.000132459	0.000730452	NAM domain-containing protein [Cephalotus follicularis]	SUPPRESSOR OF GAMMA RESPONSE 1 OS=Arabidopsis thaliana OX=3702 GN=SOG1 PE=1 SV=1	--	--	Biological Process: DNA damage checkpoint (GO:0000077);|Molecular Function: DNA-binding transcription factor activity (GO:0003700);|Cellular Component: nucleus (GO:0005634);|Biological Process: response to gamma radiation (GO:0010332);|Biological Process: regulation of meiotic nuclear division (GO:0040020);|Molecular Function: sequence-specific DNA binding (GO:0043565);|Molecular Function: transc…
DN18076_c0g1i2.2	HB-other	1.07273	0.101287	0.176544	0.370457	1.12492	0.169826	0.191422	0.383029	unknown [Picea sitchensis]	Protein OVEREXPRESSOR OF CATIONIC PEROXIDASE 3 OS=Arabidopsis thaliana OX=3702 GN=OCP3 PE=1 SV=1	--	--	Biological Process: defense response to oomycetes (GO:0002229);|Molecular Function: DNA binding (GO:0003677);|Molecular Function: DNA-binding transcription factor activity (GO:0003700);|Molecular Function: peroxidase activity (GO:0004601);|Cellular Component: nucleus (GO:0005634);|Biological Process: defense response (GO:0006952);|Biological Process: response to water deprivation (GO:0009414);|Bi…
DN18104_c0g1i1.1	LOB	0.678171	-0.560279	0.293484	0.520432	0	#NAME?	0.75799	0.8973	--	--	--	--	--
DN18134_c0g1i2.2	C2C2-Dof	0.908248	-0.138841	0.325484	0.555818	0.981535	-0.0268878	0.811741	0.928647	unknown [Picea sitchensis]	SWI/SNF complex subunit SWI3B OS=Arabidopsis thaliana OX=3702 GN=SWI3B PE=1 SV=1	--	--	Molecular Function: DNA binding (GO:0003677);|Cellular Component: nucleus (GO:0005634);|Biological Process: chromatin remodeling (GO:0006338);|Biological Process: multicellular organism development (GO:0007275);|Cellular Component: SWI/SNF complex (GO:0016514);
DN18140_c0g1i1.2	MYB	2.71977	1.44349	3.11997e-20	8.09315e-19	0.52724	-0.923469	0.00738876	0.0275797	R2R3-MYB transcription factor MYB12 [Picea glauca]	Transcription factor MYB14 OS=Arabidopsis thaliana OX=3702 GN=MYB14 PE=2 SV=1	--	--	Molecular Function: DNA-binding transcription factor activity (GO:0003700);|Cellular Component: nucleus (GO:0005634);|Biological Process: response to cold (GO:0009409);|Biological Process: response to salt stress (GO:0009651);|Biological Process: response to ethylene (GO:0009723);|Biological Process: response to auxin (GO:0009733);|Biological Process: response to salicylic acid (GO:0009751);|Biol…
DN18140_c0g2i2.2	MYB-related	1.81012	0.856081	1.05343e-05	8.51284e-05	0.169704	-2.55891	2.65539e-11	3.07601e-10	unknown [Picea sitchensis]	Transcription factor MYB102 OS=Arabidopsis thaliana OX=3702 GN=MYB102 PE=2 SV=1	--	--	Molecular Function: DNA-binding transcription factor activity (GO:0003700);|Cellular Component: nucleus (GO:0005634);|Biological Process: regulation of transcription, DNA-templated (GO:0006355);|Biological Process: defense response (GO:0006952);|Biological Process: response to osmotic stress (GO:0006970);|Biological Process: response to wounding (GO:0009611);|Biological Process: response to salt …
DN18148_c0g1i3.2	C3H	1.12478	0.16964	0.235744	0.450751	1.05979	0.0837823	0.527795	0.73838	unknown [Picea sitchensis]	Zinc finger CCCH domain-containing protein 3 OS=Oryza sativa subsp. japonica OX=39947 GN=Os01g0252200 PE=2 SV=2	--	--	Molecular Function: DNA binding (GO:0003677);|Cellular Component: U12-type spliceosomal complex (GO:0005689);|Molecular Function: zinc ion binding (GO:0008270);
DN18151_c0g1i1.2	NAC	0.785965	-0.347463	0.595638	0.794194	1.34094	0.423247	0.504911	0.718915	NAC domain-containing protein 86-like [Phoenix dactylifera]	NAC domain-containing protein 45 OS=Arabidopsis thaliana OX=3702 GN=NAC045 PE=2 SV=1	--	--	Molecular Function: DNA-binding transcription factor activity (GO:0003700);|Cellular Component: nucleus (GO:0005634);|Molecular Function: transcription regulatory region DNA binding (GO:0044212);|Biological Process: sieve element enucleation (GO:0090602);|Biological Process: sieve element differentiation (GO:0090603);
DN18168_c0g1i7.1	NF-YC	0.947589	-0.0776662	0.191669	0.392308	0.990539	-0.013714	0.838749	0.944857	PREDICTED: nuclear transcription factor Y subunit C-9-like [Nelumbo nucifera]	Nuclear transcription factor Y subunit C-4 OS=Oryza sativa subsp. japonica OX=39947 GN=NFYC4 PE=1 SV=1	--	--	Molecular Function: DNA binding (GO:0003677);|Cellular Component: nucleus (GO:0005634);|Cellular Component: cytoplasm (GO:0005737);|Biological Process: flower development (GO:0009908);|Molecular Function: protein heterodimerization activity (GO:0046982);|Biological Process: negative regulation of long-day photoperiodism, flowering (GO:0048579);
DN18186_c0g1i2.1	GARP-G2-like	0.962138	-0.0556842	0.592274	0.792288	0.549369	-0.864154	1.27838e-15	1.93861e-14	GARP2 [Taxus wallichiana var. chinensis]	Myb family transcription factor EFM OS=Arabidopsis thaliana OX=3702 GN=EFM PE=1 SV=2	--	--	Molecular Function: DNA binding (GO:0003677);|Molecular Function: DNA-binding transcription factor activity (GO:0003700);|Cellular Component: nucleus (GO:0005634);|Biological Process: regulation of transcription, DNA-templated (GO:0006355);|Biological Process: response to temperature stimulus (GO:0009266);|Biological Process: gibberellic acid mediated signaling pathway (GO:0009740);|Biological Pr…
DN18203_c0g1i4.2	Trihelix	0.749432	-0.41613	0.389951	0.622582	0.471806	-1.08374	0.0160939	0.053531	unknown [Picea sitchensis]	Trihelix transcription factor ASIL2 OS=Arabidopsis thaliana OX=3702 GN=ASIL2 PE=1 SV=1	--	--	Molecular Function: DNA-binding transcription factor activity (GO:0003700);|Cellular Component: nucleus (GO:0005634);|Biological Process: regulation of transcription, DNA-templated (GO:0006355);|Biological Process: embryo development ending in seed dormancy (GO:0009793);|Biological Process: seed maturation (GO:0010431);|Molecular Function: sequence-specific DNA binding (GO:0043565);|Molecular Fun…
DN18221_c0g1i2.2	NAC	0.908074	-0.139118	0.0179201	0.0645471	0.781726	-0.355266	3.90723e-07	3.09486e-06	unknown [Picea sitchensis]	NAC domain-containing protein 45 OS=Arabidopsis thaliana OX=3702 GN=NAC045 PE=2 SV=1	--	--	Molecular Function: DNA-binding transcription factor activity (GO:0003700);|Cellular Component: nucleus (GO:0005634);|Molecular Function: transcription regulatory region DNA binding (GO:0044212);|Biological Process: sieve element enucleation (GO:0090602);|Biological Process: sieve element differentiation (GO:0090603);
DN18248_c0g1i1.2	SBP	1.036	0.0510271	1	1	31.6041	4.98204	5.1169e-25	1.2163e-23	hypothetical protein MARPO_0014s0224 [Marchantia polymorpha]	Squamosa promoter-binding-like protein 8 OS=Arabidopsis thaliana OX=3702 GN=SPL8 PE=1 SV=2	--	--	Molecular Function: DNA binding (GO:0003677);|Cellular Component: nucleus (GO:0005634);|Cellular Component: cytoplasm (GO:0005737);|Biological Process: megasporogenesis (GO:0009554);|Biological Process: microsporogenesis (GO:0009556);|Biological Process: cell differentiation (GO:0030154);|Molecular Function: metal ion binding (GO:0046872);|Biological Process: anther development (GO:0048653);
DN18271_c0g1i4.1	E2F-DP	1.64434	0.717506	0.203227	0.408927	3.08174	1.62375	1.72034e-06	1.26106e-05	hypothetical protein AXG93_3786s1050 [Marchantia polymorpha subsp. ruderalis]	E2F transcription factor-like E2FE OS=Arabidopsis thaliana OX=3702 GN=E2FE PE=1 SV=1	--	--	Biological Process: negative regulation of transcription by RNA polymerase II (GO:0000122);|Molecular Function: DNA-binding transcription factor activity, RNA polymerase II-specific (GO:0000981);|Molecular Function: proximal promoter DNA-binding transcription activator activity, RNA polymerase II-specific (GO:0001077);|Molecular Function: proximal promoter DNA-binding transcription repressor acti…
DN18302_c0g1i1.2	C2C2-Dof	1.31071	0.390346	0.0250661	0.0846156	1.23484	0.304322	0.0560881	0.15027	DOF [Larix kaempferi]	Dof zinc finger protein 4 OS=Oryza sativa subsp. japonica OX=39947 GN=DOF4 PE=2 SV=1	--	--	Molecular Function: DNA binding (GO:0003677);|Cellular Component: nucleus (GO:0005634);|Biological Process: regulation of transcription, DNA-templated (GO:0006355);|Molecular Function: metal ion binding (GO:0046872);
DN18397_c0g1i1.1	RWP-RK	1.0549	0.0771124	0.514042	0.732329	0.780133	-0.358208	0.00148106	0.00659211	hypothetical protein AMTR_s00058p00147810 [Amborella trichopoda]	Protein NLP7 OS=Arabidopsis thaliana OX=3702 GN=NLP7 PE=1 SV=2	--	--	Molecular Function: DNA binding (GO:0003677);|Molecular Function: DNA-binding transcription factor activity (GO:0003700);|Cellular Component: nucleus (GO:0005634);|Biological Process: response to water deprivation (GO:0009414);|Biological Process: stomatal movement (GO:0010118);|Biological Process: response to nitrate (GO:0010167);|Biological Process: nitrate assimilation (GO:0042128);
DN18398_c0g1i1.2	C2H2	0.907824	-0.139516	0.815809	0.932752	2.30056	1.20199	0.00127423	0.00575996	uncharacterized protein LOC9645956 [Selaginella moellendorffii]	Protein indeterminate-domain 14 OS=Arabidopsis thaliana OX=3702 GN=IDD14 PE=1 SV=1	--	--	Molecular Function: DNA-binding transcription factor activity (GO:0003700);|Cellular Component: nucleus (GO:0005634);|Biological Process: regulation of transcription, DNA-templated (GO:0006355);|Biological Process: gravitropism (GO:0009630);|Biological Process: leaf morphogenesis (GO:0009965);|Biological Process: positive regulation of auxin biosynthetic process (GO:0010601);|Molecular Function: …
DN18398_c0g2i2.2	C2H2	0.973306	-0.039035	0.862117	0.959618	1.31628	0.396462	0.280151	0.497549	uncharacterized protein LOC9645956 [Selaginella moellendorffii]	Protein indeterminate-domain 14 OS=Arabidopsis thaliana OX=3702 GN=IDD14 PE=1 SV=1	--	--	Molecular Function: DNA-binding transcription factor activity (GO:0003700);|Cellular Component: nucleus (GO:0005634);|Biological Process: regulation of transcription, DNA-templated (GO:0006355);|Biological Process: gravitropism (GO:0009630);|Biological Process: leaf morphogenesis (GO:0009965);|Biological Process: positive regulation of auxin biosynthetic process (GO:0010601);|Molecular Function: …
DN18428_c0g1i2.2	Trihelix	1.11428	0.156106	0.80529	0.926023	1.07223	0.100609	0.871256	0.962781	unknown [Picea sitchensis]	Trihelix transcription factor GT-1 OS=Arabidopsis thaliana OX=3702 GN=GT-1 PE=1 SV=1	--	--	Molecular Function: DNA-binding transcription factor activity (GO:0003700);|Cellular Component: nucleus (GO:0005634);|Biological Process: regulation of transcription, DNA-templated (GO:0006355);|Molecular Function: identical protein binding (GO:0042802);|Molecular Function: sequence-specific DNA binding (GO:0043565);
DN18433_c0g1i1.2	bHLH	1.59848	0.676699	0.348748	0.580295	51.3013	5.68092	8.7256e-58	4.99353e-56	unknown [Picea sitchensis]	Transcription factor bHLH62 OS=Arabidopsis thaliana OX=3702 GN=BHLH62 PE=2 SV=1	--	--	Molecular Function: DNA-binding transcription factor activity (GO:0003700);|Cellular Component: nucleus (GO:0005634);|Biological Process: regulation of transcription, DNA-templated (GO:0006355);|Molecular Function: sequence-specific DNA binding (GO:0043565);|Molecular Function: protein dimerization activity (GO:0046983);
DN18435_c0g2i1.2	AP2/ERF-ERF	3.27115	1.7098	0.200409	0.40491					pathogenesis-related genes transcriptional activator pti5 [Quercus suber]	Ethylene-responsive transcription factor ERF094 OS=Arabidopsis thaliana OX=3702 GN=ERF094 PE=2 SV=1	--	--	Molecular Function: DNA binding (GO:0003677);|Molecular Function: DNA-binding transcription factor activity (GO:0003700);|Cellular Component: nucleus (GO:0005634);|Biological Process: response to ethylene (GO:0009723);|Biological Process: response to jasmonic acid (GO:0009753);|Biological Process: jasmonic acid and ethylene-dependent systemic resistance (GO:0009861);|Biological Process: ethylene-…
DN18435_c0g3i1.2	AP2/ERF-ERF	3.00926	1.58941	0.125661	0.291561					Ethylene-responsive transcription factor 1B like [Actinidia chinensis var. chinensis]	Ethylene-responsive transcription factor 1B OS=Arabidopsis thaliana OX=3702 GN=ERF1B PE=1 SV=2	--	--	Molecular Function: DNA binding (GO:0003677);|Molecular Function: DNA-binding transcription factor activity (GO:0003700);|Cellular Component: nucleus (GO:0005634);|Biological Process: defense response (GO:0006952);|Biological Process: jasmonic acid mediated signaling pathway (GO:0009867);|Biological Process: ethylene-activated signaling pathway (GO:0009873);
DN18447_c0g1i1.1	C2H2	0	#NAME?	0.00137462	0.00715521	0	#NAME?	0.978997	1	hypothetical protein DOTSEDRAFT_68933 [Dothistroma septosporum NZE10]	Transcriptional regulator NRG1 OS=Candida albicans (strain SC5314 / ATCC MYA-2876) OX=237561 GN=NRG1 PE=2 SV=1	--	--	Biological Process: negative regulation of transcription by RNA polymerase II (GO:0000122);|Cellular Component: nuclear chromatin (GO:0000790);|Molecular Function: RNA polymerase II proximal promoter sequence-specific DNA binding (GO:0000978);|Molecular Function: RNA polymerase II distal enhancer sequence-specific DNA binding (GO:0000980);|Molecular Function: proximal promoter DNA-binding transcr…
DN18495_c0g1i1.1	CPP	0.836268	-0.257963	0.189565	0.389116	0.914926	-0.128272	0.473047	0.690011	protein tesmin/TSO1-like CXC 5 [Phoenix dactylifera]	Protein tesmin/TSO1-like CXC 5 OS=Arabidopsis thaliana OX=3702 GN=TCX5 PE=1 SV=1	--	--	Molecular Function: DNA-binding transcription factor activity (GO:0003700);|Cellular Component: nucleus (GO:0005634);|Biological Process: regulation of transcription, DNA-templated (GO:0006355);|Biological Process: multicellular organism development (GO:0007275);|Molecular Function: metal ion binding (GO:0046872);
DN18505_c0g1i1.2	HB-KNOX	0.162326	-2.62304	0.00294391	0.0139906	77.7935	6.28158	2.75991e-48	1.29906e-46	homeobox protein [Picea abies]	Homeobox protein knotted-1-like 2 OS=Malus domestica OX=3750 PE=2 SV=1	--	--	Cellular Component: nucleus (GO:0005634);|Biological Process: regulation of transcription, DNA-templated (GO:0006355);|Molecular Function: sequence-specific DNA binding (GO:0043565);
DN18509_c0g1i1.2	HB-HD-ZIP	0.934384	-0.0979122	0.448487	0.67652	0.895254	-0.159631	0.217451	0.420061	class III HD-Zip protein HDZ1 [Cunninghamia lanceolata]	Homeobox-leucine zipper protein ATHB-15 OS=Arabidopsis thaliana OX=3702 GN=ATHB-15 PE=1 SV=1	--	--	Molecular Function: DNA binding (GO:0003677);|Cellular Component: nucleus (GO:0005634);|Molecular Function: lipid binding (GO:0008289);|Biological Process: cell differentiation (GO:0030154);
DN18509_c0g2i2.2	HB-HD-ZIP	1.56288	0.64421	0.0840726	0.217261	2.44787	1.29152	5.55966e-10	5.80735e-09	class III homeodomain-leucine zipper protein C3HDZ1 [Taxus globosa]	Homeobox-leucine zipper protein HOX32 OS=Oryza sativa subsp. indica OX=39946 GN=HOX32 PE=2 SV=1	--	--	Molecular Function: DNA binding (GO:0003677);|Cellular Component: nucleus (GO:0005634);|Molecular Function: lipid binding (GO:0008289);
DN18513_c0g1i1.2	MYB-related	1.01754	0.0250798	0.724253	0.880257	1.23264	0.301747	0.000721527	0.00344297	unknown [Picea sitchensis]	Single myb histone 4 OS=Zea mays OX=4577 GN=SMH4 PE=2 SV=1	--	--	Cellular Component: chromosome, telomeric region (GO:0000781);|Cellular Component: chromatin (GO:0000785);|Cellular Component: nucleosome (GO:0000786);|Molecular Function: double-stranded telomeric DNA binding (GO:0003691);|Cellular Component: nucleus (GO:0005634);|Cellular Component: nucleolus (GO:0005730);|Biological Process: nucleosome assembly (GO:0006334);|Molecular Function: protein homodim…
DN18541_c0g1i2.2	HB-HD-ZIP	0.410189	-1.28564	4.1235e-10	5.59772e-09	0.603764	-0.727943	0.0151553	0.0509358	hypothetical protein MARPO_0069s0069 [Marchantia polymorpha]	Homeobox-leucine zipper protein HOX19 OS=Oryza sativa subsp. japonica OX=39947 GN=HOX19 PE=2 SV=1	--	--	Molecular Function: DNA-binding transcription factor activity (GO:0003700);|Cellular Component: nucleus (GO:0005634);|Molecular Function: sequence-specific DNA binding (GO:0043565);
DN18545_c0g1i2.2	NAC	0.57905	-0.78824	3.97601e-07	3.93185e-06	0.667917	-0.58226	0.0378395	0.109183	unknown [Picea sitchensis]	NAC domain-containing protein 22 OS=Oryza sativa subsp. japonica OX=39947 GN=NAC022 PE=2 SV=1	--	--	Cellular Component: nucleus (GO:0005634);|Molecular Function: sequence-specific DNA binding (GO:0043565);|Biological Process: positive regulation of transcription, DNA-templated (GO:0045893);|Biological Process: positive regulation of response to salt stress (GO:1901002);|Biological Process: positive regulation of response to water deprivation (GO:1902584);
DN18583_c0g1i2.2	AP2/ERF-ERF	2.7917	1.48114	4.32315e-08	4.81786e-07	1.76989	0.823656	0.00428437	0.0171602	ethylene-responsive transcription factor ERF6 [Taxodium distichum var. imbricarium x T. distichum x T. mucronatum]	Ethylene-responsive transcription factor RAP2-12 OS=Arabidopsis thaliana OX=3702 GN=RAP2-12 PE=1 SV=1	--	--	Biological Process: response to hypoxia (GO:0001666);|Molecular Function: DNA-binding transcription factor activity (GO:0003700);|Cellular Component: nucleus (GO:0005634);|Cellular Component: plasma membrane (GO:0005886);|Biological Process: ethylene-activated signaling pathway (GO:0009873);|Molecular Function: sequence-specific DNA binding (GO:0043565);|Biological Process: detection of hypoxia (…
DN18622_c0g1i1.2	C3H	1.16499	0.22032	0.000154121	0.0010051	0.9555	-0.0656729	0.352045	0.576025	unknown [Picea sitchensis]	Zinc finger CCCH domain-containing protein ZFN-like OS=Pisum sativum OX=3888 PE=2 SV=1	--	--	Molecular Function: DNA binding (GO:0003677);|Cellular Component: nucleus (GO:0005634);|Molecular Function: metal ion binding (GO:0046872);
DN18626_c0g1i1.2	HB-other	0.981753	-0.0265676	0.783936	0.917839	1.2186	0.28523	0.00801532	0.029549	PREDICTED: uncharacterized protein LOC104611309 [Nelumbo nucifera]	Homeobox-DDT domain protein RLT1 OS=Arabidopsis thaliana OX=3702 GN=RLT1 PE=1 SV=1	--	--	Molecular Function: DNA binding (GO:0003677);|Molecular Function: DNA-binding transcription factor activity (GO:0003700);|Cellular Component: nucleus (GO:0005634);|Biological Process: transcription, DNA-templated (GO:0006351);|Biological Process: flower development (GO:0009908);|Biological Process: negative regulation of transcription, DNA-templated (GO:0045892);|Biological Process: regulation of…
DN18669_c0g1i1.2	VOZ	0.939048	-0.0907291	0.164092	0.352322	0.75455	-0.406312	7.14464e-07	5.49332e-06	hypothetical protein AMTR_s00021p00196860 [Amborella trichopoda]	Transcription factor VOZ1 OS=Arabidopsis thaliana OX=3702 GN=VOZ1 PE=1 SV=1	--	--	Cellular Component: nucleus (GO:0005634);|Cellular Component: cytoplasm (GO:0005737);|Biological Process: response to heat (GO:0009408);|Biological Process: response to water deprivation (GO:0009414);|Biological Process: red, far-red light phototransduction (GO:0009585);|Biological Process: cold acclimation (GO:0009631);|Biological Process: defense response to bacterium, incompatible interaction …
DN18669_c0g2i3.2	VOZ	1.78174	0.833287	5.31715e-08	5.8668e-07	1.93465	0.952069	7.13533e-10	7.39895e-09	hypothetical protein AMTR_s00021p00196860 [Amborella trichopoda]	Transcription factor VOZ1 OS=Arabidopsis thaliana OX=3702 GN=VOZ1 PE=1 SV=1	--	--	Cellular Component: nucleus (GO:0005634);|Cellular Component: cytoplasm (GO:0005737);|Biological Process: response to heat (GO:0009408);|Biological Process: response to water deprivation (GO:0009414);|Biological Process: red, far-red light phototransduction (GO:0009585);|Biological Process: cold acclimation (GO:0009631);|Biological Process: defense response to bacterium, incompatible interaction …
DN18706_c0g1i1.1	WRKY	1.34574	0.4284	0.00124758	0.00657466	0.924785	-0.11281	0.504121	0.718324	DNA-binding WRKY [Macleaya cordata]	Probable WRKY transcription factor 4 OS=Arabidopsis thaliana OX=3702 GN=WRKY4 PE=1 SV=2	--	--	Molecular Function: DNA binding (GO:0003677);|Molecular Function: DNA-binding transcription factor activity (GO:0003700);|Cellular Component: nucleus (GO:0005634);|Biological Process: defense response (GO:0006952);|Biological Process: response to ethylene (GO:0009723);|Biological Process: response to salicylic acid (GO:0009751);|Biological Process: response to jasmonic acid (GO:0009753);|Molecula…
DN18722_c0g1i3.1	AP2/ERF-ERF	1.05965	0.0835932	0.811892	0.930155	1.03926	0.055558	0.784791	0.910875	ethylene-responsive transcription factor 1A [Brassica napus]	Ethylene-responsive transcription factor 1A OS=Arabidopsis thaliana OX=3702 GN=ERF1A PE=1 SV=2	--	--	Molecular Function: DNA binding (GO:0003677);|Molecular Function: DNA-binding transcription factor activity (GO:0003700);|Cellular Component: nucleus (GO:0005634);|Biological Process: defense response (GO:0006952);|Biological Process: ethylene-activated signaling pathway (GO:0009873);|Biological Process: phloem or xylem histogenesis (GO:0010087);|Biological Process: response to chitin (GO:0010200…
DN18758_c0g1i1.1	GARP-G2-like	2.028	1.02006	0.00105592	0.00568071	0.58171	-0.781627	0.172131	0.354606	PREDICTED: uncharacterized protein LOC107009450 [Solanum pennellii]	Putative Myb family transcription factor At1g14600 OS=Arabidopsis thaliana OX=3702 GN=At1g14600 PE=2 SV=2	--	--	Molecular Function: DNA binding (GO:0003677);|Molecular Function: DNA-binding transcription factor activity (GO:0003700);|Cellular Component: nucleus (GO:0005634);|Biological Process: regulation of transcription, DNA-templated (GO:0006355);
DN18772_c0g1i4.2	AP2/ERF-ERF	3.22726	1.69031	6.39373e-08	7.00065e-07	4.86205	2.28157	1.34305e-21	2.78475e-20	AP2-like ethylene-responsive transcription factor CRL5 [Phoenix dactylifera]	AP2-like ethylene-responsive transcription factor ANT OS=Arabidopsis thaliana OX=3702 GN=ANT PE=1 SV=2	--	--	Molecular Function: DNA binding (GO:0003677);|Molecular Function: DNA-binding transcription factor activity (GO:0003700);|Cellular Component: nucleus (GO:0005634);|Biological Process: flower development (GO:0009908);|Biological Process: maintenance of shoot apical meristem identity (GO:0010492);|Biological Process: glucosinolate metabolic process (GO:0019760);|Biological Process: cell differentia…
DN18792_c0g1i2.1	Alfin-like	0.976922	-0.0336851	0.718871	0.8763	1.20172	0.265106	0.0015508	0.00687915	PHD finger protein ALFIN-LIKE 4 isoform X1 [Citrus clementina]	PHD finger protein ALFIN-LIKE 8 OS=Oryza sativa subsp. indica OX=39946 GN=OsI_35671 PE=3 SV=1	--	--	Cellular Component: nucleus (GO:0005634);|Biological Process: chromatin organization (GO:0006325);|Biological Process: regulation of transcription, DNA-templated (GO:0006355);|Molecular Function: histone binding (GO:0042393);|Molecular Function: metal ion binding (GO:0046872);
DN18802_c0g1i1.1	C3H	0.650565	-0.620236	0.00731994	0.030625	0.621906	-0.685231	0.0294964	0.0890215	unknown [Picea sitchensis]	Zinc finger CCCH domain-containing protein 3 OS=Oryza sativa subsp. japonica OX=39947 GN=Os01g0252200 PE=2 SV=2	--	--	Molecular Function: DNA binding (GO:0003677);|Cellular Component: U12-type spliceosomal complex (GO:0005689);|Molecular Function: zinc ion binding (GO:0008270);
DN18806_c0g1i2.1	C3H	0.895873	-0.158634	0.0155173	0.0572479	0.871477	-0.198466	0.011637	0.0406432	unknown [Picea sitchensis]	Zinc finger CCCH domain-containing protein 12 OS=Oryza sativa subsp. japonica OX=39947 GN=Os01g0917400 PE=2 SV=2	--	--	Molecular Function: DNA binding (GO:0003677);|Cellular Component: nucleus (GO:0005634);|Molecular Function: metal ion binding (GO:0046872);
DN18816_c0g1i2.1	PLATZ	1.24261	0.313379	0.00389815	0.0178622	1.1684	0.224537	0.0249005	0.0773808	unknown [Picea sitchensis]	--	--	--	--
DN18820_c0g1i7.2	NAC	2.3347	1.22324	4.29377e-07	4.23269e-06	1.39107	0.476192	0.128209	0.285632	unknown [Picea sitchensis]	NAC domain-containing protein 45 OS=Arabidopsis thaliana OX=3702 GN=NAC045 PE=2 SV=1	--	--	Molecular Function: DNA-binding transcription factor activity (GO:0003700);|Cellular Component: nucleus (GO:0005634);|Molecular Function: transcription regulatory region DNA binding (GO:0044212);|Biological Process: sieve element enucleation (GO:0090602);|Biological Process: sieve element differentiation (GO:0090603);
DN18855_c0g1i1.1	MYB	2.07115	1.05043	7.29337e-38	3.74687e-36	2.51242	1.32908	6.55954e-44	2.74531e-42	SANT/Myb domain [Macleaya cordata]	Transcription factor MYB124 OS=Arabidopsis thaliana OX=3702 GN=MYB124 PE=1 SV=1	--	--	Molecular Function: DNA-binding transcription factor activity (GO:0003700);|Cellular Component: nucleus (GO:0005634);|Biological Process: regulation of transcription, DNA-templated (GO:0006355);|Biological Process: embryo sac development (GO:0009553);|Biological Process: megasporogenesis (GO:0009554);|Biological Process: response to gravity (GO:0009629);|Biological Process: response to auxin (GO:…
DN19095_c0g1i1.1	HB-other	0.578966	-0.788449	1.43407e-05	0.000113272	0.426364	-1.22984	0.000275915	0.00143293	unknown [Picea sitchensis]	Homeobox-leucine zipper protein HOX11 OS=Oryza sativa subsp. japonica OX=39947 GN=HOX11 PE=2 SV=1	--	--	Molecular Function: DNA-binding transcription factor activity (GO:0003700);|Cellular Component: nucleus (GO:0005634);|Molecular Function: sequence-specific DNA binding (GO:0043565);
DN19122_c0g1i6.1	C2C2-GATA	1.08442	0.116925	0.191061	0.391367	1.43491	0.520957	7.75295e-07	5.93175e-06	GATA transcription factor 12 [Artemisia annua]	GATA transcription factor 5 OS=Arabidopsis thaliana OX=3702 GN=GATA5 PE=2 SV=1	--	--	Molecular Function: DNA-binding transcription factor activity (GO:0003700);|Cellular Component: nucleus (GO:0005634);|Molecular Function: zinc ion binding (GO:0008270);|Molecular Function: sequence-specific DNA binding (GO:0043565);|Biological Process: positive regulation of transcription, DNA-templated (GO:0045893);
DN19187_c0g1i1.1	AP2/ERF-ERF	1.70055	0.766003	0.00847121	0.0346027	0.388588	-1.36369	0.00780687	0.0288988	unknown [Picea sitchensis]	Ethylene-responsive transcription factor ERF016 OS=Arabidopsis thaliana OX=3702 GN=ERF016 PE=2 SV=1	--	--	Molecular Function: DNA binding (GO:0003677);|Molecular Function: DNA-binding transcription factor activity (GO:0003700);|Cellular Component: nucleus (GO:0005634);|Biological Process: ethylene-activated signaling pathway (GO:0009873);
DN19193_c0g1i3.2	MYB-related	0.952157	-0.0707282	0.523667	0.740644	0.838847	-0.25352	0.00641608	0.0244022	PREDICTED: protein ALWAYS EARLY 2 isoform X2 [Elaeis guineensis]	Protein ALWAYS EARLY 3 OS=Arabidopsis thaliana OX=3702 GN=ALY3 PE=1 SV=1	--	--	Biological Process: reproduction (GO:0000003);|Molecular Function: DNA binding (GO:0003677);|Cellular Component: nucleoplasm (GO:0005654);|Biological Process: transcription, DNA-templated (GO:0006351);|Cellular Component: transcriptional repressor complex (GO:0017053);
DN19199_c0g3i1.2	bHLH	0.934863	-0.0971728	0.881642	0.970085	2.52912	1.33864	8.11808e-07	6.19115e-06	unknown [Picea sitchensis]	Transcription factor SPATULA OS=Arabidopsis thaliana OX=3702 GN=SPT PE=1 SV=1	--	--	Molecular Function: DNA binding (GO:0003677);|Molecular Function: DNA-binding transcription factor activity (GO:0003700);|Cellular Component: nucleus (GO:0005634);|Biological Process: circadian rhythm (GO:0007623);|Biological Process: response to cold (GO:0009409);|Biological Process: response to red light (GO:0010114);|Biological Process: fruit development (GO:0010154);|Biological Process: negat…
DN19200_c0g1i3.1	C3H	1.52754	0.611213	2.74829e-31	1.1384e-29	1.00887	0.0127407	0.905279	0.981286	unknown [Picea sitchensis]	Zinc finger CCCH domain-containing protein 24 OS=Oryza sativa subsp. japonica OX=39947 GN=Os03g0698800 PE=2 SV=1	--	--	Molecular Function: DNA binding (GO:0003677);|Molecular Function: metal ion binding (GO:0046872);
DN19212_c0g1i3.1	WRKY	0.374974	-1.41514	0.000741852	0.00414572	0.191284	-2.38621	5.5149e-05	0.000324667	probable WRKY transcription factor 51 [Cucurbita moschata]	Probable WRKY transcription factor 51 OS=Arabidopsis thaliana OX=3702 GN=WRKY51 PE=1 SV=1	--	--	Molecular Function: DNA-binding transcription factor activity (GO:0003700);|Cellular Component: nucleus (GO:0005634);|Biological Process: jasmonic acid mediated signaling pathway (GO:0009867);|Biological Process: defense response to bacterium (GO:0042742);|Molecular Function: sequence-specific DNA binding (GO:0043565);|Biological Process: defense response to fungus (GO:0050832);
DN19212_c0g2i1.1	WRKY	0.398472	-1.32745	0.000778192	0.00432273	0.532821	-0.908276	0.239525	0.4472	probable WRKY transcription factor 51 [Durio zibethinus]	Probable WRKY transcription factor 51 OS=Arabidopsis thaliana OX=3702 GN=WRKY51 PE=1 SV=1	--	--	Molecular Function: DNA-binding transcription factor activity (GO:0003700);|Cellular Component: nucleus (GO:0005634);|Biological Process: jasmonic acid mediated signaling pathway (GO:0009867);|Biological Process: defense response to bacterium (GO:0042742);|Molecular Function: sequence-specific DNA binding (GO:0043565);|Biological Process: defense response to fungus (GO:0050832);
DN19212_c0g3i2.1	WRKY	0.370338	-1.43308	4.84927e-06	4.12456e-05	0.551112	-0.859581	0.202615	0.399034	putative WRKY transcription factor 51 [Apostasia shenzhenica]	WRKY transcription factor 71 OS=Arabidopsis thaliana OX=3702 GN=WRKY71 PE=2 SV=1	--	--	Molecular Function: DNA-binding transcription factor activity (GO:0003700);|Cellular Component: nucleus (GO:0005634);|Biological Process: vegetative to reproductive phase transition of meristem (GO:0010228);|Biological Process: positive regulation of transcription, DNA-templated (GO:0045893);|Molecular Function: sequence-specific double-stranded DNA binding (GO:1990837);
DN1921_c0g1i1.2	PLATZ	1.62857	0.703606	0.157475	0.342419	7.12304	2.83249	2.18127e-29	6.03707e-28	unknown [Picea sitchensis]	--	--	--	--
DN19221_c0g2i2.2	GARP-G2-like	1.32164	0.402332	0.0594449	0.166835	0.688866	-0.537704	0.0360705	0.105255	GARP2 [Taxus wallichiana var. chinensis]	Myb family transcription factor EFM OS=Arabidopsis thaliana OX=3702 GN=EFM PE=1 SV=2	--	--	Molecular Function: DNA binding (GO:0003677);|Molecular Function: DNA-binding transcription factor activity (GO:0003700);|Cellular Component: nucleus (GO:0005634);|Biological Process: regulation of transcription, DNA-templated (GO:0006355);|Biological Process: response to temperature stimulus (GO:0009266);|Biological Process: gibberellic acid mediated signaling pathway (GO:0009740);|Biological Pr…
DN19261_c0g1i1.1	NF-X1	1.17953	0.238211	0.0975226	0.242464	1.12087	0.164614	0.238937	0.446487	PREDICTED: NF-X1-type zinc finger protein NFXL2 isoform X1 [Vitis vinifera]	NF-X1-type zinc finger protein NFXL2 OS=Arabidopsis thaliana OX=3702 GN=NFXL2 PE=1 SV=2	--	--	Molecular Function: RNA polymerase II regulatory region sequence-specific DNA binding (GO:0000977);|Molecular Function: proximal promoter DNA-binding transcription repressor activity, RNA polymerase II-specific (GO:0001078);|Cellular Component: nucleus (GO:0005634);|Molecular Function: zinc ion binding (GO:0008270);|Biological Process: response to salt stress (GO:0009651);|Biological Process: reg…
DN19267_c0g1i2.2	bZIP	1.09091	0.125529	0.248752	0.466917	1.14389	0.193945	0.0668028	0.172798	ABSCISIC ACID-INSENSITIVE 5-like protein 2 [Papaver somniferum]	ABSCISIC ACID-INSENSITIVE 5-like protein 4 OS=Arabidopsis thaliana OX=3702 GN=ABF1 PE=1 SV=1	ko04075	Plant hormone signal transduction	Molecular Function: DNA binding (GO:0003677);|Molecular Function: DNA-binding transcription factor activity (GO:0003700);|Cellular Component: nucleus (GO:0005634);|Biological Process: abscisic acid-activated signaling pathway (GO:0009738);
DN19267_c0g2i1.2	C3H	0.844691	-0.243504	0.195393	0.397842	0.901478	-0.149635	0.422576	0.646643	PREDICTED: zinc finger CCCH domain-containing protein 56 [Nelumbo nucifera]	Zinc finger CCCH domain-containing protein 56 OS=Oryza sativa subsp. japonica OX=39947 GN=Os08g0159800 PE=4 SV=1	--	--	Molecular Function: DNA binding (GO:0003677);|Molecular Function: mRNA 3'-UTR binding (GO:0003730);|Cellular Component: cytosol (GO:0005829);|Molecular Function: metal ion binding (GO:0046872);|Biological Process: 3'-UTR-mediated mRNA destabilization (GO:0061158);
DN19270_c0g1i8.2	B3	1.0529	0.074375	0.727836	0.882597	0.914481	-0.128975	0.450665	0.670883	AP2/B3-like transcriptional factor family protein [Cryptomeria japonica]	Putative B3 domain-containing protein Os03g0621600 OS=Oryza sativa subsp. japonica OX=39947 GN=Os03g0621600 PE=3 SV=1	--	--	Molecular Function: DNA binding (GO:0003677);|Cellular Component: nucleus (GO:0005634);
DN19283_c0g1i4.2	NAC	1.66598	0.736371	1.4679e-10	2.06322e-09	0.124913	-3.001	4.13186e-14	5.77719e-13	NAC domain-containing protein 2-like isoform X1 [Phoenix dactylifera]	NAC domain-containing protein 48 OS=Oryza sativa subsp. japonica OX=39947 GN=NAC048 PE=1 SV=1	--	--	Cellular Component: nucleus (GO:0005634);|Biological Process: response to cold (GO:0009409);|Biological Process: regulation of growth (GO:0040008);|Molecular Function: sequence-specific DNA binding (GO:0043565);|Biological Process: positive regulation of transcription, DNA-templated (GO:0045893);|Biological Process: root development (GO:0048364);|Biological Process: regulation of defense response…
DN19284_c0g2i2.1	Whirly	0.487856	-1.03547	9.58053e-06	7.78863e-05	0.45675	-1.13052	2.0488e-11	2.39111e-10	single-stranded DNA-binding protein WHY1, chloroplastic-like isoform X2 [Asparagus officinalis]	Single-stranded DNA-binding protein WHY1, chloroplastic OS=Arabidopsis thaliana OX=3702 GN=WHY1 PE=1 SV=1	--	--	Molecular Function: DNA binding (GO:0003677);|Molecular Function: single-stranded DNA binding (GO:0003697);|Molecular Function: mRNA binding (GO:0003729);|Biological Process: DNA repair (GO:0006281);|Biological Process: regulation of transcription, DNA-templated (GO:0006355);|Biological Process: defense response (GO:0006952);|Cellular Component: nucleoid (GO:0009295);|Cellular Component: chloropl…
DN19286_c0g1i2.2	bHLH	0.980118	-0.0289727	0.830996	0.942739	0.914022	-0.129699	0.236679	0.443711	unknown [Picea sitchensis]	Transcription factor MUTE OS=Arabidopsis thaliana OX=3702 GN=MUTE PE=2 SV=1	--	--	Molecular Function: DNA binding (GO:0003677);|Molecular Function: DNA-binding transcription factor activity (GO:0003700);|Cellular Component: nucleus (GO:0005634);|Biological Process: epidermal cell differentiation (GO:0009913);|Biological Process: stomatal complex development (GO:0010374);|Biological Process: positive regulation of transcription, DNA-templated (GO:0045893);|Molecular Function: p…
DN19287_c0g1i2.2	MYB	0.710724	-0.492638	0.0292664	0.0959529	0.25849	-1.95182	2.10623e-06	1.52354e-05	R2R3MYB24 [Ginkgo biloba]	Transcription factor JAMYB OS=Oryza sativa subsp. japonica OX=39947 GN=JAMYB PE=2 SV=1	--	--	Cellular Component: nucleus (GO:0005634);|Biological Process: defense response (GO:0006952);|Molecular Function: sequence-specific DNA binding (GO:0043565);
DN19304_c0g1i1.2	bHLH	1.3254	0.406426	3.88342e-06	3.36075e-05	1.7483	0.805956	2.46188e-17	4.13043e-16	inducer of CBF expression 2 [Vitis riparia]	Transcription factor ICE1 OS=Arabidopsis thaliana OX=3702 GN=SCRM PE=1 SV=1	--	--	Molecular Function: DNA binding (GO:0003677);|Molecular Function: DNA-binding transcription factor activity (GO:0003700);|Cellular Component: nucleus (GO:0005634);|Biological Process: response to cold (GO:0009409);|Biological Process: stomatal lineage progression (GO:0010440);|Biological Process: positive regulation of transcription, DNA-templated (GO:0045893);|Molecular Function: protein dimeriz…
DN19349_c0g1i1.1	bZIP	0.962501	-0.0551395	0.614599	0.808521	0.947824	-0.0773095	0.548952	0.755885	hypothetical protein AMTR_s00010p00030830 [Amborella trichopoda]	Transcription factor HBP-1b(c1) (Fragment) OS=Triticum aestivum OX=4565 PE=1 SV=2	ko04075	Plant hormone signal transduction	Molecular Function: DNA-binding transcription factor activity (GO:0003700);|Cellular Component: nucleus (GO:0005634);|Biological Process: transcription, DNA-templated (GO:0006351);|Molecular Function: sequence-specific DNA binding (GO:0043565);
DN19371_c0g1i2.2	C3H	0.861494	-0.215087	0.00422992	0.0192031	1.02816	0.0400588	0.665599	0.840734	unknown [Picea sitchensis]	Zinc finger CCCH domain-containing protein 31 OS=Oryza sativa subsp. japonica OX=39947 GN=Os04g0665700 PE=2 SV=1	--	--	Molecular Function: DNA binding (GO:0003677);|Molecular Function: RNA binding (GO:0003723);|Molecular Function: metal ion binding (GO:0046872);
DN19377_c0g1i1.1	AP2/ERF-ERF	0.407413	-1.29544	0.0029848	0.0141661	0.24495	-2.02944	0.125685	0.281504	putative DNA-binding domain-containing protein [Helianthus annuus]	Ethylene-responsive transcription factor RAP2-3 OS=Arabidopsis thaliana OX=3702 GN=RAP2-3 PE=1 SV=2	--	--	Molecular Function: DNA binding (GO:0003677);|Molecular Function: DNA-binding transcription factor activity (GO:0003700);|Cellular Component: nucleus (GO:0005634);|Cellular Component: cytoplasm (GO:0005737);|Cellular Component: plasma membrane (GO:0005886);|Biological Process: cell death (GO:0008219);|Biological Process: response to ethylene (GO:0009723);|Biological Process: response to cytokinin…
DN19382_c0g3i1.2	Tify	0.96733	-0.0479206	0.900799	0.980677	2.4539	1.29508	0.000221332	0.0011713	unknown [Picea sitchensis]	Protein TIFY 10c OS=Oryza sativa subsp. japonica OX=39947 GN=TIFY10C PE=1 SV=1	ko04075	Plant hormone signal transduction	Cellular Component: nucleus (GO:0005634);|Cellular Component: cytosol (GO:0005829);|Biological Process: defense response (GO:0006952);|Biological Process: response to wounding (GO:0009611);|Biological Process: regulation of defense response (GO:0031347);|Biological Process: regulation of jasmonic acid mediated signaling pathway (GO:2000022);
DN19427_c0g1i2.2	HSF	1.04339	0.0612725	0.568385	0.775251	0.911704	-0.133362	0.260721	0.472932	heat stress transcription factor A-1 isoform X1 [Amborella trichopoda]	Heat stress transcription factor A-1a OS=Arabidopsis thaliana OX=3702 GN=HSFA1A PE=1 SV=2	--	--	Molecular Function: RNA polymerase II proximal promoter sequence-specific DNA binding (GO:0000978);|Molecular Function: DNA binding (GO:0003677);|Molecular Function: DNA-binding transcription factor activity (GO:0003700);|Cellular Component: nucleus (GO:0005634);|Cellular Component: cytoplasm (GO:0005737);|Biological Process: response to heat (GO:0009408);|Biological Process: cellular response to…
DN19428_c0g1i3.2	SBP	1.36034	0.443964	2.47285e-09	3.09961e-08	1.29519	0.373158	6.62967e-07	5.11948e-06	squamosa promoter-binding-like protein 14 [Amborella trichopoda]	Squamosa promoter-binding-like protein 15 OS=Oryza sativa subsp. indica OX=39946 GN=SPL15 PE=2 SV=1	--	--	Molecular Function: DNA binding (GO:0003677);|Cellular Component: nucleus (GO:0005634);|Molecular Function: metal ion binding (GO:0046872);
DN19432_c0g1i1.1	C2H2	2.55059	1.35083	3.09317e-16	6.49774e-15	0.572793	-0.803913	0.06408	0.167363	hypothetical protein PHAVU_010G071100g [Phaseolus vulgaris]	Zinc finger protein ZAT9 OS=Arabidopsis thaliana OX=3702 GN=ZAT9 PE=2 SV=1	--	--	Molecular Function: DNA-binding transcription factor activity (GO:0003700);|Cellular Component: nucleus (GO:0005634);|Biological Process: regulation of transcription, DNA-templated (GO:0006355);|Molecular Function: transcription regulatory region DNA binding (GO:0044212);|Molecular Function: metal ion binding (GO:0046872);
DN19464_c0g1i6.2	C3H	1.04482	0.0632582	0.49536	0.717732	1.08203	0.113736	0.169364	0.351044	FMN-linked oxidoreductases superfamily protein, partial [Ginkgo biloba]	tRNA-dihydrouridine(47) synthase [NAD(P)(+)]-like OS=Oryza sativa subsp. japonica OX=39947 GN=Os04g0117600 PE=2 SV=2	--	--	Molecular Function: tRNA dihydrouridine synthase activity (GO:0017150);|Molecular Function: metal ion binding (GO:0046872);|Molecular Function: flavin adenine dinucleotide binding (GO:0050660);
DN19477_c0g1i3.1	C2C2-GATA	0.698595	-0.517471	1.19827e-05	9.58273e-05	0.927726	-0.10823	0.344005	0.567452	unknown [Picea sitchensis]	GATA transcription factor 4 OS=Arabidopsis thaliana OX=3702 GN=GATA4 PE=2 SV=1	--	--	Molecular Function: DNA-binding transcription factor activity (GO:0003700);|Cellular Component: nucleus (GO:0005634);|Molecular Function: zinc ion binding (GO:0008270);|Biological Process: response to light stimulus (GO:0009416);|Molecular Function: sequence-specific DNA binding (GO:0043565);|Biological Process: positive regulation of transcription, DNA-templated (GO:0045893);
DN19491_c0g1i1.1	bZIP	0.0196909	-5.66632	9.95122e-10	1.29976e-08	0.141478	-2.82135	0.151583	0.323949	hypothetical protein B0A48.17439 [Rachicladosporium antarcticum]	Regulatory protein cys-3 OS=Neurospora crassa (strain ATCC 24698 / 74-OR23-1A / CBS 708.71 / DSM 1257 / FGSC 987) OX=367110 GN=cys-3 PE=1 SV=1	--	--	Molecular Function: DNA binding (GO:0003677);|Molecular Function: DNA-binding transcription factor activity (GO:0003700);|Cellular Component: nucleus (GO:0005634);
DN19546_c0g1i4.2	MYB	1.45582	0.541829	0.0486439	0.143196	3.02941	1.59904	5.41191e-16	8.40381e-15	PREDICTED: myb-related protein 3R-1-like isoform X2 [Nelumbo nucifera]	Transcription factor MYB3R-1 OS=Arabidopsis thaliana OX=3702 GN=MYB3R1 PE=2 SV=1	--	--	Cellular Component: nucleus (GO:0005634);|Biological Process: negative regulation of cell proliferation (GO:0008285);|Biological Process: regulation of cytokinesis (GO:0032465);|Molecular Function: sequence-specific DNA binding (GO:0043565);|Biological Process: negative regulation of transcription, DNA-templated (GO:0045892);|Biological Process: positive regulation of transcription, DNA-templated…
DN19590_c0g1i1.1	NAC	0.541906	-0.883886	0.0682805	0.185696	0.0870864	-3.52141	0.0232725	0.0730965	PREDICTED: NAC domain-containing protein 35 [Ipomoea nil]	NAC domain-containing protein 22 OS=Oryza sativa subsp. japonica OX=39947 GN=NAC022 PE=2 SV=1	--	--	Cellular Component: nucleus (GO:0005634);|Molecular Function: sequence-specific DNA binding (GO:0043565);|Biological Process: positive regulation of transcription, DNA-templated (GO:0045893);|Biological Process: positive regulation of response to salt stress (GO:1901002);|Biological Process: positive regulation of response to water deprivation (GO:1902584);
DN19618_c0g1i2.2	GARP-ARR-B	0.71838	-0.47718	1.69157e-05	0.000131739	0.543774	-0.878921	5.43923e-11	6.15911e-10	unknown [Picea sitchensis]	Two-component response regulator ORR23 OS=Oryza sativa subsp. indica OX=39946 GN=RR23 PE=3 SV=1	ko04075	Plant hormone signal transduction	Biological Process: phosphorelay signal transduction system (GO:0000160);|Molecular Function: DNA binding (GO:0003677);|Molecular Function: DNA-binding transcription factor activity (GO:0003700);|Cellular Component: nucleus (GO:0005634);|Biological Process: cytokinin-activated signaling pathway (GO:0009736);
DN19649_c0g1i5.1	Tify	1.34861	0.431477	2.14265e-14	3.99178e-13	1.12481	0.169686	0.00943371	0.0339788	unknown [Picea sitchensis]	Protein TIFY 6B OS=Arabidopsis thaliana OX=3702 GN=TIFY6B PE=1 SV=1	ko04075	Plant hormone signal transduction	Cellular Component: nucleus (GO:0005634);|Biological Process: defense response (GO:0006952);|Biological Process: response to wounding (GO:0009611);|Biological Process: jasmonic acid mediated signaling pathway (GO:0009867);|Biological Process: regulation of defense response (GO:0031347);|Molecular Function: identical protein binding (GO:0042802);|Biological Process: regulation of jasmonic acid med…
DN19653_c0g1i4.2	HB-BELL	1.15793	0.211542	1.95457e-05	0.000150628	0.730001	-0.45403	3.13625e-13	4.16989e-12	BEL1-like homeodomain protein 1 [Amborella trichopoda]	BEL1-like homeodomain protein 1 OS=Arabidopsis thaliana OX=3702 GN=BLH1 PE=1 SV=1	--	--	Molecular Function: DNA binding (GO:0003677);|Molecular Function: DNA-binding transcription factor activity (GO:0003700);|Cellular Component: nucleus (GO:0005634);|Cellular Component: cytoplasm (GO:0005737);|Biological Process: response to symbiotic fungus (GO:0009610);|Biological Process: response to abscisic acid (GO:0009737);|Biological Process: polar nucleus fusion (GO:0010197);|Biological Pr…
DN19678_c0g2i1.1	AP2/ERF-ERF	0.633359	-0.658905	0.241568	0.458134	0.440153	-1.18392	0.0790235	0.197296	Ethylene-responsive transcription factor ERF114 family, partial [Cajanus cajan]	Ethylene-responsive transcription factor ERF115 OS=Arabidopsis thaliana OX=3702 GN=ERF115 PE=1 SV=1	--	--	Molecular Function: DNA binding (GO:0003677);|Molecular Function: DNA-binding transcription factor activity (GO:0003700);|Cellular Component: nucleus (GO:0005634);|Biological Process: ethylene-activated signaling pathway (GO:0009873);
DN19718_c0g1i1.1	TUB	0.445298	-1.16716	0.149419	0.329556	0.539483	-0.890352	0.465634	0.684677	tubby-like F-box protein 6 isoform X1 [Physcomitrella patens]	Tubby-like F-box protein 6 OS=Oryza sativa subsp. japonica OX=39947 GN=TULP6 PE=2 SV=1	--	--	Cellular Component: cilium (GO:0005929);|Molecular Function: phosphatidylinositol binding (GO:0035091);|Biological Process: protein localization to cilium (GO:0061512);
DN19724_c0g1i26.2	bZIP	2.72182	1.44457	1.25222e-41	7.10413e-40	2.17295	1.11965	7.67907e-11	8.59002e-10	transcription factor TGA2.3 [Amborella trichopoda]	Transcription factor TGA2.2 OS=Oryza sativa subsp. japonica OX=39947 GN=TGA2.2 PE=1 SV=1	ko04075	Plant hormone signal transduction	Molecular Function: DNA-binding transcription factor activity (GO:0003700);|Cellular Component: nucleus (GO:0005634);|Biological Process: transcription, DNA-templated (GO:0006351);|Biological Process: defense response (GO:0006952);|Molecular Function: sequence-specific DNA binding (GO:0043565);
DN19725_c0g1i1.2	MYB	1.0154	0.0220423	1	1	48.4647	5.59886	1.8391e-38	6.67188e-37	R2R3MYB21 [Ginkgo biloba]	Transcription factor TT2 OS=Arabidopsis thaliana OX=3702 GN=TT2 PE=1 SV=1	--	--	Molecular Function: DNA-binding transcription factor activity (GO:0003700);|Molecular Function: ATP binding (GO:0005524);|Cellular Component: nucleus (GO:0005634);|Biological Process: fatty acid biosynthetic process (GO:0006633);|Biological Process: response to osmotic stress (GO:0006970);|Biological Process: flavonoid biosynthetic process (GO:0009813);|Biological Process: proanthocyanidin biosyn…
DN19769_c0g1i7.2	B3-ARF	1.00472	0.00679027	0.961141	1	2.30094	1.20222	1.78458e-21	3.67579e-20	PREDICTED: auxin response factor 2-like [Nelumbo nucifera]	Auxin response factor 2A OS=Solanum lycopersicum OX=4081 GN=ARF2A PE=1 SV=1	--	--	Molecular Function: DNA binding (GO:0003677);|Cellular Component: nucleus (GO:0005634);|Biological Process: regulation of transcription, DNA-templated (GO:0006355);|Biological Process: auxin-activated signaling pathway (GO:0009734);|Biological Process: fruit ripening (GO:0009835);|Biological Process: fruit ripening, climacteric (GO:0009836);|Biological Process: positive regulation of flower devel…
DN19770_c0g1i2.2	TCP	1.22449	0.292184	0.0120915	0.046663	1.13102	0.177623	0.132024	0.291758	TCP1 [Pinus tabuliformis]	Transcription factor TCP24 OS=Arabidopsis thaliana OX=3702 GN=TCP24 PE=1 SV=1	--	--	Molecular Function: DNA binding (GO:0003677);|Molecular Function: DNA-binding transcription factor activity (GO:0003700);|Cellular Component: nucleus (GO:0005634);|Biological Process: regulation of transcription, DNA-templated (GO:0006355);|Biological Process: negative regulation of cell proliferation (GO:0008285);|Biological Process: leaf morphogenesis (GO:0009965);|Biological Process: cell diff…
DN19794_c0g1i11.2	bHLH	1.31416	0.394143	0.0731355	0.195991	2.89437	1.53325	6.36735e-19	1.17117e-17	unknown [Picea sitchensis]	Transcription factor bHLH62 OS=Arabidopsis thaliana OX=3702 GN=BHLH62 PE=2 SV=1	--	--	Molecular Function: DNA-binding transcription factor activity (GO:0003700);|Cellular Component: nucleus (GO:0005634);|Biological Process: regulation of transcription, DNA-templated (GO:0006355);|Molecular Function: sequence-specific DNA binding (GO:0043565);|Molecular Function: protein dimerization activity (GO:0046983);
DN19796_c0g1i9.2	NF-YA	0.862217	-0.213877	0.140569	0.31546	0.69571	-0.523443	4.11946e-06	2.87106e-05	NFYA3 [Larix kaempferi]	Nuclear transcription factor Y subunit A-7 OS=Arabidopsis thaliana OX=3702 GN=NFYA7 PE=1 SV=1	--	--	Molecular Function: DNA binding (GO:0003677);|Molecular Function: DNA-binding transcription factor activity (GO:0003700);|Cellular Component: nucleus (GO:0005634);|Biological Process: negative regulation of transcription, DNA-templated (GO:0045892);
DN19800_c0g1i2.2	HB-HD-ZIP	1.01549	0.0221786	1	1	1.28458	0.361298	0.0413327	0.117281	unknown [Picea sitchensis]	Homeobox-leucine zipper protein HAT14 OS=Arabidopsis thaliana OX=3702 GN=HAT14 PE=2 SV=3	--	--	Molecular Function: DNA-binding transcription factor activity (GO:0003700);|Cellular Component: nucleus (GO:0005634);|Molecular Function: sequence-specific DNA binding (GO:0043565);
DN19835_c0g1i4.1	Tify	1.1735	0.230816	0.0262789	0.0877976	0.947794	-0.0773551	0.661048	0.837688	unknown [Picea sitchensis]	Protein TIFY 8 OS=Arabidopsis thaliana OX=3702 GN=TIFY8 PE=1 SV=1	--	--	Cellular Component: nucleus (GO:0005634);|Biological Process: response to wounding (GO:0009611);|Biological Process: regulation of defense response (GO:0031347);|Biological Process: regulation of jasmonic acid mediated signaling pathway (GO:2000022);
DN19879_c0g1i2.2	WRKY	2.84255	1.50718	1.46754e-05	0.000115715	1.85955	0.894954	0.0754557	0.190073	probable WRKY transcription factor 51 [Cucurbita moschata]	Probable WRKY transcription factor 51 OS=Arabidopsis thaliana OX=3702 GN=WRKY51 PE=1 SV=1	--	--	Molecular Function: DNA-binding transcription factor activity (GO:0003700);|Cellular Component: nucleus (GO:0005634);|Biological Process: jasmonic acid mediated signaling pathway (GO:0009867);|Biological Process: defense response to bacterium (GO:0042742);|Molecular Function: sequence-specific DNA binding (GO:0043565);|Biological Process: defense response to fungus (GO:0050832);
DN19898_c0g1i1.1	GRAS	0.815747	-0.293807	9.1129e-05	0.000623747	0.592902	-0.754135	2.12621e-19	3.99635e-18	SCL10 [Pinus radiata]	Scarecrow-like transcription factor PAT1 OS=Arabidopsis thaliana OX=3702 GN=PAT1 PE=2 SV=1	--	--	Molecular Function: DNA-binding transcription factor activity (GO:0003700);|Cellular Component: nucleus (GO:0005634);|Cellular Component: cytoplasm (GO:0005737);|Biological Process: red, far-red light phototransduction (GO:0009585);|Biological Process: photomorphogenesis (GO:0009640);|Molecular Function: sequence-specific DNA binding (GO:0043565);
DN19910_c1g1i1.2	MYB	3.00928	1.58942	1.10205e-11	1.67764e-10	0.0627252	-3.99481	2.38102e-09	2.35813e-08	transcription factor MYB30 [Picea abies]	Transcription factor MYB3 OS=Arabidopsis thaliana OX=3702 GN=MYB3 PE=1 SV=1	--	--	Molecular Function: DNA-binding transcription factor activity (GO:0003700);|Cellular Component: nucleus (GO:0005634);|Biological Process: response to wounding (GO:0009611);|Biological Process: response to salt stress (GO:0009651);|Biological Process: response to abscisic acid (GO:0009737);|Biological Process: response to salicylic acid (GO:0009751);|Biological Process: cinnamic acid biosynthetic …
DN19919_c0g1i1.2	MYB	1.3158	0.395938	0.0126441	0.0483445	1.32083	0.401442	0.0422473	0.119292	R2R3MYB20 [Ginkgo biloba]	Transcription factor MYB44 OS=Arabidopsis thaliana OX=3702 GN=MYB44 PE=1 SV=1	--	--	Molecular Function: DNA-binding transcription factor activity (GO:0003700);|Cellular Component: nucleus (GO:0005634);|Biological Process: regulation of transcription, DNA-templated (GO:0006355);|Biological Process: response to water deprivation (GO:0009414);|Biological Process: response to salt stress (GO:0009651);|Biological Process: response to ethylene (GO:0009723);|Biological Process: respons…
DN1991_c0g1i2.1	WRKY	2.10179	1.07162	0.0539947	0.15475	1.52078	0.604816	0.370671	0.595919	hypothetical protein C2845_PM05G30970 [Panicum miliaceum]	Probable WRKY transcription factor 50 OS=Arabidopsis thaliana OX=3702 GN=WRKY50 PE=2 SV=1	--	--	Molecular Function: DNA-binding transcription factor activity (GO:0003700);|Cellular Component: nucleus (GO:0005634);|Biological Process: jasmonic acid mediated signaling pathway (GO:0009867);|Molecular Function: sequence-specific DNA binding (GO:0043565);|Biological Process: defense response to fungus (GO:0050832);
DN19945_c0g1i9.1	PLATZ	0.781807	-0.355116	2.07067e-06	1.86454e-05	0.327838	-1.60894	5.61809e-50	2.76719e-48	unknown [Picea sitchensis]	--	--	--	--
DN19978_c0g1i1.2	bHLH	7.53967	2.9145	4.44837e-30	1.76657e-28	3.89237	1.96065	9.48536e-11	1.05443e-09	unknown [Picea sitchensis]	Transcription factor EGL1 OS=Arabidopsis thaliana OX=3702 GN=BHLH2 PE=1 SV=1	--	--	Molecular Function: DNA binding (GO:0003677);|Molecular Function: DNA-binding transcription factor activity (GO:0003700);|Cellular Component: nucleus (GO:0005634);|Biological Process: regulation of transcription, DNA-templated (GO:0006355);|Biological Process: multicellular organism development (GO:0007275);|Biological Process: jasmonic acid mediated signaling pathway (GO:0009867);|Biological Pro…
DN19990_c0g1i1.1	TCP	0.493636	-1.01848	3.59095e-37	1.80044e-35	0.777321	-0.363418	4.61768e-06	3.20339e-05	PREDICTED: transcription factor TCP4-like [Nicotiana tabacum]	Transcription factor TCP4 OS=Arabidopsis thaliana OX=3702 GN=TCP4 PE=1 SV=1	--	--	Molecular Function: DNA binding (GO:0003677);|Molecular Function: DNA-binding transcription factor activity (GO:0003700);|Cellular Component: nucleus (GO:0005634);|Biological Process: regulation of transcription, DNA-templated (GO:0006355);|Biological Process: embryo development ending in seed dormancy (GO:0009793);|Biological Process: leaf morphogenesis (GO:0009965);|Biological Process: cell dif…
DN19992_c0g1i1.2	Trihelix	1.23611	0.305806	0.000673408	0.00379246	0.894392	-0.16102	0.104816	0.244966	hypothetical protein MARPO_0155s0008 [Marchantia polymorpha]	Trihelix transcription factor GT-2 OS=Arabidopsis thaliana OX=3702 GN=GT-2 PE=2 SV=1	--	--	Molecular Function: DNA-binding transcription factor activity (GO:0003700);|Cellular Component: nucleus (GO:0005634);|Molecular Function: sequence-specific DNA binding (GO:0043565);
DN19996_c0g1i2.2	Alfin-like	0.876027	-0.190952	0.00429054	0.0194342	0.863675	-0.21144	0.00401287	0.0162016	PHD finger protein ALFIN-LIKE 3-like isoform X1 [Durio zibethinus]	PHD finger protein Alfin1 OS=Medicago sativa OX=3879 GN=ALFIN-1 PE=1 SV=1	--	--	Molecular Function: DNA binding (GO:0003677);|Cellular Component: nucleus (GO:0005634);|Biological Process: chromatin organization (GO:0006325);|Biological Process: regulation of transcription, DNA-templated (GO:0006355);|Biological Process: response to salt stress (GO:0009651);|Molecular Function: histone binding (GO:0042393);|Biological Process: positive regulation of translation (GO:0045727);|…
DN20025_c0g1i2.1	C2H2	1.04966	0.0699215	0.392133	0.624612	0.886439	-0.173906	0.0579844	0.154313	histone-lysine N-methyltransferase SUVR5 isoform X1 [Amborella trichopoda]	Histone-lysine N-methyltransferase SUVR5 OS=Arabidopsis thaliana OX=3702 GN=SUVR5 PE=1 SV=3	--	--	Molecular Function: DNA-binding transcription factor activity (GO:0003700);|Cellular Component: nucleus (GO:0005634);|Cellular Component: chromosome (GO:0005694);|Biological Process: chromatin remodeling (GO:0006338);|Biological Process: chromatin silencing (GO:0006342);|Molecular Function: zinc ion binding (GO:0008270);|Molecular Function: histone-lysine N-methyltransferase activity (GO:0018024)…
DN20048_c0g1i8.2	Tify	2.85868	1.51535	1.13817e-45	7.23656e-44	4.24677	2.08636	3.92915e-112	5.18128e-110	unknown [Picea sitchensis]	--	ko04075	Plant hormone signal transduction	--
DN20050_c0g1i1.2	C2H2	0.941409	-0.0871059	0.861544	0.959278	0.836062	-0.258317	0.407939	0.632202	unknown [Picea sitchensis]	Zinc finger protein ZAT9 OS=Arabidopsis thaliana OX=3702 GN=ZAT9 PE=2 SV=1	--	--	Molecular Function: DNA-binding transcription factor activity (GO:0003700);|Cellular Component: nucleus (GO:0005634);|Biological Process: regulation of transcription, DNA-templated (GO:0006355);|Molecular Function: transcription regulatory region DNA binding (GO:0044212);|Molecular Function: metal ion binding (GO:0046872);
DN20050_c0g2i1.2	C2H2	0.965763	-0.0502583	0.879163	0.96856	0.930943	-0.103235	0.910927	0.984755	zinc finger protein 646-like isoform X4 [Physcomitrella patens]	Zinc finger protein ZAT3 OS=Arabidopsis thaliana OX=3702 GN=ZAT3 PE=1 SV=1	--	--	Molecular Function: nucleic acid binding (GO:0003676);|Molecular Function: DNA-binding transcription factor activity (GO:0003700);|Cellular Component: nucleus (GO:0005634);|Biological Process: regulation of transcription, DNA-templated (GO:0006355);|Molecular Function: metal ion binding (GO:0046872);|Biological Process: pollen sperm cell differentiation (GO:0048235);
DN20061_c0g2i1.1	TCP	1.01903	0.0271983	0.916828	0.989651	1.09222	0.127262	0.4162	0.640998	Transcription factor TCP20 [Cajanus cajan]	Transcription factor TCP20 OS=Arabidopsis thaliana OX=3702 GN=TCP20 PE=1 SV=1	--	--	Molecular Function: proximal promoter sequence-specific DNA binding (GO:0000987);|Molecular Function: DNA binding (GO:0003677);|Molecular Function: DNA-binding transcription factor activity (GO:0003700);|Cellular Component: nucleus (GO:0005634);|Biological Process: anatomical structure morphogenesis (GO:0009653);|Molecular Function: sequence-specific DNA binding (GO:0043565);
DN20085_c0g1i1.1	AP2/ERF-ERF	0.879313	-0.185551	0.406642	0.638775	0.742545	-0.42945	0.0525661	0.142473	ERF1 [Pinus tabuliformis]	Ethylene-responsive transcription factor 3 OS=Nicotiana tabacum OX=4097 GN=ERF3 PE=2 SV=1	--	--	Molecular Function: DNA binding (GO:0003677);|Molecular Function: DNA-binding transcription factor activity (GO:0003700);|Cellular Component: nucleus (GO:0005634);|Biological Process: defense response (GO:0006952);|Biological Process: ethylene-activated signaling pathway (GO:0009873);
DN20108_c0g2i1.1	NF-YA	0.651799	-0.617501	0.000376707	0.0022542	0.819327	-0.287489	0.0516084	0.140449	NFYA4 [Larix kaempferi]	Nuclear transcription factor Y subunit A-7 OS=Arabidopsis thaliana OX=3702 GN=NFYA7 PE=1 SV=1	--	--	Molecular Function: DNA binding (GO:0003677);|Molecular Function: DNA-binding transcription factor activity (GO:0003700);|Cellular Component: nucleus (GO:0005634);|Biological Process: negative regulation of transcription, DNA-templated (GO:0045892);
DN20132_c0g1i1.2	C2C2-Dof	1.63179	0.706457	0.110679	0.265656	5.59418	2.48393	1.66071e-12	2.10208e-11	Dof2 [Pinus pinaster]	Dof zinc finger protein DOF5.3 OS=Arabidopsis thaliana OX=3702 GN=DOF5.3 PE=2 SV=1	--	--	Molecular Function: DNA-binding transcription factor activity (GO:0003700);|Cellular Component: nucleus (GO:0005634);|Biological Process: regulation of transcription, DNA-templated (GO:0006355);|Molecular Function: transcription regulatory region DNA binding (GO:0044212);|Molecular Function: metal ion binding (GO:0046872);|Biological Process: root development (GO:0048364);
DN20144_c0g1i5.2	NF-YB	1.23914	0.309341	0.0453961	0.135662	1.34134	0.423677	0.00266465	0.0112323	unknown [Picea sitchensis]	Nuclear transcription factor Y subunit B-3 OS=Oryza sativa subsp. japonica OX=39947 GN=NFYB3 PE=1 SV=2	--	--	Cellular Component: nucleus (GO:0005634);|Biological Process: regulation of transcription, DNA-templated (GO:0006355);|Molecular Function: sequence-specific DNA binding (GO:0043565);|Molecular Function: protein heterodimerization activity (GO:0046982);
DN20147_c0g2i1.2	C2H2	1.01415	0.0202734	0.904331	0.982738	1.4867	0.572109	1.04275e-05	6.88165e-05	protein indeterminate-domain 1-like isoform X1 [Physcomitrella patens]	Zinc finger protein ENHYDROUS OS=Arabidopsis thaliana OX=3702 GN=ENY PE=1 SV=1	--	--	Molecular Function: DNA-binding transcription factor activity (GO:0003700);|Cellular Component: nucleus (GO:0005634);|Biological Process: regulation of transcription, DNA-templated (GO:0006355);|Biological Process: gibberellic acid mediated signaling pathway (GO:0009740);|Biological Process: regulation of gibberellic acid mediated signaling pathway (GO:0009937);|Biological Process: regulation of …
DN20151_c0g1i3.2	Trihelix	0.936943	-0.0939668	0.341417	0.572573	1.00516	0.00743214	0.968063	1	hypothetical protein AMTR_s00156p00055010 [Amborella trichopoda]	Tyrosine-protein phosphatase DSP5 OS=Arabidopsis thaliana OX=3702 GN=DSP5 PE=1 SV=1	--	--	Molecular Function: protein tyrosine phosphatase activity (GO:0004725);|Cellular Component: cytoplasm (GO:0005737);|Molecular Function: phosphatase activity (GO:0016791);
DN20170_c0g1i12.2	bHLH	1.32525	0.406269	1.01308e-11	1.54598e-10	0.806071	-0.311021	1.09479e-05	7.21361e-05	unknown [Picea sitchensis]	Transcription factor UNE10 OS=Arabidopsis thaliana OX=3702 GN=UNE10 PE=2 SV=1	--	--	Molecular Function: DNA binding (GO:0003677);|Molecular Function: DNA-binding transcription factor activity (GO:0003700);|Cellular Component: nucleus (GO:0005634);|Biological Process: regulation of transcription, DNA-templated (GO:0006355);|Cellular Component: plasmodesma (GO:0009506);|Biological Process: double fertilization forming a zygote and endosperm (GO:0009567);|Molecular Function: protei…
DN20190_c0g1i4.1	NAC	0.917492	-0.124232	0.211966	0.420237	0.955369	-0.0658697	0.540685	0.749014	unknown [Picea sitchensis]	NAC domain-containing protein 53 OS=Arabidopsis thaliana OX=3702 GN=NAC053 PE=2 SV=1	--	--	Molecular Function: DNA-binding transcription factor activity (GO:0003700);|Cellular Component: nucleus (GO:0005634);|Cellular Component: cytoplasm (GO:0005737);|Cellular Component: endoplasmic reticulum membrane (GO:0005789);|Biological Process: drought recovery (GO:0009819);|Biological Process: leaf senescence (GO:0010150);|Cellular Component: integral component of membrane (GO:0016021);|Molecu…
DN20229_c0g1i2.1	C3H	1.09461	0.130414	0.0845463	0.217967	0.909652	-0.136613	0.123723	0.278285	unknown [Picea sitchensis]	Zinc finger CCCH domain-containing protein 55 OS=Oryza sativa subsp. japonica OX=39947 GN=Os08g0135800 PE=2 SV=1	--	--	Molecular Function: DNA binding (GO:0003677);|Molecular Function: metal ion binding (GO:0046872);
DN20303_c0g1i2.1	GeBP	0.926416	-0.110267	0.330075	0.560368	0.987969	-0.0174617	0.793463	0.916253	unknown [Picea sitchensis]	--	--	--	--
DN20323_c0g1i4.2	PLATZ	0.697765	-0.519187	1.63795e-09	2.09776e-08	0.499105	-1.00258	1.4945e-21	3.09235e-20	unknown [Picea sitchensis]	--	--	--	--
DN20331_c0g1i1.2	GRAS	1.0879	0.121548	0.577928	0.782592	0.940328	-0.0887633	0.593517	0.787903	SCR [Taxodium distichum var. imbricarium x T. distichum x T. mucronatum]	Protein SCARECROW OS=Arabidopsis thaliana OX=3702 GN=SCR PE=1 SV=1	--	--	Molecular Function: DNA-binding transcription factor activity (GO:0003700);|Cellular Component: nucleus (GO:0005634);|Biological Process: asymmetric cell division (GO:0008356);|Biological Process: gravitropism (GO:0009630);|Biological Process: radial pattern formation (GO:0009956);|Molecular Function: sequence-specific DNA binding (GO:0043565);|Biological Process: leaf development (GO:0048366);|B…
DN20365_c0g1i3.2	bHLH	1.07791	0.108233	0.179522	0.374756	0.912298	-0.132424	0.141492	0.307526	hypothetical protein AXG93.1615s1540 [Marchantia polymorpha subsp. ruderalis]	Transcription factor PHYTOCHROME INTERACTING FACTOR-LIKE 15 OS=Oryza sativa subsp. japonica OX=39947 GN=PIL15 PE=1 SV=2	ko04712|ko04075	Circadian rhythm - plant|Plant hormone signal transduction	Molecular Function: DNA binding (GO:0003677);|Cellular Component: nucleus (GO:0005634);|Biological Process: regulation of transcription, DNA-templated (GO:0006355);|Molecular Function: protein dimerization activity (GO:0046983);|Biological Process: negative regulation of red or far-red light signaling pathway (GO:0090229);
DN20386_c0g1i9.2	B3-ARF	1.80912	0.855285	1.62732e-18	3.90917e-17	2.30721	1.20615	1.24277e-29	3.45686e-28	PREDICTED: auxin response factor 19-like [Elaeis guineensis]	Auxin response factor 19 OS=Arabidopsis thaliana OX=3702 GN=ARF19 PE=1 SV=2	--	--	Molecular Function: DNA binding (GO:0003677);|Molecular Function: DNA-binding transcription factor activity (GO:0003700);|Cellular Component: nucleus (GO:0005634);|Biological Process: response to ethylene (GO:0009723);|Biological Process: response to auxin (GO:0009733);|Biological Process: auxin-activated signaling pathway (GO:0009734);|Biological Process: lateral root formation (GO:0010311);|Mol…
DN20395_c0g1i2.2	GeBP	2.28244	1.19058	8.70169e-13	1.43939e-11	2.43945	1.28656	5.61696e-08	4.89737e-07	--	--	--	--	--
DN20413_c0g1i2.2	Tify	1.20522	0.269298	0.187565	0.386319	2.34472	1.22942	2.44398e-16	3.86862e-15	unknown [Picea sitchensis]	Protein TIFY 8 OS=Arabidopsis thaliana OX=3702 GN=TIFY8 PE=1 SV=1	--	--	Cellular Component: nucleus (GO:0005634);|Biological Process: response to wounding (GO:0009611);|Biological Process: regulation of defense response (GO:0031347);|Biological Process: regulation of jasmonic acid mediated signaling pathway (GO:2000022);
DN20427_c0g1i2.2	TUB	1.06519	0.0911153	0.48681	0.709947	1.39281	0.478002	0.00468576	0.0185488	unknown [Picea sitchensis]	Tubby-like F-box protein 7 OS=Arabidopsis thaliana OX=3702 GN=TULP7 PE=2 SV=1	--	--	Molecular Function: DNA-binding transcription factor activity (GO:0003700);|Cellular Component: nucleus (GO:0005634);|Cellular Component: cytosol (GO:0005829);|Cellular Component: plasma membrane (GO:0005886);|Cellular Component: cilium (GO:0005929);|Biological Process: regulation of transcription, DNA-templated (GO:0006355);|Cellular Component: plastid (GO:0009536);|Biological Process: pollen de…
DN20447_c0g1i1.2	Trihelix	1.05468	0.0768054	0.569101	0.775805	1.13	0.176326	0.246747	0.455599	PREDICTED: uncharacterized protein LOC104612522 isoform X1 [Nelumbo nucifera]	Trihelix transcription factor ASIL2 OS=Arabidopsis thaliana OX=3702 GN=ASIL2 PE=1 SV=1	--	--	Molecular Function: DNA-binding transcription factor activity (GO:0003700);|Cellular Component: nucleus (GO:0005634);|Biological Process: regulation of transcription, DNA-templated (GO:0006355);|Biological Process: embryo development ending in seed dormancy (GO:0009793);|Biological Process: seed maturation (GO:0010431);|Molecular Function: sequence-specific DNA binding (GO:0043565);|Molecular Fun…
DN20471_c1g1i1.1	NF-YA	0.86624	-0.207161	0.0373311	0.116269	0.736585	-0.441075	4.86062e-05	0.000288707	unknown [Picea sitchensis]	Nuclear transcription factor Y subunit A-1 OS=Arabidopsis thaliana OX=3702 GN=NFYA1 PE=2 SV=1	--	--	Molecular Function: DNA binding (GO:0003677);|Molecular Function: DNA-binding transcription factor activity (GO:0003700);|Biological Process: regulation of transcription, DNA-templated (GO:0006355);|Biological Process: embryo development ending in seed dormancy (GO:0009793);|Biological Process: somatic embryogenesis (GO:0010262);|Cellular Component: CCAAT-binding factor complex (GO:0016602);|Biol…
DN20503_c0g1i6.2	C2C2-CO-like	0.905976	-0.142456	0.751607	0.899053	5.10384	2.35158	2.97725e-26	7.40169e-25	PREDICTED: zinc finger protein CONSTANS-LIKE 13-like [Elaeis guineensis]	Zinc finger protein CONSTANS-LIKE 14 OS=Arabidopsis thaliana OX=3702 GN=COL14 PE=1 SV=2	--	--	Molecular Function: DNA-binding transcription factor activity (GO:0003700);|Cellular Component: nucleus (GO:0005634);|Biological Process: regulation of transcription, DNA-templated (GO:0006355);|Molecular Function: zinc ion binding (GO:0008270);
DN20505_c0g1i1.2	GARP-ARR-B	1.14727	0.198201	0.0028879	0.0137601	0.905059	-0.143917	0.0571359	0.152466	PREDICTED: two-component response regulator ORR24-like [Nelumbo nucifera]	Two-component response regulator ORR22 OS=Oryza sativa subsp. japonica OX=39947 GN=RR22 PE=2 SV=1	ko04075	Plant hormone signal transduction	Biological Process: phosphorelay signal transduction system (GO:0000160);|Molecular Function: DNA-binding transcription factor activity (GO:0003700);|Cellular Component: nucleus (GO:0005634);|Biological Process: cytokinin-activated signaling pathway (GO:0009736);|Molecular Function: sequence-specific DNA binding (GO:0043565);|Biological Process: positive regulation of transcription, DNA-templated…
DN20515_c0g2i1.2	GRAS	0.807273	-0.308871	0.543209	0.756261	1.17529	0.23302	0.591461	0.786185	PREDICTED: serine/threonine-protein kinase BIK1-like [Camelina sativa]	Probable serine/threonine-protein kinase PBL8 OS=Arabidopsis thaliana OX=3702 GN=PBL8 PE=1 SV=1	--	--	--
DN20520_c0g1i1.1	TCP	1.29339	0.371161	0.000416012	0.00246057	1.30829	0.387677	0.000930136	0.00434163	hypothetical protein PHYPA_013877 [Physcomitrella patens]	Transcription factor TCP14 OS=Arabidopsis thaliana OX=3702 GN=TCP14 PE=1 SV=1	--	--	Molecular Function: DNA-binding transcription factor activity (GO:0003700);|Cellular Component: nucleus (GO:0005634);|Biological Process: regulation of transcription, DNA-templated (GO:0006355);|Biological Process: cell proliferation (GO:0008283);|Biological Process: response to cytokinin (GO:0009735);|Biological Process: response to abscisic acid (GO:0009737);|Biological Process: response to gib…
DN20524_c0g1i5.1	HB-WOX	1.10712	0.146808	0.198343	0.402103	1.0678	0.0946429	0.445837	0.666977	WUSCHEL-related homeobox 13-3, partial [Cunninghamia lanceolata]	WUSCHEL-related homeobox 8 OS=Oryza sativa subsp. japonica OX=39947 GN=WOX8 PE=2 SV=1	--	--	Molecular Function: DNA binding (GO:0003677);|Cellular Component: nucleus (GO:0005634);|Biological Process: multicellular organism development (GO:0007275);
DN20534_c1g1i1.1	LOB	0.788487	-0.342842	0.239957	0.456082	0.704612	-0.5051	0.0639842	0.167157	protein LATERAL ORGAN BOUNDARIES-like [Physcomitrella patens]	Protein LATERAL ORGAN BOUNDARIES OS=Arabidopsis thaliana OX=3702 GN=LOB PE=1 SV=1	--	--	Biological Process: multicellular organism development (GO:0007275);|Biological Process: organ boundary specification between lateral organs and the meristem (GO:0010199);
DN20573_c0g1i1.1	C2H2	0	#NAME?	0.842784	0.949418	0	#NAME?	4.14831e-10	4.3716e-09	hypothetical protein DOTSEDRAFT_70172 [Dothistroma septosporum NZE10]	Transcriptional regulator RPN4 OS=Candida albicans (strain SC5314 / ATCC MYA-2876) OX=237561 GN=RPN4 PE=1 SV=1	--	--	Molecular Function: DNA-binding transcription factor activity (GO:0003700);|Cellular Component: nucleus (GO:0005634);|Biological Process: regulation of transcription by RNA polymerase II (GO:0006357);|Biological Process: proteasome-mediated ubiquitin-dependent protein catabolic process (GO:0043161);|Molecular Function: sequence-specific DNA binding (GO:0043565);|Molecular Function: metal ion bind…
DN20579_c0g1i2.2	C3H	1.06801	0.0949276	0.289904	0.516291	0.979043	-0.0305563	0.753589	0.895736	PREDICTED: 30-kDa cleavage and polyadenylation specificity factor 30 [Nelumbo nucifera]	30-kDa cleavage and polyadenylation specificity factor 30 OS=Arabidopsis thaliana OX=3702 GN=CPSF30 PE=1 SV=1	ko03015	mRNA surveillance pathway	Molecular Function: DNA binding (GO:0003677);|Molecular Function: RNA binding (GO:0003723);|Molecular Function: mRNA binding (GO:0003729);|Molecular Function: endonuclease activity (GO:0004519);|Molecular Function: endoribonuclease activity (GO:0004521);|Molecular Function: calmodulin binding (GO:0005516);|Cellular Component: nucleus (GO:0005634);|Cellular Component: cytoplasm (GO:0005737);|Cellu…
DN20588_c0g1i2.2	GARP-G2-like	2.50038	1.32214	7.29261e-42	4.15612e-40	1.20609	0.270337	0.0103001	0.0366859	hypothetical protein AMTR_s00119p00095480 [Amborella trichopoda]	Myb family transcription factor APL OS=Arabidopsis thaliana OX=3702 GN=APL PE=1 SV=2	--	--	Molecular Function: DNA binding (GO:0003677);|Molecular Function: DNA-binding transcription factor activity (GO:0003700);|Cellular Component: nucleus (GO:0005634);|Biological Process: regulation of transcription, DNA-templated (GO:0006355);|Biological Process: flower development (GO:0009908);|Biological Process: phloem development (GO:0010088);|Biological Process: xylem development (GO:0010089);|…
DN20633_c0g1i5.1	LOB	0.319037	-1.64821	2.98067e-71	3.10077e-69	0.301719	-1.72872	1.27919e-35	4.29376e-34	unnamed protein product, partial [Vitis vinifera]	LOB domain-containing protein 40 OS=Arabidopsis thaliana OX=3702 GN=LBD40 PE=2 SV=1	--	--	Biological Process: response to gibberellin (GO:0009739);
DN20649_c0g1i1.2	bHLH	1.34258	0.425007	0.242795	0.459561	1.40225	0.487739	0.276939	0.493329	unknown [Picea sitchensis]	Transcription factor bHLH49 OS=Arabidopsis thaliana OX=3702 GN=BHLH49 PE=1 SV=1	--	--	Molecular Function: DNA-binding transcription factor activity (GO:0003700);|Cellular Component: nucleus (GO:0005634);|Biological Process: regulation of transcription, DNA-templated (GO:0006355);|Biological Process: regulation of growth (GO:0040008);|Molecular Function: sequence-specific DNA binding (GO:0043565);|Molecular Function: protein dimerization activity (GO:0046983);
DN20658_c0g1i7.2	AP2/ERF-ERF	1.52638	0.610114	0.113757	0.271005	3.05289	1.61018	5.76669e-05	0.000338133	WRI2 [Larix gmelinii var. olgensis x Larix kaempferi]	AP2-like ethylene-responsive transcription factor At2g41710 OS=Arabidopsis thaliana OX=3702 GN=At2g41710 PE=2 SV=2	--	--	Molecular Function: DNA binding (GO:0003677);|Molecular Function: DNA-binding transcription factor activity (GO:0003700);|Cellular Component: nucleus (GO:0005634);|Biological Process: ethylene-activated signaling pathway (GO:0009873);
DN20679_c0g1i3.2	MADS-MIKC	0.512198	-0.965226	1.16594e-11	1.77275e-10	0.256219	-1.96455	2.50805e-49	1.20905e-47	B-class MADS-box transcription factor, partial [Cryptomeria japonica]	MADS-box protein GGM13 OS=Gnetum gnemon OX=3382 GN=GGM13 PE=2 SV=1	--	--	Molecular Function: RNA polymerase II regulatory region sequence-specific DNA binding (GO:0000977);|Molecular Function: DNA-binding transcription factor activity (GO:0003700);|Cellular Component: nucleus (GO:0005634);|Biological Process: positive regulation of transcription by RNA polymerase II (GO:0045944);|Molecular Function: protein dimerization activity (GO:0046983);
DN20680_c0g1i2.1	Trihelix	0.787771	-0.344152	0.710998	0.870469	1.00389	0.00559874	0.940227	1	PREDICTED: trihelix transcription factor ASR3-like [Nelumbo nucifera]	Trihelix transcription factor ASR3 OS=Arabidopsis thaliana OX=3702 GN=ASR3 PE=1 SV=1	--	--	Molecular Function: DNA binding (GO:0003677);|Molecular Function: DNA-binding transcription factor activity (GO:0003700);|Cellular Component: nucleus (GO:0005634);|Biological Process: regulation of transcription, DNA-templated (GO:0006355);|Biological Process: defense response (GO:0006952);|Molecular Function: protein homodimerization activity (GO:0042803);|Biological Process: negative regulation…
DN20707_c0g1i4.1	MADS-MIKC	1.33405	0.415812	1.57741e-05	0.000123638	2.19891	1.13679	3.08347e-23	6.85542e-22	TM3-like MADS-box transcription factor [Cryptomeria japonica]	MADS-box protein SOC1 OS=Arabidopsis thaliana OX=3702 GN=SOC1 PE=1 SV=1	--	--	Biological Process: protein import into nucleus, translocation (GO:0000060);|Molecular Function: RNA polymerase II regulatory region sequence-specific DNA binding (GO:0000977);|Molecular Function: transcription factor activity, RNA polymerase II proximal promoter sequence-specific DNA binding (GO:0000982);|Molecular Function: DNA-binding transcription factor activity (GO:0003700);|Cellular Compon…
DN20754_c0g1i8.2	Trihelix	1.00337	0.00485226	0.93343	0.997994	0.949802	-0.0743007	0.462496	0.681582	unknown [Picea sitchensis]	Trihelix transcription factor GTL1 OS=Arabidopsis thaliana OX=3702 GN=GTL1 PE=1 SV=2	--	--	Molecular Function: DNA binding (GO:0003677);|Molecular Function: DNA-binding transcription factor activity (GO:0003700);|Cellular Component: nucleus (GO:0005634);|Biological Process: transcription, DNA-templated (GO:0006351);|Biological Process: regulation of cell size (GO:0008361);|Biological Process: response to water deprivation (GO:0009414);|Biological Process: trichome morphogenesis (GO:001…
DN2077_c0g1i1.1	GeBP	0.52412	-0.932031	1.41268e-11	2.13623e-10	0.480012	-1.05886	7.46899e-14	1.02845e-12	--	--	--	--	--
DN20784_c0g1i3.2	bHLH	2.82491	1.4982	0.000424154	0.00250252	0.926193	-0.110616	0.960271	1	bHLH transcription factor [Plagiochasma appendiculatum]	Basic helix-loop-helix protein A OS=Pisum sativum OX=3888 GN=BHLH PE=3 SV=1	--	--	--
DN20811_c1g2i1.2	GRF	2.01222	1.00879	0.000274139	0.00169037	12.1678	3.605	6.29055e-171	1.50749e-168	growth regulating factor 1 [Larix kaempferi]	Growth-regulating factor 3 OS=Oryza sativa subsp. japonica OX=39947 GN=GRF3 PE=3 SV=2	--	--	Molecular Function: ATP binding (GO:0005524);|Cellular Component: nucleus (GO:0005634);|Biological Process: transcription, DNA-templated (GO:0006351);|Biological Process: regulation of transcription, DNA-templated (GO:0006355);|Biological Process: developmental process (GO:0032502);
DN20836_c0g2i3.2	LIM	1.86204	0.896886	0.0522929	0.151076	2.63877	1.39986	2.51855e-05	0.000156377	unknown [Picea sitchensis]	LIM domain-containing protein WLIM1 OS=Arabidopsis thaliana OX=3702 GN=WLIM1 PE=1 SV=1	--	--	Molecular Function: mRNA binding (GO:0003729);|Cellular Component: cytoplasm (GO:0005737);|Cellular Component: cytoskeleton (GO:0005856);|Cellular Component: plasma membrane (GO:0005886);|Molecular Function: metal ion binding (GO:0046872);|Molecular Function: actin filament binding (GO:0051015);|Biological Process: actin filament bundle assembly (GO:0051017);
DN20839_c0g1i3.1	MYB-related	0.861783	-0.214604	0.635744	0.822828	0.728679	-0.456644	0.657654	0.834983	PREDICTED: transcription factor TT2-like, partial [Juglans regia]	Transcription factor TT2 OS=Arabidopsis thaliana OX=3702 GN=TT2 PE=1 SV=1	--	--	Molecular Function: DNA-binding transcription factor activity (GO:0003700);|Molecular Function: ATP binding (GO:0005524);|Cellular Component: nucleus (GO:0005634);|Biological Process: fatty acid biosynthetic process (GO:0006633);|Biological Process: response to osmotic stress (GO:0006970);|Biological Process: flavonoid biosynthetic process (GO:0009813);|Biological Process: proanthocyanidin biosyn…
DN20842_c0g1i1.2	MYB	1.41055	0.496253	0.0168297	0.0612711	0.775307	-0.36716	0.141343	0.30731	R2R3MYB19 [Ginkgo biloba]	Transcription factor MYB117 OS=Arabidopsis thaliana OX=3702 GN=MYB117 PE=2 SV=1	--	--	Molecular Function: DNA binding (GO:0003677);|Molecular Function: DNA-binding transcription factor activity (GO:0003700);|Cellular Component: nucleus (GO:0005634);|Biological Process: regulation of transcription, DNA-templated (GO:0006355);|Biological Process: multicellular organism development (GO:0007275);|Biological Process: organ boundary specification between lateral organs and the meristem …
DN20842_c0g2i1.2	MYB	9.86086	3.30171	0.0040671	0.0185295	21.5937	4.43254	1.86036e-13	2.50491e-12	R2R3MYB19 [Ginkgo biloba]	Transcription factor CSA OS=Oryza sativa subsp. japonica OX=39947 GN=CSA PE=2 SV=2	--	--	Molecular Function: DNA binding (GO:0003677);|Cellular Component: nucleus (GO:0005634);
DN20846_c0g1i7.1	Trihelix	0.807434	-0.308584	3.12263e-05	0.000232095	0.643833	-0.635242	3.09677e-14	4.36049e-13	unknown [Picea sitchensis]	Trihelix transcription factor GT-1 OS=Arabidopsis thaliana OX=3702 GN=GT-1 PE=1 SV=1	--	--	Molecular Function: DNA-binding transcription factor activity (GO:0003700);|Cellular Component: nucleus (GO:0005634);|Biological Process: regulation of transcription, DNA-templated (GO:0006355);|Molecular Function: identical protein binding (GO:0042802);|Molecular Function: sequence-specific DNA binding (GO:0043565);
DN20869_c0g1i4.1	Trihelix	0.8985	-0.154409	0.385721	0.618414	0.963325	-0.053906	0.792462	0.915639	unknown [Picea sitchensis]	Trihelix transcription factor ASIL2 OS=Arabidopsis thaliana OX=3702 GN=ASIL2 PE=1 SV=1	--	--	Molecular Function: DNA-binding transcription factor activity (GO:0003700);|Cellular Component: nucleus (GO:0005634);|Biological Process: regulation of transcription, DNA-templated (GO:0006355);|Biological Process: embryo development ending in seed dormancy (GO:0009793);|Biological Process: seed maturation (GO:0010431);|Molecular Function: sequence-specific DNA binding (GO:0043565);|Molecular Fun…
DN20886_c0g1i2.1	B3-ARF	0.871017	-0.199228	0.0219886	0.0761747	0.83907	-0.253138	0.00879767	0.0319767	PREDICTED: auxin response factor 2-like [Nelumbo nucifera]	Auxin response factor 2A OS=Solanum lycopersicum OX=4081 GN=ARF2A PE=1 SV=1	--	--	Molecular Function: DNA binding (GO:0003677);|Cellular Component: nucleus (GO:0005634);|Biological Process: regulation of transcription, DNA-templated (GO:0006355);|Biological Process: auxin-activated signaling pathway (GO:0009734);|Biological Process: fruit ripening (GO:0009835);|Biological Process: fruit ripening, climacteric (GO:0009836);|Biological Process: positive regulation of flower devel…
DN20899_c0g1i1.2	GRAS	0.95711	-0.0632436	0.978188	1	2.59317	1.37472	0.00017345	0.000937722	DPL [Pinus tabuliformis]	DELLA protein GAI1 OS=Vitis vinifera OX=29760 GN=GAI1 PE=2 SV=1	ko04075	Plant hormone signal transduction	--
DN20902_c0g1i3.2	MYB-related	1.11345	0.155043	0.0609562	0.170284	1.04763	0.067124	0.350662	0.574652	transcription factor KUA1-like isoform X1 [Physcomitrella patens]	Transcription factor KUA1 OS=Arabidopsis thaliana OX=3702 GN=KUA1 PE=1 SV=1	--	--	Biological Process: negative regulation of transcription by RNA polymerase II (GO:0000122);|Molecular Function: transcription regulatory region sequence-specific DNA binding (GO:0000976);|Molecular Function: DNA-binding transcription factor activity (GO:0003700);|Cellular Component: nucleus (GO:0005634);|Biological Process: regulation of transcription, DNA-templated (GO:0006355);|Molecular Functi…
DN20904_c0g4i2.2	MYB-related	0.931952	-0.101673	0.82412	0.938512	1.06253	0.0875092	0.982494	1	unknown [Picea sitchensis]	Transcription factor TRY OS=Arabidopsis thaliana OX=3702 GN=TRY PE=1 SV=1	--	--	Molecular Function: DNA-binding transcription factor activity (GO:0003700);|Cellular Component: nucleus (GO:0005634);|Biological Process: regulation of transcription, DNA-templated (GO:0006355);|Biological Process: multicellular organism development (GO:0007275);|Biological Process: trichome branching (GO:0010091);|Biological Process: cell differentiation (GO:0030154);|Molecular Function: sequenc…
DN20919_c0g1i9.1	MYB-related	0.617599	-0.695259	7.98227e-15	1.52975e-13	0.415025	-1.26873	2.4665e-27	6.38015e-26	putative LHY [Cryptomeria japonica]	Protein LHY OS=Arabidopsis thaliana OX=3702 GN=LHY PE=1 SV=2	ko04712	Circadian rhythm - plant	Molecular Function: DNA-binding transcription factor activity (GO:0003700);|Cellular Component: nucleus (GO:0005634);|Biological Process: regulation of transcription, DNA-templated (GO:0006355);|Biological Process: circadian rhythm (GO:0007623);|Biological Process: response to cold (GO:0009409);|Biological Process: response to salt stress (GO:0009651);|Biological Process: response to ethylene (GO…
DN20942_c0g1i1.1	C2H2	1.44835	0.534406	0.214158	0.422773	0.969706	-0.0443803	0.97688	1	zinc finger protein ZAT1 [Sesamum indicum]	Zinc finger protein ZAT2 OS=Arabidopsis thaliana OX=3702 GN=ZAT2 PE=1 SV=1	--	--	Molecular Function: nucleic acid binding (GO:0003676);|Molecular Function: DNA-binding transcription factor activity (GO:0003700);|Cellular Component: nucleus (GO:0005634);|Biological Process: regulation of transcription, DNA-templated (GO:0006355);|Molecular Function: metal ion binding (GO:0046872);|Biological Process: pollen sperm cell differentiation (GO:0048235);
DN20987_c0g2i2.2	Trihelix	0.82969	-0.269355	0.00993013	0.0395451	1.1165	0.158982	0.182515	0.369898	PREDICTED: trihelix transcription factor GTL1 isoform X1 [Nelumbo nucifera]	Trihelix transcription factor GT-2 OS=Arabidopsis thaliana OX=3702 GN=GT-2 PE=2 SV=1	--	--	Molecular Function: DNA-binding transcription factor activity (GO:0003700);|Cellular Component: nucleus (GO:0005634);|Molecular Function: sequence-specific DNA binding (GO:0043565);
DN21092_c0g1i2.1	MYB	0.710073	-0.49396	0.0101353	0.0402309	0.519055	-0.946039	1.76398e-09	1.76703e-08	R2R3MYB20 [Ginkgo biloba]	Transcription factor MYB44 OS=Arabidopsis thaliana OX=3702 GN=MYB44 PE=1 SV=1	--	--	Molecular Function: DNA-binding transcription factor activity (GO:0003700);|Cellular Component: nucleus (GO:0005634);|Biological Process: regulation of transcription, DNA-templated (GO:0006355);|Biological Process: response to water deprivation (GO:0009414);|Biological Process: response to salt stress (GO:0009651);|Biological Process: response to ethylene (GO:0009723);|Biological Process: respons…
DN21093_c0g1i1.1	WRKY	1.75235	0.809289	6.9402e-17	1.50857e-15	0.827941	-0.272401	0.390305	0.615125	hypothetical protein CDL12.25329 [Handroanthus impetiginosus]	WRKY transcription factor WRKY62 OS=Oryza sativa subsp. japonica OX=39947 GN=WRKY62 PE=1 SV=1	--	--	Molecular Function: DNA-binding transcription factor activity (GO:0003700);|Molecular Function: ATP binding (GO:0005524);|Cellular Component: nucleus (GO:0005634);|Biological Process: defense response (GO:0006952);|Biological Process: response to bacterium (GO:0009617);|Biological Process: response to fungus (GO:0009620);|Biological Process: response to salicylic acid (GO:0009751);|Biological Pro…
DN21096_c0g2i1.2	MYB-related	0.836404	-0.257728	4.42611e-05	0.00032107	0.86598	-0.207594	0.00658207	0.0249403	unknown [Picea sitchensis]	Transcription factor KUA1 OS=Arabidopsis thaliana OX=3702 GN=KUA1 PE=1 SV=1	--	--	Biological Process: negative regulation of transcription by RNA polymerase II (GO:0000122);|Molecular Function: transcription regulatory region sequence-specific DNA binding (GO:0000976);|Molecular Function: DNA-binding transcription factor activity (GO:0003700);|Cellular Component: nucleus (GO:0005634);|Biological Process: regulation of transcription, DNA-templated (GO:0006355);|Molecular Functi…
DN21122_c0g1i4.1	TUB	1.01555	0.0222637	0.772299	0.911557	0.931772	-0.101951	0.265309	0.478753	unknown [Picea sitchensis]	Tubby-like F-box protein 8 OS=Oryza sativa subsp. japonica OX=39947 GN=TULP8 PE=2 SV=1	--	--	Molecular Function: phosphatidylinositol binding (GO:0035091);
DN21137_c0g1i5.1	HB-HD-ZIP	0.385104	-1.37668	0.00808092	0.0332254	0.598128	-0.741473	0.259846	0.471661	hypothetical protein MARPO_0069s0069 [Marchantia polymorpha]	Homeobox-leucine zipper protein HAT22 OS=Arabidopsis thaliana OX=3702 GN=HAT22 PE=1 SV=1	--	--	Molecular Function: DNA-binding transcription factor activity (GO:0003700);|Cellular Component: nucleus (GO:0005634);|Biological Process: response to water deprivation (GO:0009414);|Biological Process: response to cytokinin (GO:0009735);|Biological Process: response to abscisic acid (GO:0009737);|Biological Process: abscisic acid-activated signaling pathway (GO:0009738);|Molecular Function: seque…
DN21142_c0g2i1.1	C2H2	1.12895	0.174983	0.131998	0.301849	0.901747	-0.149205	0.228767	0.434438	protein indeterminate-domain 1-like isoform X1 [Physcomitrella patens]	Zinc finger protein GAI-ASSOCIATED FACTOR 1 OS=Arabidopsis thaliana OX=3702 GN=GAF1 PE=1 SV=1	--	--	Molecular Function: DNA binding (GO:0003677);|Molecular Function: DNA-binding transcription factor activity (GO:0003700);|Cellular Component: nucleus (GO:0005634);|Biological Process: regulation of transcription, DNA-templated (GO:0006355);|Biological Process: gibberellic acid mediated signaling pathway (GO:0009740);|Biological Process: regulation of gibberellic acid mediated signaling pathway (G…
DN21176_c0g1i1.1	zn-clus	0.0116897	-6.41861	1.32451e-08	1.55141e-07	0.0769223	-3.70045	0.00198631	0.00859609	hypothetical protein D0869_00355 [Hortaea werneckii]	Fluconazole resistance protein 1 OS=Candida albicans OX=5476 GN=FCR1 PE=4 SV=1	--	--	Molecular Function: DNA-binding transcription factor activity, RNA polymerase II-specific (GO:0000981);|Molecular Function: DNA binding (GO:0003677);|Molecular Function: DNA-binding transcription factor activity (GO:0003700);|Cellular Component: nucleus (GO:0005634);|Biological Process: regulation of transcription, DNA-templated (GO:0006355);|Molecular Function: zinc ion binding (GO:0008270);
DN21179_c0g1i2.2	AP2/ERF-ERF	1.25895	0.332226	0.142745	0.319069	1.1019	0.139998	0.678819	0.848945	unknown [Picea sitchensis]	Ethylene-responsive transcription factor 4 OS=Nicotiana sylvestris OX=4096 GN=ERF4 PE=2 SV=1	--	--	Molecular Function: DNA binding (GO:0003677);|Molecular Function: DNA-binding transcription factor activity (GO:0003700);|Cellular Component: nucleus (GO:0005634);|Biological Process: defense response (GO:0006952);|Biological Process: ethylene-activated signaling pathway (GO:0009873);
DN21211_c0g1i3.1	Trihelix	0.8614	-0.215244	0.0510685	0.148533	0.849835	-0.234745	0.0682169	0.175743	hypothetical protein MARPO_0003s0288 [Marchantia polymorpha]	Trihelix transcription factor ASIL2 OS=Arabidopsis thaliana OX=3702 GN=ASIL2 PE=1 SV=1	--	--	Molecular Function: DNA-binding transcription factor activity (GO:0003700);|Cellular Component: nucleus (GO:0005634);|Biological Process: regulation of transcription, DNA-templated (GO:0006355);|Biological Process: embryo development ending in seed dormancy (GO:0009793);|Biological Process: seed maturation (GO:0010431);|Molecular Function: sequence-specific DNA binding (GO:0043565);|Molecular Fun…
DN21243_c0g1i1.2	bZIP	0.609827	-0.713529	0.173033	0.365249	6.93026	2.79291	4.64802e-32	1.40245e-30	hypothetical protein MARPO_0019s0040 [Marchantia polymorpha]	Basic leucine zipper 19 OS=Oryza sativa subsp. japonica OX=39947 GN=BZIP19 PE=2 SV=1	--	--	Molecular Function: DNA binding (GO:0003677);|Molecular Function: DNA-binding transcription factor activity (GO:0003700);|Cellular Component: nucleus (GO:0005634);|Biological Process: positive regulation of transcription, DNA-templated (GO:0045893);
DN21248_c0g2i2.2	B3-ARF	1.5243	0.608147	1.12445e-13	1.99381e-12	1.7206	0.782909	5.30133e-21	1.07288e-19	putative auxin response factor 6/8 [Ginkgo biloba]	Auxin response factor 6 OS=Arabidopsis thaliana OX=3702 GN=ARF6 PE=1 SV=2	--	--	Molecular Function: DNA binding (GO:0003677);|Molecular Function: DNA-binding transcription factor activity (GO:0003700);|Cellular Component: nucleus (GO:0005634);|Biological Process: response to auxin (GO:0009733);|Biological Process: auxin-activated signaling pathway (GO:0009734);|Biological Process: flower development (GO:0009908);
DN21261_c0g1i1.2	C2H2	1.89621	0.923117	3.76327e-33	1.64741e-31	0.643838	-0.63523	0.0149138	0.0502938	hypothetical protein GOBAR_DD23477 [Gossypium barbadense]	Zinc finger protein ZAT9 OS=Arabidopsis thaliana OX=3702 GN=ZAT9 PE=2 SV=1	--	--	Molecular Function: DNA-binding transcription factor activity (GO:0003700);|Cellular Component: nucleus (GO:0005634);|Biological Process: regulation of transcription, DNA-templated (GO:0006355);|Molecular Function: transcription regulatory region DNA binding (GO:0044212);|Molecular Function: metal ion binding (GO:0046872);
DN21261_c0g2i1.2	C2H2	2.25737	1.17464	1.65219e-15	3.31485e-14	0.407721	-1.29435	0.105127	0.245499	zinc finger protein ZAT9-like isoform X1 [Carica papaya]	Zinc finger protein ZAT9 OS=Arabidopsis thaliana OX=3702 GN=ZAT9 PE=2 SV=1	--	--	Molecular Function: DNA-binding transcription factor activity (GO:0003700);|Cellular Component: nucleus (GO:0005634);|Biological Process: regulation of transcription, DNA-templated (GO:0006355);|Molecular Function: transcription regulatory region DNA binding (GO:0044212);|Molecular Function: metal ion binding (GO:0046872);
DN21262_c0g1i4.2	NAC	1.3414	0.42374	0.0185681	0.0664458	0.41765	-1.25963	1.26731e-05	8.28026e-05	NACa protein, partial [Ginkgo biloba]	Protein CUP-SHAPED COTYLEDON 2 OS=Arabidopsis thaliana OX=3702 GN=NAC098 PE=1 SV=1	--	--	Molecular Function: DNA binding (GO:0003677);|Molecular Function: DNA-binding transcription factor activity (GO:0003700);|Cellular Component: nucleus (GO:0005634);|Biological Process: primary shoot apical meristem specification (GO:0010072);|Biological Process: secondary shoot formation (GO:0010223);|Biological Process: leaf development (GO:0048366);|Biological Process: formation of plant organ b…
DN21272_c0g1i1.1	bHLH	0.630538	-0.665344	0.00024513	0.00152902	1.0821	0.113829	0.727197	0.879077	PREDICTED: transcription factor FER-LIKE IRON DEFICIENCY-INDUCED TRANSCRIPTION FACTOR-like [Nelumbo nucifera]	Transcription factor bHLH35 OS=Arabidopsis thaliana OX=3702 GN=BHLH35 PE=2 SV=1	--	--	Molecular Function: DNA binding (GO:0003677);|Cellular Component: nucleus (GO:0005634);|Molecular Function: protein dimerization activity (GO:0046983);
DN21309_c0g1i2.1	C2C2-Dof	0.91101	-0.134461	0.669748	0.846113	0.473893	-1.07737	2.96155e-05	0.000182069	Dof10 [Pinus pinaster]	Cyclic dof factor 2 OS=Arabidopsis thaliana OX=3702 GN=CDF2 PE=1 SV=2	--	--	Molecular Function: DNA binding (GO:0003677);|Molecular Function: DNA-binding transcription factor activity (GO:0003700);|Cellular Component: nucleus (GO:0005634);|Biological Process: regulation of transcription, DNA-templated (GO:0006355);|Biological Process: flower development (GO:0009908);|Molecular Function: sequence-specific DNA binding (GO:0043565);|Molecular Function: metal ion binding (GO…
DN21311_c0g1i2.2	WRKY	1.36988	0.454052	0.00938937	0.037743	2.35143	1.23354	2.2968e-13	3.07841e-12	unknown [Picea sitchensis]	Probable WRKY transcription factor 21 OS=Arabidopsis thaliana OX=3702 GN=WRKY21 PE=2 SV=1	--	--	Molecular Function: DNA-binding transcription factor activity (GO:0003700);|Molecular Function: calmodulin binding (GO:0005516);|Cellular Component: nucleus (GO:0005634);|Biological Process: glucosinolate metabolic process (GO:0019760);|Molecular Function: sequence-specific DNA binding (GO:0043565);
DN21313_c0g1i1.1	Trihelix	0.544953	-0.875797	7.50656e-06	6.20358e-05	0.540565	-0.887461	3.19536e-05	0.000195311	hypothetical protein MARPO_0119s0048 [Marchantia polymorpha]	Ribonuclease J OS=Arabidopsis thaliana OX=3702 GN=RNJ PE=1 SV=1	--	--	--
DN21321_c0g1i3.2	Trihelix	1.12125	0.165106	0.272819	0.496032	1.16512	0.220473	0.160823	0.338367	putative uncharacterized protein DDB_G0287265 [Amborella trichopoda]	--	--	--	--
DN21342_c0g1i4.2	C2C2-YABBY	1.48294	0.568456	0.0397749	0.122222	14.0715	3.81471	1.77182e-112	2.35515e-110	YABBY transcription factor, partial [Podocarpus matudae var. reichei]	Axial regulator YABBY 5 OS=Arabidopsis thaliana OX=3702 GN=YAB5 PE=1 SV=1	--	--	Molecular Function: DNA binding (GO:0003677);|Molecular Function: DNA-binding transcription factor activity (GO:0003700);|Cellular Component: nucleus (GO:0005634);|Biological Process: regulation of transcription, DNA-templated (GO:0006355);|Biological Process: polarity specification of adaxial/abaxial axis (GO:0009944);|Biological Process: abaxial cell fate specification (GO:0010158);|Biological …
DN2135_c0g1i1.2	MYB	1.03583	0.0507845	0.412074	0.644174	0.885052	-0.176166	0.0390725	0.112073	PREDICTED: dnaJ homolog subfamily C member 2-like [Nelumbo nucifera]	Zuotin OS=Schizosaccharomyces pombe (strain 972 / ATCC 24843) OX=284812 GN=zuo1 PE=1 SV=2	--	--	Biological Process: cytoplasmic translational elongation (GO:0002182);|Molecular Function: DNA binding (GO:0003677);|Cellular Component: cytosol (GO:0005829);|Molecular Function: Hsp70 protein binding (GO:0030544);|Molecular Function: ribosome binding (GO:0043022);|Molecular Function: unfolded protein binding (GO:0051082);|Biological Process: 'de novo' cotranslational protein folding (GO:0051083);
DN21360_c0g1i4.2	bHLH	2.29672	1.19958	0.334673	0.565069	86.546	6.4354	1.30252e-73	9.80744e-72	transcription factor bHLH94 isoform X3 [Amborella trichopoda]	Transcription factor FAMA OS=Arabidopsis thaliana OX=3702 GN=FAMA PE=1 SV=1	--	--	Molecular Function: DNA binding (GO:0003677);|Molecular Function: DNA-binding transcription factor activity (GO:0003700);|Cellular Component: nucleus (GO:0005634);|Biological Process: guard cell differentiation (GO:0010052);|Biological Process: stomatal complex development (GO:0010374);|Biological Process: guard cell fate commitment (GO:0010377);|Biological Process: guard mother cell differentiat…
DN21368_c0g1i1.2	MYB	3.82528	1.93557	3.57796e-18	8.34268e-17	2.4403	1.28706	3.64539e-11	4.1849e-10	MYB61 protein [Betula platyphylla]	Transcription factor MYB86 OS=Arabidopsis thaliana OX=3702 GN=MYB86 PE=2 SV=1	--	--	Cellular Component: nucleus (GO:0005634);|Biological Process: regulation of stomatal movement (GO:0010119);|Biological Process: cell differentiation (GO:0030154);|Molecular Function: sequence-specific DNA binding (GO:0043565);|Molecular Function: transcription regulatory region DNA binding (GO:0044212);
DN21370_c0g1i2.2	AP2/ERF-ERF	0.963804	-0.0531886	0.28617	0.511801	0.472639	-1.08119	6.89924e-66	4.6223e-64	unknown [Picea sitchensis]	Ethylene-responsive transcription factor 1 OS=Oryza sativa subsp. japonica OX=39947 GN=EREBP1 PE=1 SV=1	--	--	Molecular Function: DNA binding (GO:0003677);|Molecular Function: DNA-binding transcription factor activity (GO:0003700);|Cellular Component: nucleus (GO:0005634);|Biological Process: defense response (GO:0006952);
DN21382_c0g1i2.1	bZIP	0.960451	-0.0582165	0.4353	0.665796	1.07044	0.0982033	0.234839	0.441425	basic leucine zipper 23-like [Durio zibethinus]	Basic leucine zipper 19 OS=Arabidopsis thaliana OX=3702 GN=BZIP19 PE=2 SV=1	--	--	Molecular Function: DNA binding (GO:0003677);|Molecular Function: DNA-binding transcription factor activity (GO:0003700);|Cellular Component: nucleus (GO:0005634);|Biological Process: response to zinc ion (GO:0010043);|Molecular Function: sequence-specific DNA binding (GO:0043565);
DN21393_c0g1i2.2	B3-ARF	1.15815	0.211824	0.0318556	0.10233	0.74929	-0.416403	9.54154e-05	0.000538444	unknown [Picea sitchensis]	Auxin response factor 4 OS=Arabidopsis thaliana OX=3702 GN=ARF4 PE=1 SV=1	ko04075	Plant hormone signal transduction	Molecular Function: DNA binding (GO:0003677);|Molecular Function: DNA-binding transcription factor activity (GO:0003700);|Cellular Component: nucleus (GO:0005634);|Biological Process: auxin-activated signaling pathway (GO:0009734);|Biological Process: vegetative phase change (GO:0010050);|Biological Process: abaxial cell fate specification (GO:0010158);
DN21394_c0g1i2.1	bZIP	0	#NAME?	7.89846e-11	1.13367e-09	0.132705	-2.91371	0.393914	0.618587	--	--	--	--	--
DN21414_c0g1i2.2	AP2/ERF-ERF	7.25282	2.85854	3.08877e-06	2.71436e-05	1.89905	0.925278	0.140663	0.306138	PREDICTED: ethylene-responsive transcription factor ERF013-like [Camelina sativa]	Ethylene-responsive transcription factor ERF013 OS=Arabidopsis thaliana OX=3702 GN=ERF013 PE=2 SV=1	--	--	Molecular Function: DNA binding (GO:0003677);|Molecular Function: DNA-binding transcription factor activity (GO:0003700);|Cellular Component: nucleus (GO:0005634);|Biological Process: ethylene-activated signaling pathway (GO:0009873);
DN21425_c0g1i1.2	GRAS	2.30048	1.20193	7.85344e-06	6.46971e-05	1.2181	0.284636	0.439242	0.660686	protein SCARECROW [Selaginella moellendorffii]	Protein SCARECROW OS=Pisum sativum OX=3888 GN=SCR PE=2 SV=1	--	--	Cellular Component: nucleus (GO:0005634);|Biological Process: multicellular organism development (GO:0007275);
DN21437_c0g1i8.2	GARP-G2-like	1.04969	0.0699695	0.673576	0.84855	1.2045	0.26844	0.0627652	0.16455	hypothetical protein AMTR_s00095p00071020 [Amborella trichopoda]	Myb family transcription factor PHL7 OS=Arabidopsis thaliana OX=3702 GN=PHL7 PE=2 SV=1	--	--	Molecular Function: DNA binding (GO:0003677);|Molecular Function: DNA-binding transcription factor activity (GO:0003700);|Cellular Component: nucleus (GO:0005634);|Biological Process: regulation of transcription, DNA-templated (GO:0006355);
DN21454_c0g1i7.2	MYB	1.15203	0.204182	0.320773	0.550759	1.3261	0.407194	0.0260016	0.080302	hypothetical protein EUGRSUZ_D02390 [Eucalyptus grandis]	Transcription factor WER OS=Arabidopsis thaliana OX=3702 GN=WER PE=1 SV=1	--	--	Molecular Function: DNA binding (GO:0003677);|Molecular Function: DNA-binding transcription factor activity (GO:0003700);|Cellular Component: nucleus (GO:0005634);|Biological Process: cell differentiation (GO:0030154);|Molecular Function: sequence-specific DNA binding (GO:0043565);|Molecular Function: transcription regulatory region DNA binding (GO:0044212);|Biological Process: cell fate commitme…
DN21455_c0g1i1.1	CSD	0.0766582	-3.70542	3.25178e-08	3.66222e-07	0	#NAME?	0.00052657	0.00259362	cold-shock DNA-binding domain-containing protein [Cordyceps confragosa RCEF 1005]	Glycine-rich protein 2 OS=Nicotiana sylvestris OX=4096 GN=GRP-2 PE=2 SV=1	--	--	Molecular Function: DNA binding (GO:0003677);|Molecular Function: RNA binding (GO:0003723);|Biological Process: regulation of transcription, DNA-templated (GO:0006355);|Molecular Function: zinc ion binding (GO:0008270);
DN21461_c0g1i1.2	HB-other	0.879164	-0.185796	0.0770538	0.204066	0.977708	-0.0325248	0.810458	0.927881	unknown [Picea sitchensis]	Homeobox-DDT domain protein RLT1 OS=Arabidopsis thaliana OX=3702 GN=RLT1 PE=1 SV=1	--	--	Molecular Function: DNA binding (GO:0003677);|Molecular Function: DNA-binding transcription factor activity (GO:0003700);|Cellular Component: nucleus (GO:0005634);|Biological Process: transcription, DNA-templated (GO:0006351);|Biological Process: flower development (GO:0009908);|Biological Process: negative regulation of transcription, DNA-templated (GO:0045892);|Biological Process: regulation of…
DN21474_c0g1i1.2	C2H2	2.33904	1.22592	0.0583233	0.164444	25.7433	4.68613	1.92654e-91	1.92446e-89	PREDICTED: uncharacterized protein LOC104604941 [Nelumbo nucifera]	--	--	--	--
DN21487_c0g1i1.1	LOB	0.643311	-0.636413	8.96516e-06	7.31689e-05	0.76828	-0.380296	0.0213561	0.0680203	hypothetical protein [Citrus trifoliata]	LOB domain-containing protein 38 OS=Arabidopsis thaliana OX=3702 GN=LBD38 PE=1 SV=1	--	--	--
DN21491_c0g1i3.2	PLATZ	0.956423	-0.0642792	0.971505	1	14.5938	3.86728	4.04211e-57	2.28698e-55	unknown [Picea sitchensis]	--	--	--	--
DN21547_c0g1i8.1	bHLH	1.19914	0.261994	0.00785962	0.0324998	0.968014	-0.0469002	0.627421	0.811059	PREDICTED: transcription factor bHLH63 [Prunus mume]	Transcription factor bHLH49 OS=Arabidopsis thaliana OX=3702 GN=BHLH49 PE=1 SV=1	--	--	Molecular Function: DNA-binding transcription factor activity (GO:0003700);|Cellular Component: nucleus (GO:0005634);|Biological Process: regulation of transcription, DNA-templated (GO:0006355);|Biological Process: regulation of growth (GO:0040008);|Molecular Function: sequence-specific DNA binding (GO:0043565);|Molecular Function: protein dimerization activity (GO:0046983);
DN21559_c0g1i1.2	OFP	2.16601	1.11504	0.00349258	0.0162599	2.46503	1.3016	2.80784e-05	0.000173024	PREDICTED: transcription repressor OFP1-like [Nelumbo nucifera]	Transcription repressor OFP2 OS=Arabidopsis thaliana OX=3702 GN=OFP2 PE=1 SV=1	--	--	Molecular Function: DNA binding (GO:0003677);|Cellular Component: nucleus (GO:0005634);|Biological Process: negative regulation of transcription, DNA-templated (GO:0045892);
DN21563_c0g1i1.1	bZIP	0.78444	-0.350265	6.2734e-07	6.046e-06	0.774825	-0.368058	1.83712e-06	1.34055e-05	unknown [Picea sitchensis]	Probable transcription factor PosF21 OS=Arabidopsis thaliana OX=3702 GN=POSF21 PE=2 SV=1	--	--	Molecular Function: DNA binding (GO:0003677);|Molecular Function: DNA-binding transcription factor activity (GO:0003700);|Cellular Component: nucleus (GO:0005634);|Cellular Component: cytoplasm (GO:0005737);|Cellular Component: cytosol (GO:0005829);
DN21578_c0g1i1.2	MYB-related	0.939087	-0.0906685	0.733637	0.886685	1.16387	0.218925	0.231421	0.437647	hypothetical protein MARPO_0032s0025 [Marchantia polymorpha]	Transcription factor GTE12 OS=Arabidopsis thaliana OX=3702 GN=GTE12 PE=2 SV=2	--	--	Cellular Component: nucleus (GO:0005634);
DN21596_c0g1i2.1	MADS-M-type	0.856004	-0.224311	0.216124	0.425328	0.764346	-0.387702	0.0149682	0.0504368	unknown [Picea sitchensis]	Putative pentatricopeptide repeat-containing protein At3g13770, mitochondrial OS=Arabidopsis thaliana OX=3702 GN=PCMP-H85 PE=3 SV=1	--	--	--
DN21601_c0g1i2.2	Trihelix	0.918783	-0.122204	0.680213	0.85373	1.36617	0.45014	0.0227511	0.0717435	hypothetical protein MA16_Dca026178 [Dendrobium catenatum]	Trihelix transcription factor ASIL2 OS=Arabidopsis thaliana OX=3702 GN=ASIL2 PE=1 SV=1	--	--	Molecular Function: DNA-binding transcription factor activity (GO:0003700);|Cellular Component: nucleus (GO:0005634);|Biological Process: regulation of transcription, DNA-templated (GO:0006355);|Biological Process: embryo development ending in seed dormancy (GO:0009793);|Biological Process: seed maturation (GO:0010431);|Molecular Function: sequence-specific DNA binding (GO:0043565);|Molecular Fun…
DN21627_c0g1i2.2	B3	6.41248	2.68088	0.0067272	0.0284929	1.40325	0.488768	0.145502	0.314261	PREDICTED: B3 domain-containing protein Os01g0723500 [Elaeis guineensis]	B3 domain-containing protein Os01g0723500 OS=Oryza sativa subsp. japonica OX=39947 GN=Os01g0723500 PE=3 SV=1	--	--	Molecular Function: DNA binding (GO:0003677);|Cellular Component: nucleus (GO:0005634);
DN21657_c0g1i1.1	NAC	0.568764	-0.814098	0.619219	0.811962	0	#NAME?	0.000221606	0.0011725	unknown [Picea sitchensis]	NAC domain-containing protein 68 OS=Oryza sativa subsp. japonica OX=39947 GN=NAC068 PE=2 SV=1	--	--	Molecular Function: DNA binding (GO:0003677);|Cellular Component: nucleus (GO:0005634);|Biological Process: regulation of transcription, DNA-templated (GO:0006355);
DN21657_c0g2i1.1	NAC	0.978167	-0.0318468	0.719657	0.876779	0.236731	-2.07868	3.44769e-36	1.17386e-34	unknown [Picea sitchensis]	NAC domain-containing protein 68 OS=Oryza sativa subsp. japonica OX=39947 GN=NAC068 PE=2 SV=1	--	--	Molecular Function: DNA binding (GO:0003677);|Cellular Component: nucleus (GO:0005634);|Biological Process: regulation of transcription, DNA-templated (GO:0006355);
DN21678_c0g1i1.2	TCP	0.941105	-0.0875716	0.451244	0.67865	1.12193	0.165981	0.183794	0.371705	unknown [Picea sitchensis]	Transcription factor TCP14 OS=Arabidopsis thaliana OX=3702 GN=TCP14 PE=1 SV=1	--	--	Molecular Function: DNA-binding transcription factor activity (GO:0003700);|Cellular Component: nucleus (GO:0005634);|Biological Process: regulation of transcription, DNA-templated (GO:0006355);|Biological Process: cell proliferation (GO:0008283);|Biological Process: response to cytokinin (GO:0009735);|Biological Process: response to abscisic acid (GO:0009737);|Biological Process: response to gib…
DN21690_c0g1i2.1	WRKY	1.08262	0.114526	0.219113	0.428873	0.812759	-0.2991	0.0257401	0.0796375	unknown [Picea sitchensis]	Probable WRKY transcription factor 74 OS=Arabidopsis thaliana OX=3702 GN=WRKY74 PE=2 SV=2	--	--	Molecular Function: DNA-binding transcription factor activity (GO:0003700);|Molecular Function: calmodulin binding (GO:0005516);|Cellular Component: nucleus (GO:0005634);|Molecular Function: sequence-specific DNA binding (GO:0043565);
DN21690_c0g2i1.1	WRKY	1.56601	0.647093	0.135018	0.306671	0.298689	-1.74328	0.0293154	0.0885662	unnamed protein product, partial [Vitis vinifera]	Probable WRKY transcription factor 17 OS=Arabidopsis thaliana OX=3702 GN=WRKY17 PE=2 SV=2	--	--	Molecular Function: DNA-binding transcription factor activity (GO:0003700);|Molecular Function: calmodulin binding (GO:0005516);|Cellular Component: nucleus (GO:0005634);|Biological Process: response to chitin (GO:0010200);|Biological Process: defense response to bacterium (GO:0042742);|Molecular Function: sequence-specific DNA binding (GO:0043565);
DN2169_c0g1i1.2	MADS-M-type	2.63949	1.40026	0.485957	0.709174	3.30579	1.725	0.771174	0.904469	MADS-box transcription factor 6-like [Lactuca sativa]	MADS-box transcription factor 6 OS=Oryza sativa subsp. japonica OX=39947 GN=MADS6 PE=1 SV=1	--	--	Molecular Function: RNA polymerase II regulatory region sequence-specific DNA binding (GO:0000977);|Molecular Function: transcription factor activity, RNA polymerase II proximal promoter sequence-specific DNA binding (GO:0000982);|Molecular Function: DNA binding (GO:0003677);|Cellular Component: nucleus (GO:0005634);|Biological Process: multicellular organism development (GO:0007275);|Molecular F…
DN21717_c0g1i3.1	Trihelix	0.745281	-0.424144	8.65997e-07	8.18526e-06	0.651762	-0.617583	1.68179e-09	1.68639e-08	PREDICTED: trihelix transcription factor ASIL2-like isoform X2 [Nelumbo nucifera]	--	--	--	--
DN21721_c0g1i7.2	TCP	1.29958	0.378047	3.1375e-06	2.75187e-05	1.9399	0.955982	4.63835e-33	1.45411e-31	PREDICTED: transcription factor TCP4-like [Nicotiana tabacum]	Transcription factor TCP4 OS=Arabidopsis thaliana OX=3702 GN=TCP4 PE=1 SV=1	--	--	Molecular Function: DNA binding (GO:0003677);|Molecular Function: DNA-binding transcription factor activity (GO:0003700);|Cellular Component: nucleus (GO:0005634);|Biological Process: regulation of transcription, DNA-templated (GO:0006355);|Biological Process: embryo development ending in seed dormancy (GO:0009793);|Biological Process: leaf morphogenesis (GO:0009965);|Biological Process: cell dif…
DN21724_c0g1i1.2	Trihelix	0.693266	-0.528519	4.94061e-07	4.82754e-06	0.822704	-0.281555	0.00958921	0.0344567	hypothetical protein BVC80_9069g14 [Macleaya cordata]	Trihelix transcription factor ASIL2 OS=Arabidopsis thaliana OX=3702 GN=ASIL2 PE=1 SV=1	--	--	Molecular Function: DNA-binding transcription factor activity (GO:0003700);|Cellular Component: nucleus (GO:0005634);|Biological Process: regulation of transcription, DNA-templated (GO:0006355);|Biological Process: embryo development ending in seed dormancy (GO:0009793);|Biological Process: seed maturation (GO:0010431);|Molecular Function: sequence-specific DNA binding (GO:0043565);|Molecular Fun…
DN21740_c0g1i6.2	C3H	1.54455	0.627185	7.48585e-08	8.12884e-07	1.16961	0.226027	0.0261112	0.0806058	RNA recognition motif domain [Macleaya cordata]	Zinc finger CCCH domain-containing protein 22 OS=Oryza sativa subsp. japonica OX=39947 GN=Os03g0328900 PE=2 SV=2	--	--	Molecular Function: DNA binding (GO:0003677);|Molecular Function: RNA binding (GO:0003723);|Molecular Function: metal ion binding (GO:0046872);
DN21743_c0g1i3.1	HB-BELL	1.25428	0.326865	5.65384e-06	4.76917e-05	0.804679	-0.313514	0.000169906	0.000919756	putative BEL1-like protein, partial [Gnetum gnemon]	BEL1-like homeodomain protein 2 OS=Arabidopsis thaliana OX=3702 GN=BLH2 PE=1 SV=3	--	--	Molecular Function: DNA binding (GO:0003677);|Molecular Function: DNA-binding transcription factor activity (GO:0003700);|Cellular Component: nucleus (GO:0005634);|Biological Process: leaf morphogenesis (GO:0009965);
DN21768_c0g1i2.1	MYB	0.0281863	-5.14886	7.65365e-13	1.2698e-11	0.603781	-0.727902	0.0413443	0.117294	MYB-like protein [Taxus globosa]	Anthocyanin regulatory C1 protein OS=Zea mays OX=4577 GN=C1 PE=2 SV=1	--	--	Cellular Component: nucleus (GO:0005634);|Biological Process: cell differentiation (GO:0030154);|Molecular Function: sequence-specific DNA binding (GO:0043565);|Molecular Function: transcription regulatory region DNA binding (GO:0044212);
DN21791_c0g1i1.2	Trihelix	0.975353	-0.0360035	0.824023	0.938467	0.982352	-0.0256887	0.869441	0.961767	uncharacterized protein LOC112019099 [Quercus suber]	--	--	--	--
DN21831_c0g1i3.2	SBP	1.82388	0.867013	0.00562927	0.0245044	4.95068	2.30763	1.87858e-30	5.33864e-29	squamosa promoter-binding-like protein 9 isoform X2 [Amborella trichopoda]	Squamosa promoter-binding-like protein 7 OS=Oryza sativa subsp. indica OX=39946 GN=SPL7 PE=2 SV=1	--	--	Molecular Function: DNA binding (GO:0003677);|Cellular Component: nucleus (GO:0005634);|Molecular Function: metal ion binding (GO:0046872);
DN21841_c0g1i1.1	B3	2.81305	1.49214	4.02691e-05	0.000294159	0.753164	-0.408964	0.348726	0.572519	PREDICTED: B3 domain-containing protein Os01g0723500 [Elaeis guineensis]	B3 domain-containing protein Os01g0723500 OS=Oryza sativa subsp. japonica OX=39947 GN=Os01g0723500 PE=3 SV=1	--	--	Molecular Function: DNA binding (GO:0003677);|Cellular Component: nucleus (GO:0005634);
DN21844_c0g1i2.1	LOB	3.67731	1.87865	2.29269e-13	3.98063e-12	4.78612	2.25886	0.11654	0.26619	unknown [Picea sitchensis]	LOB domain-containing protein 12 OS=Arabidopsis thaliana OX=3702 GN=LBD12 PE=1 SV=2	--	--	Molecular Function: DNA binding (GO:0003677);|Biological Process: leaf morphogenesis (GO:0009965);|Biological Process: shoot system morphogenesis (GO:0010016);
DN21870_c0g1i2.2	MYB	0.670825	-0.575992	0.926114	0.994608	Inf	Inf	3.93537e-10	4.15686e-09	R2R3MYB15 [Ginkgo biloba]	Transcription factor MYB41 OS=Arabidopsis thaliana OX=3702 GN=MYB17 PE=1 SV=1	--	--	Molecular Function: DNA-binding transcription factor activity (GO:0003700);|Cellular Component: nucleus (GO:0005634);|Biological Process: response to salicylic acid (GO:0009751);|Biological Process: response to jasmonic acid (GO:0009753);|Biological Process: flower development (GO:0009908);|Biological Process: regulation of flower development (GO:0009909);|Biological Process: cell differentiation…
DN21870_c0g2i1.2	MYB	5.22728	2.38606	0.000899272	0.00491618	2.77999	1.47508	0.00352959	0.014478	R2R3MYB15 [Ginkgo biloba]	Transcription factor MYB41 OS=Arabidopsis thaliana OX=3702 GN=MYB17 PE=1 SV=1	--	--	Molecular Function: DNA-binding transcription factor activity (GO:0003700);|Cellular Component: nucleus (GO:0005634);|Biological Process: response to salicylic acid (GO:0009751);|Biological Process: response to jasmonic acid (GO:0009753);|Biological Process: flower development (GO:0009908);|Biological Process: regulation of flower development (GO:0009909);|Biological Process: cell differentiation…
DN21870_c0g3i1.2	MYB	0.855256	-0.225572	0.771409	0.911274	0.999111	-0.00128384	1	1	R2R3MYB15 [Ginkgo biloba]	Transcription factor MYB41 OS=Arabidopsis thaliana OX=3702 GN=MYB17 PE=1 SV=1	--	--	Molecular Function: DNA-binding transcription factor activity (GO:0003700);|Cellular Component: nucleus (GO:0005634);|Biological Process: response to salicylic acid (GO:0009751);|Biological Process: response to jasmonic acid (GO:0009753);|Biological Process: flower development (GO:0009908);|Biological Process: regulation of flower development (GO:0009909);|Biological Process: cell differentiation…
DN21888_c0g1i1.2	GARP-ARR-B	1.38759	0.47258	5.66204e-08	6.22948e-07	1.01884	0.0269247	0.808497	0.92637	PREDICTED: two-component response regulator ARR2-like isoform X1 [Nelumbo nucifera]	Two-component response regulator ARR1 OS=Arabidopsis thaliana OX=3702 GN=ARR1 PE=1 SV=2	ko04075	Plant hormone signal transduction	Molecular Function: phosphorelay response regulator activity (GO:0000156);|Molecular Function: DNA binding (GO:0003677);|Molecular Function: DNA-binding transcription factor activity (GO:0003700);|Cellular Component: nucleus (GO:0005634);|Biological Process: response to water deprivation (GO:0009414);|Biological Process: response to cytokinin (GO:0009735);|Biological Process: cytokinin-activated …
DN21889_c0g1i3.1	GARP-G2-like	0.845965	-0.24133	0.0494639	0.145013	0.639085	-0.64592	7.26293e-05	0.000417708	hypothetical protein MARPO_0098s0044 [Marchantia polymorpha]	Protein PHR1-LIKE 2 OS=Arabidopsis thaliana OX=3702 GN=PHL2 PE=1 SV=1	--	--	Molecular Function: DNA-binding transcription factor activity (GO:0003700);|Cellular Component: nucleus (GO:0005634);|Biological Process: regulation of transcription, DNA-templated (GO:0006355);|Biological Process: positive regulation of gene expression (GO:0010628);|Biological Process: cellular response to phosphate starvation (GO:0016036);|Molecular Function: sequence-specific DNA binding (GO:0…
DN21931_c0g2i1.2	GRAS	0.990471	-0.0138132	0.878565	0.968277	1.01446	0.0207077	0.852171	0.951766	HAM1 [Pinus tabuliformis]	Scarecrow-like protein 6 OS=Arabidopsis thaliana OX=3702 GN=SCL6 PE=1 SV=1	--	--	Molecular Function: DNA-binding transcription factor activity (GO:0003700);|Cellular Component: nucleus (GO:0005634);|Biological Process: regulation of transcription, DNA-templated (GO:0006355);|Biological Process: circadian rhythm (GO:0007623);|Biological Process: cell differentiation (GO:0030154);|Molecular Function: sequence-specific DNA binding (GO:0043565);|Biological Process: root hair cell…
DN21957_c0g1i1.1	GARP-G2-like	0.355393	-1.49251	1.38059e-07	1.44826e-06	0.200401	-2.31904	5.99093e-05	0.000350251	Myb_DNA-binding domain-containing protein [Cephalotus follicularis]	Putative Myb family transcription factor At1g14600 OS=Arabidopsis thaliana OX=3702 GN=At1g14600 PE=2 SV=2	--	--	Molecular Function: DNA binding (GO:0003677);|Molecular Function: DNA-binding transcription factor activity (GO:0003700);|Cellular Component: nucleus (GO:0005634);|Biological Process: regulation of transcription, DNA-templated (GO:0006355);
DN21969_c0g3i2.1	bHLH	0.880101	-0.184258	0.148301	0.327768	0.630145	-0.666245	0.0184916	0.0603348	unknown [Picea sitchensis]	--	--	--	--
DN22004_c0g2i1.1	MADS-M-type	0.991091	-0.0129103	0.998157	1	1.02936	0.0417515	0.98582	1	--	--	--	--	--
DN22059_c0g1i7.1	C3H	0.95642	-0.0642844	0.304858	0.533654	1.08665	0.119894	0.0834955	0.205872	zinc finger CCCH domain-containing protein 8 [Asparagus officinalis]	Zinc finger CCCH domain-containing protein 8 OS=Oryza sativa subsp. japonica OX=39947 GN=Os01g0616400 PE=2 SV=2	--	--	Molecular Function: DNA binding (GO:0003677);|Molecular Function: mRNA 3'-UTR binding (GO:0003730);|Cellular Component: cytosol (GO:0005829);|Molecular Function: metal ion binding (GO:0046872);|Biological Process: 3'-UTR-mediated mRNA destabilization (GO:0061158);
DN22060_c0g1i18.1	bHLH	1.01993	0.0284659	0.718255	0.87587	0.79084	-0.338543	0.000137351	0.000755259	helix-loop-helix protein 1A [Pinus taeda]	Transcription factor bHLH81 OS=Arabidopsis thaliana OX=3702 GN=BHLH81 PE=2 SV=1	--	--	Molecular Function: DNA-binding transcription activator activity, RNA polymerase II-specific (GO:0001228);|Molecular Function: DNA binding (GO:0003677);|Molecular Function: DNA-binding transcription factor activity (GO:0003700);|Cellular Component: nucleus (GO:0005634);|Biological Process: regulation of transcription, DNA-templated (GO:0006355);|Molecular Function: protein dimerization activity (…
DN22065_c0g1i2.1	C3H	0.87351	-0.195103	0.381029	0.613704	0.7576	-0.400491	0.0505256	0.138129	zinc finger CCCH domain-containing protein 16 isoform X2 [Amborella trichopoda]	Zinc finger CCCH domain-containing protein 16 OS=Oryza sativa subsp. japonica OX=39947 GN=Os02g0557500 PE=2 SV=2	--	--	Biological Process: mRNA splicing, via spliceosome (GO:0000398);|Molecular Function: DNA binding (GO:0003677);|Cellular Component: spliceosomal complex (GO:0005681);|Molecular Function: pre-mRNA 3'-splice site binding (GO:0030628);|Molecular Function: metal ion binding (GO:0046872);|Cellular Component: U2AF (GO:0089701);
DN22124_c0g1i4.1	C2H2	0.602762	-0.73034	0.0115962	0.0450959	0.782229	-0.354336	0.415587	0.640376	hypothetical protein, partial [Chamaecyparis obtusa]	Zinc finger protein YPR013C OS=Saccharomyces cerevisiae (strain ATCC 204508 / S288c) OX=559292 GN=YPR013C PE=1 SV=1	--	--	Molecular Function: DNA binding (GO:0003677);|Molecular Function: metal ion binding (GO:0046872);
DN22125_c0g1i4.1	bHLH	1.36988	0.454049	8.96788e-05	0.00061479	0.714154	-0.485693	1.5441e-05	9.951e-05	bHLH transcription factor [Taxus mairei]	Transcription factor MYC2 OS=Arabidopsis thaliana OX=3702 GN=MYC2 PE=1 SV=2	ko04075	Plant hormone signal transduction	Molecular Function: DNA binding (GO:0003677);|Molecular Function: DNA-binding transcription factor activity (GO:0003700);|Cellular Component: nucleus (GO:0005634);|Biological Process: response to desiccation (GO:0009269);|Biological Process: response to wounding (GO:0009611);|Biological Process: response to abscisic acid (GO:0009737);|Biological Process: abscisic acid-activated signaling pathway …
DN2214_c0g1i1.1	bZIP	0.66821	-0.581626	0.00186276	0.00935267	0.461531	-1.1155	6.31311e-09	6.03999e-08	hypothetical protein 0_7512_01, partial [Pinus taeda]	bZIP transcription factor 44 OS=Arabidopsis thaliana OX=3702 GN=BZIP44 PE=1 SV=1	--	--	Molecular Function: DNA-binding transcription factor activity (GO:0003700);|Cellular Component: nucleus (GO:0005634);|Biological Process: seed germination (GO:0009845);|Molecular Function: sequence-specific DNA binding (GO:0043565);|Molecular Function: transcription regulatory region DNA binding (GO:0044212);|Biological Process: positive regulation of transcription, DNA-templated (GO:0045893);|Mo…
DN22192_c0g1i2.2	LOB	3.67037	1.87593	7.12998e-12	1.10216e-10	0.348943	-1.51894	0.00137706	0.0061683	hypothetical protein PHYPA_024333 [Physcomitrella patens]	Protein LATERAL ORGAN BOUNDARIES OS=Arabidopsis thaliana OX=3702 GN=LOB PE=1 SV=1	--	--	Biological Process: multicellular organism development (GO:0007275);|Biological Process: organ boundary specification between lateral organs and the meristem (GO:0010199);
DN22207_c0g1i2.1	B3-ARF	0.802799	-0.31689	1.60731e-05	0.000125903	0.64109	-0.641401	4.56461e-17	7.55153e-16	ARF-L2 protein, partial [Ginkgo biloba]	Auxin response factor 23 OS=Oryza sativa subsp. japonica OX=39947 GN=ARF23 PE=1 SV=2	--	--	Molecular Function: DNA binding (GO:0003677);|Cellular Component: nucleus (GO:0005634);|Biological Process: regulation of transcription, DNA-templated (GO:0006355);|Biological Process: auxin-activated signaling pathway (GO:0009734);
DN22219_c0g1i3.2	bHLH	1.49249	0.577718	0.00135269	0.00705573	1.20159	0.264949	0.154392	0.328305	unknown [Picea sitchensis]	--	--	--	--
DN22231_c0g1i4.2	bHLH	2.06519	1.04627	0.000249042	0.00155091	0.512602	-0.96409	0.355165	0.579039	putative transcription factor bHLH041 [Amborella trichopoda]	Putative transcription factor bHLH041 OS=Arabidopsis thaliana OX=3702 GN=BHLH41 PE=3 SV=1	--	--	Molecular Function: DNA binding (GO:0003677);|Molecular Function: DNA-binding transcription factor activity (GO:0003700);|Cellular Component: nucleus (GO:0005634);|Biological Process: regulation of transcription, DNA-templated (GO:0006355);|Biological Process: response to chitin (GO:0010200);|Molecular Function: protein dimerization activity (GO:0046983);
DN22237_c0g1i1.1	MADS-M-type	0.861609	-0.214895	0.238791	0.454667	1.24229	0.313004	0.0722616	0.183548	PREDICTED: protein DETOXIFICATION 33-like [Juglans regia]	Protein DETOXIFICATION 33 OS=Arabidopsis thaliana OX=3702 GN=DTX33 PE=2 SV=1	--	--	Cellular Component: vacuolar membrane (GO:0005774);|Biological Process: drug transmembrane transport (GO:0006855);|Molecular Function: drug transmembrane transporter activity (GO:0015238);|Molecular Function: antiporter activity (GO:0015297);|Cellular Component: integral component of membrane (GO:0016021);
DN22259_c1g4i1.2	AP2/ERF-AP2	0.696855	-0.521071	0.708761	0.869429	2.67358	1.41877	0.111156	0.256453	AINTEGUMENTA-like protein [Pinus thunbergii]	AP2-like ethylene-responsive transcription factor BBM2 OS=Brassica napus OX=3708 GN=BBM2 PE=2 SV=1	--	--	Molecular Function: DNA binding (GO:0003677);|Molecular Function: DNA-binding transcription factor activity (GO:0003700);|Cellular Component: nucleus (GO:0005634);|Biological Process: multicellular organism development (GO:0007275);
DN22260_c0g1i1.2	MYB	1.3826	0.467389	0.0334186	0.106131	2.82835	1.49996	5.28233e-14	7.34047e-13	R2R3MYB31 [Ginkgo biloba]	Transcription repressor MYB5 OS=Arabidopsis thaliana OX=3702 GN=MYB5 PE=1 SV=1	--	--	Molecular Function: DNA-binding transcription factor activity (GO:0003700);|Cellular Component: nucleus (GO:0005634);|Biological Process: trichome morphogenesis (GO:0010090);|Biological Process: seed coat development (GO:0010214);|Biological Process: regulation of gene expression (GO:0010468);|Biological Process: cell differentiation (GO:0030154);|Molecular Function: sequence-specific DNA binding…
DN22271_c0g1i3.1	C2C2-CO-like	0.997332	-0.00385495	0.994433	1	0.933202	-0.0997382	0.194833	0.387505	GATA-4/5/6 transcription factor [Handroanthus impetiginosus]	Zinc finger protein CONSTANS-LIKE 6 OS=Arabidopsis thaliana OX=3702 GN=COL6 PE=2 SV=2	--	--	Molecular Function: DNA-binding transcription factor activity (GO:0003700);|Cellular Component: nucleus (GO:0005634);|Biological Process: regulation of transcription, DNA-templated (GO:0006355);|Molecular Function: zinc ion binding (GO:0008270);
DN22282_c0g1i3.2	C2C2-CO-like	1.33184	0.413421	3.54357e-09	4.37271e-08	1.12867	0.174623	0.0365592	0.106387	zinc finger protein CONSTANS-LIKE 6 [Amborella trichopoda]	Zinc finger protein CONSTANS-LIKE 6 OS=Arabidopsis thaliana OX=3702 GN=COL6 PE=2 SV=2	--	--	Molecular Function: DNA-binding transcription factor activity (GO:0003700);|Cellular Component: nucleus (GO:0005634);|Biological Process: regulation of transcription, DNA-templated (GO:0006355);|Molecular Function: zinc ion binding (GO:0008270);
DN22299_c0g1i4.2	BSD	0.9477	-0.0774976	0.550247	0.760332	1.00364	0.00523738	0.987808	1	general transcription and DNA repair factor IIH subunit TFB1-1-like isoform X3 [Phoenix dactylifera]	General transcription and DNA repair factor IIH subunit TFB1-1 OS=Arabidopsis thaliana OX=3702 GN=TFB1-1 PE=2 SV=1	ko03022|ko03420	Basal transcription factors|Nucleotide excision repair	Cellular Component: transcription factor TFIIH core complex (GO:0000439);|Cellular Component: transcription factor TFIIH holo complex (GO:0005675);|Biological Process: nucleotide-excision repair (GO:0006289);|Biological Process: transcription by RNA polymerase I (GO:0006360);|Biological Process: transcription by RNA polymerase II (GO:0006366);|Biological Process: phosphorylation of RNA polymerase…
DN22304_c0g1i3.2	E2F-DP	1.23197	0.300972	0.360755	0.593429	1.08199	0.113682	0.777472	0.907618	unknown [Picea sitchensis]	Transcription factor-like protein DPB OS=Arabidopsis thaliana OX=3702 GN=DPB PE=1 SV=1	--	--	Biological Process: G1/S transition of mitotic cell cycle (GO:0000082);|Molecular Function: DNA-binding transcription factor activity, RNA polymerase II-specific (GO:0000981);|Molecular Function: DNA binding (GO:0003677);|Cellular Component: nucleus (GO:0005634);|Cellular Component: transcription factor complex (GO:0005667);|Cellular Component: cytoplasm (GO:0005737);|Biological Process: DNA endo…
DN22347_c0g1i2.2	GRAS	0.840328	-0.250976	1.98738e-05	0.000153039	0.833897	-0.262058	0.000218464	0.00115797	DPL [Pinus tabuliformis]	DELLA protein GAI1 OS=Vitis vinifera OX=29760 GN=GAI1 PE=2 SV=1	ko04075	Plant hormone signal transduction	--
DN22387_c0g1i11.2	C2H2	1.53886	0.621865	0.00244215	0.0118803	1.25392	0.326443	0.00691339	0.0260492	uncharacterized protein LOC103705525 isoform X3 [Phoenix dactylifera]	--	--	--	--
DN22410_c0g2i3.1	C2H2	0.0290035	-5.10763	7.3919e-29	2.78311e-27	0.0365695	-4.77321	1.99379e-17	3.36319e-16	--	--	--	--	--
DN22417_c0g1i2.2	AP2/ERF-ERF	2.1292	1.09031	0.151535	0.332964	2.8594	1.51571	0.013647	0.0466147	PREDICTED: dehydration-responsive element-binding protein 2A-like [Fragaria vesca subsp. vesca]	Dehydration-responsive element-binding protein 2A OS=Arabidopsis thaliana OX=3702 GN=DREB2A PE=1 SV=1	--	--	Molecular Function: DNA-binding transcription factor activity (GO:0003700);|Cellular Component: nucleus (GO:0005634);|Biological Process: response to heat (GO:0009408);|Biological Process: response to water deprivation (GO:0009414);|Biological Process: response to UV-B (GO:0010224);|Biological Process: heat acclimation (GO:0010286);|Biological Process: response to hydrogen peroxide (GO:0042542);|…
DN22422_c0g2i3.2	B3	2.11017	1.07736	0.000101707	0.000688847	4.52017	2.17638	2.45342e-25	5.88232e-24	B3 domain-containing protein At3g19184-like [Quercus suber]	B3 domain-containing protein Os06g0194400 OS=Oryza sativa subsp. japonica OX=39947 GN=Os06g0194400 PE=2 SV=1	--	--	Molecular Function: DNA binding (GO:0003677);|Cellular Component: nucleus (GO:0005634);
DN22429_c0g1i2.2	MYB	1.11557	0.157777	0.465258	0.691763	0.953904	-0.0680839	0.785362	0.911197	R2R3MYB35 [Ginkgo biloba]	Transcription factor GAMYB OS=Oryza sativa subsp. japonica OX=39947 GN=GAMYB PE=1 SV=1	--	--	Cellular Component: nucleus (GO:0005634);|Biological Process: regulation of transcription, DNA-templated (GO:0006355);|Biological Process: pollen development (GO:0009555);|Biological Process: cell differentiation (GO:0030154);|Molecular Function: sequence-specific DNA binding (GO:0043565);|Molecular Function: transcription regulatory region DNA binding (GO:0044212);|Biological Process: anther dev…
DN22429_c0g2i1.2	MYB	1.42946	0.515472	0.0079144	0.0326669	1.14983	0.201425	0.487546	0.704004	R2R3MYB35 [Ginkgo biloba]	Transcription factor GAMYB OS=Oryza sativa subsp. japonica OX=39947 GN=GAMYB PE=1 SV=1	--	--	Cellular Component: nucleus (GO:0005634);|Biological Process: regulation of transcription, DNA-templated (GO:0006355);|Biological Process: pollen development (GO:0009555);|Biological Process: cell differentiation (GO:0030154);|Molecular Function: sequence-specific DNA binding (GO:0043565);|Molecular Function: transcription regulatory region DNA binding (GO:0044212);|Biological Process: anther dev…
DN22445_c0g1i1.1	MYB-related	0.526302	-0.926037	0.392325	0.624783	4.54516	2.18433	0.00692418	0.026078	unknown [Picea sitchensis]	Myb-related protein 308 OS=Antirrhinum majus OX=4151 GN=MYB308 PE=2 SV=1	--	--	Molecular Function: DNA binding (GO:0003677);|Cellular Component: nucleus (GO:0005634);
DN22445_c0g2i4.1	MYB-related	0.887298	-0.172509	0.412275	0.644367	1.21787	0.284366	0.0812658	0.201569	unknown [Picea sitchensis]	Transcription repressor MYB4 OS=Arabidopsis thaliana OX=3702 GN=MYB4 PE=1 SV=1	--	--	Molecular Function: DNA binding (GO:0003677);|Molecular Function: DNA-binding transcription factor activity (GO:0003700);|Cellular Component: nucleus (GO:0005634);|Biological Process: response to salicylic acid (GO:0009751);|Biological Process: response to jasmonic acid (GO:0009753);|Biological Process: response to UV-B (GO:0010224);|Biological Process: cell differentiation (GO:0030154);|Molecula…
DN22445_c0g3i2.1	MYB	0.159974	-2.64409	9.01336e-14	1.6082e-12	0.827019	-0.274008	0.358325	0.582614	unknown [Picea sitchensis]	Transcription factor MYB12 OS=Arabidopsis thaliana OX=3702 GN=MYB12 PE=1 SV=1	--	--	Molecular Function: DNA-binding transcription factor activity (GO:0003700);|Cellular Component: nucleus (GO:0005634);|Biological Process: response to light stimulus (GO:0009416);|Biological Process: response to salt stress (GO:0009651);|Biological Process: response to ethylene (GO:0009723);|Biological Process: response to auxin (GO:0009733);|Biological Process: flavonoid biosynthetic process (GO:…
DN22466_c0g3i2.1	MYB	1.32687	0.408029	0.000206747	0.00130869	1.23075	0.299539	0.0171107	0.0564106	R2R3-MYB transcription factor MYB5 [Picea glauca]	Transcription repressor MYB4 OS=Arabidopsis thaliana OX=3702 GN=MYB4 PE=1 SV=1	--	--	Molecular Function: DNA binding (GO:0003677);|Molecular Function: DNA-binding transcription factor activity (GO:0003700);|Cellular Component: nucleus (GO:0005634);|Biological Process: response to salicylic acid (GO:0009751);|Biological Process: response to jasmonic acid (GO:0009753);|Biological Process: response to UV-B (GO:0010224);|Biological Process: cell differentiation (GO:0030154);|Molecula…
DN22507_c0g1i3.1	BES1	0.239705	-2.06067	1.85687e-45	1.17464e-43	0.212307	-2.23577	5.15881e-48	2.39875e-46	BES1/BZR1 homolog protein 4-like isoform X2 [Olea europaea var. sylvestris]	BES1/BZR1 homolog protein 4 OS=Arabidopsis thaliana OX=3702 GN=BEH4 PE=1 SV=1	--	--	Molecular Function: DNA binding (GO:0003677);|Molecular Function: DNA-binding transcription factor activity (GO:0003700);|Biological Process: transcription, DNA-templated (GO:0006351);|Biological Process: regulation of transcription, DNA-templated (GO:0006355);|Biological Process: brassinosteroid mediated signaling pathway (GO:0009742);
DN22507_c0g3i1.1	BES1	1.05234	0.0736015	0.346888	0.57822	1.0538	0.0756065	0.522438	0.733294	unknown [Picea sitchensis]	BES1/BZR1 homolog protein 4 OS=Arabidopsis thaliana OX=3702 GN=BEH4 PE=1 SV=1	--	--	Molecular Function: DNA binding (GO:0003677);|Molecular Function: DNA-binding transcription factor activity (GO:0003700);|Biological Process: transcription, DNA-templated (GO:0006351);|Biological Process: regulation of transcription, DNA-templated (GO:0006355);|Biological Process: brassinosteroid mediated signaling pathway (GO:0009742);
DN22547_c0g1i1.1	MYB	0.350323	-1.51324	0.000789232	0.00437483	0.401888	-1.31513	0.00693961	0.0261322	MYB-like protein [Taxus globosa]	Transcription factor MYB111 OS=Arabidopsis thaliana OX=3702 GN=MYB111 PE=1 SV=1	--	--	Molecular Function: DNA-binding transcription factor activity (GO:0003700);|Cellular Component: nucleus (GO:0005634);|Biological Process: response to light stimulus (GO:0009416);|Biological Process: response to UV-B (GO:0010224);|Biological Process: cell differentiation (GO:0030154);|Molecular Function: sequence-specific DNA binding (GO:0043565);|Molecular Function: transcription regulatory regio…
DN22547_c0g2i2.1	MYB	0.0300106	-5.05838	3.27577e-10	4.49323e-09	0.00857205	-6.86614	1.39781e-11	1.6542e-10	MYB-like protein [Taxus globosa]	Transcription repressor MYB6 OS=Arabidopsis thaliana OX=3702 GN=MYB6 PE=1 SV=1	--	--	Molecular Function: DNA-binding transcription factor activity (GO:0003700);|Cellular Component: nucleus (GO:0005634);|Biological Process: response to gibberellin (GO:0009739);|Biological Process: response to salicylic acid (GO:0009751);|Biological Process: response to jasmonic acid (GO:0009753);|Biological Process: cell differentiation (GO:0030154);|Molecular Function: sequence-specific DNA bindi…
DN22548_c0g1i5.2	HB-BELL	0.98158	-0.026822	0.8301	0.942193	0.709305	-0.495522	7.6611e-08	6.5682e-07	putative BEL1-like protein, partial [Gnetum gnemon]	BEL1-like homeodomain protein 2 OS=Arabidopsis thaliana OX=3702 GN=BLH2 PE=1 SV=3	--	--	Molecular Function: DNA binding (GO:0003677);|Molecular Function: DNA-binding transcription factor activity (GO:0003700);|Cellular Component: nucleus (GO:0005634);|Biological Process: leaf morphogenesis (GO:0009965);
DN22548_c0g2i1.2	HB-BELL	1.24535	0.316549	0.429603	0.660191	0.895043	-0.159971	0.509885	0.722715	TALE protein, partial [Chrysanthemum x morifolium]	BEL1-like homeodomain protein 2 OS=Arabidopsis thaliana OX=3702 GN=BLH2 PE=1 SV=3	--	--	Molecular Function: DNA binding (GO:0003677);|Molecular Function: DNA-binding transcription factor activity (GO:0003700);|Cellular Component: nucleus (GO:0005634);|Biological Process: leaf morphogenesis (GO:0009965);
DN22555_c0g3i2.2	AP2/ERF-ERF	2.22801	1.15575	3.27265e-07	3.26664e-06	1.62411	0.699654	0.398129	0.622631	PREDICTED: LOW QUALITY PROTEIN: ethylene-responsive transcription factor 2 [Brassica oleracea var. oleracea]	Ethylene-responsive transcription factor 1A OS=Arabidopsis thaliana OX=3702 GN=ERF1A PE=1 SV=2	--	--	Molecular Function: DNA binding (GO:0003677);|Molecular Function: DNA-binding transcription factor activity (GO:0003700);|Cellular Component: nucleus (GO:0005634);|Biological Process: defense response (GO:0006952);|Biological Process: ethylene-activated signaling pathway (GO:0009873);|Biological Process: phloem or xylem histogenesis (GO:0010087);|Biological Process: response to chitin (GO:0010200…
DN22556_c0g1i1.1	Trihelix	0.48625	-1.04023	8.94034e-33	3.86987e-31	0.345067	-1.53505	1.60598e-69	1.14523e-67	ribonuclease J isoform X2 [Prunus yedoensis var. nudiflora]	Ribonuclease J OS=Arabidopsis thaliana OX=3702 GN=RNJ PE=1 SV=1	--	--	--
DN22558_c0g1i2.1	MYB-related	0.167897	-2.57435	1.06735e-36	5.24639e-35	0.156443	-2.67629	2.60859e-101	2.94848e-99	hypothetical protein PHYPA_016272 [Physcomitrella patens]	Transcription factor KUA1 OS=Arabidopsis thaliana OX=3702 GN=KUA1 PE=1 SV=1	--	--	Biological Process: negative regulation of transcription by RNA polymerase II (GO:0000122);|Molecular Function: transcription regulatory region sequence-specific DNA binding (GO:0000976);|Molecular Function: DNA-binding transcription factor activity (GO:0003700);|Cellular Component: nucleus (GO:0005634);|Biological Process: regulation of transcription, DNA-templated (GO:0006355);|Molecular Functi…
DN22583_c0g1i1.2	NAC	1.06625	0.092551	0.766862	0.908674	0.588725	-0.764335	0.0264237	0.0814493	NAC domain-containing protein 45 [Sesamum indicum]	NAC domain-containing protein 45 OS=Arabidopsis thaliana OX=3702 GN=NAC045 PE=2 SV=1	--	--	Molecular Function: DNA-binding transcription factor activity (GO:0003700);|Cellular Component: nucleus (GO:0005634);|Molecular Function: transcription regulatory region DNA binding (GO:0044212);|Biological Process: sieve element enucleation (GO:0090602);|Biological Process: sieve element differentiation (GO:0090603);
DN22587_c0g1i3.2	NF-YC	0.823499	-0.280161	0.176665	0.370679	1.13187	0.178707	0.394164	0.61883	PREDICTED: dr1-associated corepressor-like [Nelumbo nucifera]	DNA polymerase epsilon subunit C OS=Schizosaccharomyces pombe (strain 972 / ATCC 24843) OX=284812 GN=dpb3 PE=1 SV=1	--	--	Biological Process: negative regulation of transcription by RNA polymerase II (GO:0000122);|Cellular Component: nuclear chromatin (GO:0000790);|Molecular Function: core promoter binding (GO:0001047);|Molecular Function: chromatin binding (GO:0003682);|Molecular Function: transcription coactivator activity (GO:0003713);|Molecular Function: transcription corepressor activity (GO:0003714);|Molecular…
DN22606_c0g1i1.1	bHLH	0.952297	-0.070516	0.736296	0.888698	0.980264	-0.0287576	0.944678	1	transcription factor bHLH30-like [Olea europaea var. sylvestris]	Transcription factor bHLH30 OS=Arabidopsis thaliana OX=3702 GN=BHLH30 PE=1 SV=1	--	--	Molecular Function: DNA binding (GO:0003677);|Molecular Function: DNA-binding transcription factor activity (GO:0003700);|Cellular Component: nucleus (GO:0005634);|Biological Process: regulation of transcription, DNA-templated (GO:0006355);|Molecular Function: protein dimerization activity (GO:0046983);
DN22615_c1g1i4.2	MYB-related	0.542125	-0.883302	2.30775e-05	0.000175627	1.78106	0.832733	0.014467	0.0490527	PREDICTED: transcription factor MYB86-like [Nicotiana tabacum]	Transcription factor MYB26 OS=Arabidopsis thaliana OX=3702 GN=MYB26 PE=2 SV=1	--	--	Molecular Function: DNA-binding transcription factor activity (GO:0003700);|Cellular Component: nucleus (GO:0005634);|Biological Process: response to gibberellin (GO:0009739);|Biological Process: plant-type secondary cell wall biogenesis (GO:0009834);|Biological Process: cell differentiation (GO:0030154);|Molecular Function: sequence-specific DNA binding (GO:0043565);|Molecular Function: transcri…
DN22651_c0g1i7.2	RWP-RK	0.854916	-0.226146	0.369195	0.60185	0.911267	-0.134055	0.514289	0.725635	PREDICTED: uncharacterized protein LOC101497150 [Cicer arietinum]	Protein RKD5 OS=Arabidopsis thaliana OX=3702 GN=RKD5 PE=3 SV=1	--	--	Molecular Function: DNA binding (GO:0003677);|Molecular Function: DNA-binding transcription factor activity (GO:0003700);|Cellular Component: nucleus (GO:0005634);|Biological Process: regulation of transcription, DNA-templated (GO:0006355);
DN22720_c0g1i1.1	AP2/ERF-ERF	0.373425	-1.42111	2.65425e-13	4.58927e-12	0.0322077	-4.95645	0.00357567	0.0146441	uncharacterized protein A4U43_C02F3280 [Asparagus officinalis]	Dehydration-responsive element-binding protein 2C OS=Arabidopsis thaliana OX=3702 GN=DREB2C PE=2 SV=2	--	--	Molecular Function: DNA-binding transcription factor activity (GO:0003700);|Cellular Component: nucleus (GO:0005634);|Biological Process: response to abscisic acid (GO:0009737);|Biological Process: abscisic acid-activated signaling pathway (GO:0009738);|Biological Process: heat acclimation (GO:0010286);|Molecular Function: sequence-specific DNA binding (GO:0043565);|Molecular Function: transcript…
DN22722_c0g1i1.2	GARP-G2-like	0.580566	-0.784467	5.42778e-37	2.70783e-35	0.480681	-1.05685	9.91375e-41	3.77799e-39	uncharacterized protein LOC112294460 isoform X1 [Physcomitrella patens]	Myb family transcription factor PHL7 OS=Arabidopsis thaliana OX=3702 GN=PHL7 PE=2 SV=1	--	--	Molecular Function: DNA binding (GO:0003677);|Molecular Function: DNA-binding transcription factor activity (GO:0003700);|Cellular Component: nucleus (GO:0005634);|Biological Process: regulation of transcription, DNA-templated (GO:0006355);
DN22741_c0g2i1.2	AP2/ERF-ERF	2.13205	1.09224	1.00234e-23	3.07888e-22	0.710897	-0.492287	0.0934582	0.224593	ERF12 [Taxus wallichiana var. chinensis]	Ethylene-responsive transcription factor 4 OS=Nicotiana sylvestris OX=4096 GN=ERF4 PE=2 SV=1	--	--	Molecular Function: DNA binding (GO:0003677);|Molecular Function: DNA-binding transcription factor activity (GO:0003700);|Cellular Component: nucleus (GO:0005634);|Biological Process: defense response (GO:0006952);|Biological Process: ethylene-activated signaling pathway (GO:0009873);
DN22741_c0g3i1.2	AP2/ERF-ERF	1.70845	0.772691	0.00040965	0.00242711	0.857227	-0.222251	0.702599	0.862291	ERF12 [Taxus wallichiana var. chinensis]	Ethylene-responsive transcription factor 4 OS=Nicotiana sylvestris OX=4096 GN=ERF4 PE=2 SV=1	--	--	Molecular Function: DNA binding (GO:0003677);|Molecular Function: DNA-binding transcription factor activity (GO:0003700);|Cellular Component: nucleus (GO:0005634);|Biological Process: defense response (GO:0006952);|Biological Process: ethylene-activated signaling pathway (GO:0009873);
DN22741_c0g4i2.2	AP2/ERF-ERF	1.37944	0.464087	0.083031	0.215396	0.223575	-2.16117	0.00203504	0.0087917	ERF12 [Taxus wallichiana var. chinensis]	Ethylene-responsive transcription factor 11 OS=Arabidopsis thaliana OX=3702 GN=ERF11 PE=2 SV=1	--	--	Molecular Function: DNA binding (GO:0003677);|Molecular Function: DNA-binding transcription factor activity (GO:0003700);|Cellular Component: nucleus (GO:0005634);|Biological Process: ethylene-activated signaling pathway (GO:0009873);|Biological Process: phloem or xylem histogenesis (GO:0010087);|Biological Process: cell division (GO:0051301);
DN22741_c0g5i1.2	AP2/ERF-ERF	1.53917	0.622153	3.53566e-07	3.52144e-06	0.149203	-2.74465	5.6737e-17	9.34604e-16	ERF12 [Taxus wallichiana var. chinensis]	Ethylene-responsive transcription factor 4 OS=Nicotiana sylvestris OX=4096 GN=ERF4 PE=2 SV=1	--	--	Molecular Function: DNA binding (GO:0003677);|Molecular Function: DNA-binding transcription factor activity (GO:0003700);|Cellular Component: nucleus (GO:0005634);|Biological Process: defense response (GO:0006952);|Biological Process: ethylene-activated signaling pathway (GO:0009873);
DN22741_c0g6i1.2	AP2/ERF-ERF	2.9907	1.58048	2.00899e-05	0.000154608	1.35848	0.441997	0.87174	0.962835	ERF12 [Taxus wallichiana var. chinensis]	Ethylene-responsive transcription factor 9 OS=Arabidopsis thaliana OX=3702 GN=ERF9 PE=2 SV=1	--	--	Molecular Function: DNA-binding transcription factor activity (GO:0003700);|Cellular Component: nucleus (GO:0005634);|Biological Process: defense response (GO:0006952);|Biological Process: ethylene-activated signaling pathway (GO:0009873);|Cellular Component: membrane (GO:0016020);|Biological Process: glucosinolate metabolic process (GO:0019760);|Molecular Function: sequence-specific DNA binding …
DN22741_c0g7i1.2	AP2/ERF-ERF	2.39294	1.25878	6.78127e-19	1.65684e-17	0.638141	-0.648053	0.0332433	0.0984403	ERF12 [Taxus wallichiana var. chinensis]	Ethylene-responsive transcription factor 4 OS=Nicotiana tabacum OX=4097 GN=ERF4 PE=1 SV=1	--	--	Molecular Function: DNA binding (GO:0003677);|Molecular Function: DNA-binding transcription factor activity (GO:0003700);|Cellular Component: nucleus (GO:0005634);|Biological Process: defense response (GO:0006952);|Biological Process: ethylene-activated signaling pathway (GO:0009873);
DN22760_c0g1i6.2	Tify	4.84534	2.2766	2.21912e-09	2.79629e-08	2.33435	1.22302	0.169126	0.350866	unknown [Picea sitchensis]	--	--	--	--
DN22770_c0g1i1.2	B3	1.2269	0.295013	0.00511538	0.0225697	1.09638	0.132749	0.262656	0.475403	PREDICTED: B3 domain-containing protein Os07g0679700-like isoform X1 [Nelumbo nucifera]	B3 domain-containing protein Os07g0679700 OS=Oryza sativa subsp. japonica OX=39947 GN=Os07g0679700 PE=2 SV=1	--	--	Molecular Function: DNA binding (GO:0003677);|Cellular Component: nucleus (GO:0005634);|Molecular Function: zinc ion binding (GO:0008270);
DN22778_c0g1i1.1	OFP	1.12864	0.174584	0.520646	0.737956	1.07332	0.102079	0.79025	0.914162	hypothetical protein 0.11531_01, partial [Pinus taeda]	Transcription repressor OFP8 OS=Arabidopsis thaliana OX=3702 GN=OFP8 PE=1 SV=1	--	--	Cellular Component: nucleus (GO:0005634);|Biological Process: negative regulation of transcription, DNA-templated (GO:0045892);
DN22799_c0g1i3.1	bHLH	0.914851	-0.128391	0.116716	0.276108	1.09561	0.131731	0.168902	0.35062	hypothetical protein MARPO_0040s0112 [Marchantia polymorpha]	Transcription factor ILR3 OS=Arabidopsis thaliana OX=3702 GN=ILR3 PE=1 SV=1	--	--	Molecular Function: DNA-binding transcription factor activity (GO:0003700);|Cellular Component: nucleus (GO:0005634);|Biological Process: regulation of transcription, DNA-templated (GO:0006355);|Biological Process: glucosinolate metabolic process (GO:0019760);|Molecular Function: sequence-specific DNA binding (GO:0043565);|Molecular Function: protein dimerization activity (GO:0046983);
DN22826_c0g1i12.1	C3H	1.15206	0.20421	8.87064e-05	0.00060879	1.02032	0.0290153	0.652723	0.831177	ZFP10 [Betula platyphylla]	Zinc finger CCCH domain-containing protein 12 OS=Oryza sativa subsp. japonica OX=39947 GN=Os01g0917400 PE=2 SV=2	--	--	Molecular Function: DNA binding (GO:0003677);|Cellular Component: nucleus (GO:0005634);|Molecular Function: metal ion binding (GO:0046872);
DN22837_c0g1i3.1	TUB	1.33233	0.413949	6.59845e-06	5.50747e-05	1.72213	0.784197	2.93594e-20	5.77753e-19	unknown [Picea sitchensis]	Tubby-like F-box protein 6 OS=Oryza sativa subsp. japonica OX=39947 GN=TULP6 PE=2 SV=1	--	--	Cellular Component: cilium (GO:0005929);|Molecular Function: phosphatidylinositol binding (GO:0035091);|Biological Process: protein localization to cilium (GO:0061512);
DN22839_c0g1i1.1	B3	0.35935	-1.47654	0.00141794	0.00735394	0.383951	-1.381	0.0019198	0.00833718	AP2/B3-like transcriptional factor family protein [Cryptomeria japonica]	Putative B3 domain-containing protein Os03g0621600 OS=Oryza sativa subsp. japonica OX=39947 GN=Os03g0621600 PE=3 SV=1	--	--	Molecular Function: DNA binding (GO:0003677);|Cellular Component: nucleus (GO:0005634);
DN22841_c0g1i2.1	NAC	0.878409	-0.187036	0.0979152	0.243162	0.847265	-0.239115	0.0330384	0.0979167	unknown [Picea sitchensis]	NAC domain-containing protein 86 OS=Arabidopsis thaliana OX=3702 GN=NAC086 PE=2 SV=1	--	--	Molecular Function: DNA binding (GO:0003677);|Molecular Function: DNA-binding transcription factor activity (GO:0003700);|Cellular Component: nucleus (GO:0005634);|Biological Process: sieve element enucleation (GO:0090602);|Biological Process: sieve element differentiation (GO:0090603);
DN22863_c0g1i5.2	bHLH	1.00687	0.00987721	0.985421	1	2.37419	1.24744	3.83805e-15	5.66885e-14	transcription factor BIM2 isoform X2 [Amborella trichopoda]	Transcription factor BIM1 OS=Arabidopsis thaliana OX=3702 GN=BIM1 PE=1 SV=2	--	--	Molecular Function: DNA binding (GO:0003677);|Cellular Component: nucleus (GO:0005634);|Molecular Function: protein dimerization activity (GO:0046983);
DN22930_c0g1i2.2	MYB	0.983144	-0.0245253	0.904252	0.982732	0.98527	-0.021409	0.930897	0.995839	transcription factor MYB3R-4 isoform X2 [Amborella trichopoda]	Transcription factor MYB3R-4 OS=Arabidopsis thaliana OX=3702 GN=MYB3R4 PE=1 SV=1	--	--	Molecular Function: DNA-binding transcription factor activity (GO:0003700);|Molecular Function: transcription coactivator activity (GO:0003713);|Cellular Component: nucleus (GO:0005634);|Biological Process: regulation of transcription, DNA-templated (GO:0006355);|Biological Process: response to fungus (GO:0009620);|Biological Process: response to parasitic fungus (GO:0009623);|Biological Process:…
DN22968_c1g1i3.2	Tify	1.73869	0.798003	8.93144e-06	7.29175e-05	1.44327	0.52934	0.109385	0.253282	unknown [Picea sitchensis]	--	--	--	--
DN22969_c0g1i1.1	MYB	1.06321	0.0884329	0.530552	0.746185	0.852042	-0.231004	0.142706	0.309565	R2R3MYB7 [Ginkgo biloba]	Transcription factor MYB73 OS=Arabidopsis thaliana OX=3702 GN=MYB73 PE=1 SV=1	--	--	Molecular Function: DNA-binding transcription factor activity (GO:0003700);|Cellular Component: nucleus (GO:0005634);|Biological Process: regulation of transcription, DNA-templated (GO:0006355);|Biological Process: response to ethylene (GO:0009723);|Biological Process: response to abscisic acid (GO:0009737);|Biological Process: response to salicylic acid (GO:0009751);|Biological Process: response…
DN22976_c0g1i6.1	HB-HD-ZIP	0.880142	-0.184192	4.45363e-05	0.000322925	0.51799	-0.949004	1.27942e-59	7.50281e-58	PREDICTED: homeobox-leucine zipper protein HAT5-like isoform X1 [Cucumis melo]	Homeobox-leucine zipper protein ATHB-6 OS=Arabidopsis thaliana OX=3702 GN=ATHB-6 PE=1 SV=1	--	--	Molecular Function: DNA binding (GO:0003677);|Molecular Function: DNA-binding transcription factor activity (GO:0003700);|Cellular Component: nucleus (GO:0005634);|Biological Process: response to water deprivation (GO:0009414);|Biological Process: abscisic acid-activated signaling pathway (GO:0009738);|Biological Process: negative regulation of abscisic acid-activated signaling pathway (GO:000978…
DN22979_c0g1i6.2	MYB-related	1.21743	0.283837	0.0336119	0.10665	1.00277	0.00399153	0.89265	0.974221	R2R3-MYB transcription factor MYB5 [Picea glauca]	Transcription repressor MYB4 OS=Arabidopsis thaliana OX=3702 GN=MYB4 PE=1 SV=1	--	--	Molecular Function: DNA binding (GO:0003677);|Molecular Function: DNA-binding transcription factor activity (GO:0003700);|Cellular Component: nucleus (GO:0005634);|Biological Process: response to salicylic acid (GO:0009751);|Biological Process: response to jasmonic acid (GO:0009753);|Biological Process: response to UV-B (GO:0010224);|Biological Process: cell differentiation (GO:0030154);|Molecula…
DN22979_c0g3i1.2	MYB	3.46044	1.79095	7.98261e-06	6.56856e-05	2.81727	1.4943	0.0815591	0.202168	R2R3MYB13 [Ginkgo biloba]	Transcription factor MYB20 OS=Arabidopsis thaliana OX=3702 GN=MYB20 PE=2 SV=1	--	--	Molecular Function: enhancer sequence-specific DNA binding (GO:0001158);|Molecular Function: DNA-binding transcription factor activity (GO:0003700);|Cellular Component: nucleus (GO:0005634);|Biological Process: cell differentiation (GO:0030154);|Molecular Function: sequence-specific DNA binding (GO:0043565);|Molecular Function: transcription regulatory region DNA binding (GO:0044212);|Biological …
DN22979_c0g4i1.2	MYB-related	0.797357	-0.326703	0.00992195	0.0395219	1.2381	0.308128	0.0685686	0.176415	R2R3-MYB transcription factor MYB10 [Picea glauca]	Myb-related protein 308 OS=Antirrhinum majus OX=4151 GN=MYB308 PE=2 SV=1	--	--	Molecular Function: DNA binding (GO:0003677);|Cellular Component: nucleus (GO:0005634);
DN2297_c0g1i1.1	WRKY	0.704755	-0.504806	0.0796182	0.209174	1.14885	0.200196	0.739068	0.887929	probable WRKY transcription factor 14 [Populus trichocarpa]	Probable WRKY transcription factor 35 OS=Arabidopsis thaliana OX=3702 GN=WRKY35 PE=2 SV=1	--	--	Molecular Function: DNA-binding transcription factor activity (GO:0003700);|Cellular Component: nucleus (GO:0005634);|Biological Process: pollen development (GO:0009555);|Biological Process: embryo development ending in seed dormancy (GO:0009793);|Molecular Function: sequence-specific DNA binding (GO:0043565);|Molecular Function: transcription regulatory region DNA binding (GO:0044212);
DN22984_c0g1i5.1	Trihelix	0.865396	-0.208568	0.167697	0.357653	0.919769	-0.120656	0.351696	0.575737	trihelix transcription factor ASIL2 [Amborella trichopoda]	Trihelix transcription factor ASIL2 OS=Arabidopsis thaliana OX=3702 GN=ASIL2 PE=1 SV=1	--	--	Molecular Function: DNA-binding transcription factor activity (GO:0003700);|Cellular Component: nucleus (GO:0005634);|Biological Process: regulation of transcription, DNA-templated (GO:0006355);|Biological Process: embryo development ending in seed dormancy (GO:0009793);|Biological Process: seed maturation (GO:0010431);|Molecular Function: sequence-specific DNA binding (GO:0043565);|Molecular Fun…
DN23003_c0g6i1.2	AP2/ERF-ERF	0.948598	-0.0761314	0.184072	0.381268	0.639832	-0.644235	1.38492e-11	1.63974e-10	hypothetical protein MARPO_0001s0341 [Marchantia polymorpha]	Ethylene-responsive transcription factor 4 OS=Nicotiana tabacum OX=4097 GN=ERF4 PE=1 SV=1	--	--	Molecular Function: DNA binding (GO:0003677);|Molecular Function: DNA-binding transcription factor activity (GO:0003700);|Cellular Component: nucleus (GO:0005634);|Biological Process: defense response (GO:0006952);|Biological Process: ethylene-activated signaling pathway (GO:0009873);
DN23017_c0g2i1.2	GRAS	1.49935	0.584338	0.00172367	0.00874382	3.43256	1.77928	1.2629e-34	4.1198e-33	SCR [Pinus radiata]	Protein SCARECROW OS=Arabidopsis thaliana OX=3702 GN=SCR PE=1 SV=1	--	--	Molecular Function: DNA-binding transcription factor activity (GO:0003700);|Cellular Component: nucleus (GO:0005634);|Biological Process: asymmetric cell division (GO:0008356);|Biological Process: gravitropism (GO:0009630);|Biological Process: radial pattern formation (GO:0009956);|Molecular Function: sequence-specific DNA binding (GO:0043565);|Biological Process: leaf development (GO:0048366);|B…
DN23061_c0g1i2.2	GeBP	0.946465	-0.0793789	0.468213	0.694464	0.908732	-0.138073	0.23151	0.437647	unknown [Picea sitchensis]	--	--	--	--
DN23088_c1g5i1.1	E2F-DP	1.36653	0.450518	0.315534	0.545264	1.60304	0.68081	0.224163	0.428452	--	--	--	--	--
DN23124_c0g1i2.1	GRAS	0.89951	-0.15279	0.250639	0.469419	0.826691	-0.274579	0.0484577	0.133811	SCL10 [Pinus radiata]	Chitin-inducible gibberellin-responsive protein 2 OS=Oryza sativa subsp. japonica OX=39947 GN=CIGR2 PE=2 SV=1	--	--	Molecular Function: DNA-binding transcription factor activity (GO:0003700);|Cellular Component: nucleus (GO:0005634);|Molecular Function: sequence-specific DNA binding (GO:0043565);
DN23128_c0g4i1.2	bZIP	2.04504	1.03213	3.86906e-24	1.22145e-22	1.90948	0.933183	3.22378e-09	3.15951e-08	G-box-binding factor 1 [Momordica charantia]	bZIP transcription factor 68 OS=Arabidopsis thaliana OX=3702 GN=BZIP68 PE=1 SV=1	--	--	Molecular Function: DNA-binding transcription factor activity (GO:0003700);|Cellular Component: nucleus (GO:0005634);|Molecular Function: identical protein binding (GO:0042802);|Molecular Function: sequence-specific DNA binding (GO:0043565);
DN23131_c1g1i2.2	HB-HD-ZIP	1.06965	0.0971434	0.192527	0.393644	0.870356	-0.200322	0.0141451	0.0481018	homeodomain protein HB2 [Picea abies]	Homeobox-leucine zipper protein HDG1 OS=Arabidopsis thaliana OX=3702 GN=HDG1 PE=2 SV=1	--	--	Molecular Function: DNA-binding transcription factor activity (GO:0003700);|Cellular Component: nucleus (GO:0005634);|Molecular Function: lipid binding (GO:0008289);|Molecular Function: sequence-specific DNA binding (GO:0043565);|Biological Process: maintenance of floral organ identity (GO:0048497);
DN23137_c0g1i3.1	bZIP	0.736969	-0.440324	0.00446607	0.0201056	0.889131	-0.169531	0.166274	0.346946	unknown [Picea sitchensis]	Transcription factor HY5 OS=Solanum lycopersicum OX=4081 GN=HY5 PE=2 SV=1	ko04712	Circadian rhythm - plant	Molecular Function: DNA-binding transcription factor activity (GO:0003700);|Cellular Component: nucleus (GO:0005634);|Biological Process: red, far-red light phototransduction (GO:0009585);|Biological Process: red or far-red light signaling pathway (GO:0010017);|Biological Process: regulation of photomorphogenesis (GO:0010099);|Biological Process: response to red light (GO:0010114);|Biological Pro…
DN23137_c0g3i4.2	C3H	1.06478	0.0905562	0.254928	0.474801	0.932616	-0.100646	0.365077	0.589959	unknown [Picea sitchensis]	Zinc finger CCCH domain-containing protein 38 OS=Arabidopsis thaliana OX=3702 GN=At3g18640 PE=2 SV=1	--	--	Molecular Function: DNA binding (GO:0003677);|Molecular Function: metal ion binding (GO:0046872);
DN23166_c0g2i6.2	WRKY	1.68551	0.753189	3.77302e-15	7.4066e-14	0.506366	-0.981748	0.000308728	0.00158843	WRKY transcription factor 31 [Actinidia chinensis var. chinensis]	Probable WRKY transcription factor 31 OS=Arabidopsis thaliana OX=3702 GN=WRKY31 PE=2 SV=1	--	--	Molecular Function: DNA-binding transcription factor activity (GO:0003700);|Cellular Component: nucleus (GO:0005634);|Molecular Function: sequence-specific DNA binding (GO:0043565);
DN23173_c0g1i1.2	AP2/ERF-ERF	0.253617	-1.97928	7.63362e-44	4.6412e-42	0.201618	-2.31031	1.12594e-18	2.03715e-17	unknown [Picea sitchensis]	Ethylene-responsive transcription factor 2 OS=Nicotiana sylvestris OX=4096 GN=ERF2 PE=2 SV=1	--	--	Molecular Function: DNA binding (GO:0003677);|Molecular Function: DNA-binding transcription factor activity (GO:0003700);|Cellular Component: nucleus (GO:0005634);|Biological Process: defense response (GO:0006952);|Biological Process: ethylene-activated signaling pathway (GO:0009873);
DN23173_c0g2i6.2	AP2/ERF-ERF	1.98004	0.985526	2.74912e-36	1.33683e-34	0.63154	-0.663055	0.105025	0.245296	unknown [Picea sitchensis]	Ethylene-responsive transcription factor 2 OS=Nicotiana sylvestris OX=4096 GN=ERF2 PE=2 SV=1	--	--	Molecular Function: DNA binding (GO:0003677);|Molecular Function: DNA-binding transcription factor activity (GO:0003700);|Cellular Component: nucleus (GO:0005634);|Biological Process: defense response (GO:0006952);|Biological Process: ethylene-activated signaling pathway (GO:0009873);
DN23173_c0g6i1.2	AP2/ERF-ERF	1.36329	0.447089	0.000133436	0.000882365	0.406429	-1.29893	6.50273e-09	6.21425e-08	unknown [Picea sitchensis]	Ethylene-responsive transcription factor 1A OS=Arabidopsis thaliana OX=3702 GN=ERF1A PE=1 SV=2	--	--	Molecular Function: DNA binding (GO:0003677);|Molecular Function: DNA-binding transcription factor activity (GO:0003700);|Cellular Component: nucleus (GO:0005634);|Biological Process: defense response (GO:0006952);|Biological Process: ethylene-activated signaling pathway (GO:0009873);|Biological Process: phloem or xylem histogenesis (GO:0010087);|Biological Process: response to chitin (GO:0010200…
DN23182_c0g2i6.2	WRKY	2.47665	1.30839	1.5707e-08	1.82693e-07	3.47828	1.79837	4.41002e-11	5.03256e-10	hypothetical protein GOBAR_AA30375 [Gossypium barbadense]	Probable WRKY transcription factor 35 OS=Arabidopsis thaliana OX=3702 GN=WRKY35 PE=2 SV=1	--	--	Molecular Function: DNA-binding transcription factor activity (GO:0003700);|Cellular Component: nucleus (GO:0005634);|Biological Process: pollen development (GO:0009555);|Biological Process: embryo development ending in seed dormancy (GO:0009793);|Molecular Function: sequence-specific DNA binding (GO:0043565);|Molecular Function: transcription regulatory region DNA binding (GO:0044212);
DN23192_c0g1i4.1	SAP	0.709213	-0.495709	0.0027351	0.0131254	0.787477	-0.344691	0.034218	0.10074	PREDICTED: transcriptional regulator STERILE APETALA [Nelumbo nucifera]	Transcriptional regulator STERILE APETALA OS=Arabidopsis thaliana OX=3702 GN=SAP PE=1 SV=1	--	--	Molecular Function: DNA-binding transcription factor activity (GO:0003700);|Cellular Component: nucleus (GO:0005634);|Biological Process: megasporogenesis (GO:0009554);|Biological Process: flower development (GO:0009908);|Biological Process: cell differentiation (GO:0030154);|Biological Process: protein catabolic process (GO:0030163);|Biological Process: positive regulation of organ growth (GO:00…
DN23194_c0g1i18.2	GARP-G2-like	0.829006	-0.270545	0.000812454	0.00448963	2.07823	1.05536	2.268e-33	7.15965e-32	PREDICTED: two-component response regulator-like APRR2 isoform X1 [Elaeis guineensis]	Two-component response regulator-like APRR2 OS=Arabidopsis thaliana OX=3702 GN=APRR2 PE=2 SV=2	--	--	Biological Process: phosphorelay signal transduction system (GO:0000160);|Molecular Function: DNA-binding transcription factor activity (GO:0003700);|Cellular Component: nucleus (GO:0005634);|Molecular Function: transcription regulatory region DNA binding (GO:0044212);|Biological Process: positive regulation of transcription, DNA-templated (GO:0045893);
DN23211_c0g2i1.1	NF-YB	0.916921	-0.12513	0.199117	0.403235	0.860606	-0.216575	0.0193718	0.0627709	unknown [Picea sitchensis]	Protein Dr1 homolog OS=Arabidopsis thaliana OX=3702 GN=DR1 PE=1 SV=1	--	--	Molecular Function: DNA-binding transcription factor activity (GO:0003700);|Cellular Component: nucleus (GO:0005634);|Biological Process: regulation of transcription, DNA-templated (GO:0006355);|Molecular Function: protein heterodimerization activity (GO:0046982);
DN23218_c0g1i7.1	C2H2	0.412708	-1.27681	1.26631e-06	1.17253e-05	0.451354	-1.14767	2.08247e-14	2.95735e-13	PREDICTED: uncharacterized protein LOC100262848 isoform X1 [Vitis vinifera]	--	--	--	--
DN23228_c0g1i14.2	AP2/ERF-ERF	0.993296	-0.00970372	0.86	0.95822	0.74837	-0.418177	7.79218e-11	8.71459e-10	unknown [Picea sitchensis]	Floral homeotic protein APETALA 2 OS=Arabidopsis thaliana OX=3702 GN=AP2 PE=1 SV=1	--	--	Molecular Function: DNA binding (GO:0003677);|Molecular Function: DNA-binding transcription factor activity (GO:0003700);|Cellular Component: nucleus (GO:0005634);|Biological Process: flower development (GO:0009908);|Biological Process: meristem maintenance (GO:0010073);|Biological Process: specification of floral organ identity (GO:0010093);|Biological Process: cell differentiation (GO:0030154);…
DN23250_c0g1i1.1	Tify	2.19163	1.132	2.26149e-20	5.92057e-19	0.203244	-2.29871	1.80193e-17	3.04439e-16	unknown [Picea sitchensis]	Protein TIFY 9 OS=Arabidopsis thaliana OX=3702 GN=TIFY9 PE=1 SV=1	ko04075	Plant hormone signal transduction	Cellular Component: nucleus (GO:0005634);|Biological Process: defense response (GO:0006952);|Biological Process: response to wounding (GO:0009611);|Biological Process: response to jasmonic acid (GO:0009753);|Biological Process: regulation of systemic acquired resistance (GO:0010112);|Biological Process: regulation of defense response (GO:0031347);|Molecular Function: protein homodimerization acti…
DN23251_c0g1i5.2	MYB-related	0.690099	-0.535124	0.00264095	0.0127347	0.758356	-0.399052	0.0154462	0.0517317	hypothetical protein PHYPA_022895 [Physcomitrella patens]	Transcription factor TFIIIB component B'' OS=Schizosaccharomyces pombe (strain 972 / ATCC 24843) OX=284812 GN=bdp1 PE=3 SV=2	--	--	Cellular Component: transcription factor TFIIIB complex (GO:0000126);|Molecular Function: RNA polymerase III general transcription initiation factor activity (GO:0000995);|Molecular Function: TFIIIC-class transcription factor complex binding (GO:0001156);|Molecular Function: DNA binding (GO:0003677);|Cellular Component: nucleus (GO:0005634);|Biological Process: transcription by RNA polymerase III…
DN23274_c0g1i1.1	AP2/ERF-ERF	0.627197	-0.673009	0.243854	0.460799	1.16202	0.216631	0.854032	0.952339	ethylene-responsive transcription factor ERF113 [Ananas comosus]	Ethylene-responsive transcription factor ERF115 OS=Arabidopsis thaliana OX=3702 GN=ERF115 PE=1 SV=1	--	--	Molecular Function: DNA binding (GO:0003677);|Molecular Function: DNA-binding transcription factor activity (GO:0003700);|Cellular Component: nucleus (GO:0005634);|Biological Process: ethylene-activated signaling pathway (GO:0009873);
DN23276_c0g2i1.2	C3H	0.36358	-1.45966	0.159218	0.345143	3.13333	1.64769	0.0593133	0.157229	--	--	--	--	--
DN23297_c0g1i5.2	HB-other	0.895321	-0.159523	0.21912	0.428873	1.2294	0.297959	0.0109383	0.0385812	PREDICTED: uncharacterized protein LOC104435928 isoform X2 [Eucalyptus grandis]	--	--	--	--
DN23308_c0g2i2.2	C3H	1.01047	0.0150331	0.853178	0.954513	0.802415	-0.31758	4.65538e-05	0.000277442	unknown [Picea sitchensis]	Zinc finger CCCH domain-containing protein 24 OS=Oryza sativa subsp. japonica OX=39947 GN=Os03g0698800 PE=2 SV=1	--	--	Molecular Function: DNA binding (GO:0003677);|Molecular Function: metal ion binding (GO:0046872);
DN2331_c0g1i1.1	bHLH	0.881508	-0.181954	0.227245	0.439709	0.939079	-0.0906811	0.543955	0.75158	PREDICTED: transcription factor bHLH30-like [Nelumbo nucifera]	Transcription factor bHLH30 OS=Arabidopsis thaliana OX=3702 GN=BHLH30 PE=1 SV=1	--	--	Molecular Function: DNA binding (GO:0003677);|Molecular Function: DNA-binding transcription factor activity (GO:0003700);|Cellular Component: nucleus (GO:0005634);|Biological Process: regulation of transcription, DNA-templated (GO:0006355);|Molecular Function: protein dimerization activity (GO:0046983);
DN23326_c0g1i6.2	MYB-related	1.13374	0.181094	0.249829	0.468287	1.09186	0.126792	0.49523	0.710653	hypothetical protein MARPO_0032s0025 [Marchantia polymorpha]	Transcription factor GTE3, chloroplastic OS=Arabidopsis thaliana OX=3702 GN=GTE3 PE=1 SV=1	--	--	Biological Process: chromatin organization (GO:0006325);|Cellular Component: chloroplast (GO:0009507);
DN23328_c0g2i1.1	HB-BELL	0.773384	-0.370742	0.000271242	0.00167395	0.687616	-0.540324	1.02086e-05	6.75238e-05	PREDICTED: homeobox protein BEL1 homolog [Malus domestica]	BEL1-like homeodomain protein 2 OS=Arabidopsis thaliana OX=3702 GN=BLH2 PE=1 SV=3	--	--	Molecular Function: DNA binding (GO:0003677);|Molecular Function: DNA-binding transcription factor activity (GO:0003700);|Cellular Component: nucleus (GO:0005634);|Biological Process: leaf morphogenesis (GO:0009965);
DN23337_c1g1i1.2	GRF	1.07868	0.109261	0.66894	0.845583	4.54696	2.1849	1.04231e-50	5.22687e-49	GRF1 [Pinus tabuliformis]	Growth-regulating factor 6 OS=Oryza sativa subsp. japonica OX=39947 GN=GRF6 PE=2 SV=2	--	--	Molecular Function: ATP binding (GO:0005524);|Cellular Component: nucleus (GO:0005634);|Biological Process: transcription, DNA-templated (GO:0006351);|Biological Process: regulation of transcription, DNA-templated (GO:0006355);|Biological Process: developmental process (GO:0032502);
DN23377_c0g2i2.1	B3	0.112223	-3.15555	0.000961604	0.00522287	0.235546	-2.08592	0.0929536	0.22393	B3 DNA binding domain [Macleaya cordata]	B3 domain-containing protein Os01g0905400 OS=Oryza sativa subsp. japonica OX=39947 GN=Os01g0905400 PE=2 SV=1	--	--	Molecular Function: DNA binding (GO:0003677);|Cellular Component: nucleus (GO:0005634);
DN23388_c1g3i4.2	GARP-ARR-B	0.988838	-0.0161946	0.855901	0.955866	0.880818	-0.183085	0.0344849	0.101394	PREDICTED: two-component response regulator ORR21-like isoform X1 [Nelumbo nucifera]	Two-component response regulator ORR21 OS=Oryza sativa subsp. indica OX=39946 GN=RR21 PE=3 SV=1	ko04075	Plant hormone signal transduction	Biological Process: phosphorelay signal transduction system (GO:0000160);|Molecular Function: DNA binding (GO:0003677);|Molecular Function: DNA-binding transcription factor activity (GO:0003700);|Cellular Component: nucleus (GO:0005634);|Biological Process: cytokinin-activated signaling pathway (GO:0009736);
DN23424_c0g1i4.1	Tify	1.0241	0.0343517	0.67597	0.850512	1.26238	0.336151	5.91028e-06	4.04287e-05	unknown [Picea sitchensis]	Protein TIFY 6a OS=Oryza sativa subsp. indica OX=39946 GN=TIFY6A PE=3 SV=1	ko04075	Plant hormone signal transduction	--
DN23436_c0g1i6.2	WRKY	0.349133	-1.51815	2.56586e-19	6.40991e-18	0.278724	-1.84309	2.07529e-27	5.39056e-26	unknown [Picea sitchensis]	TMV resistance protein N OS=Nicotiana glutinosa OX=35889 GN=N PE=1 SV=1	--	--	Molecular Function: ATP binding (GO:0005524);|Cellular Component: cytoplasm (GO:0005737);|Biological Process: signal transduction (GO:0007165);|Biological Process: plant-type hypersensitive response (GO:0009626);|Molecular Function: ADP binding (GO:0043531);
DN23436_c0g2i2.2	WRKY	1.34383	0.426347	0.0619172	0.172463	0.629024	-0.668814	0.427784	0.650776	putative WRKY transcription factor 53 [Prunus yedoensis var. nudiflora]	Probable WRKY transcription factor 53 OS=Arabidopsis thaliana OX=3702 GN=WRKY53 PE=1 SV=1	--	--	Molecular Function: DNA binding (GO:0003677);|Molecular Function: DNA-binding transcription factor activity (GO:0003700);|Cellular Component: nucleus (GO:0005634);|Cellular Component: chloroplast (GO:0009507);|Biological Process: response to bacterium (GO:0009617);|Biological Process: response to salicylic acid (GO:0009751);|Biological Process: defense response to bacterium, incompatible interact…
DN23465_c0g1i1.2	AP2/ERF-ERF	1.34213	0.424521	0.0059484	0.0256366	1.02766	0.0393578	0.819648	0.933364	ethylene-responsive transcription factor ERF6 [Taxodium distichum var. imbricarium x T. distichum x T. mucronatum]	Ethylene-responsive transcription factor CRF3 OS=Arabidopsis thaliana OX=3702 GN=CRF3 PE=1 SV=1	--	--	Molecular Function: DNA binding (GO:0003677);|Molecular Function: DNA-binding transcription factor activity (GO:0003700);|Cellular Component: nucleus (GO:0005634);|Cellular Component: cytoplasm (GO:0005737);|Biological Process: cytokinin-activated signaling pathway (GO:0009736);|Biological Process: ethylene-activated signaling pathway (GO:0009873);|Biological Process: leaf development (GO:0048366…
DN23468_c0g1i1.2	AP2/ERF-ERF	4.59264	2.19932	4.49278e-05	0.000325575	0.236211	-2.08185	0.622575	0.807118	unknown [Picea sitchensis]	Ethylene-responsive transcription factor ERF016 OS=Arabidopsis thaliana OX=3702 GN=ERF016 PE=2 SV=1	--	--	Molecular Function: DNA binding (GO:0003677);|Molecular Function: DNA-binding transcription factor activity (GO:0003700);|Cellular Component: nucleus (GO:0005634);|Biological Process: ethylene-activated signaling pathway (GO:0009873);
DN23480_c0g1i1.2	Trihelix	1.15267	0.204978	0.116623	0.275967	1.05243	0.0737201	0.600641	0.793417	PREDICTED: trihelix transcription factor GT-1 [Nelumbo nucifera]	Trihelix transcription factor GT-1 OS=Arabidopsis thaliana OX=3702 GN=GT-1 PE=1 SV=1	--	--	Molecular Function: DNA-binding transcription factor activity (GO:0003700);|Cellular Component: nucleus (GO:0005634);|Biological Process: regulation of transcription, DNA-templated (GO:0006355);|Molecular Function: identical protein binding (GO:0042802);|Molecular Function: sequence-specific DNA binding (GO:0043565);
DN2348_c0g1i1.1	C2H2	1.01552	0.0222202	0.760488	0.90476	0.920843	-0.118973	0.216755	0.419164	PREDICTED: uncharacterized zinc finger protein At4g06634 [Nelumbo nucifera]	Zinc finger transcription factor YY1 OS=Arabidopsis thaliana OX=3702 GN=YY1 PE=1 SV=1	--	--	Cellular Component: nuclear chromatin (GO:0000790);|Molecular Function: RNA polymerase II proximal promoter sequence-specific DNA binding (GO:0000978);|Molecular Function: RNA polymerase II distal enhancer sequence-specific DNA binding (GO:0000980);|Molecular Function: proximal promoter DNA-binding transcription repressor activity, RNA polymerase II-specific (GO:0001078);|Molecular Function: RNA …
DN23491_c0g1i1.2	C3H	1.09762	0.134381	0.253602	0.473176	1.02072	0.0295883	0.840467	0.945859	zinc finger CCCH domain-containing protein 17-like [Dendrobium catenatum]	Zinc finger CCCH domain-containing protein 17 OS=Oryza sativa subsp. japonica OX=39947 GN=Os02g0677700 PE=2 SV=2	--	--	Molecular Function: DNA binding (GO:0003677);|Molecular Function: snoRNA binding (GO:0030515);|Cellular Component: small-subunit processome (GO:0032040);|Molecular Function: metal ion binding (GO:0046872);
DN23494_c0g1i1.2	NAC	0.889514	-0.16891	0.00387972	0.0177913	0.960683	-0.0578674	0.387776	0.612533	unknown [Picea sitchensis]	NAC domain-containing protein 78 OS=Arabidopsis thaliana OX=3702 GN=NAC078 PE=2 SV=2	--	--	Molecular Function: DNA binding (GO:0003677);|Molecular Function: DNA-binding transcription factor activity (GO:0003700);|Cellular Component: nucleus (GO:0005634);|Cellular Component: cytoplasm (GO:0005737);|Biological Process: response to high light intensity (GO:0009644);|Biological Process: regulation of flavonoid biosynthetic process (GO:0009962);|Cellular Component: integral component of mem…
DN23585_c1g1i2.2	C2C2-GATA	0.994029	-0.00863973	0.831774	0.943346	1.17738	0.235575	0.0975922	0.232122	unknown [Picea sitchensis]	GATA transcription factor 28 OS=Arabidopsis thaliana OX=3702 GN=GATA28 PE=1 SV=1	--	--	Molecular Function: DNA-binding transcription factor activity (GO:0003700);|Cellular Component: nucleus (GO:0005634);|Molecular Function: zinc ion binding (GO:0008270);|Molecular Function: sequence-specific DNA binding (GO:0043565);
DN23629_c0g1i1.1	ULT	1.1747	0.232293	0.333743	0.564108	1.12707	0.172573	0.472724	0.689936	protein ULTRAPETALA 1 isoform X2 [Herrania umbratica]	Protein ULTRAPETALA 1 OS=Arabidopsis thaliana OX=3702 GN=ULT1 PE=1 SV=1	--	--	Molecular Function: DNA binding (GO:0003677);|Cellular Component: nucleus (GO:0005634);|Cellular Component: cytosol (GO:0005829);|Biological Process: multicellular organism development (GO:0007275);|Biological Process: negative regulation of flower development (GO:0009910);
DN23665_c0g1i3.2	B3-ARF	1.11137	0.152336	0.107073	0.25937	1.59234	0.671151	6.21689e-13	8.0826e-12	PREDICTED: auxin response factor 2-like [Nelumbo nucifera]	Auxin response factor 2A OS=Solanum lycopersicum OX=4081 GN=ARF2A PE=1 SV=1	--	--	Molecular Function: DNA binding (GO:0003677);|Cellular Component: nucleus (GO:0005634);|Biological Process: regulation of transcription, DNA-templated (GO:0006355);|Biological Process: auxin-activated signaling pathway (GO:0009734);|Biological Process: fruit ripening (GO:0009835);|Biological Process: fruit ripening, climacteric (GO:0009836);|Biological Process: positive regulation of flower devel…
DN23684_c0g3i1.1	C2H2	0.966822	-0.0486785	0.429008	0.659682	0.986622	-0.0194306	0.784336	0.910522	protein SUPPRESSOR OF FRI 4 [Ziziphus jujuba]	Protein SUPPRESSOR OF FRI 4 OS=Arabidopsis thaliana OX=3702 GN=SUF4 PE=1 SV=1	--	--	Molecular Function: DNA binding (GO:0003677);|Molecular Function: DNA-binding transcription factor activity (GO:0003700);|Cellular Component: nucleus (GO:0005634);|Biological Process: regulation of transcription, DNA-templated (GO:0006355);|Biological Process: flower development (GO:0009908);|Biological Process: negative regulation of flower development (GO:0009910);|Biological Process: cell diff…
DN23707_c0g1i2.1	TUB	0.253998	-1.97711	1.35843e-51	9.71045e-50	0.266706	-1.90668	5.43539e-39	1.99362e-37	Tubby [Macleaya cordata]	Tubby-like F-box protein 5 OS=Oryza sativa subsp. japonica OX=39947 GN=TULP5 PE=2 SV=1	--	--	Cellular Component: cilium (GO:0005929);|Molecular Function: phosphatidylinositol binding (GO:0035091);|Biological Process: protein localization to cilium (GO:0061512);
DN23713_c1g1i4.2	LOB	6.97476	2.80214	6.95277e-17	1.51065e-15	23.0773	4.5284	3.47806e-05	0.000210935	hypothetical protein TanjilG_03263 [Lupinus angustifolius]	LOB domain-containing protein 11 OS=Arabidopsis thaliana OX=3702 GN=LBD11 PE=2 SV=2	--	--	--
DN23726_c0g1i1.1	RWP-RK	1.1447	0.194964	0.557318	0.765855	0.76078	-0.39445	0.266742	0.4808	PREDICTED: uncharacterized protein LOC101497150 [Cicer arietinum]	Protein RKD5 OS=Arabidopsis thaliana OX=3702 GN=RKD5 PE=3 SV=1	--	--	Molecular Function: DNA binding (GO:0003677);|Molecular Function: DNA-binding transcription factor activity (GO:0003700);|Cellular Component: nucleus (GO:0005634);|Biological Process: regulation of transcription, DNA-templated (GO:0006355);
DN23726_c0g2i1.1	RWP-RK	0.763424	-0.389443	0.249337	0.467734	1.68966	0.756732	0.000143053	0.000784362	hypothetical protein AMTR_s00044p00165760 [Amborella trichopoda]	Protein RKD5 OS=Arabidopsis thaliana OX=3702 GN=RKD5 PE=3 SV=1	--	--	Molecular Function: DNA binding (GO:0003677);|Molecular Function: DNA-binding transcription factor activity (GO:0003700);|Cellular Component: nucleus (GO:0005634);|Biological Process: regulation of transcription, DNA-templated (GO:0006355);
DN23730_c0g4i3.2	C2C2-YABBY	0.919853	-0.120525	0.0491147	0.144192	1.12607	0.171291	0.0253326	0.0785376	YABBY transcription factor, partial [Taxus globosa]	Axial regulator YABBY 5 OS=Arabidopsis thaliana OX=3702 GN=YAB5 PE=1 SV=1	--	--	Molecular Function: DNA binding (GO:0003677);|Molecular Function: DNA-binding transcription factor activity (GO:0003700);|Cellular Component: nucleus (GO:0005634);|Biological Process: regulation of transcription, DNA-templated (GO:0006355);|Biological Process: polarity specification of adaxial/abaxial axis (GO:0009944);|Biological Process: abaxial cell fate specification (GO:0010158);|Biological …
DN23763_c0g1i13.2	B3	1.05906	0.0827783	0.461294	0.687954	0.998405	-0.00230345	0.999352	1	uncharacterized protein LOC112285068 isoform X2 [Physcomitrella patens]	Ethylene-responsive transcription factor ESR1 OS=Arabidopsis thaliana OX=3702 GN=ESR1 PE=1 SV=1	--	--	Molecular Function: DNA binding (GO:0003677);|Molecular Function: DNA-binding transcription factor activity (GO:0003700);|Cellular Component: nucleus (GO:0005634);|Cellular Component: cytosol (GO:0005829);|Biological Process: auxin-activated signaling pathway (GO:0009734);|Biological Process: response to cytokinin (GO:0009735);|Biological Process: cytokinin-activated signaling pathway (GO:0009736…
DN23779_c0g1i2.1	Whirly	1.11372	0.155382	0.147239	0.326157	1.27105	0.346017	0.000869107	0.00408077	single-stranded DNA-binding protein WHY1, chloroplastic-like isoform X2 [Durio zibethinus]	Single-stranded DNA-binding protein WHY1, chloroplastic OS=Arabidopsis thaliana OX=3702 GN=WHY1 PE=1 SV=1	--	--	Molecular Function: DNA binding (GO:0003677);|Molecular Function: single-stranded DNA binding (GO:0003697);|Molecular Function: mRNA binding (GO:0003729);|Biological Process: DNA repair (GO:0006281);|Biological Process: regulation of transcription, DNA-templated (GO:0006355);|Biological Process: defense response (GO:0006952);|Cellular Component: nucleoid (GO:0009295);|Cellular Component: chloropl…
DN23785_c0g1i1.2	C2H2	0.857558	-0.221694	0.131546	0.301291	1.23137	0.300261	0.0243851	0.0760068	protein indeterminate-domain 5, chloroplastic-like [Physcomitrella patens]	Zinc finger protein MAGPIE OS=Arabidopsis thaliana OX=3702 GN=MGP PE=1 SV=1	--	--	Molecular Function: DNA-binding transcription factor activity (GO:0003700);|Cellular Component: nucleus (GO:0005634);|Biological Process: regulation of transcription, DNA-templated (GO:0006355);|Biological Process: asymmetric cell division (GO:0008356);|Biological Process: gibberellic acid mediated signaling pathway (GO:0009740);|Biological Process: positive regulation of gibberellic acid mediate…
DN2378_c0g1i1.2	AP2/ERF-ERF	1.57897	0.658985	0.0141478	0.0531276	1.56802	0.648942	0.0765238	0.192263	hypothetical protein DCAR_005784 [Daucus carota subsp. sativus]	Ethylene-responsive transcription factor ERF071 OS=Arabidopsis thaliana OX=3702 GN=ERF071 PE=2 SV=1	--	--	Molecular Function: DNA binding (GO:0003677);|Molecular Function: DNA-binding transcription factor activity (GO:0003700);|Cellular Component: nucleus (GO:0005634);|Biological Process: ethylene-activated signaling pathway (GO:0009873);|Biological Process: response to anoxia (GO:0034059);|Biological Process: regulation of root development (GO:2000280);
DN23792_c0g1i1.1	AP2/ERF-ERF	1.35254	0.435669	8.03016e-05	0.000555451	0.823878	-0.279498	0.080709	0.200472	ethylene-responsive element binding factor-like protein [Picea sitchensis]	Ethylene-responsive transcription factor 3 OS=Arabidopsis thaliana OX=3702 GN=ERF3 PE=1 SV=1	--	--	Molecular Function: DNA-binding transcription factor activity (GO:0003700);|Cellular Component: nucleus (GO:0005634);|Biological Process: defense response (GO:0006952);|Biological Process: ethylene-activated signaling pathway (GO:0009873);|Biological Process: negative regulation of ethylene-activated signaling pathway (GO:0010105);|Molecular Function: sequence-specific DNA binding (GO:0043565);
DN23792_c0g2i1.1	AP2/ERF-ERF	0.58002	-0.785826	0.0545167	0.15588	0.831646	-0.265959	0.647767	0.827828	unknown [Picea sitchensis]	Ethylene-responsive transcription factor 3 OS=Arabidopsis thaliana OX=3702 GN=ERF3 PE=1 SV=1	--	--	Molecular Function: DNA-binding transcription factor activity (GO:0003700);|Cellular Component: nucleus (GO:0005634);|Biological Process: defense response (GO:0006952);|Biological Process: ethylene-activated signaling pathway (GO:0009873);|Biological Process: negative regulation of ethylene-activated signaling pathway (GO:0010105);|Molecular Function: sequence-specific DNA binding (GO:0043565);
DN23822_c1g1i1.2	Trihelix	0.502441	-0.992973	0.00512414	0.0226024	0.774768	-0.368164	0.241623	0.449406	unknown [Picea sitchensis]	Trihelix transcription factor ASR3 OS=Arabidopsis thaliana OX=3702 GN=ASR3 PE=1 SV=1	--	--	Molecular Function: DNA binding (GO:0003677);|Molecular Function: DNA-binding transcription factor activity (GO:0003700);|Cellular Component: nucleus (GO:0005634);|Biological Process: regulation of transcription, DNA-templated (GO:0006355);|Biological Process: defense response (GO:0006952);|Molecular Function: protein homodimerization activity (GO:0042803);|Biological Process: negative regulation…
DN23861_c1g1i2.1	MYB	1.21569	0.28177	0.152232	0.334168	1.3733	0.457643	0.0170832	0.0563479	PREDICTED: uncharacterized protein LOC104587774 isoform X1 [Nelumbo nucifera]	Transcription factor MYB3R-4 OS=Arabidopsis thaliana OX=3702 GN=MYB3R4 PE=1 SV=1	--	--	Molecular Function: DNA-binding transcription factor activity (GO:0003700);|Molecular Function: transcription coactivator activity (GO:0003713);|Cellular Component: nucleus (GO:0005634);|Biological Process: regulation of transcription, DNA-templated (GO:0006355);|Biological Process: response to fungus (GO:0009620);|Biological Process: response to parasitic fungus (GO:0009623);|Biological Process:…
DN23878_c0g1i4.2	MYB	1.19429	0.256152	1.21501e-05	9.70107e-05	0.951372	-0.0719187	0.296878	0.515436	transcription factor DIVARICATA isoform X1 [Cucurbita pepo subsp. pepo]	Transcription factor DIVARICATA OS=Antirrhinum majus OX=4151 GN=DIVARICATA PE=2 SV=1	--	--	Molecular Function: DNA binding (GO:0003677);|Cellular Component: nucleus (GO:0005634);|Biological Process: flower development (GO:0009908);|Biological Process: determination of dorsal/ventral asymmetry (GO:0048262);
DN23885_c0g1i8.1	GARP-G2-like	0.183646	-2.445	6.69288e-36	3.2017e-34	0.167189	-2.58045	1.76784e-75	1.37258e-73	PREDICTED: myb-related protein 2 [Elaeis guineensis]	Myb-related protein 2 OS=Arabidopsis thaliana OX=3702 GN=MYR2 PE=1 SV=1	--	--	Molecular Function: DNA binding (GO:0003677);|Molecular Function: DNA-binding transcription factor activity (GO:0003700);|Cellular Component: nucleus (GO:0005634);
DN23909_c0g1i11.1	C3H	0.931435	-0.102474	0.214934	0.423686	0.960271	-0.0584869	0.503735	0.717897	hypothetical protein MARPO_0106s0048 [Marchantia polymorpha]	Zinc finger CCCH domain-containing protein 53 OS=Oryza sativa subsp. japonica OX=39947 GN=Os07g0682400 PE=2 SV=1	--	--	Molecular Function: DNA binding (GO:0003677);|Molecular Function: RNA binding (GO:0003723);|Molecular Function: metal ion binding (GO:0046872);
DN23937_c0g1i5.1	AP2/ERF-ERF	1.37072	0.454933	0.540807	0.754648	0.0851906	-3.55316	1.25093e-05	8.18722e-05	unknown [Picea sitchensis]	Ethylene-responsive transcription factor ERF017 OS=Arabidopsis thaliana OX=3702 GN=ERF017 PE=2 SV=1	--	--	Molecular Function: DNA binding (GO:0003677);|Molecular Function: DNA-binding transcription factor activity (GO:0003700);|Cellular Component: nucleus (GO:0005634);|Biological Process: ethylene-activated signaling pathway (GO:0009873);
DN23945_c0g2i8.2	MYB-related	0.896001	-0.158428	0.198457	0.402278	0.81833	-0.289246	0.0179963	0.0589396	TMV resistance protein N [Ricinus communis]	Disease resistance protein RML1B OS=Arabidopsis thaliana OX=3702 GN=RLM1B PE=2 SV=1	--	--	Molecular Function: ATP binding (GO:0005524);|Biological Process: signal transduction (GO:0007165);|Molecular Function: ADP binding (GO:0043531);|Biological Process: defense response to fungus (GO:0050832);
DN23947_c0g1i2.1	GARP-G2-like	0.356042	-1.48988	4.81321e-20	1.23827e-18	0.196485	-2.34751	5.897e-27	1.50354e-25	unknown [Picea sitchensis]	Protein PHR1-LIKE 2 OS=Arabidopsis thaliana OX=3702 GN=PHL2 PE=1 SV=1	--	--	Molecular Function: DNA-binding transcription factor activity (GO:0003700);|Cellular Component: nucleus (GO:0005634);|Biological Process: regulation of transcription, DNA-templated (GO:0006355);|Biological Process: positive regulation of gene expression (GO:0010628);|Biological Process: cellular response to phosphate starvation (GO:0016036);|Molecular Function: sequence-specific DNA binding (GO:0…
DN23963_c0g1i2.2	C3H	1.0384	0.0543676	0.22943	0.442705	0.934846	-0.0971998	0.133757	0.294681	glutathione peroxidase-like protein, partial [Picea sitchensis]	Probable phospholipid hydroperoxide glutathione peroxidase OS=Citrus sinensis OX=2711 GN=CSA PE=1 SV=1	ko00480|ko00590	Glutathione metabolism|Arachidonic acid metabolism	Molecular Function: glutathione peroxidase activity (GO:0004602);|Cellular Component: cytoplasm (GO:0005737);|Biological Process: response to oxidative stress (GO:0006979);|Molecular Function: phospholipid-hydroperoxide glutathione peroxidase activity (GO:0047066);
DN23969_c0g3i1.2	MYB	1.24446	0.315519	0.0599041	0.167907	1.77619	0.828786	1.00884e-08	9.48987e-08	hypothetical protein MARPO_0036s0107 [Marchantia polymorpha]	Transcription factor MYB3R-1 OS=Arabidopsis thaliana OX=3702 GN=MYB3R1 PE=2 SV=1	--	--	Cellular Component: nucleus (GO:0005634);|Biological Process: negative regulation of cell proliferation (GO:0008285);|Biological Process: regulation of cytokinesis (GO:0032465);|Molecular Function: sequence-specific DNA binding (GO:0043565);|Biological Process: negative regulation of transcription, DNA-templated (GO:0045892);|Biological Process: positive regulation of transcription, DNA-templated…
DN23976_c6g1i1.2	B3	1.28854	0.365732	0.0896932	0.227488	2.20316	1.13957	8.81553e-11	9.8238e-10	AP2/B3-like transcriptional factor family protein [Cryptomeria japonica]	B3 domain-containing protein Os01g0905400 OS=Oryza sativa subsp. japonica OX=39947 GN=Os01g0905400 PE=2 SV=1	--	--	Molecular Function: DNA binding (GO:0003677);|Cellular Component: nucleus (GO:0005634);
DN23987_c0g1i4.2	MYB-related	1.04975	0.0700489	0.564641	0.772207	1.0361	0.0511587	0.67645	0.847455	unknown [Picea sitchensis]	Telomere repeat-binding factor 1 OS=Arabidopsis thaliana OX=3702 GN=TRB1 PE=1 SV=1	--	--	Cellular Component: chromatin (GO:0000785);|Cellular Component: nucleosome (GO:0000786);|Molecular Function: double-stranded telomeric DNA binding (GO:0003691);|Molecular Function: DNA-binding transcription factor activity (GO:0003700);|Cellular Component: nucleus (GO:0005634);|Cellular Component: nucleolus (GO:0005730);|Biological Process: nucleosome assembly (GO:0006334);|Biological Process: re…
DN23987_c0g2i2.2	MYB-related	0.720793	-0.472343	3.8677e-05	0.000283148	0.767549	-0.381669	0.000608958	0.00295801	unknown [Picea sitchensis]	Telomere repeat-binding factor 1 OS=Arabidopsis thaliana OX=3702 GN=TRB1 PE=1 SV=1	--	--	Cellular Component: chromatin (GO:0000785);|Cellular Component: nucleosome (GO:0000786);|Molecular Function: double-stranded telomeric DNA binding (GO:0003691);|Molecular Function: DNA-binding transcription factor activity (GO:0003700);|Cellular Component: nucleus (GO:0005634);|Cellular Component: nucleolus (GO:0005730);|Biological Process: nucleosome assembly (GO:0006334);|Biological Process: re…
DN23993_c0g1i5.2	MYB-related	2.18494	1.12759	1.61615e-13	2.8365e-12	1.10351	0.142103	0.485754	0.702292	hypothetical protein DM860_005873 [Cuscuta australis]	Transcription repressor MYB4 OS=Arabidopsis thaliana OX=3702 GN=MYB4 PE=1 SV=1	--	--	Molecular Function: DNA binding (GO:0003677);|Molecular Function: DNA-binding transcription factor activity (GO:0003700);|Cellular Component: nucleus (GO:0005634);|Biological Process: response to salicylic acid (GO:0009751);|Biological Process: response to jasmonic acid (GO:0009753);|Biological Process: response to UV-B (GO:0010224);|Biological Process: cell differentiation (GO:0030154);|Molecula…
DN24024_c0g1i21.2	SBP	1.1487	0.2	0.000748416	0.00417773	1.37384	0.458209	4.19766e-12	5.15361e-11	PREDICTED: squamosa promoter-binding-like protein 14 [Nelumbo nucifera]	Squamosa promoter-binding-like protein 16 OS=Arabidopsis thaliana OX=3702 GN=SPL16 PE=2 SV=2	--	--	Molecular Function: DNA-binding transcription factor activity (GO:0003700);|Cellular Component: nucleus (GO:0005634);|Cellular Component: plasma membrane (GO:0005886);|Biological Process: regulation of transcription, DNA-templated (GO:0006355);|Molecular Function: transcription regulatory region DNA binding (GO:0044212);|Molecular Function: metal ion binding (GO:0046872);
DN24052_c0g1i6.2	GARP-G2-like	0.837067	-0.256584	0.115764	0.274466	0.514262	-0.959423	6.69604e-17	1.09865e-15	GARP2 [Taxus wallichiana var. chinensis]	Myb family transcription factor EFM OS=Arabidopsis thaliana OX=3702 GN=EFM PE=1 SV=2	--	--	Molecular Function: DNA binding (GO:0003677);|Molecular Function: DNA-binding transcription factor activity (GO:0003700);|Cellular Component: nucleus (GO:0005634);|Biological Process: regulation of transcription, DNA-templated (GO:0006355);|Biological Process: response to temperature stimulus (GO:0009266);|Biological Process: gibberellic acid mediated signaling pathway (GO:0009740);|Biological Pr…
DN24060_c0g1i3.2	MADS-M-type	1.02499	0.0356043	0.929924	0.99634	1.13736	0.185686	0.456213	0.676093	hypothetical protein T459.10104 [Capsicum annuum]	Agamous-like MADS-box protein AGL62 OS=Arabidopsis thaliana OX=3702 GN=AGL62 PE=1 SV=1	--	--	Molecular Function: RNA polymerase II regulatory region sequence-specific DNA binding (GO:0000977);|Molecular Function: transcription factor activity, RNA polymerase II proximal promoter sequence-specific DNA binding (GO:0000982);|Molecular Function: DNA-binding transcription factor activity (GO:0003700);|Cellular Component: nucleus (GO:0005634);|Biological Process: multicellular organism develop…
DN24060_c0g5i1.2	MADS-M-type	1.30522	0.384289	0.213237	0.421538	1.10854	0.148664	0.587169	0.782786	agamous-like MADS-box protein AGL62 [Cucurbita moschata]	Agamous-like MADS-box protein AGL61 OS=Arabidopsis thaliana OX=3702 GN=AGL61 PE=1 SV=1	--	--	Molecular Function: RNA polymerase II regulatory region sequence-specific DNA binding (GO:0000977);|Molecular Function: transcription factor activity, RNA polymerase II proximal promoter sequence-specific DNA binding (GO:0000982);|Molecular Function: DNA-binding transcription factor activity (GO:0003700);|Cellular Component: nucleus (GO:0005634);|Biological Process: multicellular organism develop…
DN24060_c0g6i1.2	MADS-M-type	1.22025	0.287172	0.077913	0.205764	1.49983	0.584797	0.000207787	0.00110526	agamous-like MADS-box protein AGL62 [Selaginella moellendorffii]	Agamous-like MADS-box protein AGL61 OS=Arabidopsis thaliana OX=3702 GN=AGL61 PE=1 SV=1	--	--	Molecular Function: RNA polymerase II regulatory region sequence-specific DNA binding (GO:0000977);|Molecular Function: transcription factor activity, RNA polymerase II proximal promoter sequence-specific DNA binding (GO:0000982);|Molecular Function: DNA-binding transcription factor activity (GO:0003700);|Cellular Component: nucleus (GO:0005634);|Biological Process: multicellular organism develop…
DN24105_c0g1i3.2	HB-BELL	0.612875	-0.706335	7.27191e-38	3.73969e-36	0.436891	-1.19465	3.07529e-68	2.14994e-66	BEL1-like homeodomain protein 1 [Amborella trichopoda]	BEL1-like homeodomain protein 1 OS=Arabidopsis thaliana OX=3702 GN=BLH1 PE=1 SV=1	--	--	Molecular Function: DNA binding (GO:0003677);|Molecular Function: DNA-binding transcription factor activity (GO:0003700);|Cellular Component: nucleus (GO:0005634);|Cellular Component: cytoplasm (GO:0005737);|Biological Process: response to symbiotic fungus (GO:0009610);|Biological Process: response to abscisic acid (GO:0009737);|Biological Process: polar nucleus fusion (GO:0010197);|Biological Pr…
DN24116_c0g1i1.2	C2H2	1.16152	0.216014	0.0501524	0.146593	1.06354	0.0888701	0.334215	0.555755	PREDICTED: lysine-specific demethylase REF6 isoform X1 [Nelumbo nucifera]	Probable lysine-specific demethylase ELF6 OS=Arabidopsis thaliana OX=3702 GN=ELF6 PE=1 SV=1	--	--	Molecular Function: DNA-binding transcription repressor activity, RNA polymerase II-specific (GO:0001227);|Molecular Function: nucleic acid binding (GO:0003676);|Molecular Function: chromatin binding (GO:0003682);|Molecular Function: DNA-binding transcription factor activity (GO:0003700);|Cellular Component: nucleus (GO:0005634);|Biological Process: regulation of transcription, DNA-templated (GO:…
DN24132_c0g1i1.2	TUB	1.10325	0.141765	0.313412	0.543098	1.07788	0.108201	0.68909	0.852498	MAP kinase [Arabidopsis thaliana]	Mitogen-activated protein kinase 7 OS=Arabidopsis thaliana OX=3702 GN=MPK7 PE=1 SV=2	--	--	Molecular Function: MAP kinase activity (GO:0004707);|Molecular Function: ATP binding (GO:0005524);|Cellular Component: nucleus (GO:0005634);|Cellular Component: cytoplasm (GO:0005737);|Biological Process: defense response (GO:0006952);|Biological Process: regulation of gene expression (GO:0010468);|Biological Process: intracellular signal transduction (GO:0035556);|Biological Process: response t…
DN24134_c0g6i1.2	C3H	1.24842	0.320099	0.845341	0.950653	1.70141	0.766733	0.516581	0.727633	--	--	--	--	--
DN24192_c0g3i1.2	GARP-G2-like	5.57892	2.47999	4.5056e-05	0.000326457	2.12807	1.08954	0.131334	0.290786	hypothetical protein MARPO_0098s0044 [Marchantia polymorpha]	Myb-related protein 1 OS=Arabidopsis thaliana OX=3702 GN=MYR1 PE=1 SV=1	--	--	Molecular Function: DNA binding (GO:0003677);|Molecular Function: DNA-binding transcription factor activity (GO:0003700);|Cellular Component: nucleus (GO:0005634);
DN24195_c0g1i8.1	WRKY	1.064	0.0895032	0.412097	0.64419	0.843189	-0.246072	0.0442181	0.124	unknown [Picea sitchensis]	Probable WRKY transcription factor 4 OS=Arabidopsis thaliana OX=3702 GN=WRKY4 PE=1 SV=2	--	--	Molecular Function: DNA binding (GO:0003677);|Molecular Function: DNA-binding transcription factor activity (GO:0003700);|Cellular Component: nucleus (GO:0005634);|Biological Process: defense response (GO:0006952);|Biological Process: response to ethylene (GO:0009723);|Biological Process: response to salicylic acid (GO:0009751);|Biological Process: response to jasmonic acid (GO:0009753);|Molecula…
DN24205_c0g1i1.2	BES1	1.39442	0.479666	0.810262	0.929398	1.92621	0.945767	0.393742	0.618429	AP2/ERF and B3 domain-containing transcription factor ARF14-like [Brassica napus]	AP2/ERF and B3 domain-containing protein Os05g0549800 OS=Oryza sativa subsp. japonica OX=39947 GN=Os05g0549800 PE=2 SV=1	--	--	Molecular Function: DNA binding (GO:0003677);|Molecular Function: DNA-binding transcription factor activity (GO:0003700);|Cellular Component: nucleus (GO:0005634);
DN24205_c2g2i1.2	BES1	0.792535	-0.335453	0.103323	0.25278	1.33031	0.411762	0.0435286	0.12239	unknown [Picea sitchensis]	BES1/BZR1 homolog protein 4 OS=Arabidopsis thaliana OX=3702 GN=BEH4 PE=1 SV=1	--	--	Molecular Function: DNA binding (GO:0003677);|Molecular Function: DNA-binding transcription factor activity (GO:0003700);|Biological Process: transcription, DNA-templated (GO:0006351);|Biological Process: regulation of transcription, DNA-templated (GO:0006355);|Biological Process: brassinosteroid mediated signaling pathway (GO:0009742);
DN24210_c0g1i2.1	MADS-MIKC	1.32292	0.403726	0.329892	0.560209	0.716525	-0.48091	0.240444	0.44798	DAL21, partial [Pinus tabuliformis]	MADS-box protein CMB1 OS=Dianthus caryophyllus OX=3570 GN=CMB1 PE=2 SV=1	--	--	Molecular Function: RNA polymerase II regulatory region sequence-specific DNA binding (GO:0000977);|Molecular Function: DNA-binding transcription factor activity (GO:0003700);|Cellular Component: nucleus (GO:0005634);|Biological Process: positive regulation of transcription by RNA polymerase II (GO:0045944);|Molecular Function: protein dimerization activity (GO:0046983);
DN24215_c0g1i2.1	HB-HD-ZIP	1.34139	0.423724	0.00392852	0.0179718	1.24786	0.319451	0.00450322	0.0179144	class III homeodomain-leucine zipper protein C3HDZ1 [Taxus globosa]	Homeobox-leucine zipper protein HOX32 OS=Oryza sativa subsp. japonica OX=39947 GN=HOX32 PE=2 SV=1	--	--	Molecular Function: DNA binding (GO:0003677);|Cellular Component: nucleus (GO:0005634);|Molecular Function: lipid binding (GO:0008289);
DN24222_c0g1i1.2	E2F-DP	2.3072	1.20614	0.0228347	0.0785023	2.91679	1.54438	0.000700155	0.00335479	transcription factor E2F8-like [Physcomitrella patens]	E2F transcription factor-like E2FE OS=Arabidopsis thaliana OX=3702 GN=E2FE PE=1 SV=1	--	--	Biological Process: negative regulation of transcription by RNA polymerase II (GO:0000122);|Molecular Function: DNA-binding transcription factor activity, RNA polymerase II-specific (GO:0000981);|Molecular Function: proximal promoter DNA-binding transcription activator activity, RNA polymerase II-specific (GO:0001077);|Molecular Function: proximal promoter DNA-binding transcription repressor acti…
DN24239_c0g1i17.2	bHLH	1.1072	0.146911	0.123044	0.286846	0.887414	-0.172322	0.11024	0.254812	uncharacterized protein A4U43_C08F26990 [Asparagus officinalis]	Transcription factor bHLH82 OS=Arabidopsis thaliana OX=3702 GN=BHLH82 PE=2 SV=1	--	--	Molecular Function: DNA-binding transcription activator activity, RNA polymerase II-specific (GO:0001228);|Molecular Function: DNA binding (GO:0003677);|Molecular Function: DNA-binding transcription factor activity (GO:0003700);|Cellular Component: nucleus (GO:0005634);|Biological Process: regulation of transcription, DNA-templated (GO:0006355);|Molecular Function: protein dimerization activity (…
DN24250_c0g4i5.2	WRKY	1.1079	0.147829	0.0189492	0.0675381	0.863969	-0.210948	0.00545467	0.0211887	DNA-binding WRKY [Macleaya cordata]	WRKY transcription factor SUSIBA2 OS=Hordeum vulgare OX=4513 GN=WRKY46 PE=1 SV=1	ko04626	Plant-pathogen interaction	Molecular Function: DNA-binding transcription factor activity (GO:0003700);|Cellular Component: nucleus (GO:0005634);|Molecular Function: sequence-specific DNA binding (GO:0043565);|Molecular Function: metal ion binding (GO:0046872);
DN24260_c4g4i4.2	C2H2	1.41084	0.496559	0.010203	0.0404354	1.22795	0.296249	0.156602	0.331957	zinc finger protein 646-like isoform X3 [Physcomitrella patens]	Zinc finger protein ZAT2 OS=Arabidopsis thaliana OX=3702 GN=ZAT2 PE=1 SV=1	--	--	Molecular Function: nucleic acid binding (GO:0003676);|Molecular Function: DNA-binding transcription factor activity (GO:0003700);|Cellular Component: nucleus (GO:0005634);|Biological Process: regulation of transcription, DNA-templated (GO:0006355);|Molecular Function: metal ion binding (GO:0046872);|Biological Process: pollen sperm cell differentiation (GO:0048235);
DN24300_c0g3i5.2	GRAS	1.62304	0.698698	0.000889575	0.00486795	1.0219	0.0312584	0.876472	0.965311	HAM2 [Pinus tabuliformis]	Scarecrow-like protein 6 OS=Arabidopsis thaliana OX=3702 GN=SCL6 PE=1 SV=1	--	--	Molecular Function: DNA-binding transcription factor activity (GO:0003700);|Cellular Component: nucleus (GO:0005634);|Biological Process: regulation of transcription, DNA-templated (GO:0006355);|Biological Process: circadian rhythm (GO:0007623);|Biological Process: cell differentiation (GO:0030154);|Molecular Function: sequence-specific DNA binding (GO:0043565);|Biological Process: root hair cell…
DN24349_c0g1i4.1	bZIP	0.821594	-0.283502	0.00588468	0.025404	0.408988	-1.28987	3.69246e-18	6.49909e-17	PREDICTED: ABSCISIC ACID-INSENSITIVE 5-like protein 5 isoform X2 [Nelumbo nucifera]	ABSCISIC ACID-INSENSITIVE 5-like protein 5 OS=Arabidopsis thaliana OX=3702 GN=ABF2 PE=1 SV=1	ko04075	Plant hormone signal transduction	Molecular Function: DNA binding (GO:0003677);|Molecular Function: DNA-binding transcription factor activity (GO:0003700);|Cellular Component: nucleus (GO:0005634);|Biological Process: abscisic acid-activated signaling pathway (GO:0009738);
DN24361_c0g1i4.2	MYB-related	0.84235	-0.247508	0.00649578	0.027625	0.881155	-0.182532	0.0691851	0.177534	R2R3MYB21 [Ginkgo biloba]	Transcription repressor MYB5 OS=Arabidopsis thaliana OX=3702 GN=MYB5 PE=1 SV=1	--	--	Molecular Function: DNA-binding transcription factor activity (GO:0003700);|Cellular Component: nucleus (GO:0005634);|Biological Process: trichome morphogenesis (GO:0010090);|Biological Process: seed coat development (GO:0010214);|Biological Process: regulation of gene expression (GO:0010468);|Biological Process: cell differentiation (GO:0030154);|Molecular Function: sequence-specific DNA binding…
DN24361_c0g2i3.2	MYB	1.02023	0.0288991	0.913975	0.988096	1.60513	0.682694	0.000694033	0.0033296	R2R3MYB21 [Ginkgo biloba]	Transcription repressor MYB5 OS=Arabidopsis thaliana OX=3702 GN=MYB5 PE=1 SV=1	--	--	Molecular Function: DNA-binding transcription factor activity (GO:0003700);|Cellular Component: nucleus (GO:0005634);|Biological Process: trichome morphogenesis (GO:0010090);|Biological Process: seed coat development (GO:0010214);|Biological Process: regulation of gene expression (GO:0010468);|Biological Process: cell differentiation (GO:0030154);|Molecular Function: sequence-specific DNA binding…
DN24361_c0g6i1.2	MYB	0.852109	-0.23089	0.613851	0.808129	0.864213	-0.210541	0.604934	0.796906	R2R3MYB21 [Ginkgo biloba]	Transcription repressor MYB5 OS=Arabidopsis thaliana OX=3702 GN=MYB5 PE=1 SV=1	--	--	Molecular Function: DNA-binding transcription factor activity (GO:0003700);|Cellular Component: nucleus (GO:0005634);|Biological Process: trichome morphogenesis (GO:0010090);|Biological Process: seed coat development (GO:0010214);|Biological Process: regulation of gene expression (GO:0010468);|Biological Process: cell differentiation (GO:0030154);|Molecular Function: sequence-specific DNA binding…
DN24395_c0g1i3.1	VOZ	0.0519648	-4.26632	1.69155e-42	9.84207e-41	0.0932478	-3.42279	1.67765e-44	7.14738e-43	PREDICTED: transcription factor VOZ1 [Vitis vinifera]	Transcription factor VOZ1 OS=Arabidopsis thaliana OX=3702 GN=VOZ1 PE=1 SV=1	--	--	Cellular Component: nucleus (GO:0005634);|Cellular Component: cytoplasm (GO:0005737);|Biological Process: response to heat (GO:0009408);|Biological Process: response to water deprivation (GO:0009414);|Biological Process: red, far-red light phototransduction (GO:0009585);|Biological Process: cold acclimation (GO:0009631);|Biological Process: defense response to bacterium, incompatible interaction …
DN24403_c0g1i1.2	C3H	1.10624	0.14567	0.155399	0.339305	1.22258	0.289931	0.00653027	0.0247704	unknown [Picea sitchensis]	Splicing factor U2af small subunit A OS=Oryza sativa subsp. japonica OX=39947 GN=U2AF35A PE=2 SV=1	ko03040	Spliceosome	Biological Process: mRNA splicing, via spliceosome (GO:0000398);|Molecular Function: DNA binding (GO:0003677);|Cellular Component: spliceosomal complex (GO:0005681);|Molecular Function: pre-mRNA 3'-splice site binding (GO:0030628);|Molecular Function: metal ion binding (GO:0046872);|Cellular Component: U2AF (GO:0089701);
DN24462_c0g1i3.1	NAC	0.605188	-0.724544	0.00984722	0.0392899	0.298915	-1.74219	4.82993e-14	6.73057e-13	NAC domain-containing protein [Actinidia chinensis var. chinensis]	NAC domain-containing protein 86 OS=Arabidopsis thaliana OX=3702 GN=NAC086 PE=2 SV=1	--	--	Molecular Function: DNA binding (GO:0003677);|Molecular Function: DNA-binding transcription factor activity (GO:0003700);|Cellular Component: nucleus (GO:0005634);|Biological Process: sieve element enucleation (GO:0090602);|Biological Process: sieve element differentiation (GO:0090603);
DN24464_c1g3i1.1	HSF	0.899869	-0.152213	0.256617	0.476982	1.11074	0.151525	0.344194	0.567634	unknown [Picea sitchensis]	Heat stress transcription factor A-2b OS=Oryza sativa subsp. japonica OX=39947 GN=HSFA2B PE=2 SV=1	--	--	Molecular Function: RNA polymerase II proximal promoter sequence-specific DNA binding (GO:0000978);|Molecular Function: DNA-binding transcription factor activity (GO:0003700);|Cellular Component: nucleus (GO:0005634);|Cellular Component: cytoplasm (GO:0005737);|Biological Process: cellular response to heat (GO:0034605);|Molecular Function: sequence-specific DNA binding (GO:0043565);|Biological Pr…
DN24468_c0g1i1.1	GeBP	0.882966	-0.17957	0.319771	0.549483	1.11944	0.162779	0.313242	0.533698	unknown [Picea sitchensis]	--	--	--	--
DN24503_c0g1i13.1	bZIP	0.771141	-0.374933	1.95328e-09	2.4769e-08	0.845165	-0.242695	0.00087453	0.00410469	G-box-binding factor 1 [Momordica charantia]	bZIP transcription factor 68 OS=Arabidopsis thaliana OX=3702 GN=BZIP68 PE=1 SV=1	--	--	Molecular Function: DNA-binding transcription factor activity (GO:0003700);|Cellular Component: nucleus (GO:0005634);|Molecular Function: identical protein binding (GO:0042802);|Molecular Function: sequence-specific DNA binding (GO:0043565);
DN24519_c0g1i6.2	SBP	1.89006	0.918429	2.43119e-05	0.000184293	2.21473	1.14713	4.36048e-31	1.26884e-29	PREDICTED: cell division cycle protein 48 homolog, partial [Gossypium arboreum]	Cell division control protein 48 homolog D OS=Arabidopsis thaliana OX=3702 GN=CDC48D PE=1 SV=1	ko04141	Protein processing in endoplasmic reticulum	Molecular Function: ATP binding (GO:0005524);|Cellular Component: nucleus (GO:0005634);|Cellular Component: nucleoplasm (GO:0005654);|Cellular Component: nucleolus (GO:0005730);|Cellular Component: cytoplasm (GO:0005737);|Cellular Component: Golgi apparatus (GO:0005794);|Cellular Component: cytosol (GO:0005829);|Cellular Component: cytoskeleton (GO:0005856);|Cellular Component: plasma membrane (G…
DN24527_c0g1i1.1	NAC	0.965532	-0.0506037	0.543059	0.756146	0.762485	-0.391219	1.37589e-05	8.92423e-05	unknown [Picea sitchensis]	NAC domain-containing protein 45 OS=Arabidopsis thaliana OX=3702 GN=NAC045 PE=2 SV=1	--	--	Molecular Function: DNA-binding transcription factor activity (GO:0003700);|Cellular Component: nucleus (GO:0005634);|Molecular Function: transcription regulatory region DNA binding (GO:0044212);|Biological Process: sieve element enucleation (GO:0090602);|Biological Process: sieve element differentiation (GO:0090603);
DN24534_c0g1i3.1	Trihelix	0.970233	-0.0435968	0.613977	0.808168	0.795416	-0.330218	0.000303482	0.00156275	trihelix transcription factor GTL1-like [Physcomitrella patens]	Trihelix transcription factor GTL1 OS=Arabidopsis thaliana OX=3702 GN=GTL1 PE=1 SV=2	--	--	Molecular Function: DNA binding (GO:0003677);|Molecular Function: DNA-binding transcription factor activity (GO:0003700);|Cellular Component: nucleus (GO:0005634);|Biological Process: transcription, DNA-templated (GO:0006351);|Biological Process: regulation of cell size (GO:0008361);|Biological Process: response to water deprivation (GO:0009414);|Biological Process: trichome morphogenesis (GO:001…
DN24541_c0g1i2.1	AP2/ERF-RAV	1.11082	0.151628	0.559386	0.76739	0.484401	-1.04573	0.000340168	0.00173872	PREDICTED: AP2/ERF and B3 domain-containing transcription factor RAV1 [Vitis vinifera]	AP2/ERF and B3 domain-containing protein Os01g0693400 OS=Oryza sativa subsp. japonica OX=39947 GN=Os01g0693400 PE=2 SV=1	--	--	Molecular Function: DNA binding (GO:0003677);|Molecular Function: DNA-binding transcription factor activity (GO:0003700);|Cellular Component: nucleus (GO:0005634);
DN24561_c0g2i9.2	HB-other	1.17757	0.235817	0.0178218	0.0642483	1.13158	0.178345	0.0743467	0.187735	homeobox leucine zipper protein [Medicago truncatula]	Homeobox-leucine zipper protein HDG1 OS=Arabidopsis thaliana OX=3702 GN=HDG1 PE=2 SV=1	--	--	Molecular Function: DNA-binding transcription factor activity (GO:0003700);|Cellular Component: nucleus (GO:0005634);|Molecular Function: lipid binding (GO:0008289);|Molecular Function: sequence-specific DNA binding (GO:0043565);|Biological Process: maintenance of floral organ identity (GO:0048497);
DN24563_c0g2i1.1	C2H2	0.857352	-0.22204	0.813702	0.93146	1.95489	0.967086	0.401985	0.62648	--	--	--	--	--
DN24578_c0g1i2.2	HSF	1.84894	0.886697	1.27764e-06	1.18193e-05	0.870325	-0.200374	0.279786	0.497138	PREDICTED: heat stress transcription factor A-2e [Oryza brachyantha]	Heat stress transcription factor A-2b OS=Oryza sativa subsp. japonica OX=39947 GN=HSFA2B PE=2 SV=1	--	--	Molecular Function: RNA polymerase II proximal promoter sequence-specific DNA binding (GO:0000978);|Molecular Function: DNA-binding transcription factor activity (GO:0003700);|Cellular Component: nucleus (GO:0005634);|Cellular Component: cytoplasm (GO:0005737);|Biological Process: cellular response to heat (GO:0034605);|Molecular Function: sequence-specific DNA binding (GO:0043565);|Biological Pr…
DN24583_c0g2i11.2	Tify	1.39218	0.47735	8.56625e-06	7.0188e-05	1.23885	0.308996	0.0811385	0.201346	protein TIFY 9-like [Durio zibethinus]	Protein TIFY 9 OS=Arabidopsis thaliana OX=3702 GN=TIFY9 PE=1 SV=1	ko04075	Plant hormone signal transduction	Cellular Component: nucleus (GO:0005634);|Biological Process: defense response (GO:0006952);|Biological Process: response to wounding (GO:0009611);|Biological Process: response to jasmonic acid (GO:0009753);|Biological Process: regulation of systemic acquired resistance (GO:0010112);|Biological Process: regulation of defense response (GO:0031347);|Molecular Function: protein homodimerization acti…
DN24583_c0g3i1.2	Tify	3.18522	1.67139	7.04283e-10	9.34029e-09	16.7294	4.06432	3.5372e-43	1.45715e-41	hypothetical protein AQUCO.10000014v1 [Aquilegia coerulea]	Protein TIFY 9 OS=Arabidopsis thaliana OX=3702 GN=TIFY9 PE=1 SV=1	ko04075	Plant hormone signal transduction	Cellular Component: nucleus (GO:0005634);|Biological Process: defense response (GO:0006952);|Biological Process: response to wounding (GO:0009611);|Biological Process: response to jasmonic acid (GO:0009753);|Biological Process: regulation of systemic acquired resistance (GO:0010112);|Biological Process: regulation of defense response (GO:0031347);|Molecular Function: protein homodimerization acti…
DN24597_c0g1i2.1	Trihelix	0.208502	-2.26187	1.62856e-42	9.48662e-41	0.209645	-2.25398	5.7418e-27	1.46622e-25	unknown [Picea sitchensis]	Trihelix transcription factor GTL1 OS=Arabidopsis thaliana OX=3702 GN=GTL1 PE=1 SV=2	--	--	Molecular Function: DNA binding (GO:0003677);|Molecular Function: DNA-binding transcription factor activity (GO:0003700);|Cellular Component: nucleus (GO:0005634);|Biological Process: transcription, DNA-templated (GO:0006351);|Biological Process: regulation of cell size (GO:0008361);|Biological Process: response to water deprivation (GO:0009414);|Biological Process: trichome morphogenesis (GO:001…
DN24643_c0g1i18.1	AP2/ERF-ERF	0.81929	-0.287554	0.0292939	0.0960305	0.404114	-1.30717	2.45285e-15	3.65515e-14	Ethylene-responsive transcription factor [Actinidia chinensis var. chinensis]	Ethylene-responsive transcription factor ERF010 OS=Arabidopsis thaliana OX=3702 GN=ERF010 PE=2 SV=1	--	--	Molecular Function: DNA binding (GO:0003677);|Molecular Function: DNA-binding transcription factor activity (GO:0003700);|Cellular Component: nucleus (GO:0005634);|Biological Process: ethylene-activated signaling pathway (GO:0009873);
DN24645_c0g1i2.2	C2H2	0.997095	-0.00419717	0.983171	1	1.33206	0.413659	0.0144129	0.0488923	zinc finger protein [Macleaya cordata]	Transcription factor IIIA OS=Arabidopsis thaliana OX=3702 GN=TFIIIA PE=1 SV=1	--	--	Molecular Function: DNA-binding transcription factor activity (GO:0003700);|Molecular Function: RNA binding (GO:0003723);|Cellular Component: nucleus (GO:0005634);|Cellular Component: nucleolus (GO:0005730);|Biological Process: multicellular organism development (GO:0007275);|Molecular Function: 5S rRNA binding (GO:0008097);|Molecular Function: metal ion binding (GO:0046872);|Molecular Function: …
DN24645_c0g2i7.2	C2H2	1.37407	0.458458	1.33468e-06	1.23219e-05	1.48391	0.569402	1.61385e-07	1.33539e-06	hypothetical protein AQUCO_00200921v1 [Aquilegia coerulea]	Transcription factor IIIA OS=Arabidopsis thaliana OX=3702 GN=TFIIIA PE=1 SV=1	--	--	Molecular Function: DNA-binding transcription factor activity (GO:0003700);|Molecular Function: RNA binding (GO:0003723);|Cellular Component: nucleus (GO:0005634);|Cellular Component: nucleolus (GO:0005730);|Biological Process: multicellular organism development (GO:0007275);|Molecular Function: 5S rRNA binding (GO:0008097);|Molecular Function: metal ion binding (GO:0046872);|Molecular Function: …
DN24662_c1g1i4.2	AP2/ERF-ERF	4.59998	2.20163	4.43978e-83	5.43172e-81	0.688692	-0.53807	0.0716474	0.182288	unknown [Picea sitchensis]	Ethylene-responsive transcription factor ERF016 OS=Arabidopsis thaliana OX=3702 GN=ERF016 PE=2 SV=1	--	--	Molecular Function: DNA binding (GO:0003677);|Molecular Function: DNA-binding transcription factor activity (GO:0003700);|Cellular Component: nucleus (GO:0005634);|Biological Process: ethylene-activated signaling pathway (GO:0009873);
DN24662_c2g1i3.2	AP2/ERF-ERF	4.1933	2.06809	5.88193e-06	4.94323e-05	0.337882	-1.56541	0.256208	0.467181	dehydration-responsive element binding transcription factor [Larix gmelinii var. olgensis]	Ethylene-responsive transcription factor ERF016 OS=Arabidopsis thaliana OX=3702 GN=ERF016 PE=2 SV=1	--	--	Molecular Function: DNA binding (GO:0003677);|Molecular Function: DNA-binding transcription factor activity (GO:0003700);|Cellular Component: nucleus (GO:0005634);|Biological Process: ethylene-activated signaling pathway (GO:0009873);
DN24672_c0g3i9.2	bHLH	0.727046	-0.459882	0.25936	0.480536	1.22146	0.288611	0.301179	0.520421	helix-loop-helix protein 1A [Pinus taeda]	Transcription factor bHLH122 OS=Arabidopsis thaliana OX=3702 GN=BHLH122 PE=1 SV=1	--	--	Molecular Function: DNA-binding transcription activator activity, RNA polymerase II-specific (GO:0001228);|Molecular Function: DNA binding (GO:0003677);|Molecular Function: DNA-binding transcription factor activity (GO:0003700);|Cellular Component: nucleus (GO:0005634);|Biological Process: regulation of transcription, DNA-templated (GO:0006355);|Biological Process: regulation of stomatal movement…
DN24683_c0g1i11.2	GARP-ARR-B	3.97787	1.992	4.33928e-108	8.01214e-106	1.88953	0.918029	5.33873e-31	1.54628e-29	hypothetical protein MARPO_0156s0007 [Marchantia polymorpha]	Probable transcription factor GLK1 OS=Oryza sativa subsp. japonica OX=39947 GN=GLK1 PE=2 SV=1	--	--	Molecular Function: DNA-binding transcription factor activity (GO:0003700);|Cellular Component: nucleus (GO:0005634);|Biological Process: positive regulation of organelle organization (GO:0010638);|Molecular Function: transcription regulatory region DNA binding (GO:0044212);|Biological Process: positive regulation of transcription, DNA-templated (GO:0045893);
DN24697_c0g2i2.1	WRKY	1.01217	0.0174501	0.852047	0.953764	0.933639	-0.0990635	0.546949	0.754221	DNA-binding WRKY [Macleaya cordata]	Probable WRKY transcription factor 14 OS=Arabidopsis thaliana OX=3702 GN=WRKY14 PE=2 SV=2	--	--	Molecular Function: DNA-binding transcription factor activity (GO:0003700);|Cellular Component: nucleus (GO:0005634);|Molecular Function: sequence-specific DNA binding (GO:0043565);|Molecular Function: transcription regulatory region DNA binding (GO:0044212);
DN246_c0g1i1.2	NAC	1.09036	0.124809	0.791851	0.920788	0.811045	-0.302147	0.495635	0.710864	PREDICTED: uncharacterized protein LOC104588253 isoform X1 [Nelumbo nucifera]	NAC domain-containing protein 75 OS=Arabidopsis thaliana OX=3702 GN=NAC075 PE=2 SV=1	--	--	Molecular Function: DNA-binding transcription factor activity (GO:0003700);|Cellular Component: nucleus (GO:0005634);|Biological Process: multicellular organism development (GO:0007275);|Molecular Function: sequence-specific DNA binding (GO:0043565);|Molecular Function: transcription regulatory region DNA binding (GO:0044212);|Biological Process: positive regulation of transcription, DNA-template…
DN24708_c1g2i4.1	GRAS	0.546761	-0.871018	1.59367e-38	8.38526e-37	0.433411	-1.20619	8.65968e-60	5.10225e-58	SCL11, partial [Pinus radiata]	SCARECROW-LIKE protein 7 OS=Populus euphratica OX=75702 GN=SCL7 PE=2 SV=1	--	--	Molecular Function: DNA binding (GO:0003677);|Cellular Component: nucleus (GO:0005634);
DN24713_c3g2i4.2	HB-other	0.97723	-0.03323	0.818038	0.934108	0.846326	-0.240715	0.0096443	0.0346421	PREDICTED: homeobox-DDT domain protein RLT3 isoform X2 [Nelumbo nucifera]	Homeobox-DDT domain protein RLT3 OS=Arabidopsis thaliana OX=3702 GN=RLT3 PE=3 SV=1	--	--	Molecular Function: transcription regulatory region sequence-specific DNA binding (GO:0000976);|Molecular Function: distal enhancer DNA-binding transcription activator activity, RNA polymerase II-specific (GO:0001205);|Cellular Component: nucleus (GO:0005634);|Cellular Component: transcription factor complex (GO:0005667);|Biological Process: flower development (GO:0009908);|Biological Process: ne…
DN24772_c0g3i1.2	MYB	0.667974	-0.582136	0.654322	0.83374	0.82195	-0.282878	0.773236	0.905886	GAMYB transcription factor [Trema orientale]	Transcription factor DIVARICATA OS=Antirrhinum majus OX=4151 GN=DIVARICATA PE=2 SV=1	--	--	Molecular Function: DNA binding (GO:0003677);|Cellular Component: nucleus (GO:0005634);|Biological Process: flower development (GO:0009908);|Biological Process: determination of dorsal/ventral asymmetry (GO:0048262);
DN24791_c0g1i6.1	bZIP	0.500935	-0.997304	3.74055e-25	1.23544e-23	0.495252	-1.01376	2.14333e-21	4.40199e-20	transcription factor TGA2.3 [Amborella trichopoda]	Transcription factor TGA2 OS=Arabidopsis thaliana OX=3702 GN=TGA2 PE=1 SV=1	ko04075	Plant hormone signal transduction	Molecular Function: DNA binding (GO:0003677);|Molecular Function: DNA-binding transcription factor activity (GO:0003700);|Cellular Component: nucleus (GO:0005634);|Cellular Component: cytoplasm (GO:0005737);|Biological Process: transcription, DNA-templated (GO:0006351);|Biological Process: plant-type hypersensitive response (GO:0009626);|Biological Process: systemic acquired resistance, salicylic…
DN24808_c2g3i1.2	MADS-M-type	12.9691	3.697	0.0100644	0.0399842	27.8229	4.7982	4.14228e-08	3.66222e-07	--	--	--	--	--
DN24832_c0g3i1.1	Trihelix	0.658973	-0.601709	1.08576e-15	2.19956e-14	0.806603	-0.31007	0.00034905	0.00178083	unknown [Picea sitchensis]	Trihelix transcription factor ASIL2 OS=Arabidopsis thaliana OX=3702 GN=ASIL2 PE=1 SV=1	--	--	Molecular Function: DNA-binding transcription factor activity (GO:0003700);|Cellular Component: nucleus (GO:0005634);|Biological Process: regulation of transcription, DNA-templated (GO:0006355);|Biological Process: embryo development ending in seed dormancy (GO:0009793);|Biological Process: seed maturation (GO:0010431);|Molecular Function: sequence-specific DNA binding (GO:0043565);|Molecular Fun…
DN24833_c0g2i3.2	MYB	0.760491	-0.394998	0.0288491	0.0948583	0.857665	-0.221515	0.160774	0.338298	unknown [Picea sitchensis]	Myb-related protein Hv1 OS=Hordeum vulgare OX=4513 GN=MYB1 PE=2 SV=1	--	--	Molecular Function: DNA binding (GO:0003677);|Cellular Component: nucleus (GO:0005634);
DN24836_c0g2i3.2	MADS-MIKC	7.15469	2.83889	6.16245e-17	1.34419e-15	1.91782	0.93947	7.02603e-07	5.4088e-06	putative MADS-domain protein [Cryptomeria japonica]	MADS-box transcription factor 17 OS=Oryza sativa subsp. japonica OX=39947 GN=MADS17 PE=1 SV=2	--	--	Molecular Function: RNA polymerase II regulatory region sequence-specific DNA binding (GO:0000977);|Molecular Function: transcription factor activity, RNA polymerase II proximal promoter sequence-specific DNA binding (GO:0000982);|Cellular Component: nucleus (GO:0005634);|Biological Process: multicellular organism development (GO:0007275);|Molecular Function: transcription factor binding (GO:0008…
DN24851_c0g4i3.2	bHLH	1.68177	0.74998	1.04386e-19	2.64871e-18	0.974959	-0.0365868	0.813178	0.929651	MYC2a [Taxus wallichiana var. chinensis]	Transcription factor MYC2 OS=Arabidopsis thaliana OX=3702 GN=MYC2 PE=1 SV=2	ko04075	Plant hormone signal transduction	Molecular Function: DNA binding (GO:0003677);|Molecular Function: DNA-binding transcription factor activity (GO:0003700);|Cellular Component: nucleus (GO:0005634);|Biological Process: response to desiccation (GO:0009269);|Biological Process: response to wounding (GO:0009611);|Biological Process: response to abscisic acid (GO:0009737);|Biological Process: abscisic acid-activated signaling pathway …
DN24854_c0g1i1.1	MYB	1.12022	0.163786	0.0314332	0.101299	1.2481	0.319734	5.62736e-05	0.000330858	transcription factor SRM1 [Populus trichocarpa]	Transcription factor SRM1 OS=Arabidopsis thaliana OX=3702 GN=SRM1 PE=1 SV=1	--	--	Molecular Function: DNA binding (GO:0003677);|Molecular Function: DNA-binding transcription factor activity (GO:0003700);|Cellular Component: nucleus (GO:0005634);|Biological Process: regulation of transcription, DNA-templated (GO:0006355);|Biological Process: response to water deprivation (GO:0009414);|Biological Process: response to salt stress (GO:0009651);|Biological Process: abscisic acid-ac…
DN24862_c1g6i1.1	MYB-related	0.899145	-0.153374	0.242711	0.459494	0.926302	-0.110445	0.414514	0.639182	Telomeric repeat-binding factor like [Actinidia chinensis var. chinensis]	Telomere repeat-binding factor 4 OS=Arabidopsis thaliana OX=3702 GN=At1g17520 PE=2 SV=2	--	--	Cellular Component: nucleosome (GO:0000786);|Molecular Function: DNA-binding transcription factor activity (GO:0003700);|Cellular Component: nucleus (GO:0005634);|Biological Process: nucleosome assembly (GO:0006334);|Biological Process: response to salt stress (GO:0009651);|Biological Process: response to ethylene (GO:0009723);|Biological Process: response to auxin (GO:0009733);|Biological Proces…
DN24892_c0g4i3.1	MYB-related	1.12355	0.168066	0.0143381	0.0537015	0.949176	-0.075252	0.341738	0.564703	unknown [Picea sitchensis]	Cyclin-dependent kinase G-2 OS=Oryza sativa subsp. japonica OX=39947 GN=CDKG-2 PE=2 SV=2	--	--	Molecular Function: cyclin-dependent protein serine/threonine kinase activity (GO:0004693);|Molecular Function: ATP binding (GO:0005524);|Cellular Component: nucleus (GO:0005634);|Biological Process: protein phosphorylation (GO:0006468);|Molecular Function: RNA polymerase II CTD heptapeptide repeat kinase activity (GO:0008353);
DN24892_c0g9i1.1	AP2/ERF-ERF	1.06665	0.0930814	0.391241	0.623748	0.400466	-1.32025	1.92203e-08	1.7621e-07	unknown [Picea sitchensis]	Ethylene-responsive transcription factor 2 OS=Nicotiana tabacum OX=4097 GN=ERF2 PE=2 SV=1	--	--	Molecular Function: DNA binding (GO:0003677);|Molecular Function: DNA-binding transcription factor activity (GO:0003700);|Cellular Component: nucleus (GO:0005634);|Biological Process: defense response (GO:0006952);|Biological Process: ethylene-activated signaling pathway (GO:0009873);
DN24911_c0g1i9.2	bHLH	0.877697	-0.188205	0.135523	0.307399	0.881803	-0.181472	0.12872	0.286489	transcription factor bHLH121 isoform X1 [Amborella trichopoda]	Putative pentatricopeptide repeat-containing protein At3g23330 OS=Arabidopsis thaliana OX=3702 GN=PCMP-H32 PE=3 SV=1	--	--	--
DN24924_c0g1i5.2	C3H	1.2738	0.349142	2.93681e-08	3.32396e-07	1.64092	0.714505	4.48849e-21	9.11337e-20	unknown [Picea sitchensis]	Zinc finger CCCH domain-containing protein 35 OS=Oryza sativa subsp. japonica OX=39947 GN=Os05g0195200 PE=2 SV=1	--	--	Molecular Function: DNA binding (GO:0003677);|Molecular Function: metal ion binding (GO:0046872);
DN24926_c0g1i5.2	MYB-related	0.979777	-0.0294744	0.685145	0.85644	0.84875	-0.236588	0.00256617	0.0108539	SANT/Myb domain [Macleaya cordata]	Protein ALWAYS EARLY 3 OS=Arabidopsis thaliana OX=3702 GN=ALY3 PE=1 SV=1	--	--	Biological Process: reproduction (GO:0000003);|Molecular Function: DNA binding (GO:0003677);|Cellular Component: nucleoplasm (GO:0005654);|Biological Process: transcription, DNA-templated (GO:0006351);|Cellular Component: transcriptional repressor complex (GO:0017053);
DN24939_c0g1i1.1	MYB	0.852386	-0.230422	0.674424	0.849255	0.838111	-0.254786	0.624658	0.808745	R2R3MYB21 [Ginkgo biloba]	Transcription repressor MYB5 OS=Arabidopsis thaliana OX=3702 GN=MYB5 PE=1 SV=1	--	--	Molecular Function: DNA-binding transcription factor activity (GO:0003700);|Cellular Component: nucleus (GO:0005634);|Biological Process: trichome morphogenesis (GO:0010090);|Biological Process: seed coat development (GO:0010214);|Biological Process: regulation of gene expression (GO:0010468);|Biological Process: cell differentiation (GO:0030154);|Molecular Function: sequence-specific DNA binding…
DN24939_c0g3i1.1	MYB-related	0.622231	-0.684477	0.00110867	0.00592687	0.430987	-1.21428	2.3001e-07	1.87093e-06	R2R3MYB21 [Ginkgo biloba]	Transcription factor MYB111 OS=Arabidopsis thaliana OX=3702 GN=MYB111 PE=1 SV=1	--	--	Molecular Function: DNA-binding transcription factor activity (GO:0003700);|Cellular Component: nucleus (GO:0005634);|Biological Process: response to light stimulus (GO:0009416);|Biological Process: response to UV-B (GO:0010224);|Biological Process: cell differentiation (GO:0030154);|Molecular Function: sequence-specific DNA binding (GO:0043565);|Molecular Function: transcription regulatory regio…
DN2493_c0g1i1.2	zf-HD	1.04079	0.0576816	0.59091	0.791581	0.954497	-0.0671878	0.657544	0.834888	hypothetical protein MARPO_0063s0098 [Marchantia polymorpha]	Zinc-finger homeodomain protein 4 OS=Arabidopsis thaliana OX=3702 GN=ZHD4 PE=1 SV=1	--	--	Molecular Function: DNA binding (GO:0003677);|Cellular Component: nucleus (GO:0005634);|Molecular Function: protein homodimerization activity (GO:0042803);|Molecular Function: metal ion binding (GO:0046872);|Biological Process: long-day photoperiodism, flowering (GO:0048574);
DN25061_c0g1i1.1	AP2/ERF-ERF	1.59902	0.677184	3.18268e-06	2.78857e-05	2.03042	1.02178	0.000322588	0.00165514	PREDICTED: ethylene-responsive transcription factor ERF016-like [Musa acuminata subsp. malaccensis]	Ethylene-responsive transcription factor ERF018 OS=Arabidopsis thaliana OX=3702 GN=ERF018 PE=2 SV=1	--	--	Biological Process: defense response to insect (GO:0002213);|Molecular Function: DNA binding (GO:0003677);|Molecular Function: DNA-binding transcription factor activity (GO:0003700);|Cellular Component: nucleus (GO:0005634);|Biological Process: response to wounding (GO:0009611);|Biological Process: ethylene-activated signaling pathway (GO:0009873);|Biological Process: phloem or xylem histogenesis…
DN25078_c0g1i12.1	WRKY	1.24293	0.313748	0.0061185	0.0262638	0.288032	-1.7957	2.77749e-05	0.000171303	probable WRKY transcription factor 31 [Momordica charantia]	WRKY transcription factor 6 OS=Arabidopsis thaliana OX=3702 GN=WRKY6 PE=1 SV=1	--	--	Molecular Function: DNA-binding transcription factor activity (GO:0003700);|Cellular Component: nucleus (GO:0005634);|Biological Process: ethylene-activated signaling pathway (GO:0009873);|Biological Process: response to chitin (GO:0010200);|Biological Process: cellular response to phosphate starvation (GO:0016036);|Molecular Function: sequence-specific DNA binding (GO:0043565);|Molecular Functio…
DN25112_c0g2i1.2	OFP	0.849036	-0.236102	0.806548	0.926919	1.01949	0.0278428	1	1	unknown [Picea sitchensis]	Transcription repressor OFP17 OS=Arabidopsis thaliana OX=3702 GN=OFP17 PE=2 SV=1	--	--	Cellular Component: nucleus (GO:0005634);|Biological Process: negative regulation of transcription, DNA-templated (GO:0045892);
DN25119_c0g2i4.1	AP2/ERF-ERF	1.89648	0.923325	1.33434e-14	2.51954e-13	1.25806	0.331206	0.0171136	0.0564144	ethylene-responsive transcription factor 5-like [Arachis hypogaea]	Ethylene-responsive transcription factor 6 OS=Arabidopsis thaliana OX=3702 GN=ERF6 PE=2 SV=2	--	--	Biological Process: response to reactive oxygen species (GO:0000302);|Molecular Function: DNA binding (GO:0003677);|Molecular Function: DNA-binding transcription factor activity (GO:0003700);|Cellular Component: nucleus (GO:0005634);|Biological Process: defense response (GO:0006952);|Biological Process: response to high light intensity (GO:0009644);|Biological Process: ethylene-activated signalin…
DN25128_c0g1i5.1	C2C2-GATA	0.90311	-0.147027	0.0797704	0.209475	0.859602	-0.218259	0.0314875	0.0939724	uncharacterized protein LOC110007401 [Amborella trichopoda]	GATA transcription factor 12 OS=Arabidopsis thaliana OX=3702 GN=GATA12 PE=2 SV=1	--	--	Molecular Function: DNA-binding transcription factor activity (GO:0003700);|Cellular Component: nucleus (GO:0005634);|Biological Process: multicellular organism development (GO:0007275);|Biological Process: circadian rhythm (GO:0007623);|Molecular Function: zinc ion binding (GO:0008270);|Biological Process: response to light stimulus (GO:0009416);|Molecular Function: sequence-specific DNA binding…
DN25152_c0g2i3.2	AP2/ERF-RAV	1.6271	0.702306	4.821e-06	4.1033e-05	1.04842	0.0682148	0.772459	0.905302	PREDICTED: AP2/ERF and B3 domain-containing transcription factor RAV1 [Vitis vinifera]	AP2/ERF and B3 domain-containing transcription repressor RAV2 OS=Arabidopsis thaliana OX=3702 GN=RAV2 PE=1 SV=1	--	--	Molecular Function: DNA-binding transcription factor activity (GO:0003700);|Cellular Component: nucleus (GO:0005634);|Biological Process: ethylene-activated signaling pathway (GO:0009873);|Molecular Function: sequence-specific DNA binding (GO:0043565);|Biological Process: negative regulation of transcription, DNA-templated (GO:0045892);
DN25156_c0g1i7.2	TCP	0.494729	-1.01529	7.73076e-06	6.37389e-05	0.839512	-0.252378	0.245909	0.454703	P-type H+-ATPase [Zostera marina]	ATPase 11, plasma membrane-type OS=Arabidopsis thaliana OX=3702 GN=AHA11 PE=1 SV=1	ko00190	Oxidative phosphorylation	Molecular Function: ATP binding (GO:0005524);|Cellular Component: plasma membrane (GO:0005886);|Molecular Function: proton-exporting ATPase activity, phosphorylative mechanism (GO:0008553);|Cellular Component: membrane (GO:0016020);|Cellular Component: integral component of membrane (GO:0016021);|Molecular Function: metal ion binding (GO:0046872);|Biological Process: regulation of intracellular p…
DN25168_c0g1i30.1	Tify	0.900424	-0.151324	0.0766107	0.20314	0.917282	-0.124563	0.337605	0.559543	unknown [Picea sitchensis]	--	--	--	--
DN25176_c0g4i1.1	B3-ARF	1.14108	0.190398	0.00408723	0.0186162	1.22273	0.290106	4.28236e-05	0.000256468	PREDICTED: auxin response factor 6 isoform X1 [Vitis vinifera]	Auxin response factor 6 OS=Arabidopsis thaliana OX=3702 GN=ARF6 PE=1 SV=2	--	--	Molecular Function: DNA binding (GO:0003677);|Molecular Function: DNA-binding transcription factor activity (GO:0003700);|Cellular Component: nucleus (GO:0005634);|Biological Process: response to auxin (GO:0009733);|Biological Process: auxin-activated signaling pathway (GO:0009734);|Biological Process: flower development (GO:0009908);
DN25176_c0g6i3.1	B3-ARF	0.918102	-0.123273	0.10665	0.258645	0.93942	-0.0901575	0.257794	0.469253	putative auxin response factor 6/8 [Ginkgo biloba]	Auxin response factor 6 OS=Arabidopsis thaliana OX=3702 GN=ARF6 PE=1 SV=2	--	--	Molecular Function: DNA binding (GO:0003677);|Molecular Function: DNA-binding transcription factor activity (GO:0003700);|Cellular Component: nucleus (GO:0005634);|Biological Process: response to auxin (GO:0009733);|Biological Process: auxin-activated signaling pathway (GO:0009734);|Biological Process: flower development (GO:0009908);
DN25203_c0g1i2.1	GeBP	0.947853	-0.0772648	0.327588	0.557621	0.794267	-0.332303	4.12518e-05	0.000247978	unknown [Picea sitchensis]	GLABROUS1 enhancer-binding protein-like 3 OS=Arabidopsis thaliana OX=3702 GN=GPL3 PE=1 SV=1	--	--	--
DN25227_c1g9i1.1	C3H	0.820515	-0.285398	0.0382663	0.118642	0.999534	-0.000671794	0.993562	1	PREDICTED: zinc finger CCCH domain-containing protein 1 [Nelumbo nucifera]	Zinc finger CCCH domain-containing protein 1 OS=Arabidopsis thaliana OX=3702 GN=At1g01350 PE=2 SV=2	--	--	Molecular Function: DNA binding (GO:0003677);|Cellular Component: U2-type spliceosomal complex (GO:0005684);|Biological Process: snoRNA splicing (GO:0034247);|Molecular Function: metal ion binding (GO:0046872);
DN25247_c1g2i2.1	bZIP	0.918316	-0.122937	0.191864	0.392577	0.876181	-0.190698	0.0649367	0.169102	PREDICTED: bZIP transcription factor 68-like isoform X1 [Elaeis guineensis]	Common plant regulatory factor 1 OS=Petroselinum crispum OX=4043 GN=CPRF1 PE=2 SV=1	--	--	Molecular Function: DNA binding (GO:0003677);|Molecular Function: DNA-binding transcription factor activity (GO:0003700);|Cellular Component: nucleus (GO:0005634);
DN25248_c1g1i7.2	AP2/ERF-ERF	1.02387	0.0340291	0.558175	0.766457	0.755531	-0.404438	4.26053e-06	2.96607e-05	unknown [Picea sitchensis]	Ethylene-responsive transcription factor 1 OS=Oryza sativa subsp. japonica OX=39947 GN=EREBP1 PE=1 SV=1	--	--	Molecular Function: DNA binding (GO:0003677);|Molecular Function: DNA-binding transcription factor activity (GO:0003700);|Cellular Component: nucleus (GO:0005634);|Biological Process: defense response (GO:0006952);
DN25272_c0g1i3.1	bZIP	1.14573	0.196273	0.0181302	0.0651851	1.21581	0.281915	0.00136007	0.00610209	PREDICTED: probable serine/threonine-protein kinase mps1 [Nelumbo nucifera]	Transcription factor RF2b OS=Oryza sativa subsp. japonica OX=39947 GN=RF2b PE=1 SV=2	--	--	Molecular Function: DNA binding (GO:0003677);|Molecular Function: DNA-binding transcription factor activity (GO:0003700);|Cellular Component: nucleus (GO:0005634);
DN25280_c0g1i2.2	MADS-M-type	0.795002	-0.330969	0.0334952	0.106328	0.819665	-0.286895	0.0528982	0.143154	Transcription factor [Macleaya cordata]	Agamous-like MADS-box protein AGL65 OS=Arabidopsis thaliana OX=3702 GN=AGL65 PE=1 SV=1	--	--	Molecular Function: transcription factor activity, RNA polymerase II proximal promoter sequence-specific DNA binding (GO:0000982);|Molecular Function: proximal promoter sequence-specific DNA binding (GO:0000987);|Molecular Function: DNA-binding transcription factor activity (GO:0003700);|Cellular Component: nucleus (GO:0005634);|Biological Process: multicellular organism development (GO:0007275);…
DN25375_c0g4i2.1	AP2/ERF-ERF	0.730033	-0.453966	2.14005e-05	0.000163637	1.05308	0.0746212	0.61247	0.801122	ethylene-responsive transcription factor ERF6 [Taxodium distichum var. imbricarium x T. distichum x T. mucronatum]	E3 ubiquitin-protein ligase RMA1 OS=Arabidopsis thaliana OX=3702 GN=RMA1 PE=1 SV=1	--	--	Molecular Function: ubiquitin-protein transferase activity (GO:0004842);|Cellular Component: endoplasmic reticulum (GO:0005783);|Biological Process: ubiquitin-dependent protein catabolic process (GO:0006511);|Cellular Component: membrane (GO:0016020);|Cellular Component: integral component of membrane (GO:0016021);|Biological Process: protein exit from endoplasmic reticulum (GO:0032527);|Cellular…
DN25378_c2g2i1.1	C3H	0.910827	-0.134751	0.171178	0.362603	0.852517	-0.230199	0.0137848	0.0470307	PREDICTED: zinc finger CCCH domain-containing protein 64 isoform X1 [Nelumbo nucifera]	Zinc finger CCCH domain-containing protein 64 OS=Arabidopsis thaliana OX=3702 GN=At5g56900 PE=2 SV=1	--	--	Molecular Function: DNA binding (GO:0003677);|Cellular Component: cytosol (GO:0005829);|Molecular Function: metal ion binding (GO:0046872);
DN25395_c0g1i1.1	EIL	0.955848	-0.0651464	0.522078	0.739295	0.80304	-0.316456	0.00983989	0.0352685	hypothetical protein PHYPA_015062 [Physcomitrella patens]	Protein ETHYLENE INSENSITIVE 3 OS=Arabidopsis thaliana OX=3702 GN=EIN3 PE=1 SV=1	ko04075	Plant hormone signal transduction	Molecular Function: transcription regulatory region sequence-specific DNA binding (GO:0000976);|Biological Process: response to hypoxia (GO:0001666);|Molecular Function: DNA binding (GO:0003677);|Molecular Function: DNA-binding transcription factor activity (GO:0003700);|Cellular Component: nucleus (GO:0005634);|Biological Process: regulation of transcription, DNA-templated (GO:0006355);|Biologic…
DN25396_c2g3i1.2	SBP	1.67336	0.742748	0.0501244	0.146536	1.66999	0.739843	0.0353142	0.10352	hypothetical protein AMTR_s00022p00106940 [Amborella trichopoda]	Squamosa promoter-binding-like protein 15 OS=Oryza sativa subsp. indica OX=39946 GN=SPL15 PE=2 SV=1	--	--	Molecular Function: DNA binding (GO:0003677);|Cellular Component: nucleus (GO:0005634);|Molecular Function: metal ion binding (GO:0046872);
DN25408_c1g2i1.1	C2H2	0.853667	-0.228254	0.658534	0.837379	1.24764	0.3192	0.735491	0.885431	unknown [Picea sitchensis]	Zinc finger protein ZAT9 OS=Arabidopsis thaliana OX=3702 GN=ZAT9 PE=2 SV=1	--	--	Molecular Function: DNA-binding transcription factor activity (GO:0003700);|Cellular Component: nucleus (GO:0005634);|Biological Process: regulation of transcription, DNA-templated (GO:0006355);|Molecular Function: transcription regulatory region DNA binding (GO:0044212);|Molecular Function: metal ion binding (GO:0046872);
DN25431_c0g1i1.2	bHLH	1.03598	0.0509984	0.900178	0.980285	1.10901	0.149278	0.692991	0.855804	PREDICTED: transcription factor bHLH63-like [Cicer arietinum]	Transcription factor bHLH74 OS=Arabidopsis thaliana OX=3702 GN=BHLH74 PE=1 SV=1	--	--	Molecular Function: DNA-binding transcription factor activity (GO:0003700);|Cellular Component: nucleus (GO:0005634);|Biological Process: regulation of transcription, DNA-templated (GO:0006355);|Biological Process: response to blue light (GO:0009637);|Biological Process: regulation of growth (GO:0040008);|Molecular Function: sequence-specific DNA binding (GO:0043565);|Molecular Function: protein …
DN25499_c0g3i1.1	bHLH	0.844995	-0.242985	0.10314	0.252409	0.748526	-0.417875	0.00304171	0.0126738	helix-loop-helix protein 1A [Pinus taeda]	Transcription factor bHLH81 OS=Arabidopsis thaliana OX=3702 GN=BHLH81 PE=2 SV=1	--	--	Molecular Function: DNA-binding transcription activator activity, RNA polymerase II-specific (GO:0001228);|Molecular Function: DNA binding (GO:0003677);|Molecular Function: DNA-binding transcription factor activity (GO:0003700);|Cellular Component: nucleus (GO:0005634);|Biological Process: regulation of transcription, DNA-templated (GO:0006355);|Molecular Function: protein dimerization activity (…
DN25537_c1g1i2.1	HB-other	0.943944	-0.0832275	0.343239	0.574568	0.970715	-0.04288	0.624334	0.808536	PREDICTED: homeobox-DDT domain protein RLT3 isoform X1 [Nelumbo nucifera]	Homeobox-DDT domain protein RLT3 OS=Arabidopsis thaliana OX=3702 GN=RLT3 PE=3 SV=1	--	--	Molecular Function: transcription regulatory region sequence-specific DNA binding (GO:0000976);|Molecular Function: distal enhancer DNA-binding transcription activator activity, RNA polymerase II-specific (GO:0001205);|Cellular Component: nucleus (GO:0005634);|Cellular Component: transcription factor complex (GO:0005667);|Biological Process: flower development (GO:0009908);|Biological Process: ne…
DN25603_c0g1i1.2	AP2/ERF-ERF	0.802778	-0.316927	0.79718	0.921322	1.33123	0.412763	0.733423	0.883838	hypothetical protein 0.13096_01, partial [Pinus lambertiana]	Ethylene-responsive transcription factor ERF053 OS=Arabidopsis thaliana OX=3702 GN=ERF053 PE=1 SV=1	--	--	Molecular Function: DNA-binding transcription factor activity (GO:0003700);|Cellular Component: nucleus (GO:0005634);|Cellular Component: cytoplasm (GO:0005737);|Biological Process: response to salt stress (GO:0009651);|Biological Process: ethylene-activated signaling pathway (GO:0009873);|Molecular Function: sequence-specific DNA binding (GO:0043565);|Biological Process: positive regulation of t…
DN25621_c0g1i1.1	GARP-G2-like	1.2312	0.300068	1.37436e-07	1.44202e-06	0.866585	-0.206586	0.00163802	0.00722426	unknown [Picea sitchensis]	Transcription activator GLK1 OS=Arabidopsis thaliana OX=3702 GN=GLK1 PE=1 SV=2	--	--	Molecular Function: DNA-binding transcription factor activity (GO:0003700);|Cellular Component: nucleus (GO:0005634);|Molecular Function: transcription regulatory region DNA binding (GO:0044212);|Biological Process: positive regulation of transcription, DNA-templated (GO:0045893);|Biological Process: negative regulation of leaf senescence (GO:1900056);
DN25633_c1g2i13.1	MYB-related	1.18638	0.246562	7.37472e-06	6.10651e-05	0.902862	-0.147422	0.0213821	0.0680825	auxin F-box protein 2 [Larix kaempferi]	Transport inhibitor response 1-like protein OS=Arabidopsis thaliana OX=3702 GN=At5g49980 PE=2 SV=1	--	--	Molecular Function: inositol hexakisphosphate binding (GO:0000822);|Cellular Component: nucleus (GO:0005634);|Biological Process: auxin-activated signaling pathway (GO:0009734);|Molecular Function: auxin binding (GO:0010011);|Biological Process: protein ubiquitination (GO:0016567);|Cellular Component: SCF ubiquitin ligase complex (GO:0019005);|Biological Process: SCF-dependent proteasomal ubiquit…
DN25644_c0g1i5.1	C3H	1.0748	0.10407	0.0994643	0.245911	1.08603	0.119068	0.105024	0.245296	unknown [Picea sitchensis]	Zinc finger CCCH domain-containing protein 28 OS=Oryza sativa subsp. japonica OX=39947 GN=Os04g0438700 PE=2 SV=1	--	--	Biological Process: regulation of alternative mRNA splicing, via spliceosome (GO:0000381);|Molecular Function: DNA binding (GO:0003677);|Molecular Function: RNA binding (GO:0003723);|Cellular Component: nucleus (GO:0005634);|Cellular Component: nucleoplasm (GO:0005654);|Cellular Component: cytoplasm (GO:0005737);|Molecular Function: metal ion binding (GO:0046872);
DN25663_c1g3i1.1	bHLH	1.1177	0.160537	0.151483	0.332933	1.57642	0.656656	1.52444e-08	1.40952e-07	PREDICTED: transcription factor bHLH35 [Elaeis guineensis]	Transcription factor bHLH35 OS=Arabidopsis thaliana OX=3702 GN=BHLH35 PE=2 SV=1	--	--	Molecular Function: DNA binding (GO:0003677);|Cellular Component: nucleus (GO:0005634);|Molecular Function: protein dimerization activity (GO:0046983);
[truncated: 316 more rows]
